# Supplementary material for: Differential Phospho‐Signatures in Blood Cells Identify LRRK2 G2019S Carriers in Parkinson's Disease
Source: Mov Disord. 2022 Jan 20;37(5):1004–15. doi: 10.1002/mds.28927 (PMC9306798; doi:10.1002/mds.28927)
Supplement: Supplementary file 6 — Table S1 [file MDS-37-1004-s004.xlsx]

## Sheet: A
SUPPL. TABLE 1A: Proteins detected in the study. Quantitative measures of L2PD and control samples expressed as Log2.
Gene names	Uniprot	Protein names	Peptides	Unique peptides	Control-1	Control-2	L2PD G2019S-1	L2PD G2019S-2
PFDN4	Q9NQP4	Prefoldin subunit 4	2	2	-2.12074	-2.53803	-3.95858	-3.09796
TEX10	Q9NXF1-2	Testis-expressed sequence 10 protein	2	2	-3.9691	-3.41096	-4.18515	-5.13551
CHMP5	Q9NZZ3	Charged multivesicular body protein 5	2	2	-3.16016	-3.44023	-5.19029	-3.2569
EXOC5	O00471	Exocyst complex component 5	3	3	-2.48897	-2.42191	-3.96534	-2.73752
CLC	Q05315	Galectin-10	2	2	-0.127378	-0.790885	-1.46366	-1.24561
GALK2	Q01415-2	N-acetylgalactosamine kinase	2	2	-3.15826	-4.55344	-4.5342	-4.92391
EHBP1L1	Q8N3D4	EH domain-binding protein 1-like protein 1	3	3	-2.6234	-2.98372	-4.24485	-3.10518
PXN	P49023-4	Paxillin	2	2	-2.97047	-3.10405	-4.32193	-3.29429
RNASEH2A	O75792	Ribonuclease H2 subunit A	2	2	-2.49177	-2.33672	-3.2412	-2.93086
MADD	Q8WXG6-6	MAP kinase-activating death domain protein	2	2	-2.2443	-2.76384	-3.40951	-2.91577
WDR36	Q8NI36	WD repeat-containing protein 36	2	2	-2.48845	-2.74818	-3.39829	-3.11939
PNPLA6	Q8IY17-5	Neuropathy target esterase	2	2	-3.69028	-3.61795	-4.18208	-4.39167
VPS16	Q9H269-2	Vacuolar protein sorting-associated protein 16 homolog	2	2	-3.38508	-4.18791	-3.77544	-5.04112
HGH1	Q9BTY7	Protein HGH1 homolog	2	2	-4.99856	-4.81881	-6.08111	-4.93825
LYPLA2	O95372	Acyl-protein thioesterase 2	5	5	-0.19324	0.188362	-0.643086	-0.554921
AGAP2	Q99490-2	Arf-GAP with GTPase, ANK repeat and PH domain-containing protein 2	2	2	-2.78244	-2.4122	-3.45282	-2.91412
NUDCD2	Q8WVJ2	NudC domain-containing protein 2	2	2	-2.24617	-2.53522	-3.19774	-2.74594
TOR1A	O14656	Torsin-1A	3	3	-2.62882	-2.63181	-2.996	-3.39736
PSPC1	Q8WXF1-2	Paraspeckle component 1	3	3	-1.19906	-1.39261	-2.04405	-1.67164
NOMO2	Q5JPE7-2	Nodal modulator 2	5	5	-2.49121	-2.41293	-3.24034	-2.74923
NAAA	Q02083	N-acylethanolamine-hydrolyzing acid amidase	4	4	-0.852207	-0.660002	-1.13394	-1.44231
MPRIP	Q6WCQ1-3	Myosin phosphatase Rho-interacting protein	2	2	-2.77109	-4.25018	-4.15242	-3.92952
NUP160	Q12769	Nuclear pore complex protein Nup160	2	2	-2.77698	-3.12086	-3.59056	-3.36584
UBE4A	Q14139	Ubiquitin conjugation factor E4 A	2	2	-2.87319	-3.05544	-3.32107	-3.64727
RAD21	O60216	Double-strand-break repair protein rad21 homolog	2	2	-2.14215	-1.95387	-2.9418	-2.18968
RAB31	Q13636	Ras-related protein Rab-31	3	3	-1.7505	-1.84859	-2.38144	-2.24783
GPSM3	Q9Y4H4	G-protein-signaling modulator 3	2	2	-2.77698	-3.12084	-3.59252	-3.32488
SMAD2	Q15796-2	Mothers against decapentaplegic homolog 2	2	2	-0.81016	-0.709333	-0.76617	-1.72558
EXOC8	Q8IYI6	Exocyst complex component 8	2	2	-3.18036	-2.06645	-3.27963	-2.9291
INPP5K	Q9BT40-2	Inositol polyphosphate 5-phosphatase K	2	2	-2.13754	-2.64731	-2.99814	-2.74437
UBE2L6	O14933	Ubiquitin/ISG15-conjugating enzyme E2 L6	2	2	-5.01832	-4.42584	-4.0736	-6.3085
PPP1R18	Q6NYC8	Phostensin	4	4	-0.522987	-0.595973	-1.05201	-0.999387
ANKFY1	Q9P2R3	Rabankyrin-5	4	4	-0.284671	0.458799	-0.0206673	-0.736248
STAT2	P52630-4	Signal transducer and activator of transcription 2	2	2	-5.12326	-3.83342	-3.73635	-6.14592
CBX3	Q13185	Chromobox protein homolog 3	8	7	2.60591	4.38297	2.95734	3.10679
UBE3A	Q05086-2	Ubiquitin-protein ligase E3A	2	2	-2.36567	-2.25914	-3.08282	-2.44878
UBAP1	Q9NZ09-2	Ubiquitin-associated protein 1	2	2	-3.69201	-3.62145	-3.82803	-4.39221
NDUFS8	O00217	NADH dehydrogenase [ubiquinone] iron-sulfur protein 8, mitochondrial	2	2	-1.20183	-1.05565	-1.9407	-1.19946
FAM114A2	Q9NRY5	Protein FAM114A2	3	3	-2.80025	-3.30367	-3.32075	-3.66464
RARRES2	Q99969	Retinoic acid receptor responder protein 2	2	2	-1.60041	-1.58671	-1.91366	-2.15319
FAM65B	Q9Y4F9-2	Protein FAM65B	2	2	-2.63503	-2.16056	-2.71812	-2.95524
ADK	P55263-3	Adenosine kinase	4	4	-1.03829	-0.964543	-1.31028	-1.5688
THOC2	Q8NI27	THO complex subunit 2	2	2	-2.36619	-2.4373	-2.69076	-2.98529
FARSA	Q9Y285-2	Phenylalanine--tRNA ligase alpha subunit	3	3	-1.45367	-1.42303	-1.61079	-2.13788
DDX46	Q7L014	Probable ATP-dependent RNA helicase DDX46	3	2	-1.84422	-0.860949	-2.25544	-1.31804
TOMM20	Q15388	Mitochondrial import receptor subunit TOM20 homolog	2	2	-1.39183	-1.07701	-1.53303	-1.79668
TRAF3IP3	Q9Y228	TRAF3-interacting JNK-activating modulator	3	3	-1.20685	-0.638846	-1.67307	-1.02728
RPL32	P62910	60S ribosomal protein L32	3	3	0.270553	-0.0762351	-0.877136	0.227098
SARG	Q9BW04-2	Specifically androgen-regulated gene protein	2	2	-2.98255	-2.40999	-2.8266	-3.40932
NDUFS5	O43920	NADH dehydrogenase [ubiquinone] iron-sulfur protein 5	3	3	-0.93342	-1.03843	-1.30655	-1.49295
UACA	Q9BZF9-2	Uveal autoantigen with coiled-coil domains and ankyrin repeats	2	2	-1.45208	-1.46043	-1.85611	-1.87007
IBA57	Q5T440	Putative transferase CAF17, mitochondrial	2	2	-2.80715	-2.61197	-2.8309	-3.40037
PDDC1	Q8NB37-3	Parkinson disease 7 domain-containing protein 1	2	2	-2.2452	-2.88963	-2.99181	-2.94574
HBA1	P69905	Hemoglobin subunit alpha	11	11	7.91762	7.50733	7.34938	7.27791
NDUFB5	O43674-2	NADH dehydrogenase [ubiquinone] 1 beta subcomplex subunit 5, mitochondrial	2	2	-1.84032	-1.27243	-2.05946	-1.83982
GLYR1	Q49A26-5	Putative oxidoreductase GLYR1	5	5	-1.44493	-1.19653	-1.80573	-1.62004
AIMP1	Q12904	Aminoacyl tRNA synthase complex-interacting multifunctional protein 1	3	3	-2.01931	-1.55215	-2.20261	-2.14835
HSD17B8	Q92506	Estradiol 17-beta-dehydrogenase 8	2	2	-3.39847	-2.58561	-3.40253	-3.34513
LMAN1	P49257	Protein ERGIC-53	7	7	-0.241178	-0.559057	-0.771943	-0.779667
SP100	P23497	Nuclear autoantigen Sp-100	4	2	-2.02785	-2.03117	-2.47481	-2.33382
KMT2A	Q03164-2	Histone-lysine N-methyltransferase 2A	2	2	-2.36596	-2.34559	-2.86671	-2.5916
VAV3	Q9UKW4-2	Guanine nucleotide exchange factor VAV3	3	2	-4.43088	-4.39229	-4.53306	-5.03561
FN3KRP	Q9HA64	Ketosamine-3-kinase	3	3	-0.586116	-0.647503	-0.889796	-1.08848
RECQL	P46063	ATP-dependent DNA helicase Q1	7	7	-0.191712	-0.0425833	-0.550367	-0.422528
ARMC6	Q6NXE6-2	Armadillo repeat-containing protein 6	2	2	-1.83038	-2.04756	-2.97737	-1.63627
TMEM173	Q86WV6	Stimulator of interferon genes protein	3	3	-0.567652	-0.297403	-0.145751	-1.45121
IGF2R	P11717	Cation-independent mannose-6-phosphate receptor	2	2	-4.44264	-3.39669	-4.20632	-4.36055
PDHX	O00330	Pyruvate dehydrogenase protein X component, mitochondrial	2	2	-2.02564	-2.56013	-2.29466	-3.01056
HEBP1	Q9NRV9	Heme-binding protein 1	2	2	-0.557628	-0.853964	-1.03002	-1.09879
GPD1L	Q8N335	Glycerol-3-phosphate dehydrogenase 1-like protein	2	2	-2.12586	-2.36125	-2.57531	-2.62657
HIBADH	P31937	3-hydroxyisobutyrate dehydrogenase, mitochondrial	2	2	-3.68421	-4.4958	-4.55553	-4.33807
	REV__Q96L91-4		2	2	-0.611564	-0.678846	-1.12141	-0.881739
C12orf10	Q9HB07	UPF0160 protein MYG1, mitochondrial	2	2	-2.48918	-2.74991	-3.20041	-2.7507
C4A	P0C0L4-2	Complement C4-A	2	2	-3.16927	-3.10185	-3.33584	-3.64643
CA13	Q8N1Q1	Carbonic anhydrase 13	2	2	-3.16927	-3.10185	-3.33587	-3.64586
ME1	P48163-2	NADP-dependent malic enzyme	3	3	-3.38534	-2.82092	-4.03519	-2.87978
MAP2K2	P36507	Dual specificity mitogen-activated protein kinase kinase 2	6	2	-1.66974	-2.21365	-2.34733	-2.24345
GTF2I	P78347-2	General transcription factor II-I	5	5	-1.11996	-1.69955	-1.88069	-1.64135
IFI35	P80217	Interferon-induced 35 kDa protein	4	4	-2.13503	-1.49201	-2.19581	-2.12538
RPS15	P62841	40S ribosomal protein S15	2	2	-1.74932	-2.00402	-2.44048	-2.00538
NQO2	P16083	Ribosyldihydronicotinamide dehydrogenase [quinone]	2	2	-3.69331	-3.42437	-3.8614	-3.94196
EEF1E1	O43324	Eukaryotic translation elongation factor 1 epsilon-1	3	3	-1.44062	-1.73488	-1.90896	-1.94369
IFI16	Q16666-3	Gamma-interferon-inducible protein 16	8	8	0.186607	0.184865	-0.3105	0.0102451
SKAP1	Q86WV1-2	Src kinase-associated phosphoprotein 1	3	3	-2.36525	-2.33161	-3.056	-2.31091
VPS39	Q96JC1	Vam6/Vps39-like protein	3	3	-1.24273	-1.37742	-1.4346	-1.85527
PPP5C	P53041	Serine/threonine-protein phosphatase 5	3	3	0.606811	0.677124	0.283771	0.336791
DCTN5	Q9BTE1	Dynactin subunit 5	3	3	-1.45004	-1.74249	-1.9082	-1.94554
CCZ1	P86791	Vacuolar fusion protein CCZ1 homolog	2	2	-2.80685	-2.5089	-3.02391	-2.94725
DPYD	Q12882	Dihydropyrimidine dehydrogenase [NADP(+)]	5	5	-0.288536	-0.166253	-0.462029	-0.64718
NT5C	Q8TCD5-2	5(3)-deoxyribonucleotidase, cytosolic type	2	2	-0.749857	-0.566803	-0.890816	-1.08
FUT8	Q9BYC5-2	Alpha-(1,6)-fucosyltransferase	2	2	-2.02499	-2.55809	-2.42967	-2.80602
GPS1	Q13098-5	COP9 signalosome complex subunit 1	4	4	-1.03849	-0.926618	-1.31611	-1.30138
OXR1	Q8N573-2	Oxidation resistance protein 1	2	2	-3.38501	-4.18771	-3.78811	-4.43644
EMC2	Q15006	ER membrane protein complex subunit 2	2	2	-2.97861	-2.72762	-2.9859	-3.37161
RHOT2	Q8IXI1	Mitochondrial Rho GTPase 2	6	5	-1.04536	-0.883602	-1.45108	-1.12849
MAP1S	Q66K74-2	Microtubule-associated protein 1S	2	2	-1.45261	-1.38138	-1.87578	-1.60866
HBB	P68871	Hemoglobin subunit beta	15	8	7.95529	7.48776	7.38773	7.4114
MRPL49	Q13405	39S ribosomal protein L49, mitochondrial	2	2	-2.80351	-2.85231	-3.16997	-3.12828
TMED9	Q9BVK6	Transmembrane emp24 domain-containing protein 9	2	2	1.041	0.973587	0.804362	0.571523
NOP58	Q9Y2X3	Nucleolar protein 58	7	7	-0.191063	-0.143071	-0.470423	-0.494231
ATG4B	Q9Y4P1-6	Cysteine protease ATG4B	2	2	-4.42754	-4.43808	-5.20348	-4.2923
EIF2A	Q9BY44-4	Eukaryotic translation initiation factor 2A	2	2	-2.24505	-2.88955	-2.99988	-2.76463
GK2	Q14410	Glycerol kinase 2	4	2	-2.36593	-2.34548	-2.87304	-2.46814
TPMT	P51580	Thiopurine S-methyltransferase	2	2	-1.32682	-1.25393	-1.73198	-1.47807
KIAA2026	Q5HYC2-2	Uncharacterized protein KIAA2026	2	2	-0.146786	0.108622	-0.173784	-0.490859
FAM160B1	Q5W0V3	Protein FAM160B1	3	3	-2.79975	-3.69346	-3.08445	-4.02963
RDX	P35241	Radixin	19	6	-0.328582	-0.525519	-0.775457	-0.698762
NEK9	Q8TD19	Serine/threonine-protein kinase Nek9	8	8	0.336729	0.0718049	-0.0195835	-0.189955
FAM101B	Q8N5W9	Filamin-interacting protein FAM101B	2	2	-2.78691	-2.24421	-2.86703	-2.78111
RHOC	P08134	Rho-related GTP-binding protein RhoC	10	2	-4.42754	-4.43803	-5.20488	-4.27371
ADD1	P35611-2	Alpha-adducin	9	9	-0.289066	-0.0934452	-0.473673	-0.519804
TSG101	Q99816	Tumor susceptibility gene 101 protein	5	5	0.139885	0.100509	-0.171014	-0.19481
PRTN3	P24158	Myeloblastin	4	4	0.244294	0.701768	0.360718	-0.016187
TRAPPC4	Q9Y296-2	Trafficking protein particle complex subunit 4	2	2	-3.3935	-2.95022	-3.60686	-3.33762
RAD23A	P54725	UV excision repair protein RAD23 homolog A	7	4	-2.77675	-3.04707	-3.7822	-2.63962
SCAMP2	O15127	Secretory carrier-associated membrane protein 2	3	3	-1.323	-1.8821	-1.73874	-2.06339
ALDH3A2	P51648	Fatty aldehyde dehydrogenase	2	2	-4.43056	-4.44452	-4.53164	-4.93815
PIP4K2C	Q8TBX8-2	Phosphatidylinositol 5-phosphate 4-kinase type-2 gamma	2	2	-1.26615	-1.4591	-1.61986	-1.69602
PPP1R7	Q15435-5	Protein phosphatase 1 regulatory subunit 7	4	4	-1.89135	-1.38457	-1.73246	-2.12902
TPD52	P55327-8	Tumor protein D52	3	3	-1.92308	-1.706	-2.38777	-1.82386
CTNNBL1	Q8WYA6-4	Beta-catenin-like protein 1	4	4	-1.20123	-1.30227	-1.66965	-1.41465
PPM1G	O15355	Protein phosphatase 1G	4	4	-1.67476	-1.61943	-2.02018	-1.85191
SLC44A1	Q8WWI5-3	Choline transporter-like protein 1	5	5	-1.25626	-1.5334	-1.83173	-1.53408
MOSPD2	Q8NHP6	Motile sperm domain-containing protein 2	2	2	-4.43598	-4.07591	-4.11879	-4.96655
EZR	P15311	Ezrin	30	19	3.11576	3.29111	2.91702	2.91975
TPRKB	Q9Y3C4-3	EKC/KEOPS complex subunit TPRKB	2	2	-2.63717	-2.01562	-2.60777	-2.61281
EIF4G3	O43432-4	Eukaryotic translation initiation factor 4 gamma 3	3	2	-3.69461	-3.25094	-3.89474	-3.61574
SERPINA3	P01011	Alpha-1-antichymotrypsin	7	7	0.0983698	-0.00465501	-0.00672114	-0.463101
GCDH	Q92947	Glutaryl-CoA dehydrogenase, mitochondrial	3	3	-1.52818	-1.68176	-1.91672	-1.85608
COX7A2	P14406	Cytochrome c oxidase subunit 7A2, mitochondrial	2	2	0.710203	0.801708	0.558454	0.393904
PCCA	P05165-3	Propionyl-CoA carboxylase alpha chain, mitochondrial	2	2	-1.83391	-1.90851	-2.27443	-2.02611
TANGO2	Q6ICL3-3	Transport and Golgi organization protein 2 homolog	4	4	-1.04448	-0.962292	-1.50742	-1.05686
HNRNPH2	P55795	Heterogeneous nuclear ribonucleoprotein H2	8	3	-1.67753	-1.51397	-1.68272	-2.06608
PSMB9	P28065-2	Proteasome subunit beta type-9	6	6	1.29763	1.16167	0.91906	0.985601
PCNP	Q8WW12-2	PEST proteolytic signal-containing nuclear protein	2	2	-2.1374	-1.38686	-2.02172	-2.05525
YKT6	O15498-2	Synaptobrevin homolog YKT6	4	4	-0.198411	0.0384074	-0.232427	-0.479183
DTX3L	Q8TDB6	E3 ubiquitin-protein ligase DTX3L	3	3	-3.38473	-3.86431	-4.19586	-3.60012
TOMM70A	O94826	Mitochondrial import receptor subunit TOM70	5	5	-0.84499	-0.773373	-1.13121	-1.03192
NCF4	Q15080	Neutrophil cytosol factor 4	3	3	-2.783	-2.61141	-2.98806	-2.94987
MAN2A1	Q16706	Alpha-mannosidase 2	2	2	-3.16979	-2.8314	-3.64889	-2.89512
UBLCP1	Q8WVY7	Ubiquitin-like domain-containing CTD phosphatase 1	3	2	-3.39173	-2.9475	-3.98543	-2.89426
2009-09-01	Q9UHD8-5	Septin-9	15	15	2.10864	2.27126	1.87014	1.97184
MAP4K2	Q12851-2	Mitogen-activated protein kinase kinase kinase kinase 2	2	2	-3.38351	-4.18227	-4.15019	-3.95102
CAMK2D	Q13557	Calcium/calmodulin-dependent protein kinase type II subunit delta	7	5	0.0905066	0.270398	-0.17411	0
G3BP1	Q13283	Ras GTPase-activating protein-binding protein 1	2	2	-1.67507	-1.50943	-2.13933	-1.57718
TOM1	O60784	Target of Myb protein 1	3	3	-1.32203	-2.02356	-1.80401	-2.07347
PSMD14	O00487	26S proteasome non-ATPase regulatory subunit 14	3	3	-2.03201	-1.77006	-2.06479	-2.26711
HECTD3	Q5T447	E3 ubiquitin-protein ligase HECTD3	5	5	-0.817039	-1.10211	-1.25231	-1.19579
GRPEL1	Q9HAV7	GrpE protein homolog 1, mitochondrial	4	4	-0.601443	-0.391442	-0.472147	-1.0483
ALYREF	Q86V81	THO complex subunit 4	3	3	0.0942765	0.119906	-0.0686935	-0.243754
DAP	P51397	Death-associated protein 1	2	2	-1.10979	-1.19305	-1.42445	-1.40301
DNAJC7	Q99615-2	DnaJ homolog subfamily C member 7	4	4	-0.58547	-0.705977	-0.933817	-0.881504
RPL26	P61254	60S ribosomal protein L26	3	3	0.077541	-0.175777	-0.241355	-0.380569
S100A11	P31949	Protein S100-A11	6	6	2.74064	3.01907	2.62466	2.61263
H3F3A	P84243	Histone H3.3	8	3	7.80998	8.45989	7.68145	8.06686
LSM3	P62310	U6 snRNA-associated Sm-like protein LSm3	2	2	-1.93438	-2.04842	-2.25115	-2.25144
SRSF9	Q13242	Serine/arginine-rich splicing factor 9	5	4	-0.990978	-0.680251	-1.30805	-0.881857
DHRS7	Q9Y394-2	Dehydrogenase/reductase SDR family member 7	5	5	-0.376624	-0.267998	-0.477172	-0.684356
S100A4	P26447	Protein S100-A4	6	6	5.42058	5.73368	5.31912	5.31949
STK38	Q15208	Serine/threonine-protein kinase 38	5	5	-0.720454	-0.603954	-0.839136	-0.998428
STRIP1	Q5VSL9-2	Striatin-interacting protein 1	2	2	-4.44478	-3.22638	-4.24917	-3.93221
DYNC1LI1	Q9Y6G9	Cytoplasmic dynein 1 light intermediate chain 1	3	3	-1.14411	-1.54063	-1.79451	-1.39836
GSTM2	P28161	Glutathione S-transferase Mu 2	8	4	0.589707	0.36743	-0.0299029	0.47959
TBC1D15	Q8TC07-2	TBC1 domain family member 15	6	6	-1.14469	-0.958609	-1.0087	-1.60185
PLIN3	O60664-4	Perilipin-3	12	12	0.635731	0.506163	0.283273	0.352994
AGFG1	P52594-2	Arf-GAP domain and FG repeat-containing protein 1	3	3	-0.639817	-0.280125	-0.577746	-0.84451
S100A10	P60903	Protein S100-A10	3	3	1.57054	2.09854	1.63457	1.53225
NAMPT	P43490	Nicotinamide phosphoribosyltransferase	4	3	-0.849955	-1.03082	-1.05093	-1.33167
DDX17	Q92841-1	Probable ATP-dependent RNA helicase DDX17	18	12	2.39954	2.42834	2.19148	2.13736
STRN4	Q9NRL3-3	Striatin-4	3	3	-2.13169	-1.88465	-2.14484	-2.37008
DRG1	Q9Y295	Developmentally-regulated GTP-binding protein 1	3	3	-1.4422	-1.52316	-1.85013	-1.60886
NDUFA6	P56556	NADH dehydrogenase [ubiquinone] 1 alpha subcomplex subunit 6	2	2	-1.03896	-1.00025	-1.15167	-1.38075
COLGALT1	Q8NBJ5	Procollagen galactosyltransferase 1	6	6	-0.845757	-0.908825	-0.840691	-1.40487
RPL10A	P62906	60S ribosomal protein L10a	7	7	1.69497	1.96588	1.54076	1.63011
ACOT13	Q9NPJ3-2	Acyl-coenzyme A thioesterase 13	3	3	-0.594134	-0.465467	-0.666094	-0.881975
CD97	P48960-2	CD97 antigen	2	2	-3.39405	-3.07113	-3.33858	-3.61405
NUDC	Q9Y266	Nuclear migration protein nudC	7	7	0.703342	0.630817	0.477965	0.369647
UBE2G1	P62253	Ubiquitin-conjugating enzyme E2 G1	2	2	-3.38534	-4.14441	-3.75228	-4.26244
TMPO	P42166	Lamina-associated polypeptide 2, isoform alpha	11	3	-1.74641	-1.56369	-1.4663	-2.32772
GFPT1	Q06210-2	Glutamine--fructose-6-phosphate aminotransferase [isomerizing] 1	5	5	-1.3226	-1.87566	-1.82185	-1.8598
CAST	P20810-8	Calpastatin	4	4	-0.412208	-0.432105	-0.787749	-0.538439
VIM	P08670	Vimentin	45	44	6.4013	6.71084	6.21664	6.41511
ARHGEF7	Q14155-1	Rho guanine nucleotide exchange factor 7	6	4	-0.630476	-0.564136	-0.803579	-0.871112
ARHGAP17	Q68EM7-2	Rho GTPase-activating protein 17	5	5	-0.410484	-0.242648	-0.517109	-0.615537
AP1S2	P56377	AP-1 complex subunit sigma-2	3	3	-1.26982	-1.09356	-1.41483	-1.42803
EIF4A2	Q14240	Eukaryotic initiation factor 4A-II	11	2	-0.079306	-0.278134	-0.586845	-0.249059
RAB4A	P20338	Ras-related protein Rab-4A	6	4	-0.850725	-1.04785	-0.909678	-1.46714
SET	Q01105-3	Protein SET	5	5	1.36175	1.48062	1.21708	1.14775
RPS17	P08708	40S ribosomal protein S17	4	4	-0.443815	-0.568961	-0.847136	-0.642581
AHNAK	Q09666	Neuroblast differentiation-associated protein AHNAK	153	153	5.96849	6.24079	5.87235	5.86147
MOGS	Q13724-2	Mannosyl-oligosaccharide glucosidase	10	10	-0.136038	0.239889	-0.179436	-0.191596
PDK3	Q15120	[Pyruvate dehydrogenase (acetyl-transferring)] kinase isozyme 3, mitochondrial	2	2	-2.02967	-1.96525	-2.21321	-2.25458
METTL7A	Q9H8H3	Methyltransferase-like protein 7A	3	3	-1.5377	-0.944856	-1.36463	-1.5884
RCC1	P18754	Regulator of chromosome condensation	2	2	-1.53134	-1.32851	-1.79502	-1.53148
MRE11A	P49959-2	Double-strand break repair protein MRE11A	4	4	-1.09535	-1.22387	-1.28195	-1.50344
EXOC1	Q9NV70-2	Exocyst complex component 1	4	4	-1.09375	-1.26171	-1.52792	-1.29297
EIF2AK2	P19525-2	Interferon-induced, double-stranded RNA-activated protein kinase	3	3	-2.34586	-2.74504	-2.9461	-2.60952
TMX3	Q96JJ7	Protein disulfide-isomerase TMX3	2	2	-2.03149	-1.8385	-2.07198	-2.26171
SF3B4	Q15427	Splicing factor 3B subunit 4	2	2	-0.845167	-0.870626	-0.979342	-1.20005
SNX9	Q9Y5X1	Sorting nexin-9	3	3	-1.04684	-1.00118	-1.04829	-1.45647
RNASEL	Q05823-2	2-5A-dependent ribonuclease	2	2	-1.68289	-2.06549	-2.04597	-2.15876
PEA15	Q15121	Astrocytic phosphoprotein PEA-15	4	4	-0.419436	-0.280154	-0.555121	-0.600384
SMARCA5	O60264	SWI/SNF-related matrix-associated actin-dependent regulator of chromatin subfamily A member 5	5	5	-1.33098	-0.951315	-1.43405	-1.3017
THEMIS2	Q5TEJ8-3	Protein THEMIS2	3	3	-3.6915	-3.40859	-4.26585	-3.28729
CCDC6	Q16204	Coiled-coil domain-containing protein 6	4	4	-0.942022	-1.01655	-1.01098	-1.3998
SLC2A3	P11169	Solute carrier family 2, facilitated glucose transporter member 3	5	5	3.56107	3.52073	3.55796	3.07269
SUCLG1	P53597	Succinyl-CoA ligase [ADP/GDP-forming] subunit alpha, mitochondrial	6	6	0.453671	0.342827	0.0635795	0.284945
SBDS	Q9Y3A5	Ribosome maturation protein SBDS	3	3	-0.447162	-0.354459	-0.653064	-0.59569
PHKB	Q93100-4	Phosphorylase b kinase regulatory subunit beta	2	2	-2.48794	-3.00156	-3.17659	-2.75217
RPL5	P46777	60S ribosomal protein L5	10	10	1.37672	1.43766	1.01931	1.36064
SEC13	P55735-2	Protein SEC13 homolog	4	4	-0.943345	-0.740015	-1.13617	-0.980644
OPTN	Q96CV9-3	Optineurin	5	5	-1.09062	-1.60245	-1.79301	-1.33312
EIF4G2	P78344-2	Eukaryotic translation initiation factor 4 gamma 2	10	10	0.92817	0.810522	0.71181	0.595117
SLC25A12	O75746-2	Calcium-binding mitochondrial carrier protein Aralar1	3	3	-1.52131	-1.32875	-1.80898	-1.47006
LYZ	P61626	Lysozyme C	9	9	4.52757	5.12291	4.70298	4.52457
RPL18	Q07020-2	60S ribosomal protein L18	4	4	0.00249287	-0.378708	-0.56519	-0.232974
ENPP4	Q9Y6X5	Bis(5-adenosyl)-triphosphatase ENPP4	5	5	-0.311526	-0.532218	-0.588584	-0.676517
AP2A2	O94973-2	AP-2 complex subunit alpha-2	11	5	-2.32957	-2.87027	-2.63794	-2.98262
SNRPD3	P62318-2	Small nuclear ribonucleoprotein Sm D3	3	3	-0.550674	-0.394659	-0.971597	-0.391427
ITSN2	Q9NZM3-4	Intersectin-2	3	3	-2.49319	-2.63096	-2.53925	-3.00154
LARS	Q9P2J5	Leucine--tRNA ligase, cytoplasmic	8	8	-0.278831	-0.318716	-0.391006	-0.622902
TIMM9	Q9Y5J7	Mitochondrial import inner membrane translocase subunit Tim9	2	2	-1.67784	-1.46558	-1.69356	-1.86551
AK1	P00568	Adenylate kinase isoenzyme 1	6	6	0.651849	0.597241	0.385293	0.449551
ARHGEF6	Q15052	Rho guanine nucleotide exchange factor 6	4	2	-1.0948	-1.14347	-1.48257	-1.1695
NUP62	P37198	Nuclear pore glycoprotein p62	2	2	-1.83471	-1.91007	-2.12418	-2.0337
RPL10	P27635	60S ribosomal protein L10	5	5	0.631381	0.468534	0.18989	0.497579
PSMB2	P49721	Proteasome subunit beta type-2	4	4	0.162334	0.0210045	-0.16614	-0.0628973
DENR	O43583	Density-regulated protein	5	5	-0.318034	-0.222285	-0.630261	-0.318843
LMNA	P02545-2	Prelamin-A/C	18	16	1.93899	1.94967	1.62695	1.85354
OGFR	Q9NZT2-2	Opioid growth factor receptor	2	2	-2.24761	-2.64356	-2.68822	-2.61007
RPL13	P26373	60S ribosomal protein L13	7	7	1.99639	1.96444	1.72177	1.8342
INPP5B	P32019-3	Type II inositol 1,4,5-trisphosphate 5-phosphatase	2	2	-1.93377	-2.04708	-2.3712	-2.01442
DDAH2	O95865	N(G),N(G)-dimethylarginine dimethylaminohydrolase 2	2	2	-3.16262	-3.88555	-3.8385	-3.61263
EIF5B	O60841	Eukaryotic translation initiation factor 5B	2	2	-3.16262	-3.88555	-3.83854	-3.61244
AMBP	P02760	Protein AMBP	2	2	-2.97497	-3.11425	-3.13816	-3.35013
WDR61	Q9GZS3	WD repeat-containing protein 61	2	2	-1.74297	-1.61745	-1.90984	-1.84868
CCDC93	Q567U6	Coiled-coil domain-containing protein 93	3	3	-2.02694	-2.27221	-2.33539	-2.36162
ATP6V1F	Q16864	V-type proton ATPase subunit F	3	3	-3.82201	-3.14807	-4.32953	-3.03832
ACOT2	P49753	Acyl-coenzyme A thioesterase 2, mitochondrial	5	5	-1.83004	-2.46056	-2.44248	-2.24244
USP7	Q93009-3	Ubiquitin carboxyl-terminal hydrolase 7	11	11	0.60551	0.427273	0.409978	0.229863
NDUFA10	O95299	NADH dehydrogenase [ubiquinone] 1 alpha subcomplex subunit 10, mitochondrial	4	4	-0.341272	-0.285158	-0.41912	-0.5999
FBP1	P09467	Fructose-1,6-bisphosphatase 1	5	5	-1.75601	-1.56697	-1.74262	-1.97245
PDAP1	Q13442	28 kDa heat- and acid-stable phosphoprotein	2	2	-0.75741	-0.960898	-1.1672	-0.943138
S100A12	P80511	Protein S100-A12	5	5	1.94913	2.46963	2.18346	1.84335
ATM	Q13315	Serine-protein kinase ATM	2	2	-3.69532	-3.42788	-3.53328	-3.98177
ANXA2	P07355	Annexin A2	29	29	4.70039	5.18101	4.74275	4.74747
GM2A	P17900	Ganglioside GM2 activator	4	4	-0.525418	-0.396695	-0.867806	-0.440241
SNRPG	P62308	Small nuclear ribonucleoprotein G	3	3	0.720443	0.735523	0.691901	0.378177
CLPP	Q16740	ATP-dependent Clp protease proteolytic subunit, mitochondrial	2	2	-2.13085	-1.89482	-2.26882	-2.1424
GSDMD	P57764	Gasdermin-D	5	5	-2.78719	-2.61903	-2.37364	-3.4178
SRSF2	Q01130	Serine/arginine-rich splicing factor 2	3	3	-0.284143	-0.506164	-0.835928	-0.338424
CERS2	Q96G23	Ceramide synthase 2	2	2	-1.33555	-0.722001	-1.11569	-1.32556
GIMAP7	Q8NHV1	GTPase IMAP family member 7	4	4	-0.980864	-1.0302	-1.38371	-1.01094
SLC35A4	L0R6Q1	SLC35A4 upstream open reading frame protein	3	3	0.0999434	-0.3362	-0.00219792	-0.61735
FMNL1	O95466-2	Formin-like protein 1	17	17	1.54992	1.46398	1.20999	1.42077
ACAA2	P42765	3-ketoacyl-CoA thiolase, mitochondrial	11	11	0.97833	0.878416	0.723166	0.752514
LEPRE1	Q32P28-4	Prolyl 3-hydroxylase 1	3	3	-2.62899	-2.74429	-2.98444	-2.76873
S100A9	P06702	Protein S100-A9	7	7	4.59668	4.81328	4.44083	4.58989
NHP2	Q9NX24	H/ACA ribonucleoprotein complex subunit 2	3	3	-1.84789	-1.72707	-2.20315	-1.75069
PI4KA	P42356	Phosphatidylinositol 4-kinase alpha	3	3	-2.02733	-2.19149	-2.34658	-2.25041
SAFB	Q15424-2	Scaffold attachment factor B1	5	3	-0.375846	-0.446358	-0.567461	-0.632882
RELA	Q04206-2	Transcription factor p65	2	2	-1.31944	-1.34266	-1.385	-1.65369
OXSR1	O95747	Serine/threonine-protein kinase OSR1	8	8	0.347066	0.394428	0.210088	0.155309
UBE2K	P61086	Ubiquitin-conjugating enzyme E2 K	7	7	-0.0301513	0.26628	-0.0956208	-0.0443344
PRPF6	O94906-2	Pre-mRNA-processing factor 6	3	3	-1.83837	-1.56158	-1.92651	-1.84937
MOB4	Q9Y3A3-2	MOB-like protein phocein	3	3	-1.31265	-1.0399	-1.45982	-1.26855
SASH3	O75995	SAM and SH3 domain-containing protein 3	5	5	-0.559042	-0.795446	-0.827786	-0.900482
RCSD1	Q6JBY9	CapZ-interacting protein	2	2	-1.83414	-1.97582	-2.15166	-2.03043
WDFY1	Q8IWB7	WD repeat and FYVE domain-containing protein 1	4	4	-1.08708	-1.18238	-1.47941	-1.16175
EFHD2	Q96C19	EF-hand domain-containing protein D2	12	12	2.51101	2.82161	2.42531	2.53577
PEF1	Q9UBV8	Peflin	3	3	-1.20768	-0.84859	-1.1687	-1.25872
GSTM1	P09488	Glutathione S-transferase Mu 1	8	2	0.293011	0.197829	-0.413599	0.533574
DNAJC3	Q13217	DnaJ homolog subfamily C member 3	3	3	-0.412651	-0.523293	-0.595607	-0.711114
NDUFV1	P49821-2	NADH dehydrogenase [ubiquinone] flavoprotein 1, mitochondrial	9	9	-0.121316	-0.0130283	-0.298749	-0.206227
JAK3	P52333	Tyrosine-protein kinase JAK3	4	4	-1.60168	-1.7391	-1.52943	-2.17903
RPS24	P62847-2	40S ribosomal protein S24	3	3	-0.557238	-0.364301	-0.773179	-0.51596
SLC27A4	Q6P1M0	Long-chain fatty acid transport protein 4	3	3	-0.484758	-0.594856	-0.659313	-0.787594
IGHG1	P0DOX5	Ig gamma-1 chain C region	10	5	2.6453	2.76536	2.54729	2.49696
C11orf54	Q9H0W9-3	Ester hydrolase C11orf54	3	3	-1.26748	-1.28182	-1.58812	-1.32653
CCBL2	Q6YP21	Kynurenine--oxoglutarate transaminase 3	3	3	-1.75061	-1.98018	-2.17062	-1.92435
HNRNPM	P52272-2	Heterogeneous nuclear ribonucleoprotein M	19	19	2.93711	3.1568	2.89298	2.83738
AKR1A1	P14550	Alcohol dehydrogenase [NADP(+)]	10	9	1.21745	1.11329	0.973666	0.994533
EIF3I	Q13347	Eukaryotic translation initiation factor 3 subunit I	9	9	1.28101	1.38633	1.06054	1.24538
UCHL5	Q9Y5K5-2	Ubiquitin carboxyl-terminal hydrolase isozyme L5	4	4	-0.984682	-1.45044	-1.51312	-1.28265
RBM39	Q14498-3	RNA-binding protein 39	5	5	-0.191674	-0.196922	-0.352976	-0.395793
PLEC	Q15149-7	Plectin	164	159	5.46541	5.5338	5.29325	5.34587
GYS1	P13807-2	Glycogen [starch] synthase, muscle	2	2	-1.67538	-1.67519	-1.83504	-1.87487
FBL	P22087	rRNA 2-O-methyltransferase fibrillarin	5	5	1.45753	1.42148	1.28242	1.23752
EWSR1	Q01844-2	RNA-binding protein EWS	2	2	-1.1001	-0.649422	-1.25937	-0.849169
ASMTL	O95671-3	N-acetylserotonin O-methyltransferase-like protein	4	4	-1.75764	-1.46317	-1.62102	-1.95769
EIF1	P41567	Eukaryotic translation initiation factor 1	3	3	-2.03058	-1.89122	-2.15398	-2.12468
APPL2	Q8NEU8-3	DCC-interacting protein 13-beta	6	6	-1.03802	-0.993481	-1.31994	-1.06835
RUVBL2	Q9Y230	RuvB-like 2	9	9	0.86869	0.928991	0.830494	0.61204
STK26	Q9P289	Serine/threonine-protein kinase 26	13	5	0.500054	0.365335	0.250112	0.26287
LRRFIP1	Q32MZ4-3	Leucine-rich repeat flightless-interacting protein 1	11	11	1.69958	1.81296	1.50649	1.65441
GMPPA	Q96IJ6	Mannose-1-phosphate guanyltransferase alpha	5	5	-0.938689	-1.3662	-1.22259	-1.43294
GBP1	P32455	Interferon-induced guanylate-binding protein 1	8	5	0.735785	1.42593	0.913036	0.900073
TSC22D4	Q9Y3Q8-2	TSC22 domain family protein 4	2	2	-0.638685	-0.489754	-0.487884	-0.98881
PTGES3	Q15185-3	Prostaglandin E synthase 3	3	3	1.42437	1.20047	1.04315	1.23794
FCN1	O00602	Ficolin-1	6	6	1.6477	1.9099	1.64373	1.57016
NUCB2	P80303-2	Nucleobindin-2	4	4	-0.558408	-0.442177	-0.496104	-0.84773
RAB18	Q9NP72	Ras-related protein Rab-18	9	9	0.311629	0.0863375	0.0549255	0.000452726
ADSS	P30520	Adenylosuccinate synthetase isozyme 2	8	8	-0.102988	-0.260366	-0.476167	-0.229636
HNRNPH3	P31942-2	Heterogeneous nuclear ribonucleoprotein H3	6	5	0.371363	0.415842	0.201846	0.245763
LCP1	P13796	Plastin-2	47	38	6.07661	6.40013	5.9996	6.13795
LSP1	P33241-3	Lymphocyte-specific protein 1	8	8	2.75336	3.03795	2.56552	2.8873
RPS13	P62277	40S ribosomal protein S13	8	8	1.76488	1.89102	1.36855	1.94893
HMGN4	O00479	High mobility group nucleosome-binding domain-containing protein 4	2	2	0.220616	-1.20013	-0.450163	-0.867432
DUSP3	P51452	Dual specificity protein phosphatase 3	6	6	1.40154	1.34691	1.21087	1.20112
NDUFS4	O43181	NADH dehydrogenase [ubiquinone] iron-sulfur protein 4, mitochondrial	2	2	-1.38463	-1.7452	-2.01842	-1.44771
LMAN2	Q12907	Vesicular integral-membrane protein VIP36	7	7	0.96425	1.04829	0.753628	0.924723
RAB8B	Q92930	Ras-related protein Rab-8B	8	3	-0.716005	-0.514786	-0.734325	-0.830566
PTBP1	P26599	Polypyrimidine tract-binding protein 1	18	15	2.86326	2.99036	2.79102	2.72856
PRDX3	P30048-2	Thioredoxin-dependent peroxide reductase, mitochondrial	9	9	2.43172	2.39205	2.21813	2.27245
SFPQ	P23246	Splicing factor, proline- and glutamine-rich	18	17	2.86514	3.04973	2.72174	2.86067
CD84	Q9UIB8-3	SLAM family member 5	3	3	0.0361638	-0.28465	0.0691549	-0.647681
SNX27	Q96L92-3	Sorting nexin-27	2	2	-1.67579	-1.6137	-1.84449	-1.77175
PCYOX1	Q9UHG3-2	Prenylcysteine oxidase 1	3	3	-1.3848	-1.72913	-1.99104	-1.44763
COX5A	P20674	Cytochrome c oxidase subunit 5A, mitochondrial	6	6	2.27689	2.42615	2.14332	2.23625
UFD1L	Q92890-3	Ubiquitin fusion degradation protein 1 homolog	3	3	-1.37889	-1.37916	-1.80421	-1.27675
LNPEP	Q9UIQ6-3	Leucyl-cystinyl aminopeptidase	6	6	-1.84479	-2.04166	-2.38279	-1.82522
TPT1	P13693	Translationally-controlled tumor protein	8	8	1.85612	1.846	1.66123	1.71972
SFXN1	Q9H9B4	Sideroflexin-1	8	7	0.66883	0.474501	0.271139	0.551024
VBP1	P61758-2	Prefoldin subunit 3	4	4	-0.231028	-0.0755287	-0.19299	-0.434485
SCPEP1	Q9HB40	Retinoid-inducible serine carboxypeptidase	3	3	-2.13698	-1.54453	-1.83411	-2.16748
GLRX3	O76003	Glutaredoxin-3	5	4	0.331945	0.199856	0.198225	0.0138361
LGALS1	P09382	Galectin-1	10	10	3.57916	3.90441	3.54806	3.61655
IPO5	O00410	Importin-5	15	15	1.19151	0.793918	0.816471	0.850623
SLAIN2	Q9P270	SLAIN motif-containing protein 2	3	3	-1.76438	-1.93585	-1.84888	-2.16795
CCNY	Q8ND76-3	Cyclin-Y	2	2	-1.85285	-1.49968	-1.69629	-1.97069
IMPA1	P29218	Inositol monophosphatase 1	4	4	-0.489688	-0.492773	-0.788499	-0.507892
EMD	P50402	Emerin	6	6	0.704499	0.745999	0.508813	0.630614
HCLS1	P14317	Hematopoietic lineage cell-specific protein	12	12	2.51432	2.48928	2.19457	2.49935
CD3E	P07766	T-cell surface glycoprotein CD3 epsilon chain	2	2	-1.14088	-0.95194	-1.67085	-0.731408
HLA-C	P10321	HLA class I histocompatibility antigen, Cw-7 alpha chain	9	5	0.494031	0.474216	0.31241	0.347299
CNPY2	Q9Y2B0	Protein canopy homolog 2	3	3	-1.91403	-1.49766	-1.67362	-2.04569
PBDC1	Q9BVG4	Protein PBDC1	4	4	-0.595734	-0.928067	-0.768733	-1.06253
OAS2	P29728	2-5-oligoadenylate synthase 2	5	5	-1.15402	-0.492741	-1.47344	-0.48061
CHMP2A	O43633	Charged multivesicular body protein 2a	3	3	-0.164498	0.177085	-0.0230154	-0.271676
IDH3A	P50213	Isocitrate dehydrogenase [NAD] subunit alpha, mitochondrial	8	8	0.101726	0.21998	0.173332	-0.158665
ELANE	P08246	Neutrophil elastase	2	2	-0.722356	-0.402394	-0.801055	-0.630207
WNK1	Q9H4A3-2	Serine/threonine-protein kinase WNK1	3	3	-1.828	-3.01242	-2.44111	-2.70529
STAT6	P42226	Signal transducer and activator of transcription 6	4	4	-0.847293	-0.635362	-0.927745	-0.860622
SERBP1	Q8NC51-4	Plasminogen activator inhibitor 1 RNA-binding protein	6	6	1.37697	1.42715	1.21795	1.28085
C9orf142	Q9BUH6	Protein PAXX	8	8	0.0757283	-0.0555705	-0.0551466	-0.228363
SORD	Q00796	Sorbitol dehydrogenase	2	2	-1.833	-2.28855	-2.03474	-2.39023
GSTK1	Q9Y2Q3	Glutathione S-transferase kappa 1	6	6	1.58296	1.40786	1.46617	1.22167
EIF4B	P23588-2	Eukaryotic translation initiation factor 4B	5	5	-0.331682	-0.771795	-0.759784	-0.646379
API5	Q9BZZ5-3	Apoptosis inhibitor 5	6	6	-0.141606	0.00933919	-0.234569	-0.200085
FAM63A	Q8N5J2-4	Protein FAM63A	4	3	-0.633652	-0.756149	-0.966438	-0.725158
SRP72	O76094	Signal recognition particle subunit SRP72	2	2	-1.60246	-1.41445	-1.78588	-1.53167
CLIP1	P30622-2	CAP-Gly domain-containing linker protein 1	13	9	1.36567	1.2987	1.22857	1.13565
REEP5	Q00765	Receptor expression-enhancing protein 5	6	6	1.02579	1.09195	0.932046	0.885708
NMT1	P30419-2	Glycylpeptide N-tetradecanoyltransferase 1	4	4	-1.13929	-1.25922	-1.53429	-1.16361
ATP6V1C1	P21283	V-type proton ATPase subunit C 1	5	5	-0.515482	-0.624852	-0.544025	-0.895357
EIF2S1	P05198	Eukaryotic translation initiation factor 2 subunit 1	6	6	0.464219	0.484999	0.274749	0.375855
FAM49B	Q9NUQ9	Protein FAM49B	12	12	1.57021	1.54429	1.49866	1.31809
OTUB1	Q96FW1	Ubiquitin thioesterase OTUB1	5	5	0.703781	0.640113	0.739125	0.307032
TEX264	Q9Y6I9	Testis-expressed sequence 264 protein	2	2	-3.3975	-2.82736	-3.16044	-3.3621
NPC2	P61916-2	Epididymal secretory protein E1	4	4	-0.0557829	0.0880447	0.0718798	-0.337132
RPL24	P83731	60S ribosomal protein L24	2	2	-1.04414	-0.996103	-1.51801	-0.81918
ANP32B	Q92688-2	Acidic leucine-rich nuclear phosphoprotein 32 family member B	6	5	2.234	2.49422	2.24247	2.18887
BCL2L1	Q07817-2	Bcl-2-like protein 1	2	2	-1.25672	-1.70262	-1.54788	-1.70821
HMGB1	P09429	High mobility group protein B1	8	5	4.61175	4.91459	4.43647	4.79338
AIP	O00170	AH receptor-interacting protein	5	5	0.330036	0.443164	0.231975	0.245435
TUBB	P07437	Tubulin beta chain	23	5	5.52351	5.56208	5.38502	5.40685
STX12	Q86Y82	Syntaxin-12	3	3	-2.03096	-1.90135	-2.07039	-2.15533
HNRNPA1	P09651-3	Heterogeneous nuclear ribonucleoprotein A1	14	13	3.33124	3.55	3.23041	3.35782
GYG1	P46976	Glycogenin-1	6	6	0.698011	0.587558	0.69358	0.29997
ASNA1	O43681	ATPase ASNA1	8	8	0.8134	0.838088	0.762942	0.597028
GLRX	P35754	Glutaredoxin-1	4	4	0.0213597	0.0341444	-0.0605017	-0.175018
ZYX	Q15942	Zyxin	22	22	5.20775	5.0964	4.85853	5.15472
PCBP1	Q15365	Poly(rC)-binding protein 1	10	7	2.94331	2.97896	2.85091	2.7808
MIF	P14174	Macrophage migration inhibitory factor	3	3	2.13014	2.07975	1.86951	2.05047
FCGR2A	P12318-2	Low affinity immunoglobulin gamma Fc region receptor II-a	2	2	-2.035	-1.54702	-1.92287	-1.94888
HBD	P02042	Hemoglobin subunit delta	13	6	2.48366	2.28856	2.38953	2.09322
TPP1	Q5IS74	Tripeptidyl-peptidase 1	7	7	0.565355	0.484665	0.468188	0.292874
SMC3	Q9UQE7	Structural maintenance of chromosomes protein 3	11	11	0.799628	0.689085	0.573353	0.626687
ECHS1	P30084	Enoyl-CoA hydratase, mitochondrial	10	10	1.88785	2.33764	2.02542	1.91189
MYO18A	Q92614-2	Unconventional myosin-XVIIIa	17	17	1.36049	1.35682	1.12291	1.30666
GATD3A	P0DPI2	Glutamine amidotransferase-like class 1 domain-containing protein 3A, mitochondrial	5	5	1.67535	1.69613	1.53639	1.54787
APOBEC3G	Q9HC16	DNA dC->dU-editing enzyme APOBEC-3G	3	3	-1.6008	-1.74535	-1.66817	-1.96517
FTL	P02792	Ferritin light chain	3	3	-1.15293	-0.768724	-1.17909	-1.02937
PTPRCAP	Q14761	Protein tyrosine phosphatase receptor type C-associated protein	2	2	-1.76209	-1.91206	-2.29438	-1.66614
CTBP1	Q13363-2	C-terminal-binding protein 1	3	3	-0.291349	-0.202869	-0.694947	-0.0855964
ATP5H	O75947	ATP synthase subunit d, mitochondrial	9	9	2.82494	2.74319	2.72209	2.56075
HNRNPF	P52597	Heterogeneous nuclear ribonucleoprotein F	9	7	1.16526	1.12685	1.01274	0.994125
EIF3G	O75821	Eukaryotic translation initiation factor 3 subunit G	4	4	-0.889921	-0.810027	-1.09314	-0.891673
EEFSEC	P57772-2	Selenocysteine-specific elongation factor	2	2	-2.01004	-1.215	-2.04729	-1.46175
TPM3	P06753	Tropomyosin alpha-3 chain	22	2	-1.9367	-1.7729	-2.1802	-1.81335
2001-09-01	Q8WYJ6	Septin-1	12	10	0.570149	0.537584	0.393913	0.430308
RIPK1	Q13546	Receptor-interacting serine/threonine-protein kinase 1	3	3	-3.63907	-4.82666	-4.44848	-4.29982
RPL23A	P62750	60S ribosomal protein L23a	7	7	1.49203	1.79933	1.32526	1.68433
WAS	P42768	Wiskott-Aldrich syndrome protein	5	5	-0.412651	-0.360855	-0.504904	-0.55028
DCTN3	O75935	Dynactin subunit 3	4	4	0.188202	0.0785392	0.0905378	-0.105081
CDV3	Q9UKY7-2	Protein CDV3 homolog	2	2	0.147104	0.288757	-0.0169198	0.171638
ITPR2	Q14571	Inositol 1,4,5-trisphosphate receptor type 2	5	4	-0.245487	-0.722076	-0.583632	-0.664811
ERLIN2	O94905	Erlin-2	6	3	0.320407	0.1663	0.301505	-0.0952199
JAGN1	Q8N5M9	Protein jagunal homolog 1	2	2	-4.01717	-3.82861	-4.17611	-3.95008
KPNA1	P52294	Importin subunit alpha-5	3	2	-2.45885	-1.94541	-2.46965	-2.21405
ATG3	Q9NT62-2	Ubiquitin-like-conjugating enzyme ATG3	5	5	-0.08225	-0.0835894	-0.287127	-0.157631
CSTB	P04080	Cystatin-B	5	5	1.69688	1.74329	1.67807	1.48354
LY6G6F	Q5SQ64	Lymphocyte antigen 6 complex locus protein G6f	6	6	1.77489	1.38364	1.62788	1.25225
GALM	Q96C23	Aldose 1-epimerase	3	3	-1.14844	-1.31049	-1.22259	-1.51474
ARCN1	P48444	Coatomer subunit delta	11	11	1.92594	1.97338	1.7982	1.82286
GMPPB	Q9Y5P6	Mannose-1-phosphate guanyltransferase beta	3	3	-1.33008	-1.17324	-1.2852	-1.49601
SULT1A4	P0DMN0	Sulfotransferase 1A4	13	5	2.3619	2.19699	2.23729	2.04452
ADD3	Q9UEY8-2	Gamma-adducin	7	7	-0.475363	-1.07545	-0.973245	-0.854537
COPS8	Q99627-2	COP9 signalosome complex subunit 8	4	4	-1.66443	-1.66785	-1.84002	-1.7688
LYN	P07948-2	Tyrosine-protein kinase Lyn	14	11	1.95578	1.91127	1.75636	1.83438
HNRNPDL	O14979-3	Heterogeneous nuclear ribonucleoprotein D-like	5	4	0.854809	0.195453	0.284839	0.489144
USP14	P54578-2	Ubiquitin carboxyl-terminal hydrolase 14	8	8	2.03986	1.88499	1.89373	1.75563
TES	Q9UGI8-2	Testin	8	8	0.976812	1.05156	0.73002	1.02296
PSMA2	P25787	Proteasome subunit alpha type-2	10	10	1.66862	1.52609	1.57694	1.34493
QARS	P47897-2	Glutamine--tRNA ligase	12	12	1.23454	1.25827	0.95669	1.26329
RPL21	P46778	60S ribosomal protein L21	3	3	1.08717	1.2085	0.889419	1.13498
COPS7A	Q9UBW8	COP9 signalosome complex subunit 7a	2	2	-1.14606	-1.3553	-1.5995	-1.17282
HNRNPUL1	Q9BUJ2-4	Heterogeneous nuclear ribonucleoprotein U-like protein 1	6	6	0.0461803	0.270167	0.0227968	0.0227442
DCTN4	Q9UJW0-3	Dynactin subunit 4	5	5	-0.477903	-0.741906	-0.7888	-0.701412
PSMB4	P28070	Proteasome subunit beta type-4	5	5	0.370084	0.470773	0.340238	0.230552
ICAM3	P32942	Intercellular adhesion molecule 3	3	3	-0.720888	-0.563693	-0.813977	-0.739767
EEF1A1P5	Q5VTE0	Putative elongation factor 1-alpha-like 3	18	18	5.26298	5.47437	5.20464	5.26507
TOP1	P11387	DNA topoisomerase 1	3	3	-0.718011	-0.754979	-1.06347	-0.67667
APRT	P07741	Adenine phosphoribosyltransferase	13	13	2.39899	2.6005	2.29148	2.44283
SF3B2	Q13435	Splicing factor 3B subunit 2	6	6	0.599547	0.511684	0.547098	0.299207
ARHGEF12	Q9NZN5-2	Rho guanine nucleotide exchange factor 12	2	2	-2.02616	-2.56162	-2.19981	-2.65283
SLC9A3R1	O14745	Na(+)/H(+) exchange regulatory cofactor NHE-RF1	8	8	1.35071	1.39411	1.18193	1.29886
RAB5B	P61020	Ras-related protein Rab-5B	7	4	-1.1501	-0.988434	-1.32742	-1.07454
NDUFA8	P51970	NADH dehydrogenase [ubiquinone] 1 alpha subcomplex subunit 8	3	3	-0.767353	-0.586057	-0.934869	-0.681789
CAPRIN1	Q14444-2	Caprin-1	3	3	-0.988574	-1.00118	-1.2778	-0.975163
H2AFY	O75367-2	Core histone macro-H2A.1	11	10	2.84681	2.87569	2.7589	2.70041
USO1	O60763	General vesicular transport factor p115	12	12	1.08278	0.983078	0.783743	1.01922
TUBB4B	P68371	Tubulin beta-4B chain	23	3	2.31168	2.35583	2.13509	2.27061
SNX12	Q9UMY4-1	Sorting nexin-12	6	5	-0.756408	-0.673237	-0.674014	-1.01715
CSNK2B	P67870	Casein kinase II subunit beta	3	3	-1.26154	-1.30546	-1.16772	-1.66066
AP1M1	Q9BXS5	AP-1 complex subunit mu-1	11	11	0.701687	0.761231	0.602318	0.59958
TAP1	Q03518	Antigen peptide transporter 1	5	5	-1.11939	-1.08174	-1.20584	-1.25612
RNPEP	Q9H4A4	Aminopeptidase B	7	7	0.786571	0.811853	0.60228	0.735419
SEC22B	O75396	Vesicle-trafficking protein SEC22b	8	8	1.09697	0.996379	0.86596	0.966806
BZW1	Q7L1Q6-2	Basic leucine zipper and W2 domain-containing protein 1	9	9	0.66296	0.893334	0.750269	0.54623
ANO6	Q4KMQ2-3	Anoctamin-6	5	5	0.612425	0.606586	0.579511	0.381141
EIF2S3	P41091	Eukaryotic translation initiation factor 2 subunit 3	14	14	1.45362	1.46049	1.26657	1.39021
SELL	P14151	L-selectin	2	2	-2.03526	-1.59164	-1.83421	-2.0498
IDH3B	O43837	Isocitrate dehydrogenase [NAD] subunit beta, mitochondrial	4	4	-0.932795	-1.31829	-1.12141	-1.3866
DNAJB1	P25685-2	DnaJ homolog subfamily B member 1	7	7	1.46885	1.48472	1.42491	1.27183
NAP1L4	Q99733	Nucleosome assembly protein 1-like 4	9	7	1.33185	1.21999	1.00702	1.28875
BLMH	Q13867	Bleomycin hydrolase	10	10	0.975293	0.955262	0.803966	0.870647
ERBB2IP	Q96RT1-7	Protein LAP2	7	7	0.216994	0.0955104	-0.0794958	0.136501
FGA	P02671	Fibrinogen alpha chain	38	38	6.87318	6.82008	6.71579	6.7222
PSMD5	Q5IFJ8	26S proteasome non-ATPase regulatory subunit 5	11	11	0.870592	0.828519	0.633746	0.810379
GGCT	O75223	Gamma-glutamylcyclotransferase	4	4	-0.311774	-0.48099	-0.500354	-0.547381
MCTS1	Q9ULC4-2	Malignant T-cell-amplified sequence 1	4	4	-0.103492	-0.354046	-0.281457	-0.430733
MYO1G	B0I1T2	Unconventional myosin-Ig	22	22	2.00233	2.08291	1.82169	2.00896
CA1	P00915	Carbonic anhydrase 1	5	5	1.31941	1.01986	0.958768	1.12617
SRI	P30626	Sorcin	6	6	1.55944	1.45135	1.44759	1.30903
IL16	Q14005-3	Pro-interleukin-16	7	7	1.3816	1.47354	1.28573	1.31586
PRMT1	Q99873-2	Protein arginine N-methyltransferase 1	6	6	-0.0305283	-0.0560025	-0.205371	-0.134163
F11R	Q9Y624	Junctional adhesion molecule A	10	10	2.12268	1.8804	1.98498	1.76625
GOT1	P17174	Aspartate aminotransferase, cytoplasmic	5	5	0.296527	0.0952057	0.14865	-0.00874528
AKR1B1	P15121	Aldose reductase	8	8	1.51735	1.34295	1.35001	1.25894
ITGAL	P20701-3	Integrin alpha-L	16	16	1.11765	1.58534	1.19811	1.25389
GMPS	P49915	GMP synthase [glutamine-hydrolyzing]	5	5	0.0446421	0.140716	-0.104793	0.0395172
STT3B	Q8TCJ2	Dolichyl-diphosphooligosaccharide--protein glycosyltransferase subunit STT3B	5	5	-0.379737	-0.496451	-0.637042	-0.489467
PGAM1	P18669	Phosphoglycerate mutase 1	16	16	3.57281	3.70778	3.55435	3.47624
TSTA3	Q13630	GDP-L-fucose synthase	2	2	-1.26077	-1.13574	-1.48273	-1.16375
NPLOC4	Q8TAT6	Nuclear protein localization protein 4 homolog	7	7	-0.22118	-0.175072	-0.202307	-0.443411
NRD1	O43847	Nardilysin	7	7	-0.348972	-0.36323	-0.551469	-0.410117
FAM175B	Q15018	BRISC complex subunit Abro1	3	3	-3.40935	-2.31272	-2.55065	-3.42076
DENND4C	Q5VZ89-5	DENN domain-containing protein 4C	3	3	-2.49351	-2.43083	-2.71157	-2.46152
TSC22D3	Q99576-4	TSC22 domain family protein 3	2	2	-1.15925	-1.10906	-0.987014	-1.52991
TCEB2	Q15370	Transcription elongation factor B polypeptide 2	4	4	1.11839	1.22321	1.07293	1.02012
VPS11	Q9H270	Vacuolar protein sorting-associated protein 11 homolog	2	2	-1.45261	-1.42767	-1.79582	-1.33224
PDCD6	O75340-2	Programmed cell death protein 6	4	4	0.345484	0.516223	0.313967	0.300391
UBA1	P22314-2	Ubiquitin-like modifier-activating enzyme 1	36	36	4.14771	4.12737	3.98094	4.04715
HP	P00738-2	Haptoglobin	5	5	0.324816	0.682703	0.674863	0.0860603
NUCB1	Q02818	Nucleobindin-1	8	8	-0.677455	-0.407166	-0.630486	-0.700476
TUFM	P49411	Elongation factor Tu, mitochondrial	21	21	3.36086	3.39805	3.19702	3.31704
SF3A3	Q12874	Splicing factor 3A subunit 3	4	4	-1.20191	-0.71926	-1.02253	-1.14269
HDHD1	Q08623	Pseudouridine-5-phosphatase	3	3	-3.36072	-2.93747	-3.11682	-3.42503
RPS6	P62753	40S ribosomal protein S6	7	7	1.88882	1.72317	1.41619	1.95241
RBM12	Q9NTZ6	RNA-binding protein 12	4	4	-0.0834933	0.0482916	-0.252059	-0.0261369
PRPSAP2	O60256-3	Phosphoribosyl pyrophosphate synthase-associated protein 2	7	5	-0.319074	-0.206784	-0.472308	-0.296419
PLP2	Q04941	Proteolipid protein 2	2	2	-1.83585	-1.84851	-1.98196	-1.94333
DGKZ	Q13574-6	Diacylglycerol kinase zeta	2	2	-2.96336	-3.90828	-3.51712	-3.59522
SUMO2	P61956-2	Small ubiquitin-related modifier 2	3	2	1.5569	1.73528	1.5078	1.54406
IMPDH2	P12268	Inosine-5-monophosphate dehydrogenase 2	7	7	-1.26787	-1.34448	-1.44451	-1.40716
SAMHD1	Q9Y3Z3	Deoxynucleoside triphosphate triphosphohydrolase SAMHD1	35	35	4.06443	4.10391	3.94317	3.98589
HIST1H1B	P16401	Histone H1.5	11	8	2.93199	3.29189	2.94262	3.04307
FRYL	O94915	Protein furry homolog-like	4	3	-1.76503	-1.61441	-2.11799	-1.49927
ITGB2	P05107	Integrin beta-2	24	24	3.28334	3.51581	3.34493	3.21668
EIF3H	O15372	Eukaryotic translation initiation factor 3 subunit H	7	7	0.484324	0.44035	0.314176	0.37348
GABPA	Q06546	GA-binding protein alpha chain	2	2	-2.12641	-2.65947	-2.18878	-2.83304
MAGED2	Q9UNF1-2	Melanoma-associated antigen D2	6	6	0.163232	0.109744	0.107508	-0.0700222
DDX5	P17844-2	Probable ATP-dependent RNA helicase DDX5	17	11	0.871142	1.05921	0.885145	0.809822
CD44	P16070	CD44 antigen	4	4	1.02363	1.15033	0.932121	1.00674
VPS4B	O75351	Vacuolar protein sorting-associated protein 4B	12	9	1.61336	1.57113	1.41533	1.53417
CPT2	P23786	Carnitine O-palmitoyltransferase 2, mitochondrial	4	4	-1.83688	-1.77203	-1.90385	-1.94
VPS13A	Q96RL7-4	Vacuolar protein sorting-associated protein 13A	6	6	-0.79827	-1.26083	-1.12273	-1.17087
RBBP4	Q09028-3	Histone-binding protein RBBP4	5	3	0.00136027	0.0535446	-0.199848	0.0206096
RPL22	P35268	60S ribosomal protein L22	3	3	-0.252908	-0.29448	-0.484562	-0.296419
EPB41	P11171-6	Protein 4.1	6	6	0.449068	0.0775251	0.264253	0.0289061
CPPED1	Q9BRF8	Serine/threonine-protein phosphatase CPPED1	5	5	0.139355	0.30081	0.191232	0.0161402
UBE2O	Q9C0C9	E2/E3 hybrid ubiquitin-protein ligase UBE2O	11	11	1.31183	1.0326	1.04763	1.06449
VTA1	Q9NP79	Vacuolar protein sorting-associated protein VTA1 homolog	4	4	-1.75515	-1.67254	-1.74651	-1.91333
PSMD9	O00233	26S proteasome non-ATPase regulatory subunit 9	4	4	-0.893819	-1.15823	-1.14185	-1.1422
MATR3	P43243	Matrin-3	13	13	1.12503	0.915675	0.844718	0.964273
STMN1	P16949	Stathmin	7	5	1.75633	2.17548	1.86493	1.8353
THRAP3	Q9Y2W1	Thyroid hormone receptor-associated protein 3	5	5	0.0208488	0.128103	-0.0922584	0.010823
CD14	P08571	Monocyte differentiation antigen CD14	8	8	0.462478	0.539847	0.487162	0.285477
HNRNPA3	P51991-2	Heterogeneous nuclear ribonucleoprotein A3	11	11	2.42221	2.35616	2.10424	2.44483
BLVRA	P53004	Biliverdin reductase A	10	10	1.63854	1.67659	1.42995	1.65607
TRAP1	Q12931-2	Heat shock protein 75 kDa, mitochondrial	3	3	-1.27139	-0.98848	-1.31438	-1.17419
MAT2B	Q9NZL9-4	Methionine adenosyltransferase 2 subunit beta	4	4	-6.1511	-5.83032	-6.22614	-5.98383
U2AF1	P0DN76	Splicing factor U2AF 35 kDa subunit	4	4	-2.02525	-2.35428	-2.60756	-1.99961
SCP2	P22307-6	Non-specific lipid-transfer protein	8	8	1.61834	1.89816	1.66459	1.62439
PPIA	P62937	Peptidyl-prolyl cis-trans isomerase A	14	14	6.41584	6.46243	6.34356	6.30948
RBM14	Q96PK6	RNA-binding protein 14	6	6	0.0895931	0.299751	-0.0585737	0.223109
MCM2	P49736	DNA replication licensing factor MCM2	2	2	-2.49128	-3.01128	-2.50994	-3.21668
ADCY6	O43306-2	Adenylate cyclase type 6	7	7	-0.443634	-0.497919	-0.296153	-0.869359
PSAP	P07602	Prosaposin	9	9	2.62558	2.8587	2.70668	2.55365
ENOPH1	Q9UHY7	Enolase-phosphatase E1	4	4	-1.75007	-1.97891	-2.28812	-1.66401
HNRNPR	O43390	Heterogeneous nuclear ribonucleoprotein R	20	14	1.85477	2.03122	1.6574	2.00545
PSMD8	P48556	26S proteasome non-ATPase regulatory subunit 8	5	5	0.859039	0.739722	0.744889	0.631306
SOD1	P00441	Superoxide dismutase [Cu-Zn]	7	7	3.44575	3.4665	3.35318	3.33653
PSIP1	O75475	PC4 and SFRS1-interacting protein	8	7	1.1716	0.969296	0.894083	1.02432
YWHAB	P31946	14-3-3 protein beta/alpha	16	8	2.69803	2.70139	2.54454	2.63284
GMFB	P60983	Glia maturation factor beta	5	3	-1.60834	-1.08663	-1.35162	-1.56538
FKBP2	P26885	Peptidyl-prolyl cis-trans isomerase FKBP2	5	5	0.890851	0.765356	0.797538	0.637269
SRSF6	Q13247	Serine/arginine-rich splicing factor 6	5	3	1.12857	1.278	0.907525	1.27789
ANXA6	P08133	Annexin A6	43	43	4.98434	5.22433	4.9202	5.06772
SYNGR2	O43760	Synaptogyrin-2	3	3	-0.893027	-1.07021	-1.39289	-0.790799
ANXA1	P04083	Annexin A1	25	25	4.40094	4.76925	4.36601	4.58489
RGS18	Q9NS28	Regulator of G-protein signaling 18	6	6	1.85648	1.71018	1.7509	1.59666
RPS27A	P62979	Ubiquitin-40S ribosomal protein S27a	8	8	3.71801	3.93823	3.78438	3.65401
PROSC	O94903	Proline synthase co-transcribed bacterial homolog protein	4	4	-1.20986	-0.764637	-0.980142	-1.21208
ARFIP1	P53367-3	Arfaptin-1	2	2	-2.23891	-2.10896	-2.02774	-2.53695
LRRFIP2	Q9Y608-4	Leucine-rich repeat flightless-interacting protein 2	8	8	1.16485	1.06738	1.14042	0.875372
RPS15A	P62244	40S ribosomal protein S15a	4	4	0.77497	0.593969	0.392022	0.760613
NDUFA13	Q9P0J0	NADH dehydrogenase [ubiquinone] 1 alpha subcomplex subunit 13	4	4	-0.752629	-0.838399	-1.08635	-0.720883
CCDC58	Q4VC31	Coiled-coil domain-containing protein 58	2	2	-2.48995	-3.13253	-2.63465	-3.20402
MYO1F	O00160	Unconventional myosin-If	14	14	1.51269	1.72637	1.46586	1.55789
RPS28	P62857	40S ribosomal protein S28	3	3	-0.375803	-0.310181	-0.751816	-0.149105
PFDN6	O15212	Prefoldin subunit 6	3	3	-0.638273	-0.374689	-0.682258	-0.545606
ARHGDIA	P52565	Rho GDP-dissociation inhibitor 1	9	9	3.21079	3.3254	3.17287	3.14889
TUBA4A	P68366-2	Tubulin alpha-4A chain	26	7	4.74502	4.70237	4.74382	4.48933
PTPRC	P08575-4	Receptor-type tyrosine-protein phosphatase C	31	31	3.60424	3.74393	3.50996	3.62407
ACAP2	Q15057	Arf-GAP with coiled-coil, ANK repeat and PH domain-containing protein 2	4	3	-0.801994	-1.05363	-0.71462	-1.35514
NSF	P46459	Vesicle-fusing ATPase	12	12	1.29419	1.26608	1.16865	1.17768
DOCK2	Q92608	Dedicator of cytokinesis protein 2	16	15	1.04126	0.925796	0.81516	0.938082
PABPC1	P11940-2	Polyadenylate-binding protein 1	17	6	2.36885	2.53932	2.36037	2.3342
STX7	O15400-2	Syntaxin-7	10	10	1.63592	1.76459	1.55965	1.62757
RPLP2	P05387	60S acidic ribosomal protein P2	7	6	1.81446	1.89342	1.70994	1.78499
U2AF2	P26368-2	Splicing factor U2AF 65 kDa subunit	7	7	0.352233	0.384004	0.267928	0.255617
ARMT1	Q9H993	Protein-glutamate O-methyltransferase	4	4	-0.721268	-0.58287	-0.735627	-0.780655
LMNB1	P20700	Lamin-B1	35	31	4.42001	4.65185	4.33328	4.52688
ECI2	O75521-2	Enoyl-CoA delta isomerase 2, mitochondrial	3	3	-1.92127	-1.90238	-2.45712	-1.57785
TXNDC12	O95881	Thioredoxin domain-containing protein 12	3	3	-0.319156	-0.27777	-0.372426	-0.433838
RASA1	P20936-2	Ras GTPase-activating protein 1	9	9	0.619538	0.604885	0.557924	0.457486
CNN2	Q99439	Calponin-2	11	11	3.58492	3.58537	3.53755	3.42429
SLC25A24	Q6NUK1	Calcium-binding mitochondrial carrier protein SCaMC-1	10	10	0.566275	0.800636	0.312549	0.84627
ATP5D	P30049	ATP synthase subunit delta, mitochondrial	2	2	0.307364	0.443524	0.286449	0.256837
GNB2	P62879	Guanine nucleotide-binding protein G(I)/G(S)/G(T) subunit beta-2	15	5	1.94449	1.93586	1.93482	1.73847
MVP	Q14764	Major vault protein	25	25	2.0978	2.02558	1.94875	1.96757
PREP	P48147	Prolyl endopeptidase	15	14	1.04657	1.00828	1.00223	0.846071
PSMC5	P62195	26S protease regulatory subunit 8	9	9	0.0488778	0.00635653	-0.0926586	-0.0585004
NASP	P49321-2	Nuclear autoantigenic sperm protein	6	6	0.024326	0.153114	-0.132475	0.103601
CKAP4	Q07065	Cytoskeleton-associated protein 4	9	9	-0.0290876	0.155122	-0.108591	0.0284948
CCT6A	P40227	T-complex protein 1 subunit zeta	21	21	3.5486	3.46423	3.37788	3.42961
XPO1	O14980	Exportin-1	20	20	1.68195	1.66272	1.56238	1.57697
DCXR	Q7Z4W1	L-xylulose reductase	9	9	0.477933	0.320694	0.342632	0.250752
NIPSNAP1	Q9BPW8	Protein NipSnap homolog 1	3	2	-2.49821	-2.02131	-2.49577	-2.22899
CASP1	P29466-2	Caspase-1	6	6	0.42453	0.56303	0.394176	0.388639
SSRP1	Q08945	FACT complex subunit SSRP1	9	8	0.273184	0.718885	0.365186	0.42232
SNCA	P37840-2	Alpha-synuclein	11	11	4.20088	4.11986	4.08554	4.03064
LAMTOR5	O43504	Ragulator complex protein LAMTOR5	3	3	-0.950546	-0.791364	-0.994958	-0.950847
PSMA3	P25788-2	Proteasome subunit alpha type-3	10	10	2.3897	2.47926	2.3322	2.3329
PSMA5	P28066	Proteasome subunit alpha type-5	7	7	1.26676	1.08997	1.1378	1.01512
PGP	A6NDG6	Phosphoglycolate phosphatase	3	3	-2.93811	-2.04861	-2.4181	-2.77214
STK10	O94804	Serine/threonine-protein kinase 10	21	20	2.46396	2.49071	2.39298	2.35901
SRPR	P08240-2	Signal recognition particle receptor subunit alpha	4	4	-0.596683	-0.825206	-0.707513	-0.916995
NOP56	O00567	Nucleolar protein 56	7	7	0.587635	0.433239	0.308239	0.510777
APOB	P04114	Apolipoprotein B-100	9	9	-0.10912	-0.200503	-0.16413	-0.34726
SNRPB	P14678-2	Small nuclear ribonucleoprotein-associated proteins B and B	4	4	0.800095	1.17261	0.859599	0.91143
IDH1	O75874	Isocitrate dehydrogenase [NADP] cytoplasmic	19	18	2.62002	2.65832	2.65025	2.42666
CNP	P09543-2	2,3-cyclic-nucleotide 3-phosphodiesterase	6	6	-0.634114	-0.852879	-0.779079	-0.909286
PSMD10	O75832	26S proteasome non-ATPase regulatory subunit 10	3	3	-0.193776	-0.53563	-0.316249	-0.614411
RNH1	P13489	Ribonuclease inhibitor	21	21	2.95803	2.94392	2.92317	2.77768
PAK2	Q13177	Serine/threonine-protein kinase PAK 2	14	12	2.49278	2.6164	2.44667	2.46188
RPL15	P61313	60S ribosomal protein L15	5	5	1.39748	1.4206	1.36318	1.25498
ACAP1	Q15027	Arf-GAP with coiled-coil, ANK repeat and PH domain-containing protein 1	5	4	-1.04334	-0.643023	-0.936087	-0.950104
GLB1	P16278	Beta-galactosidase	6	6	-0.223558	-0.36865	-0.361943	-0.429957
DTD1	Q8TEA8	D-tyrosyl-tRNA(Tyr) deacylase 1	2	2	-1.67189	-2.14102	-1.96928	-2.04239
SF3B3	Q15393	Splicing factor 3B subunit 3	15	15	1.26	1.32146	1.26873	1.11401
SH3KBP1	Q96B97	SH3 domain-containing kinase-binding protein 1	11	11	0.584826	0.731311	0.433968	0.683686
EIF3L	Q9Y262-2	Eukaryotic translation initiation factor 3 subunit L	10	10	1.44708	1.52013	1.41943	1.35031
IST1	P53990-2	IST1 homolog	8	8	1.34956	1.43723	1.25309	1.33668
NACA	Q13765	Nascent polypeptide-associated complex subunit alpha	5	5	0.42523	0.582925	0.26632	0.545319
EIF3A	Q14152-2	Eukaryotic translation initiation factor 3 subunit A	18	18	1.5071	1.41999	1.35182	1.37896
APOA2	P02652	Apolipoprotein A-II	2	2	-1.44563	-1.39977	-1.41406	-1.62764
HDAC1	Q13547	Histone deacetylase 1	6	6	-0.0265544	-0.0712236	-0.236713	-0.0570046
NAGK	Q9UJ70	N-acetyl-D-glucosamine kinase	7	7	-0.0314551	0.0403308	-0.172447	-0.0142183
RPL17	P18621-3	60S ribosomal protein L17	5	5	0.776619	0.786627	0.601044	0.7667
PSMD7	P51665	26S proteasome non-ATPase regulatory subunit 7	8	8	0.329107	0.426545	0.392154	0.168848
ALDH9A1	P49189	4-trimethylaminobutyraldehyde dehydrogenase	11	11	0.66693	0.759576	0.618691	0.613505
NDUFA9	Q16795	NADH dehydrogenase [ubiquinone] 1 alpha subcomplex subunit 9, mitochondrial	5	5	-0.0584362	-0.183631	-0.365069	-0.0711621
AP2A1	O95782-2	AP-2 complex subunit alpha-1	17	11	1.01418	1.01315	1.036	0.797586
ANXA5	P08758	Annexin A5	22	22	4.23763	4.43355	4.3098	4.16813
STXBP5	Q5T5C0-3	Syntaxin-binding protein 5	4	4	-1.2052	-1.18086	-1.13464	-1.4437
RPSA	P08865	40S ribosomal protein SA	10	10	1.9332	2.14591	1.88822	1.99923
VAV1	P15498-2	Proto-oncogene vav	10	9	0.20464	-0.010069	-0.0283105	0.0312497
FGG	P02679-2	Fibrinogen gamma chain	27	27	6.67214	6.61972	6.54252	6.55813
RPL12	P30050	60S ribosomal protein L12	5	5	1.54246	1.68603	1.40001	1.63759
PHGDH	O43175	D-3-phosphoglycerate dehydrogenase	4	4	-2.12558	-2.2619	-2.77138	-1.80673
RAD23B	P54727	UV excision repair protein RAD23 homolog B	12	9	2.29943	2.38033	2.35543	2.13452
GNG11	P61952	Guanine nucleotide-binding protein G(I)/G(S)/G(O) subunit gamma-11	4	4	1.24046	1.17448	1.27862	0.946786
PRKDC	P78527	DNA-dependent protein kinase catalytic subunit	42	42	2.19968	2.30041	2.10216	2.20881
BCAT2	O15382	Branched-chain-amino-acid aminotransferase, mitochondrial	3	3	-0.942904	-0.968738	-0.929839	-1.17029
NDUFA4	O00483	Cytochrome c oxidase subunit NDUFA4	4	4	0.613507	0.687782	0.668466	0.444865
ATP5C1	P36542	ATP synthase subunit gamma, mitochondrial	8	8	1.81612	1.98405	1.7982	1.81404
FGB	P02675	Fibrinogen beta chain	31	31	6.60566	6.54461	6.48499	6.47762
DLST	P36957	Dihydrolipoyllysine-residue succinyltransferase component of 2-oxoglutarate dehydrogenase complex, mitochondrial	10	10	1.9344	2.10811	2.15293	1.70223
RHOG	P84095	Rho-related GTP-binding protein RhoG	11	10	1.51246	1.55254	1.33146	1.5463
LSM2	Q9Y333	U6 snRNA-associated Sm-like protein LSm2	3	3	-0.554561	-1.40257	-1.11293	-1.03113
NPM1	P06748	Nucleophosmin	9	9	2.97103	3.15417	2.82072	3.1176
USP47	Q96K76-4	Ubiquitin carboxyl-terminal hydrolase 47	10	10	0.365937	-0.00303197	0.197041	-0.0209103
LASP1	Q14847	LIM and SH3 domain protein 1	12	12	3.37983	3.50729	3.24668	3.45384
TPD52L2	O43399	Tumor protein D54	13	13	1.9572	1.84345	1.73576	1.87896
USP5	P45974-2	Ubiquitin carboxyl-terminal hydrolase 5	19	19	1.58264	1.70529	1.58924	1.51303
OPA1	O60313-13	Dynamin-like 120 kDa protein, mitochondrial	14	14	1.95469	1.88588	1.80802	1.847
GZMA	P12544-2	Granzyme A	8	8	0.832413	0.944616	0.746369	0.846108
VPS45	Q9NRW7	Vacuolar protein sorting-associated protein 45	2	2	-2.14552	-2.11304	-2.04489	-2.39769
HNRNPH1	P31943	Heterogeneous nuclear ribonucleoprotein H	11	5	2.1256	2.29169	2.00885	2.22569
HCFC1	P51610-2	Host cell factor 1	9	9	0.123493	0.0108397	0.0255826	-0.0731431
CAMK2G	Q13555-10	Calcium/calmodulin-dependent protein kinase type II subunit gamma	6	4	-1.75428	-1.72745	-1.82041	-1.84315
RTN1	Q5IS59	Reticulon-1	4	4	0.619602	0.318791	0.447352	0.309518
AP3M1	Q9Y2T2	AP-3 complex subunit mu-1	3	3	-0.635242	-0.669485	-0.796523	-0.689452
SAE1	Q9UBE0	SUMO-activating enzyme subunit 1	6	6	0.773623	0.703059	0.541752	0.753863
BCAP31	P51572	B-cell receptor-associated protein 31	9	9	3.24299	3.21673	3.10944	3.16964
RANBP1	P43487-2	Ran-specific GTPase-activating protein	5	5	1.43282	1.35517	1.20325	1.40434
SLMAP	Q14BN4	Sarcolemmal membrane-associated protein	8	8	0.857212	0.861801	0.899815	0.63971
PLCB3	Q01970-2	1-phosphatidylinositol 4,5-bisphosphate phosphodiesterase beta-3	4	4	-4.02579	-3.13088	-3.25627	-4.07886
UROD	P06132	Uroporphyrinogen decarboxylase	4	4	-0.138543	0.0224935	-0.115182	-0.179317
FUBP1	Q96AE4	Far upstream element-binding protein 1	13	9	1.54625	1.92073	1.62125	1.66754
HNRNPUL2	Q1KMD3	Heterogeneous nuclear ribonucleoprotein U-like protein 2	14	14	1.03188	1.32922	1.04609	1.13691
HADHB	P55084	Trifunctional enzyme subunit beta, mitochondrial	14	14	2.42433	2.24344	2.20096	2.28907
DLD	P09622	Dihydrolipoyl dehydrogenase, mitochondrial	11	11	1.89688	1.92878	1.75047	1.89745
FEN1	P39748-2	Flap endonuclease 1	2	2	-1.45323	-1.69275	-1.4099	-1.91381
PSMB6	P28072	Proteasome subunit beta type-6	4	4	-0.22083	-0.705035	-0.482336	-0.621033
MAP1A	P78559-2	Microtubule-associated protein 1A	2	2	-3.17539	-2.97082	-2.62973	-3.6939
IQGAP1	P46940	Ras GTPase-activating-like protein IQGAP1	59	58	3.84412	4.0458	3.82248	3.89039
TOR1AIP1	Q5JTV8	Torsin-1A-interacting protein 1	6	5	-0.134273	-0.399832	-0.30989	-0.401143
CALU	O43852	Calumenin	10	10	2.31476	2.06583	2.17074	2.03359
FKBP15	Q5T1M5	FK506-binding protein 15	2	2	-2.13294	-1.96489	-1.87248	-2.40055
HSPE1	P61604	10 kDa heat shock protein, mitochondrial	10	10	3.76362	3.87209	3.66518	3.79587
SRSF7	Q16629-3	Serine/arginine-rich splicing factor 7	5	4	0.173847	0.266532	0.205835	0.0606046
SH3BGRL	O75368	SH3 domain-binding glutamic acid-rich-like protein	9	9	2.67003	2.52046	2.58314	2.43398
SUN2	Q9UH99-2	SUN domain-containing protein 2	15	15	2.15411	2.25779	2.01242	2.22653
RGS10	O43665-2	Regulator of G-protein signaling 10	9	9	0.775767	0.619154	0.591208	0.63271
LACTB	P83111	Serine beta-lactamase-like protein LACTB, mitochondrial	2	2	-3.39676	-3.09679	-2.94565	-3.71851
TAF15	Q92804-2	TATA-binding protein-associated factor 2N	4	2	0.357685	0.646074	0.369843	0.463379
NDUFB9	Q9Y6M9	NADH dehydrogenase [ubiquinone] 1 beta subcomplex subunit 9	2	2	-1.14678	-1.49747	-1.31611	-1.49854
TECR	Q9NZ01	Very-long-chain enoyl-CoA reductase	2	2	-1.51853	-1.68302	-1.85107	-1.5206
APOH	P02749	Beta-2-glycoprotein 1	5	5	-1.37788	-1.69402	-1.61683	-1.62349
MT-CO2	P00403	Cytochrome c oxidase subunit 2	6	6	1.29339	1.24124	1.08018	1.28608
TAB1	Q15750-2	TGF-beta-activated kinase 1 and MAP3K7-binding protein 1	3	3	-2.23816	-2.09688	-2.14073	-2.3618
MESDC2	Q14696	LDLR chaperone MESD	4	4	0.708714	0.644493	0.635717	0.550581
GC	P02774-3	Vitamin D-binding protein	4	4	-0.813278	-1.03134	-0.892428	-1.11908
GNS	P15586-2	N-acetylglucosamine-6-sulfatase	6	6	-0.0240242	0.21728	0.135926	-0.109072
CRKL	P46109	Crk-like protein	14	14	2.46177	2.42158	2.4137	2.30345
CTSS	P25774	Cathepsin S	7	7	0.709826	0.849668	0.874814	0.518522
PRKAR2A	P13861-2	cAMP-dependent protein kinase type II-alpha regulatory subunit	14	11	1.41404	1.35975	1.30008	1.30772
MYDGF	Q969H8	Myeloid-derived growth factor	3	3	0.267377	0.430268	0.314572	0.217439
S100A8	P05109	Protein S100-A8	9	9	4.0428	4.19813	3.93476	4.14063
PSMA6	P60900	Proteasome subunit alpha type-6	9	9	1.68802	1.71712	1.58089	1.65877
DCPS	Q96C86	m7GpppX diphosphatase	5	5	-0.456108	-0.482441	-0.627443	-0.476469
EEF1G	P26641	Elongation factor 1-gamma	20	20	4.02696	4.11177	4.00895	3.96497
ACADM	P11310	Medium-chain specific acyl-CoA dehydrogenase, mitochondrial	8	8	0.633077	0.540232	0.599939	0.408731
CNDP2	Q96KP4	Cytosolic non-specific dipeptidase	16	16	2.52517	2.44358	2.46829	2.33674
HLA-F	P30511-2	HLA class I histocompatibility antigen, alpha chain F	2	2	-5.00638	-4.83384	-5.11999	-4.88393
CAPZA1	P52907	F-actin-capping protein subunit alpha-1	14	11	3.88435	3.86381	3.79781	3.78702
HDGF	P51858	Hepatoma-derived growth factor	9	8	0.970097	0.920251	0.821346	0.906005
TCEB1	Q15369-2	Transcription elongation factor B polypeptide 1	3	3	-0.0109653	0.0871478	-0.00735998	-0.0790358
KPNA3	O00505	Importin subunit alpha-4	7	5	-0.594085	-0.465371	-0.674199	-0.54766
DDX19B	Q9UMR2-2	ATP-dependent RNA helicase DDX19B	7	7	0.35396	0.395385	0.405821	0.181234
RPS10	P46783	40S ribosomal protein S10	10	10	2.02594	2.25646	1.92295	2.19741
ACTR2	P61160	Actin-related protein 2	15	15	3.8926	3.85673	3.73523	3.85223
NAPG	Q99747-2	Gamma-soluble NSF attachment protein	7	7	0.0983392	-0.0215688	-0.042231	-0.0427873
MAGT1	Q9H0U3	Magnesium transporter protein 1	3	3	-0.193968	-0.327707	-0.503058	-0.179823
RPS12	P25398	40S ribosomal protein S12	6	6	2.24331	2.26029	2.10771	2.23485
COTL1	Q14019	Coactosin-like protein	14	14	4.75402	4.81684	4.72078	4.68911
PFN1	P07737	Profilin-1	15	15	7.27308	7.41217	7.33245	7.19318
ARHGDIB	P52566	Rho GDP-dissociation inhibitor 2	11	11	5.05609	5.20811	4.99808	5.10692
ATP5B	P06576	ATP synthase subunit beta, mitochondrial	25	25	4.39768	4.45912	4.31558	4.38227
PPP6R1	Q9UPN7	Serine/threonine-protein phosphatase 6 regulatory subunit 1	3	3	-1.20753	-1.58879	-1.68198	-1.27241
SRSF3	P84103-2	Serine/arginine-rich splicing factor 3	4	3	0.977867	1.2881	0.83038	1.27803
PGM1	P36871	Phosphoglucomutase-1	15	15	2.58943	2.51185	2.56455	2.37961
ANXA7	P20073-2	Annexin A7	12	12	1.40817	1.24035	1.09416	1.39741
TTR	P02766	Transthyretin	5	4	1.53855	1.41244	1.37111	1.42296
NCL	P19338	Nucleolin	31	31	4.3141	4.5684	4.21972	4.50618
RPS3	P23396	40S ribosomal protein S3	15	15	2.95824	3.32538	3.04242	3.08461
ARHGEF1	Q92888	Rho guanine nucleotide exchange factor 1	16	16	1.18638	1.29327	1.16929	1.15407
CCAR2	Q8N163-2	Cell cycle and apoptosis regulator protein 2	11	11	0.562129	0.833507	0.560041	0.679371
ANP32E	Q9BTT0	Acidic leucine-rich nuclear phosphoprotein 32 family member E	6	6	0.63957	1.00293	0.765746	0.720726
COPZ1	P61923-5	Coatomer subunit zeta-1	4	4	0.518968	0.331229	0.396066	0.298417
MAVS	Q7Z434	Mitochondrial antiviral-signaling protein	6	6	-0.517711	-0.787413	-0.654202	-0.806038
FNBP1	Q96RU3-4	Formin-binding protein 1	7	7	-0.641672	-0.523991	-0.823731	-0.496485
VAPB	O95292	Vesicle-associated membrane protein-associated protein B/C	3	2	0.120633	0.048629	-0.0729134	0.0885272
LAMP1	P11279	Lysosome-associated membrane glycoprotein 1	3	3	0.86981	0.999773	0.868175	0.848331
NARS	O43776	Asparagine--tRNA ligase, cytoplasmic	10	10	-0.165211	-0.140419	-0.113273	-0.344904
FASN	P49327	Fatty acid synthase	29	29	1.71799	1.62192	1.54846	1.63948
VPS26B	Q4G0F5	Vacuolar protein sorting-associated protein 26B	6	5	-0.720671	-0.67033	-0.721811	-0.820987
PARP14	Q460N5-4	Poly [ADP-ribose] polymerase 14	2	2	-4.42831	-4.87566	-4.50124	-4.95453
NCKAP1	Q9Y2A7	Nck-associated protein 1	8	8	0.781085	0.580525	0.75308	0.456753
BANK1	Q8NDB2-4	B-cell scaffold protein with ankyrin repeats	2	2	-0.672974	-0.919396	-0.73915	-1.00451
ACTN4	O43707	Alpha-actinin-4	60	36	5.00733	5.1262	4.98919	4.99328
ATPIF1	Q9UII2	ATPase inhibitor, mitochondrial	5	5	1.39327	1.81837	1.49927	1.56188
COPS4	Q9BT78-2	COP9 signalosome complex subunit 4	6	6	0.679973	0.731873	0.657053	0.604778
PHB	P35232	Prohibitin	16	16	2.71406	2.84437	2.62615	2.78305
DOCK8	Q8NF50-4	Dedicator of cytokinesis protein 8	17	17	0.972946	0.858456	0.709499	0.972705
ADAR	P55265-5	Double-stranded RNA-specific adenosine deaminase	7	7	-0.945489	-0.682436	-0.874638	-0.901737
CHCHD3	Q9NX63	MICOS complex subunit MIC19	6	6	0.360946	0.614347	0.326898	0.500311
GPX4	P36969-2	Phospholipid hydroperoxide glutathione peroxidase, mitochondrial	4	4	0.391851	0.139196	0.207213	0.175971
VPS35	Q96QK1	Vacuolar protein sorting-associated protein 35	20	20	1.39228	1.23399	1.27434	1.20423
SNRPB2	P08579	U2 small nuclear ribonucleoprotein B	4	3	-0.841982	-1.16034	-1.20745	-0.941295
LYPLAL1	Q5VWZ2	Lysophospholipase-like protein 1	3	3	-0.670293	-1.05603	-1.07148	-0.80068
SEC61A1	P61619	Protein transport protein Sec61 subunit alpha isoform 1	3	3	-1.0925	-1.71801	-1.29754	-1.65823
ENO1	P06733	Alpha-enolase	28	25	7.10854	7.35816	7.22583	7.09571
TROVE2	P10155	60 kDa SS-A/Ro ribonucleoprotein	9	9	0.291369	0.172178	-0.0251601	0.343626
KIF5B	P33176	Kinesin-1 heavy chain	21	21	1.54836	1.3633	1.44675	1.32018
SDCBP	O00560-3	Syntenin-1	5	5	-0.852622	-0.775546	-0.909461	-0.863295
DOCK11	Q5JSL3	Dedicator of cytokinesis protein 11	6	6	-0.106195	-0.105506	-0.123566	-0.232561
CAPZB	P47756-2	F-actin-capping protein subunit beta	19	3	4.36601	4.38708	4.33881	4.27
RPN1	P04843	Dolichyl-diphosphooligosaccharide--protein glycosyltransferase subunit 1	26	26	3.52395	3.48355	3.43689	3.42635
CAT	P04040	Catalase	27	27	4.14858	4.25456	4.21993	4.03914
SEC23IP	Q9Y6Y8-2	SEC23-interacting protein	4	4	-1.26732	-1.43458	-1.43743	-1.40818
ACAT2	Q9BWD1	Acetyl-CoA acetyltransferase, cytosolic	6	6	-0.948142	-1.04532	-1.09023	-1.04684
ERAP1	Q9NZ08	Endoplasmic reticulum aminopeptidase 1	21	21	2.20605	2.03862	1.96093	2.14086
SNX3	O60493	Sorting nexin-3	7	6	1.76152	1.85531	1.82965	1.64472
TMEM43	Q9BTV4	Transmembrane protein 43	5	5	0.587312	0.452868	0.34459	0.553193
CACYBP	Q9HB71	Calcyclin-binding protein	8	8	1.76603	1.83498	1.77373	1.68606
CD74	P04233-2	HLA class II histocompatibility antigen gamma chain	4	4	-0.00174932	-0.146521	-0.0476878	-0.241712
IKBKB	O14920-4	Inhibitor of nuclear factor kappa-B kinase subunit beta	3	3	-3.69812	-3.07805	-3.59136	-3.32575
XRCC6	P12956	X-ray repair cross-complementing protein 6	26	26	3.5265	3.72298	3.43121	3.67747
ITGAM	P11215	Integrin alpha-M	19	19	1.84846	1.9675	1.88596	1.78982
MOB2	Q70IA6-2	MOB kinase activator 2	2	2	-1.20716	-0.959596	-1.10592	-1.20093
OXCT1	P55809	Succinyl-CoA:3-ketoacid coenzyme A transferase 1, mitochondrial	9	9	0.920368	0.888294	0.699759	0.969568
ETF1	P62495-2	Eukaryotic peptide chain release factor subunit 1	11	11	1.40375	1.08016	1.33763	1.00722
PSMC1	P62191	26S protease regulatory subunit 4	9	9	1.34573	1.06626	1.15926	1.11368
ETFB	P38117	Electron transfer flavoprotein subunit beta	11	11	2.39652	2.40344	2.28033	2.38119
SSB	P05455	Lupus La protein	12	12	1.7169	1.69974	1.61176	1.66682
NDUFS2	O75306-2	NADH dehydrogenase [ubiquinone] iron-sulfur protein 2, mitochondrial	4	4	-0.746537	-1.00836	-0.923344	-0.96939
NUBP2	Q9Y5Y2	Cytosolic Fe-S cluster assembly factor NUBP2	2	2	-2.97795	-2.82865	-2.96628	-2.97683
HSPD1	P10809	60 kDa heat shock protein, mitochondrial	32	32	4.87085	4.88645	4.77059	4.8508
TUBB1	Q9H4B7	Tubulin beta-1 chain	25	19	6.32601	6.26751	6.24933	6.2083
CLEC1B	Q9P126-2	C-type lectin domain family 1 member B	4	4	0.754183	0.59471	0.786188	0.427175
UQCRC1	P31930	Cytochrome b-c1 complex subunit 1, mitochondrial	13	12	2.46632	2.55713	2.44133	2.44706
TSNAX	Q99598	Translin-associated protein X	3	3	-0.718011	-1.68294	-1.26995	-1.26578
SH3BP1	Q9Y3L3-2	SH3 domain-binding protein 1	9	9	-0.113936	0.278253	0.0293543	0.000452726
SLC25A20	O43772	Mitochondrial carnitine/acylcarnitine carrier protein	4	3	-0.678986	-0.187757	-0.713528	-0.287189
NRBP1	Q9UHY1	Nuclear receptor-binding protein	3	3	-1.26466	-1.70082	-1.63338	-1.46572
NT5C2	P49902-2	Cytosolic purine 5-nucleotidase	4	4	-0.968958	-1.01954	-1.06117	-1.06052
RPL8	P62917	60S ribosomal protein L8	5	5	1.3934	1.25749	1.12278	1.39518
KPNB1	Q14974	Importin subunit beta-1	27	27	2.99311	2.93094	2.94888	2.84258
NCF2	P19878-3	Neutrophil cytosol factor 2	10	10	0.182671	0.0219898	0.054452	0.0180262
UNC45A	Q9H3U1	Protein unc-45 homolog A	19	19	1.06617	0.882476	0.938201	0.878436
ARPC1B	O15143	Actin-related protein 2/3 complex subunit 1B	16	15	4.96265	5.15983	5.03361	4.95711
APEX1	P27695	DNA-(apurinic or apyrimidinic site) lyase	9	9	1.67382	1.74224	1.54925	1.73523
RPS8	P62241	40S ribosomal protein S8	7	7	1.4155	1.62998	1.38177	1.53225
PSMD12	O00232	26S proteasome non-ATPase regulatory subunit 12	7	7	0.896776	0.795802	0.714925	0.846415
PSMB1	P20618	Proteasome subunit beta type-1	8	8	1.83165	1.85984	1.86303	1.6973
PPME1	Q9Y570-3	Protein phosphatase methylesterase 1	2	2	-1.83517	-2.05884	-1.87493	-2.15006
NUP54	Q7Z3B4	Nucleoporin p54	3	3	-2.12669	-2.51113	-2.26616	-2.50256
TTC27	Q6P3X3	Tetratricopeptide repeat protein 27	3	3	-2.02707	-2.10271	-2.51834	-1.74231
RPL31	P62899-3	60S ribosomal protein L31	3	3	0.959516	1.2806	0.927669	1.1817
SEC24C	P53992	Protein transport protein Sec24C	11	11	0.333799	0.303304	0.234358	0.272314
CAPN2	P17655	Calpain-2 catalytic subunit	15	15	1.94356	2.05274	1.84479	2.02153
CALD1	Q05682-5	Caldesmon	25	25	4.60867	4.27486	4.38299	4.37075
PTPN18	Q99952-2	Tyrosine-protein phosphatase non-receptor type 18	5	5	-1.2369	-1.24095	-1.20191	-1.40513
GAR1	Q9NY12-2	H/ACA ribonucleoprotein complex subunit 1	3	3	-0.979637	-1.22905	-1.36806	-0.96939
TRIM21	P19474	E3 ubiquitin-protein ligase TRIM21	4	4	-0.942715	-0.901734	-1.03031	-0.942462
MTHFD1	P11586	C-1-tetrahydrofolate synthase, cytoplasmic	23	23	2.11827	2.07602	1.98323	2.08273
CDK3	Q00526	Cyclin-dependent kinase 3	3	3	0.803242	0.969177	0.937719	0.707734
SUCLG2	Q96I99	Succinyl-CoA ligase [GDP-forming] subunit beta, mitochondrial	8	8	0.60019	0.690677	0.605964	0.558469
EEF2	P13639	Elongation factor 2	34	33	3.86347	4.06269	3.87646	3.92395
TPI1	P60174	Triosephosphate isomerase	18	18	5.33018	5.41577	5.28029	5.33992
UFL1	O94874	E3 UFM1-protein ligase 1	10	10	0.0472468	0.118492	0.0393727	0.000743627
NOLC1	Q14978	Nucleolar and coiled-body phosphoprotein 1	4	4	-0.680202	-0.61725	-0.815351	-0.607234
MCM7	P33993	DNA replication licensing factor MCM7	2	2	-4.42831	-4.87566	-4.5021	-4.92665
NSFL1C	Q9UNZ2	NSFL1 cofactor p47	12	12	0.481609	0.352109	0.445041	0.263976
ARHGAP25	P42331-6	Rho GTPase-activating protein 25	12	12	1.04944	1.07983	0.963939	1.04072
GLUD1	P00367	Glutamate dehydrogenase 1, mitochondrial	21	21	2.51557	2.66926	2.47968	2.58113
BSG	P35613-2	Basigin	4	4	0.738199	0.702915	0.578254	0.738869
CYB5B	O43169	Cytochrome b5 type B	3	3	-1.26802	-1.30125	-1.46461	-1.22856
NHLRC2	Q8NBF2	NHL repeat-containing protein 2	8	8	0.576625	0.416838	0.603022	0.266644
ATF1	Q03060-23	Cyclic AMP-dependent transcription factor ATF-1	2	2	-1.46121	-0.748176	-1.40789	-0.924746
PEBP1	P30086	Phosphatidylethanolamine-binding protein 1	11	11	3.01126	3.0918	2.86691	3.11386
ALDH1A1	P00352	Retinal dehydrogenase 1	4	4	-0.286907	-0.370202	-0.484724	-0.294458
ETFA	P13804	Electron transfer flavoprotein subunit alpha, mitochondrial	11	11	2.21273	2.31084	2.1653	2.2366
RPS21	P63220	40S ribosomal protein S21	6	6	1.05951	1.4135	1.31592	1.03674
IARS	P41252	Isoleucine--tRNA ligase, cytoplasmic	8	8	0.20863	0.179101	0.11075	0.156762
DDX39B	Q13838	Spliceosome RNA helicase DDX39B	13	5	2.48599	2.50011	2.37602	2.49019
FDPS	P14324-2	Farnesyl pyrophosphate synthase	5	5	1.13833	1.1044	1.07827	1.04465
HPRT1	P00492	Hypoxanthine-guanine phosphoribosyltransferase	10	9	1.76908	1.63867	1.82543	1.46308
S100A6	P06703	Protein S100-A6	6	6	4.03924	4.42382	4.17788	4.16626
XRCC5	P13010	X-ray repair cross-complementing protein 5	26	26	3.3103	3.54792	3.22505	3.51427
ILF2	Q12905	Interleukin enhancer-binding factor 2	9	9	1.57927	1.72282	1.52152	1.66187
CALR	P27797	Calreticulin	18	18	5.32094	5.44273	5.35678	5.28842
CD2AP	Q9Y5K6	CD2-associated protein	7	7	-0.28589	-0.341051	-0.312222	-0.432975
ABRACL	Q9P1F3	Costars family protein ABRACL	7	7	0.30085	0.43443	0.447712	0.169366
NUDT21	O43809	Cleavage and polyadenylation specificity factor subunit 5	9	9	0.310269	0.478271	0.231335	0.439088
RAB37	Q96AX2	Ras-related protein Rab-37	7	7	-0.215194	-0.330959	-0.400291	-0.263867
PAFAH1B3	Q15102	Platelet-activating factor acetylhydrolase IB subunit gamma	5	5	-0.637091	-0.641761	-0.543645	-0.852919
BAX	Q07812-5	Apoptosis regulator BAX	4	4	-0.717794	-0.845683	-0.988967	-0.691773
PLAA	Q9Y263	Phospholipase A-2-activating protein	4	4	-1.50226	-1.62127	-1.3577	-1.88265
CRIP1	P50238	Cysteine-rich protein 1	3	3	1.71294	1.56528	1.53917	1.62227
TCP1	P17987	T-complex protein 1 subunit alpha	25	25	3.60225	3.58847	3.57306	3.50111
PSME3	P61289	Proteasome activator complex subunit 3	2	2	-2.49771	-2.09304	-2.47054	-2.23662
TRIM28	Q13263-2	Transcription intermediary factor 1-beta	11	11	1.07478	1.06727	0.930064	1.09656
LRPPRC	P42704	Leucine-rich PPR motif-containing protein, mitochondrial	19	19	1.27431	1.20231	1.1976	1.16363
SNRNP200	O75643	U5 small nuclear ribonucleoprotein 200 kDa helicase	18	18	1.20848	1.257	1.06991	1.28058
BOLA2	Q9H3K6	BolA-like protein 2	5	5	1.10992	1.32184	1.04273	1.27439
VTN	P04004	Vitronectin	5	5	0.0856586	0.479476	0.287894	0.162846
PSMC2	P35998	26S protease regulatory subunit 7	14	14	1.43955	1.44654	1.27064	1.50108
KALRN	O60229-6	Kalirin	11	11	1.47798	1.31555	1.40807	1.27142
CD226	Q15762	CD226 antigen	5	5	0.226032	0.212225	0.158963	0.165792
NONO	Q15233	Non-POU domain-containing octamer-binding protein	11	10	1.81917	1.77217	1.552	1.9261
GRHPR	Q9UBQ7	Glyoxylate reductase/hydroxypyruvate reductase	7	7	0.462855	0.318567	0.266464	0.402563
EEF1D	P29692	Elongation factor 1-delta	8	6	2.41018	2.73987	2.5077	2.52998
STIM1	Q13586	Stromal interaction molecule 1	15	15	2.39218	2.30084	2.34063	2.24007
SUB1	P53999	Activated RNA polymerase II transcriptional coactivator p15	5	5	1.02003	1.46262	1.07307	1.29727
BNIP2	Q12982	BCL2/adenovirus E1B 19 kDa protein-interacting protein 2	3	3	-1.84203	-1.31743	-1.73034	-1.54058
PLXDC2	Q6UX71-2	Plexin domain-containing protein 2	2	2	-2.02512	-2.66488	-2.30338	-2.4979
LSM8	O95777	U6 snRNA-associated Sm-like protein LSm8	6	6	-1.26193	-1.19807	-1.2215	-1.34967
RPS4X	P62701	40S ribosomal protein S4, X isoform	11	11	2.61029	2.61432	2.534	2.58146
DOK3	Q7L591	Docking protein 3	8	8	0.40744	0.408084	0.387812	0.318821
CTTN	Q14247-3	Src substrate cortactin	20	20	3.4364	3.36356	3.25711	3.43415
LMNB2	Q03252	Lamin-B2	26	22	2.84758	3.02735	2.8377	2.92861
UBE2I	P63279	SUMO-conjugating enzyme UBC9	6	6	1.38197	1.69432	1.39345	1.57423
PRNP	P61768	Major prion protein	3	3	-3.38973	-3.33745	-3.73845	-3.09689
RHOT1	Q8IXI2-4	Mitochondrial Rho GTPase 1	3	2	-2.97592	-2.973	-3.13345	-2.92347
STK4	Q13043	Serine/threonine-protein kinase 4	11	7	1.07092	1.35041	1.18117	1.13217
MDH2	P40926	Malate dehydrogenase, mitochondrial	19	19	4.49502	4.65355	4.50756	4.53324
GAPDH	P04406	Glyceraldehyde-3-phosphate dehydrogenase	22	22	6.46557	6.37219	6.4001	6.33037
HSP90AA1	P07900	Heat shock protein HSP 90-alpha	40	26	5.72618	5.84159	5.74723	5.71332
MBNL1	Q9NR56-3	Muscleblind-like protein 1	6	5	-0.218767	-0.467446	-0.358713	-0.433838
PGK1	P00558	Phosphoglycerate kinase 1	31	31	6.02467	6.10978	6.00507	6.02392
FKBP8	Q14318-2	Peptidyl-prolyl cis-trans isomerase FKBP8	2	2	-2.63832	-2.08931	-2.34308	-2.48999
NCK1	P16333	Cytoplasmic protein NCK1	4	3	-1.09514	-1.18322	-1.36896	-1.01449
ILF3	Q12906-5	Interleukin enhancer-binding factor 3	17	17	2.3897	2.39854	2.32067	2.36259
UBA3	Q8TBC4-2	NEDD8-activating enzyme E1 catalytic subunit	8	8	-0.196954	-0.260449	-0.107842	-0.45436
PRPF40A	O75400-2	Pre-mRNA-processing factor 40 homolog A	4	4	-1.02453	-1.1366	-1.01302	-1.25283
AK3	Q9UIJ7	GTP:AMP phosphotransferase AK3, mitochondrial	12	12	1.87859	2.00698	1.99606	1.7848
SDHA	P31040	Succinate dehydrogenase [ubiquinone] flavoprotein subunit, mitochondrial	7	7	0.869899	0.964153	0.895262	0.834137
SF3A1	Q15459	Splicing factor 3A subunit 1	5	5	-0.136075	-0.274608	-0.158408	-0.356599
RPS11	P62280	40S ribosomal protein S11	7	7	2.30899	2.40473	2.16221	2.44754
PLG	P00747	Plasminogen	8	8	-0.719314	-1.13594	-0.503058	-1.45594
LRBA	P50851-2	Lipopolysaccharide-responsive and beige-like anchor protein	40	40	2.75568	2.66481	2.64125	2.67552
MYCBP	Q99417	C-Myc-binding protein	5	5	0.882757	1.02733	0.886815	0.919847
LBR	Q14739	Lamin-B receptor	6	6	0.527794	0.519756	0.334225	0.610551
HNRNPAB	Q99729-3	Heterogeneous nuclear ribonucleoprotein A/B	7	6	1.1908	1.15727	1.0947	1.15089
BIN1	O00499-9	Myc box-dependent-interacting protein 1	6	4	-1.75396	-1.67041	-1.92839	-1.59806
PTRHD1	Q6GMV3	Putative peptidyl-tRNA hydrolase PTRHD1	2	2	-2.63353	-2.75433	-2.27583	-3.21403
RPS18	P62269	40S ribosomal protein S18	6	6	0.91738	0.970847	0.79596	0.990951
NRAS	P01111	GTPase NRas	5	5	-0.041823	-0.0819979	-0.145559	-0.0781927
SYK	P43405-2	Tyrosine-protein kinase SYK	18	17	1.8008	1.84626	1.74515	1.80198
HOOK3	Q86VS8	Protein Hook homolog 3	4	4	-1.30943	-1.4382	-1.50034	-1.34657
CRYZ	Q08257	Quinone oxidoreductase	7	7	1.12522	1.15276	1.08454	1.09436
ATP6V1E1	P36543	V-type proton ATPase subunit E 1	5	5	0.878525	0.487878	0.617883	0.64968
DERA	Q9Y315	Deoxyribose-phosphate aldolase	6	6	-0.716656	-0.940331	-1.08715	-0.668669
PRDX4	Q13162	Peroxiredoxin-4	9	7	1.62932	1.40636	1.38486	1.55289
FXR1	P51114	Fragile X mental retardation syndrome-related protein 1	4	4	-2.14974	-1.65392	-1.73816	-2.16334
CAMK1	Q14012	Calcium/calmodulin-dependent protein kinase type 1	13	13	1.51713	1.4974	1.62237	1.29514
EVI2B	P34910	Protein EVI2B	2	2	-1.3892	-1.64358	-1.30318	-1.82659
COX6B1	P14854	Cytochrome c oxidase subunit 6B1	6	6	1.66902	1.73027	1.6317	1.67094
KLC1	Q07866-8	Kinesin light chain 1	8	8	0.160885	0.333356	0.217735	0.179891
CD4	P01730	T-cell surface glycoprotein CD4	4	4	-1.60452	-1.19659	-1.74369	-1.1539
PGM2	Q96G03	Phosphoglucomutase-2	18	18	2.54462	2.57029	2.6114	2.40714
SLC25A3	Q00325-2	Phosphate carrier protein, mitochondrial	11	11	2.81973	2.70827	2.72401	2.70769
HLA-DPA1	P20036	HLA class II histocompatibility antigen, DP alpha 1 chain	2	2	-1.26256	-1.08516	-1.25944	-1.18389
ACTR1A	P61163	Alpha-centractin	14	7	1.81603	1.85498	1.81777	1.75766
ACTR3	P61158	Actin-related protein 3	22	22	4.83997	4.82276	4.77916	4.78807
DNAJB11	Q9UBS4	DnaJ homolog subfamily B member 11	5	5	-0.349396	-0.52695	-0.314702	-0.657078
CPVL	Q9H3G5	Probable serine carboxypeptidase CPVL	5	5	-1.3243	-1.58775	-1.79996	-1.20749
UBA7	P41226	Ubiquitin-like modifier-activating enzyme 7	22	22	2.43322	2.3602	2.42873	2.26979
HMGB2	P26583	High mobility group protein B2	8	7	2.98769	3.0406	2.91953	3.01406
ERP44	Q9BS26	Endoplasmic reticulum resident protein 44	12	12	2.18629	2.31312	2.35318	2.05166
TST	Q16762	Thiosulfate sulfurtransferase	6	6	0.922614	1.13102	0.935157	1.02397
GAPVD1	Q14C86-3	GTPase-activating protein and VPS9 domain-containing protein 1	3	3	-1.31903	-1.39327	-1.38978	-1.41696
PLA2G4A	P47712	Cytosolic phospholipase A2	6	6	-0.291432	-0.357476	-0.473834	-0.268555
HNRNPU	Q00839-2	Heterogeneous nuclear ribonucleoprotein U	24	24	3.83305	3.91625	3.71294	3.94354
HINT1	P49773	Histidine triad nucleotide-binding protein 1	4	4	1.61421	1.93204	1.72796	1.72557
ATP5A1	P25705	ATP synthase subunit alpha, mitochondrial	32	32	4.90283	4.92956	4.83326	4.90705
HNRNPD	Q14103-3	Heterogeneous nuclear ribonucleoprotein D0	14	2	3.17454	3.37595	3.0919	3.36664
PPP2R1A	P30153	Serine/threonine-protein phosphatase 2A 65 kDa regulatory subunit A alpha isoform	22	22	2.64457	2.67175	2.5948	2.62976
CMAS	Q8NFW8	N-acylneuraminate cytidylyltransferase	3	3	-1.0391	-0.966075	-1.16583	-0.930769
DBI	P07108	Acyl-CoA-binding protein	6	6	2.72045	3.01662	2.8814	2.7646
HPCAL1	P37235	Hippocalcin-like protein 1	11	6	1.62194	1.63225	1.61693	1.5463
LRRC47	Q8N1G4	Leucine-rich repeat-containing protein 47	8	8	-0.109192	0.181565	-0.0244842	0.00638729
F13A1	P00488	Coagulation factor XIII A chain	42	42	6.27857	6.12308	6.22303	6.08816
HBS1L	Q9Y450	HBS1-like protein	2	2	-1.32292	-1.88176	-1.75942	-1.53565
EFTUD2	Q15029-2	116 kDa U5 small nuclear ribonucleoprotein component	12	11	0.0964911	0.189241	0.0737756	0.121617
DGKA	P23743	Diacylglycerol kinase alpha	5	5	-0.848653	-0.721505	-0.635378	-1.02494
GRIPAP1	Q4V328-4	GRIP1-associated protein 1	9	9	0.115197	-0.0361925	-0.145782	0.135175
LUC7L2	Q96HJ9-2	Putative RNA-binding protein Luc7-like 2	8	8	1.12026	1.40742	1.05111	1.38734
TNFAIP8	O95379-3	Tumor necrosis factor alpha-induced protein 8	5	5	-1.06922	-0.768921	-1.06426	-0.863063
APBB1IP	Q7Z5R6	Amyloid beta A4 precursor protein-binding family B member 1-interacting protein	3	3	-1.26295	-1.1398	-1.13407	-1.35768
DYNLRB2	Q8TF09	Dynein light chain roadblock-type 2	3	3	-1.52131	-1.51549	-1.56588	-1.5599
CEP170	Q5SW79-2	Centrosomal protein of 170 kDa	2	2	-3.39186	-3.64899	-3.08356	-4.04509
COPA	P53621	Coatomer subunit alpha	31	31	2.8498	2.85427	2.77897	2.83747
AK2	P54819-2	Adenylate kinase 2, mitochondrial	10	10	1.93269	1.995	1.9119	1.92859
KHSRP	Q92945	Far upstream element-binding protein 2	9	6	0.600426	0.398058	0.521741	0.389679
FGR	P09769	Tyrosine-protein kinase Fgr	6	5	-2.08459	-2.15583	-2.29652	-2.03082
GALK1	P51570	Galactokinase	6	6	-0.278993	-0.362636	-0.364771	-0.363161
MFN2	O95140	Mitofusin-2	2	2	-1.67568	-1.61356	-1.85632	-1.51895
TAOK1	Q7L7X3	Serine/threonine-protein kinase TAO1	6	4	0.88103	0.623128	0.694686	0.72368
RPA3	P35244	Replication protein A 14 kDa subunit	4	4	-1.52251	-1.47569	-1.43249	-1.65148
DBNL	Q9UJU6	Drebrin-like protein	19	19	2.96986	2.81048	2.82085	2.87382
	P0DP25		10	9	3.88245	4.06553	3.97483	3.88838
EGF	P01133-2	Pro-epidermal growth factor	4	4	-0.592238	-0.704659	-0.689055	-0.692445
STX11	O75558	Syntaxin-11	12	12	2.39398	2.21899	2.24101	2.28739
LAMP2	P13473	Lysosome-associated membrane glycoprotein 2	2	2	-1.27171	-0.988984	-1.26493	-1.08
UBE2V1	Q13404-8	Ubiquitin-conjugating enzyme E2 variant 1	7	2	1.79021	2.04735	1.86714	1.88633
RABGAP1	Q9Y3P9	Rab GTPase-activating protein 1	10	9	0.0964911	0.115382	0.100922	0.0270037
HSP90AB1	P08238	Heat shock protein HSP 90-beta	37	18	4.20471	4.42038	4.28229	4.25886
FLOT2	Q14254	Flotillin-2	15	15	0.989707	0.785679	0.931864	0.759787
PPP3CA	Q08209-3	Serine/threonine-protein phosphatase 2B catalytic subunit alpha isoform	7	3	0.508425	0.501444	0.342062	0.584396
CUL3	Q13618	Cullin-3	6	6	-0.451379	-0.63339	-0.447873	-0.720303
GARS	P41250	Glycine--tRNA ligase	12	12	1.08264	0.955864	1.10479	0.851669
TPM4	P67936	Tropomyosin alpha-4 chain	29	8	7.54086	7.63713	7.60261	7.49424
OGT	O15294-4	UDP-N-acetylglucosamine--peptide N-acetylglucosaminyltransferase 110 kDa subunit	2	2	-3.65445	-3.07683	-3.91597	-2.89634
MSN	P26038	Moesin	51	40	6.58968	6.75688	6.60772	6.65784
TWF2	Q6IBS0	Twinfilin-2	15	14	2.65619	2.74629	2.60816	2.71478
SNX1	Q13596-2	Sorting nexin-1	6	4	-2.65806	-2.2428	-2.32428	-2.656
HSP90B1	P14625	Endoplasmin	43	41	5.41336	5.41818	5.41661	5.33553
RPS16	P62249	40S ribosomal protein S16	7	7	1.13908	1.47893	1.23605	1.30363
ROCK1	Q13464	Rho-associated protein kinase 1	17	14	0.927488	0.606969	0.72582	0.730629
IGKC	P01834	Ig kappa chain C region	5	5	1.5372	1.66554	1.68104	1.44376
LCP2	Q13094	Lymphocyte cytosolic protein 2	15	15	2.54317	2.49527	2.52564	2.43501
EML3	Q32P44-2	Echinoderm microtubule-associated protein-like 3	4	4	-1.52047	-1.52084	-1.70885	-1.40988
TKT	P29401	Transketolase	28	28	4.87877	5.14653	5.01834	4.92972
CD46	P15529-16	Membrane cofactor protein	3	3	-0.105185	-0.00972008	0.160178	-0.351697
DAG1	Q14118	Dystroglycan	2	2	-1.94258	-1.45543	-1.69657	-1.778
FLOT1	O75955	Flotillin-1	11	11	0.431834	0.327076	0.321245	0.361193
PRTFDC1	Q9NRG1-2	Phosphoribosyltransferase domain-containing protein 1	3	2	-1.8487	-2.13554	-1.63015	-2.43025
PIP4K2A	P48426	Phosphatidylinositol 5-phosphate 4-kinase type-2 alpha	16	2	2.95833	3.05144	2.96468	2.96908
RBM8A	Q9Y5S9	RNA-binding protein 8A	4	4	-1.04347	-0.769196	-0.776498	-1.11208
DPM1	O60762	Dolichol-phosphate mannosyltransferase subunit 1	4	4	-1.15003	-1.26531	-1.02907	-1.46175
YARS	P54577	Tyrosine--tRNA ligase, cytoplasmic	25	25	3.25883	3.30205	3.29828	3.18752
ALDH1B1	P30837	Aldehyde dehydrogenase X, mitochondrial	2	2	-4.44024	-3.58947	-4.2018	-3.90298
PARP1	P09874	Poly [ADP-ribose] polymerase 1	23	23	2.18901	2.15761	2.00326	2.26891
PRPS2	P11908	Ribose-phosphate pyrophosphokinase 2	10	3	-0.31978	-0.275838	-0.288045	-0.38161
CCT3	P49368	T-complex protein 1 subunit gamma	21	21	2.96072	2.93053	2.86817	2.94914
TOR4A	Q9NXH8	Torsin-4A	10	10	0.900433	0.687637	0.838729	0.675411
LAP3	P28838-2	Cytosol aminopeptidase	19	19	2.5916	2.77008	2.65473	2.63374
RANGAP1	P46060	Ran GTPase-activating protein 1	3	3	-1.3265	-0.730137	-1.14204	-0.987732
MICU1	Q9BPX6-5	Calcium uptake protein 1, mitochondrial	2	2	-0.756185	-1.25845	-1.07325	-1.01449
ARRB1	P49407-2	Beta-arrestin-1	13	11	2.74283	2.67237	2.7669	2.57524
PSME1	Q06323	Proteasome activator complex subunit 1	15	15	3.47017	3.63064	3.38559	3.64253
PITPNA	Q00169	Phosphatidylinositol transfer protein alpha isoform	4	3	-0.945552	-0.714932	-0.826553	-0.905926
GOT2	P00505	Aspartate aminotransferase, mitochondrial	12	12	2.24524	2.14698	2.03851	2.28207
MAP2K1	Q02750	Dual specificity mitogen-activated protein kinase kinase 1	8	4	0.777794	0.894968	0.916189	0.68502
PPP1R12A	O14974-4	Protein phosphatase 1 regulatory subunit 12A	17	17	0.89749	0.935114	0.748706	1.01248
C20orf27	Q9GZN8	UPF0687 protein C20orf27	2	2	-0.986042	-1.40722	-1.28146	-1.18259
NDUFB4	O95168-2	NADH dehydrogenase [ubiquinone] 1 beta subcomplex subunit 4	2	2	-0.988444	-1.07759	-1.21422	-0.922319
CLIC4	Q9Y696	Chloride intracellular channel protein 4	10	9	0.953408	1.06693	1.0247	0.925185
PTPN12	Q05209	Tyrosine-protein phosphatase non-receptor type 12	14	14	1.164	1.04896	1.06565	1.07723
APOBR	Q0VD83	Apolipoprotein B receptor	10	10	-0.787439	-0.64205	-0.587453	-0.911751
NAPA	P54920	Alpha-soluble NSF attachment protein	15	15	1.95737	1.91483	1.93738	1.86554
STAT3	P40763-3	Signal transducer and activator of transcription 3	15	15	2.30273	2.21413	2.16645	2.28132
RTCB	Q9Y3I0	tRNA-splicing ligase RtcB homolog	8	8	0.376968	0.00448024	0.144997	0.168819
METAP1	P53582	Methionine aminopeptidase 1	5	5	0.0931832	0.167793	0.0506907	0.142758
FARSB	Q9NSD9	Phenylalanine--tRNA ligase beta subunit	10	10	0.66787	0.791086	0.768086	0.623529
ALDOA	P04075	Fructose-bisphosphate aldolase A	29	23	6.27259	6.29663	6.31099	6.19095
ARHGEF2	Q92974-3	Rho guanine nucleotide exchange factor 2	4	4	-1.58313	-2.6902	-2.21402	-2.12636
ERGIC1	Q969X5	Endoplasmic reticulum-Golgi intermediate compartment protein 1	4	4	-0.25267	-0.441989	-0.361646	-0.400004
IDE	P14735	Insulin-degrading enzyme	4	4	-1.32593	-1.58422	-1.49233	-1.48477
CAPG	P40121-2	Macrophage-capping protein	7	7	1.88354	1.95435	2.02747	1.74356
TXNDC17	Q9BRA2	Thioredoxin domain-containing protein 17	3	3	0.0688839	0.210496	0.192952	0.019813
CSTF2	P33240-2	Cleavage stimulation factor subunit 2	2	2	-1.92417	-1.84411	-1.99903	-1.83536
PARK7	Q99497	Protein deglycase DJ-1	16	16	4.94703	4.95811	4.93823	4.90113
HDHD2	Q9H0R4	Haloacid dehalogenase-like hydrolase domain-containing protein 2	4	4	0.04753	0.107414	0.00939179	0.0798599
MMRN1	Q13201	Multimerin-1	45	45	5.4804	5.44383	5.49302	5.36562
SUCLA2	Q9P2R7-2	Succinyl-CoA ligase [ADP-forming] subunit beta, mitochondrial	6	6	0.548395	0.44277	0.569332	0.356441
FTH1	P02794	Ferritin heavy chain	4	4	0.534574	0.479342	0.451877	0.497303
PRDX1	Q06830	Peroxiredoxin-1	12	9	3.84812	4.14643	3.99489	3.93533
DYNC1H1	Q14204	Cytoplasmic dynein 1 heavy chain 1	56	56	2.69446	2.63895	2.66682	2.60237
SNAPIN	O95295	SNARE-associated protein Snapin	2	2	-4.01293	-4.13244	-4.63534	-3.5741
SERPINE2	P07093-2	Glia-derived nexin	10	10	1.22984	1.35151	1.33501	1.18257
AARS	P49588	Alanine--tRNA ligase, cytoplasmic	21	21	1.67678	1.48045	1.53729	1.55622
DDX23	Q9BUQ8	Probable ATP-dependent RNA helicase DDX23	3	3	-2.2404	-1.89276	-2.05776	-2.13872
GNAI3	P08754	Guanine nucleotide-binding protein G(k) subunit alpha	11	5	0.145229	-0.35869	-0.0084057	-0.266555
SEC23A	Q15436	Protein transport protein Sec23A	10	8	-0.377358	-0.382921	-0.397049	-0.423986
PAFAH1B1	P43034	Platelet-activating factor acetylhydrolase IB subunit alpha	7	7	0.696148	0.552701	0.683497	0.504708
ACBD3	Q9H3P7	Golgi resident protein GCP60	2	2	-2.94612	-3.26734	-3.55445	-2.71933
PDIA3	P30101	Protein disulfide-isomerase A3	34	34	6.22171	6.25852	6.24667	6.17385
AIF1	P55008	Allograft inflammatory factor 1	5	5	0.942112	1.35261	1.24435	0.991098
COX7B	P24311	Cytochrome c oxidase subunit 7B, mitochondrial	2	2	0.509952	0.470722	0.521038	0.400551
PRKD2	Q9BZL6-3	Serine/threonine-protein kinase D2	2	2	-2.63479	-2.16015	-2.75904	-2.09494
KCNAB2	Q13303-4	Voltage-gated potassium channel subunit beta-2	8	8	0.563644	1.10744	0.656468	0.955639
COX6C	P09669	Cytochrome c oxidase subunit 6C	2	2	0.65832	0.966906	0.66834	0.898067
HNRNPA2B1	P22626	Heterogeneous nuclear ribonucleoproteins A2/B1	21	20	4.28967	4.55051	4.30423	4.47792
VCP	P55072	Transitional endoplasmic reticulum ATPase	38	38	4.646	4.57801	4.62521	4.54085
HIF1AN	Q9NWT6	Hypoxia-inducible factor 1-alpha inhibitor	2	2	-1.93682	-1.83381	-2.08153	-1.74671
PSMC4	P43686	26S protease regulatory subunit 6B	11	11	1.49273	1.34875	1.37256	1.41147
CD109	Q6YHK3-4	CD109 antigen	7	7	-1.58681	-1.92584	-1.96565	-1.60428
DPP3	Q9NY33	Dipeptidyl peptidase 3	17	16	0.567459	0.558904	0.464133	0.605482
HINT3	Q9NQE9	Histidine triad nucleotide-binding protein 3	2	2	-1.60295	-1.53287	-1.56134	-1.6312
ATP5F1	P24539	ATP synthase F(0) complex subunit B1, mitochondrial	7	7	1.50274	1.78224	1.59498	1.63359
CELF2	O95319-5	CUGBP Elav-like family member 2	5	5	0.288212	0.421664	0.604009	0.0497402
HARS	P12081-4	Histidine--tRNA ligase, cytoplasmic	13	13	1.28954	1.33851	1.36676	1.20522
ROCK2	O75116	Rho-associated protein kinase 2	37	34	3.58606	3.48268	3.51341	3.49988
RPL11	P62913-2	60S ribosomal protein L11	4	4	1.36907	1.67483	1.5074	1.48121
EML4	Q9HC35-2	Echinoderm microtubule-associated protein-like 4	9	9	0.509086	0.824172	0.700221	0.578149
CUTA	O60888-3	Protein CutA	3	3	-0.215582	-0.256689	-0.316214	-0.210878
SLFN14	P0C7P3-2	Schlafen family member 14	6	6	0.188515	-0.148441	0.249165	-0.263561
LCK	P06239-3	Tyrosine-protein kinase Lck	5	5	-0.763826	-1.00594	-1.0296	-0.794067
NAPRT	Q6XQN6	Nicotinate phosphoribosyltransferase	10	10	-0.0055903	0.2474	0.19689	-0.00852072
ELOVL7	A1L3X0	Elongation of very long chain fatty acids protein 7	2	2	-0.63191	-1.02418	-0.988335	-0.720936
PTPN11	Q06124	Tyrosine-protein phosphatase non-receptor type 11	8	8	0.249596	0.14432	0.237058	0.103902
GANAB	Q14697	Neutral alpha-glucosidase AB	39	39	4.11061	4.06879	4.13516	3.99156
DDT	P30046	D-dopachrome decarboxylase	7	7	1.19393	1.22821	1.23605	1.13393
SLC25A5	P05141	ADP/ATP translocase 2	12	4	2.32584	2.38579	2.39545	2.26413
APMAP	Q9HDC9	Adipocyte plasma membrane-associated protein	10	10	1.26176	1.3098	1.23569	1.28393
PCBP2	Q15366-6	Poly(rC)-binding protein 2	10	7	1.11993	0.850964	0.964871	0.954363
NID1	P14543-2	Nidogen-1	20	19	2.37382	2.07362	2.28918	2.10661
INPPL1	O15357	Phosphatidylinositol 3,4,5-trisphosphate 5-phosphatase 2	5	3	-2.49323	-2.6311	-2.53291	-2.64276
EIF6	P56537-2	Eukaryotic translation initiation factor 6	2	2	-3.13322	-3.92511	-3.80756	-3.30086
BZW2	Q9Y6E2	Basic leucine zipper and W2 domain-containing protein 2	4	4	-1.3217	-1.17428	-1.23174	-1.3143
STAM2	O75886	Signal transducing adapter molecule 2	3	2	-1.84169	-2.93937	-2.18151	-2.64854
WDR44	Q5JSH3-2	WD repeat-containing protein 44	21	21	2.63547	2.70791	2.65874	2.63581
PRMT5	O14744-2	Protein arginine N-methyltransferase 5	2	2	-1.67815	-1.62596	-1.47401	-1.8784
RPL14	P50914	60S ribosomal protein L14	4	4	0.731491	0.940481	0.698248	0.92594
RPS5	P46782	40S ribosomal protein S5	8	8	0.272165	0.470621	0.408521	0.28654
GPI	P06744	Glucose-6-phosphate isomerase	22	17	3.81448	3.93733	3.87366	3.83069
MYL6	P60660-2	Myosin light polypeptide 6	10	10	6.26484	6.21512	6.29988	6.13276
EIF2S2	P20042	Eukaryotic translation initiation factor 2 subunit 2	5	5	-0.558116	-0.891547	-0.897975	-0.598834
ARF5	P84085	ADP-ribosylation factor 5	10	5	0.677825	0.693566	0.694204	0.630069
RUFY1	Q96T51	RUN and FYVE domain-containing protein 1	12	12	0.819704	0.733419	0.813765	0.692316
PTGS1	P23219-3	Prostaglandin G/H synthase 1	12	12	2.01623	1.80901	2.04459	1.73464
PPCS	Q9HAB8	Phosphopantothenate--cysteine ligase	4	4	-1.14505	-1.55026	-1.58411	-1.15717
ARPC5	O15511	Actin-related protein 2/3 complex subunit 5	7	7	3.20935	3.24842	3.18763	3.22441
BROX	Q5VW32-2	BRO1 domain-containing protein BROX	5	5	-0.943723	-0.742022	-0.95135	-0.780106
DOK2	O60496	Docking protein 2	6	6	0.0994593	0.184845	0.0660116	0.172873
ABCF1	Q8NE71-2	ATP-binding cassette sub-family F member 1	6	6	-0.372913	-0.744341	-0.724105	-0.438292
TAOK3	Q9H2K8	Serine/threonine-protein kinase TAO3	9	7	1.27967	1.2206	1.25067	1.20452
CA2	P00918	Carbonic anhydrase 2	13	13	4.03015	3.85335	3.8385	4
HP1BP3	Q5SSJ5	Heterochromatin protein 1-binding protein 3	10	10	2.13682	2.0239	1.87352	2.24431
ANP32A	P39687	Acidic leucine-rich nuclear phosphoprotein 32 family member A	4	3	1.19492	1.53113	1.39114	1.29208
TRIM58	Q8NG06	E3 ubiquitin-protein ligase TRIM58	3	3	-2.038	-1.55141	-1.54331	-2.08852
GPX1	P07203	Glutathione peroxidase 1	13	13	2.25979	2.21661	2.22227	2.212
PSMB10	P40306	Proteasome subunit beta type-10	6	6	1.00527	1.19445	1.0978	1.05984
VDAC1	P21796	Voltage-dependent anion-selective channel protein 1	13	13	3.55217	3.69585	3.5879	3.6182
PRKCD	Q05655	Protein kinase C delta type	18	16	2.28179	2.19195	2.19752	2.23443
EIF3E	P60228	Eukaryotic translation initiation factor 3 subunit E	8	8	1.12045	0.99462	0.99715	1.0762
RGS6	P49758-2	Regulator of G-protein signaling 6	5	5	-1.44387	-1.57767	-1.49789	-1.56529
TF	P02787	Serotransferrin	31	31	3.14338	3.09634	3.13875	3.0598
RALY	Q9UKM9-2	RNA-binding protein Raly	8	8	1.2735	1.40636	1.31927	1.31966
FCER1G	P30273	High affinity immunoglobulin epsilon receptor subunit gamma	4	4	0.822865	0.616266	1.02725	0.371025
YWHAQ	P27348	14-3-3 protein theta	18	12	3.53489	3.51542	3.5848	3.42484
CD47	Q08722-3	Leukocyte surface antigen CD47	4	4	1.79893	2.08186	1.99967	1.84135
DCTD	P32321	Deoxycytidylate deaminase	2	2	-1.93499	-2.12365	-2.05801	-2.04015
RPS7	P62081	40S ribosomal protein S7	7	7	1.13523	1.41086	1.1932	1.31337
CRLF3	Q8IUI8-2	Cytokine receptor-like factor 3	11	11	0.960251	0.918644	0.895929	0.943474
RPL28	P46779-4	60S ribosomal protein L28	3	3	0.964184	0.91394	0.918602	0.920483
COPG1	Q9Y678	Coatomer subunit gamma-1	22	19	1.92663	1.93941	1.88214	1.94494
DMTN	Q08495-4	Dematin	10	10	1.48775	1.04444	1.22771	1.26601
GLIPR2	Q9H4G4	Golgi-associated plant pathogenesis-related protein 1	3	3	-1.52529	-1.20369	-1.34712	-1.42021
ALOX5AP	P20292	Arachidonate 5-lipoxygenase-activating protein	3	3	-4.42504	-3.5861	-4.73121	-3.31824
HNRNPC	P07910-2	Heterogeneous nuclear ribonucleoproteins C1/C2	13	13	3.28652	3.34093	3.28818	3.3015
AHCY	P23526	Adenosylhomocysteinase	7	7	1.51109	1.74714	1.67139	1.54909
PDE12	Q6L8Q7-2	2,5-phosphodiesterase 12	2	2	-4.24269	-4.12986	-3.87459	-4.53515
PKM	P14618	Pyruvate kinase PKM	40	5	6.50727	6.60179	6.56868	6.50435
ACLY	P53396	ATP-citrate synthase	30	30	2.74929	2.78437	2.78072	2.71714
EIF4E	P06730	Eukaryotic translation initiation factor 4E	5	5	0.573837	0.473226	0.617639	0.393731
DPP7	Q9UHL4	Dipeptidyl peptidase 2	8	8	0.416945	0.554275	0.448283	0.487271
RPL19	P84098	60S ribosomal protein L19	2	2	-1.20828	-0.724783	-1.25826	-0.710016
CHMP4A	Q9BY43	Charged multivesicular body protein 4a	3	3	-0.315087	-0.750893	-0.54863	-0.552387
GMFG	O60234	Glia maturation factor gamma	8	6	2.39985	2.54143	2.52649	2.37987
PICALM	Q13492-3	Phosphatidylinositol-binding clathrin assembly protein	7	7	-1.03648	-0.744573	-0.775407	-1.04031
NT5C3A	Q9H0P0-3	Cytosolic 5-nucleotidase 3A	5	5	-0.195268	-0.391958	-0.178749	-0.442845
ASAH1	Q13510-2	Acid ceramidase	12	12	0.906196	1.27481	0.992215	1.15533
SRSF1	Q07955	Serine/arginine-rich splicing factor 1	10	9	1.83521	1.91682	1.82884	1.88987
LDHA	P00338	L-lactate dehydrogenase A chain	22	20	4.89757	4.9883	4.90891	4.9437
FABP5	Q01469	Fatty acid-binding protein, epidermal	5	5	0.189283	0.435774	0.427435	0.164724
GIMAP1	Q8WWP7	GTPase IMAP family member 1	7	7	0.0242304	-0.294877	-0.191998	-0.111244
IDH2	P48735	Isocitrate dehydrogenase [NADP], mitochondrial	27	26	4.69951	4.80946	4.77279	4.70367
NEDD8	Q15843	NEDD8	3	3	0.181728	0.282241	0.378356	0.053703
HSPA8	P11142	Heat shock cognate 71 kDa protein	39	32	6.6722	6.66836	6.63706	6.67272
HIST1H1D	P16402	Histone H1.3	11	3	1.7728	1.33526	1.50039	1.57697
GNAS	P63092-3	Guanine nucleotide-binding protein G(s) subunit alpha isoforms short	6	5	-0.520228	-0.773491	-0.45543	-0.86895
SPTA1	P02549-2	Spectrin alpha chain, erythrocytic 1	3	3	-0.562217	-0.515808	-0.618751	-0.489916
NPEPPS	P55786	Puromycin-sensitive aminopeptidase	23	23	2.63547	2.42255	2.51547	2.51198
AKR7A2	O43488	Aflatoxin B1 aldehyde reductase member 2	8	8	1.56747	1.45947	1.4645	1.53191
PCK2	Q16822	Phosphoenolpyruvate carboxykinase [GTP], mitochondrial	7	7	-0.246556	-0.605887	-0.502976	-0.379738
KIF2A	O00139-2	Kinesin-like protein KIF2A	15	15	2.00062	1.93659	2.05716	1.84982
CORO1A	P31146	Coronin-1A	29	26	5.71473	5.80192	5.6827	5.80402
GSPT1	P15170	Eukaryotic peptide chain release factor GTP-binding subunit ERF3A	13	13	1.56681	1.65097	1.54521	1.64273
ACAT1	P24752	Acetyl-CoA acetyltransferase, mitochondrial	10	10	0.798434	0.885388	0.862458	0.791757
GAS2L1	Q99501-3	GAS2-like protein 1	2	2	-2.50036	-2.1736	-2.03142	-2.67194
GLRX5	Q86SX6	Glutaredoxin-related protein 5, mitochondrial	2	2	-0.884398	-0.902554	-0.826091	-0.989953
COX7A2L	O14548	Cytochrome c oxidase subunit 7A-related protein, mitochondrial	2	2	-1.15148	-1.03101	-1.06256	-1.14864
PPIB	P23284	Peptidyl-prolyl cis-trans isomerase B	12	12	3.69254	3.83641	3.88516	3.61533
BLVRB	P30043	Flavin reductase (NADPH)	7	7	0.0691317	0.21311	0.155879	0.0982608
RPL23	P62829	60S ribosomal protein L23	6	6	1.09736	0.869109	0.935941	1.00244
TALDO1	P37837	Transaldolase	22	21	4.53521	4.78387	4.67603	4.61517
TAPBP	O15533-2	Tapasin	4	4	-0.399302	-0.411892	-0.587149	-0.251872
HSPH1	Q92598-2	Heat shock protein 105 kDa	13	10	0.0931832	0.147537	0.0733915	0.139706
YWHAG	P61981	14-3-3 protein gamma	19	14	2.85724	2.88349	2.88082	2.83234
CDK5RAP3	Q96JB5-2	CDK5 regulatory subunit-associated protein 3	3	3	-0.41128	-0.76951	-0.576149	-0.632188
PTGES2	Q9H7Z7	Prostaglandin E synthase 2	2	2	-4.43043	-4.44427	-4.55409	-4.34805
SURF4	O15260	Surfeit locus protein 4	6	6	-1.12578	-1.22279	-1.2437	-1.13192
SERPINB1	P30740	Leukocyte elastase inhibitor	23	22	4.34624	4.56186	4.4516	4.42974
UPF1	Q92900-2	Regulator of nonsense transcripts 1	9	9	0.0124873	-0.154886	-0.0893646	-0.0796771
PPBP	P02775	Platelet basic protein	8	8	8.13992	8.09914	8.10964	8.10287
RTCA	O00442	RNA 3-terminal phosphate cyclase	3	3	-1.75894	-1.23105	-1.74272	-1.27381
PPA1	Q15181	Inorganic pyrophosphatase	4	4	0.731099	0.926657	0.771759	0.85972
COPS2	P61201	COP9 signalosome complex subunit 2	4	4	0.295074	0.187586	0.286166	0.170258
NBEAL2	Q6ZNJ1-2	Neurobeachin-like protein 2	29	29	1.98279	2.03185	1.94143	2.04794
PPP1CA	P62136	Serine/threonine-protein phosphatase PP1-alpha catalytic subunit	18	4	2.7205	2.54902	2.60353	2.64083
ATP6V0D1	P61421	V-type proton ATPase subunit d 1	6	6	0.462384	0.524027	0.515595	0.44746
ECM29	Q5VYK3	Proteasome-associated protein ECM29 homolog	11	11	-0.895283	-0.869023	-0.919286	-0.868366
UQCRQ	O14949	Cytochrome b-c1 complex subunit 8	3	3	0.514638	0.701624	0.652598	0.54053
BABAM1	Q9NWV8	BRISC and BRCA1-A complex member 1	2	2	-3.16968	-3.46427	-2.92418	-3.73266
EIF2B1	Q14232-2	Translation initiation factor eIF-2B subunit alpha	3	2	-0.556361	-0.595414	-0.629411	-0.545047
ESYT1	Q9BSJ8	Extended synaptotagmin-1	30	30	3.59479	3.49826	3.50595	3.56472
SPTB	P11277-2	Spectrin beta chain, erythrocytic	51	46	2.80227	2.70244	2.73803	2.74473
RDH11	Q8TC12	Retinol dehydrogenase 11	9	9	1.8754	1.91707	1.91938	1.85209
SPARC	P09486	SPARC	13	13	3.2005	3.13876	3.15141	3.16725
PSMC3	P17980	26S protease regulatory subunit 6A	7	7	1.05093	0.80385	1.01089	0.823997
EMILIN1	Q9Y6C2	EMILIN-1	18	18	2.33381	2.08934	2.10464	2.29899
RAC2	P15153	Ras-related C3 botulinum toxin substrate 2	10	6	3.71935	3.93967	3.78361	3.85595
FYB	O15117-3	FYN-binding protein	20	20	3.36536	3.30167	3.33913	3.30889
AP1B1	Q10567-3	AP-1 complex subunit beta-1	28	13	3.08922	3.0851	3.10608	3.04982
HSPA5	P11021	78 kDa glucose-regulated protein	38	36	5.49755	5.49629	5.51118	5.46432
PLCB2	Q00722-3	1-phosphatidylinositol 4,5-bisphosphate phosphodiesterase beta-2	6	5	-0.523798	-0.244098	-0.499127	-0.286994
ACIN1	Q9UKV3-5	Apoptotic chromatin condensation inducer in the nucleus	7	7	-0.0543531	-0.0144525	-0.0154292	-0.0710955
STK39	Q9UEW8-2	STE20/SPS1-related proline-alanine-rich protein kinase	6	6	-0.255497	-0.173325	-0.220148	-0.226306
ERO1L	Q96HE7	ERO1-like protein alpha	3	3	-1.38361	-1.09465	-1.36986	-1.12521
TIMM50	Q3ZCQ8-2	Mitochondrial import inner membrane translocase subunit TIM50	2	2	-2.96024	-2.22977	-2.58354	-2.62297
CSE1L	P55060-3	Exportin-2	16	16	0.810146	0.71775	0.785869	0.725685
TOMM6	Q96B49	Mitochondrial import receptor subunit TOM6 homolog	2	2	-3.68828	-4.4297	-3.73042	-4.40374
STT3A	P46977	Dolichyl-diphosphooligosaccharide--protein glycosyltransferase subunit STT3A	5	5	-0.808374	-0.432167	-0.498841	-0.757009
MUT	P22033	Methylmalonyl-CoA mutase, mitochondrial	2	2	-3.1691	-3.10152	-3.36704	-2.91848
HSD17B10	Q99714	3-hydroxyacyl-CoA dehydrogenase type-2	14	14	1.47845	1.45947	1.35554	1.56774
PDHB	P11177	Pyruvate dehydrogenase E1 component subunit beta, mitochondrial	9	9	0.897681	0.644179	0.722239	0.805216
NIF3L1	Q9GZT8	NIF3-like protein 1	3	3	-1.26186	-1.30609	-1.12526	-1.45682
RPL30	P62888	60S ribosomal protein L30	4	4	-0.003837	0.00890088	0.0933845	-0.102404
ALDOC	P09972	Fructose-bisphosphate aldolase C	14	8	2.01937	1.91794	1.86129	2.06206
OSBP	P22059	Oxysterol-binding protein 1	8	8	0.145434	-0.0438928	0.114012	-0.0262025
NUP210	Q8TEM1	Nuclear pore membrane glycoprotein 210	9	9	0.550367	0.547111	0.524334	0.559483
SEC11A	P67812-4	Signal peptidase complex catalytic subunit SEC11A	5	5	0.136998	-0.020677	-0.0748908	0.177603
ITGA2B	P08514	Integrin alpha-IIb	44	44	6.849	6.69119	6.86953	6.65714
RASGRP2	Q7LDG7	RAS guanyl-releasing protein 2	19	19	2.63185	2.42356	2.55719	2.48474
PDCD4	Q53EL6-2	Programmed cell death protein 4	5	5	-0.632166	-1.09218	-0.881771	-0.855925
PDIA4	P13667	Protein disulfide-isomerase A4	26	26	3.38014	3.60097	3.42753	3.54027
SRP9	P49458	Signal recognition particle 9 kDa protein	6	6	0.349104	0.552733	0.53244	0.356441
IGHM	P0DOX6	Ig mu chain C region	3	3	-2.48849	-3.1497	-2.89784	-2.75308
SMU1	Q2TAY7	WD40 repeat-containing protein SMU1	5	5	-1.46121	-1.58042	-1.78528	-1.26894
SRPRB	Q9Y5M8	Signal recognition particle receptor subunit beta	2	2	-1.08985	-0.99707	-1.22292	-0.876211
RRBP1	Q9P2E9-3	Ribosome-binding protein 1	8	8	0.118426	0.135938	0.180232	0.0626804
DOCK10	Q96BY6	Dedicator of cytokinesis protein 10	10	10	-0.264811	-0.475165	-0.359603	-0.391805
RPS2	P15880	40S ribosomal protein S2	9	9	2.09224	2.08807	2.10618	2.06285
TGFB1I1	O43294-2	Transforming growth factor beta-1-induced transcript 1 protein	9	9	1.09873	0.865653	0.982393	0.970863
SYTL4	Q96C24	Synaptotagmin-like protein 4	21	21	2.95143	2.9457	2.82133	3.0649
SNX5	Q9Y5X3	Sorting nexin-5	9	9	-1.5214	-1.47569	-1.43531	-1.57241
AGA	P20933	N(4)-(beta-N-acetylglucosaminyl)-L-asparaginase	2	2	-2.37408	-1.9528	-2.0603	-2.27683
AKAP13	Q12802-4	A-kinase anchor protein 13	2	2	-2.3677	-2.42711	-2.43627	-2.36818
GIGYF2	Q6Y7W6-4	PERQ amino acid-rich with GYF domain-containing protein 2	2	2	-4.43294	-4.24787	-4.36301	-4.32725
PROS1	P07225	Vitamin K-dependent protein S	11	11	1.69477	1.54581	1.54333	1.68799
ISG20	Q96AZ6	Interferon-stimulated gene 20 kDa protein	2	2	-2.13071	-1.89465	-2.28911	-1.74499
DDX39A	O00148	ATP-dependent RNA helicase DDX39A	11	3	-1.14721	-1.54137	-1.20839	-1.4889
HSPA9	P38646	Stress-70 protein, mitochondrial	24	23	3.2697	3.24692	3.25729	3.25101
SRRT	Q9BXP5-5	Serrate RNA effector molecule homolog	6	6	-0.20869	-0.223336	-0.226494	-0.213839
GNB2L1	P63244	Guanine nucleotide-binding protein subunit beta-2-like 1	14	14	2.29777	2.32275	2.26119	2.35214
SKP1	P63208	S-phase kinase-associated protein 1	5	5	-0.595084	-0.336492	-0.58989	-0.348805
FKBP4	Q02790	Peptidyl-prolyl cis-trans isomerase FKBP4	3	3	-4.01746	-4.14295	-3.78899	-4.37817
ATL3	Q6DD88	Atlastin-3	11	11	1.6029	1.40742	1.61053	1.39332
PSMC6	P62333	26S protease regulatory subunit 10B	14	14	1.83375	1.87516	1.93286	1.76971
PRKACA	P17612	cAMP-dependent protein kinase catalytic subunit alpha	11	3	-0.51624	-1.10652	-0.804085	-0.824777
PPA2	Q9H2U2	Inorganic pyrophosphatase 2, mitochondrial	14	14	1.76056	1.91557	1.87478	1.7953
WIPI2	Q9Y4P8-3	WD repeat domain phosphoinositide-interacting protein 2	2	2	-1.20888	-1.64581	-1.37024	-1.49052
G6PD	P11413	Glucose-6-phosphate 1-dehydrogenase	28	28	3.9551	3.95808	3.89842	4.00929
RPS23	P62266	40S ribosomal protein S23	5	5	0.700969	0.610792	0.539987	0.766394
RPL18A	Q02543	60S ribosomal protein L18a	5	5	0.570717	0.569912	0.633504	0.501778
ESYT2	A0FGR8-2	Extended synaptotagmin-2	13	13	1.37121	1.26666	1.23078	1.40174
GTPBP2	Q9BX10-2	GTP-binding protein 2	8	8	1.1305	1.0628	1.14785	1.04092
AKT2	P31751-2	RAC-beta serine/threonine-protein kinase	5	4	-0.486942	-0.44891	-0.479067	-0.461296
ACSL1	P33121-2	Long-chain-fatty-acid--CoA ligase 1	3	2	-1.19832	-1.89328	-1.61044	-1.48522
THBS1	P07996	Thrombospondin-1	60	14	7.69432	7.66511	7.65897	7.69654
ITPA	Q9BY32	Inosine triphosphate pyrophosphatase	2	2	-2.76251	-2.29069	-3.05586	-2.00063
CCT8	P50990	T-complex protein 1 subunit theta	31	31	3.79547	3.75871	3.79731	3.7541
CHD4	Q14839	Chromodomain-helicase-DNA-binding protein 4	6	6	-0.840687	-1.41304	-1.11437	-1.14156
MPO	P05164-2	Myeloperoxidase	24	24	3.49751	3.74976	3.72169	3.52352
FAH	P16930	Fumarylacetoacetase	5	5	-1.93743	-1.90791	-1.89206	-1.95533
SGTA	O43765	Small glutamine-rich tetratricopeptide repeat-containing protein alpha	3	3	-1.67527	-1.86118	-1.66293	-1.87546
EIF3K	Q9UBQ5	Eukaryotic translation initiation factor 3 subunit K	5	5	-0.848121	-0.553961	-0.862689	-0.541087
PTPN6	P29350	Tyrosine-protein phosphatase non-receptor type 6	34	34	4.01106	4.0597	4.04318	4.0261
DYNLL2	Q96FJ2	Dynein light chain 2, cytoplasmic	4	2	1.70428	1.61704	1.66132	1.65949
FLNA	P21333-2	Filamin-A	168	150	9.79329	9.68361	9.82261	9.66956
TLN1	Q9Y490	Talin-1	179	156	9.6182	9.50837	9.63149	9.52022
MYH9	P35579	Myosin-9	168	135	9.35018	9.36826	9.43596	9.35153
VCL	P18206	Vinculin	87	87	8.23009	8.08229	8.23911	8.08473
ACTN1	P12814	Alpha-actinin-1	67	38	8.00515	7.93547	8.09048	7.93417
HIST1H4A	P62805	Histone H4	12	12	7.78868	7.84432	7.59166	8.25528
CFL1	P23528	Cofilin-1	22	21	7.64777	7.7219	7.7385	7.64978
ITGB3	P05106	Integrin beta-3	37	37	7.10393	7.03012	7.18796	7.04923
FERMT3	Q86UX7-2	Fermitin family homolog 3	43	43	7.03155	6.9544	7.16929	7.03642
YWHAZ	P63104	14-3-3 protein zeta/delta	24	17	6.7628	6.7325	6.81994	6.70705
PF4	P02776	Platelet factor 4	6	3	6.31973	6.19264	6.39387	6.39501
TAGLN2	P37802	Transgelin-2	17	17	6.12661	6.01684	6.10621	6.0613
RAP1B	P61224	Ras-related protein Rap-1b	18	6	6.13971	5.93739	6.10136	6.0327
WDR1	O75083	WD repeat-containing protein 1	36	36	5.9878	5.99828	6.0573	5.93794
ILK	Q13418	Integrin-linked protein kinase	21	21	5.56122	5.46686	5.69328	5.48523
P4HB	P07237	Protein disulfide-isomerase	32	32	5.33473	5.49295	5.48303	5.38349
LDHB	P07195	L-lactate dehydrogenase B chain	18	17	5.3965	5.34533	5.41828	5.43171
HIST1H1E	P10412	Histone H1.4	12	3	5.44757	5.26751	5.16208	5.66245
MYL12A	P19105	Myosin regulatory light chain 12A	11	5	5.29905	5.22478	5.34339	5.24222
CLTC	Q00610-2	Clathrin heavy chain 1	79	79	5.223	5.18595	5.25619	5.20645
LIMS1	P48059	LIM and senescent cell antigen-like-containing domain protein 1	22	16	5.1045	4.92257	5.25507	5.02487
CLIC1	O00299	Chloride intracellular channel protein 1	20	20	4.99002	4.98212	5.07093	4.91892
CD9	P21926	CD9 antigen	8	8	4.88033	4.84801	5.13751	4.75368
PLEK	P08567	Pleckstrin	23	23	4.87353	4.71659	4.85931	4.81158
PRDX6	P30041	Peroxiredoxin-6	17	17	4.79174	4.72906	4.89148	4.71897
SDPR	O95810	Serum deprivation-response protein	18	18	4.81251	4.68477	4.91822	4.79543
GP1BA	P07359	Platelet glycoprotein Ib alpha chain	15	15	4.7776	4.649	4.84982	4.81823
STOM	P27105	Erythrocyte band 7 integral membrane protein	16	16	4.76995	4.62717	4.85359	4.83144
RSU1	Q15404	Ras suppressor protein 1	18	18	4.71467	4.66338	4.79337	4.66904
VWF	P04275	von Willebrand factor	77	77	4.59302	4.6721	4.88423	4.72567
GSTO1	P78417	Glutathione S-transferase omega-1	15	15	4.63472	4.60637	4.93234	4.72517
SOD2	P04179-4	Superoxide dismutase [Mn], mitochondrial	10	10	4.3865	4.41826	4.56481	4.38233
ARPC2	O15144	Actin-related protein 2/3 complex subunit 2	22	22	4.34812	4.443	4.46203	4.42924
HK1	P19367-4	Hexokinase-1	42	39	4.40173	4.31917	4.4883	4.5151
PDLIM1	O00151	PDZ and LIM domain protein 1	20	20	4.45785	4.2365	4.35485	4.34783
CORO1C	Q9ULV4	Coronin-1C	24	22	4.41542	4.2346	4.42745	4.48295
PARVB	Q9HBI1-3	Beta-parvin	15	15	4.40995	4.19333	4.58308	4.33796
RAB1A	P62820	Ras-related protein Rab-1A	14	7	4.30226	4.25568	4.35219	4.39604
EHD1	Q9H4M9	EH domain-containing protein 1	33	18	4.21718	4.32108	4.33129	4.32831
ATP2A3	Q93084-4	Sarcoplasmic/endoplasmic reticulum calcium ATPase 3	32	24	4.29418	4.21782	4.37832	4.30106
PGD	P52209-2	6-phosphogluconate dehydrogenase, decarboxylating	26	26	4.22368	4.24518	4.31038	4.25561
BIN2	Q9UBW5	Bridging integrator 2	22	20	4.24522	4.22267	4.29162	4.21779
HSPA1A	P0DMV8	Heat shock 70 kDa protein 1A	33	16	4.23779	4.20885	4.2537	4.25374
LTBP1	Q14766	Latent-transforming growth factor beta-binding protein 1	32	32	4.24669	4.13578	4.21938	4.25721
CAPN1	P07384	Calpain-1 catalytic subunit	36	36	4.15373	4.22738	4.31914	4.07266
CANX	P27824-2	Calnexin	21	21	4.11197	4.24292	4.24721	4.17309
GSTP1	P09211	Glutathione S-transferase P	11	11	4.07269	4.17488	4.23778	4.07039
STIP1	P31948	Stress-induced-phosphoprotein 1	33	33	4.11931	4.12614	4.19151	4.18239
DIAPH1	O60610-2	Protein diaphanous homolog 1	44	44	4.05524	4.00727	4.08738	4.21789
IQGAP2	Q13576	Ras GTPase-activating-like protein IQGAP2	61	60	4.063	3.91019	4.09297	3.99852
SLC25A6	P12236	ADP/ATP translocase 3	15	7	3.85577	4.05998	4.07305	4.04021
GDI2	P50395	Rab GDP dissociation inhibitor beta	27	18	3.86967	3.94836	3.91117	3.91138
CD36	P16671	Platelet glycoprotein 4	12	12	4.01695	3.75332	4.00959	4.26289
ITGA6	P23229-4	Integrin alpha-6	40	40	3.99991	3.73074	4.06495	3.90279
STXBP2	Q15833	Syntaxin-binding protein 2	28	28	3.91736	3.76792	4.00733	3.81181
VASP	P50552	Vasodilator-stimulated phosphoprotein	18	18	3.89216	3.78735	3.87425	3.81992
ITGB1	P05556	Integrin beta-1	20	20	3.81921	3.79891	3.91176	3.81762
RAB27B	O00194	Ras-related protein Rab-27B	13	11	3.8064	3.78384	3.93708	3.83009
GP5	P40197	Platelet glycoprotein V	20	20	3.66621	3.90717	3.92716	3.90729
ARPC4	P59998	Actin-related protein 2/3 complex subunit 4	9	9	3.79959	3.74121	3.8761	3.83844
PNP	P00491	Purine nucleoside phosphorylase	18	18	3.76843	3.76917	3.7969	3.77277
SRC	P12931	Proto-oncogene tyrosine-protein kinase Src	20	16	3.79867	3.72354	3.9858	3.79139
SPTAN1	Q13813-3	Spectrin alpha chain, non-erythrocytic 1	57	57	3.70397	3.7056	3.75131	3.78921
DNM1L	O00429-4	Dynamin-1-like protein	38	38	3.7499	3.614	3.67783	3.7012
SPTBN1	Q01082	Spectrin beta chain, non-erythrocytic 1	61	55	3.73378	3.59813	3.69346	3.68883
GNAI2	P04899	Guanine nucleotide-binding protein G(i) subunit alpha-2	19	13	3.56737	3.75629	3.72824	3.62404
NME2	P22392-2	Nucleoside diphosphate kinase B	17	7	3.62058	3.69735	3.80441	3.72439
YWHAE	P62258	14-3-3 protein epsilon	21	17	3.67769	3.60083	3.80254	3.62627
RAB11B	Q15907	Ras-related protein Rab-11B	15	14	3.65059	3.6054	3.76112	3.56939
PYGB	P11216	Glycogen phosphorylase, brain form	35	27	3.6839	3.54056	3.63406	3.59518
CCT2	P78371	T-complex protein 1 subunit beta	29	29	3.52692	3.65846	3.62171	3.62038
HSPB1	P04792	Heat shock protein beta-1	14	14	3.72837	3.43042	3.58781	3.72888
ARF1	P84077	ADP-ribosylation factor 1	11	6	3.56124	3.52846	3.61433	3.50306
MDH1	P40925-3	Malate dehydrogenase, cytoplasmic	17	17	3.58921	3.46148	3.62996	3.47012
ARPC3	O15145	Actin-related protein 2/3 complex subunit 3	10	10	3.452	3.55358	3.73648	3.55976
UNC13D	Q70J99	Protein unc-13 homolog D	39	39	3.52477	3.48079	3.55061	3.57137
PDCD6IP	Q8WUM4	Programmed cell death 6-interacting protein	30	30	3.4581	3.45478	3.53164	3.4683
NNT	Q13423	NAD(P) transhydrogenase, mitochondrial	30	30	3.46775	3.36496	3.41255	3.4626
TUBA8	Q9NY65	Tubulin alpha-8 chain	20	7	3.51877	3.27044	3.54455	3.46377
PFKP	Q01813	ATP-dependent 6-phosphofructokinase, platelet type	29	25	3.43211	3.31331	3.56064	3.37167
PPIF	P30405	Peptidyl-prolyl cis-trans isomerase F, mitochondrial	8	7	3.37238	3.36558	3.48499	3.38424
2007-09-01	Q16181	Septin-7	20	19	3.35997	3.3739	3.40704	3.4133
PRDX2	P32119	Peroxiredoxin-2	11	10	3.48158	3.24318	3.39055	3.49065
MAPRE2	Q15555-5	Microtubule-associated protein RP/EB family member 2	15	13	3.36022	3.31302	3.47764	3.32162
GP1BB	P13224	Platelet glycoprotein Ib beta chain	5	5	3.37156	3.27568	3.44903	3.28201
FHL1	Q13642-1	Four and a half LIM domains protein 1	17	17	3.33871	3.30387	3.51527	3.17572
HADHA	P40939	Trifunctional enzyme subunit alpha, mitochondrial	28	28	3.25518	3.36893	3.37918	3.35937
PRKCSH	P14314-2	Glucosidase 2 subunit beta	14	14	3.30565	3.31031	3.4353	3.30652
PDIA6	Q15084-3	Protein disulfide-isomerase A6	18	18	3.325	3.23968	3.37002	3.25857
RAB10	P61026	Ras-related protein Rab-10	10	8	3.25056	3.29307	3.38476	3.30505
YWHAH	Q04917	14-3-3 protein eta	19	15	3.32496	3.20466	3.3929	3.23161
RAB7A	P51149	Ras-related protein Rab-7a	12	12	3.21372	3.31009	3.31097	3.38059
F5	P12259	Coagulation factor V	36	29	3.27769	3.22016	3.47749	3.3029
SH3BGRL3	Q9H299	SH3 domain-binding glutamic acid-rich-like protein 3	6	6	3.23827	3.25359	3.28756	3.24942
B2M	P61769	Beta-2-microglobulin	6	6	3.31732	3.15247	3.32756	3.20791
ACO2	Q99798	Aconitate hydratase, mitochondrial	26	26	3.21016	3.24712	3.24035	3.22466
VDAC3	Q9Y277	Voltage-dependent anion-selective channel protein 3	14	14	3.2355	3.22084	3.23276	3.28503
TXN	P10599	Thioredoxin	8	8	3.19342	3.2555	3.30276	3.22452
MAPRE1	Q15691	Microtubule-associated protein RP/EB family member 1	17	15	3.23123	3.21086	3.32086	3.22116
PECAM1	P16284-3	Platelet endothelial cell adhesion molecule	27	27	3.24867	3.15047	3.27106	3.26941
PRKAR1A	P10644	cAMP-dependent protein kinase type I-alpha regulatory subunit	15	15	3.18042	3.20774	3.23007	3.19479
CSK	P41240	Tyrosine-protein kinase CSK	23	23	3.10965	3.24403	3.22434	3.1914
HMHA1	Q92619	Minor histocompatibility protein HA-1	24	24	3.10682	3.22302	3.1425	3.22608
CCT5	P48643	T-complex protein 1 subunit epsilon	21	21	3.14331	3.17731	3.23709	3.09609
MNDA	P41218	Myeloid cell nuclear differentiation antigen	14	14	2.94687	3.37301	3.22958	3.12931
EIF4A1	P60842	Eukaryotic initiation factor 4A-I	17	8	3.02695	3.28886	3.3212	3.12436
VDAC2	P45880-2	Voltage-dependent anion-selective channel protein 2	14	14	3.03938	3.27582	3.25302	3.2474
MYLK	Q15746-9	Myosin light chain kinase, smooth muscle	16	16	3.11328	3.18973	3.27966	3.14714
LTA4H	P09960	Leukotriene A-4 hydrolase	20	20	3.14508	3.13327	3.14898	3.34029
CCT4	P50991-2	T-complex protein 1 subunit delta	23	23	3.12925	3.11061	3.15564	3.0897
RHOA	P61586	Transforming protein RhoA	11	3	3.0651	3.12681	3.12532	3.0897
CYB5R3	P00387-2	NADH-cytochrome b5 reductase 3	12	12	3.06728	3.1076	3.30046	3.14796
UGP2	Q16851-2	UTP--glucose-1-phosphate uridylyltransferase	21	21	3.01203	3.14181	3.14924	3.0645
CDC42	P60953	Cell division control protein 42 homolog	10	9	3.05681	3.09063	3.09065	3.1195
ARHGAP1	Q07960	Rho GTPase-activating protein 1	22	22	3.10056	2.98526	3.13369	2.97413
2006-09-01	Q14141-2	Septin-6	16	9	3.06926	2.98854	3.08731	3.03145
CLTA	P09496-2	Clathrin light chain A	9	9	2.95648	3.08933	3.17595	3.04839
RAB6B	Q9NRW1	Ras-related protein Rab-6B	12	5	3.04129	2.99736	3.16306	3.04034
PRDX5	P30044-2	Peroxiredoxin-5, mitochondrial	11	11	3.03063	2.99496	3.10578	2.98513
CAND1	Q86VP6	Cullin-associated NEDD8-dissociated protein 1	31	31	3.01235	3.00724	3.05858	3.10014
CCT7	Q99832	T-complex protein 1 subunit eta	23	23	3.03254	2.95335	2.99028	3.05022
PRKACB	P22694-4	cAMP-dependent protein kinase catalytic subunit beta	11	3	3.00132	2.97283	3.17328	2.99485
TMSB4X	P62328	Thymosin beta-4	4	3	2.94687	2.96286	3.45527	3.20823
ALOX12	P18054	Arachidonate 12-lipoxygenase, 12S-type	33	33	3.08526	2.8197	3.02453	2.93919
MANF	P55145	Mesencephalic astrocyte-derived neurotrophic factor	11	11	2.88125	3.01029	2.98945	2.91674
EHD3	Q9NZN3	EH domain-containing protein 3	32	14	2.91186	2.9487	2.91432	2.94978
HSD17B4	P51659	Peroxisomal multifunctional enzyme type 2	31	31	2.97277	2.88295	3.05995	2.95276
CS	O75390	Citrate synthase, mitochondrial	15	15	2.88633	2.94509	3.13235	2.95936
SACM1L	Q9NTJ5	Phosphatidylinositide phosphatase SAC1	22	22	2.93135	2.89455	3.01572	2.98726
SND1	Q7KZF4	Staphylococcal nuclease domain-containing protein 1	29	29	2.90891	2.90623	2.91283	2.91433
NEXN	Q0ZGT2-4	Nexilin	14	14	2.96197	2.84516	2.97177	2.88024
COX4I1	P13073	Cytochrome c oxidase subunit 4 isoform 1, mitochondrial	8	8	2.88818	2.91352	2.91744	2.98058
HYOU1	Q9Y4L1	Hypoxia up-regulated protein 1	23	23	2.87646	2.91868	2.89877	2.94276
ACADVL	P49748-3	Very long-chain specific acyl-CoA dehydrogenase, mitochondrial	28	28	2.90395	2.87727	2.84452	2.93902
RAN	P62826	GTP-binding nuclear protein Ran	11	11	2.66408	3.09027	2.95249	2.98809
RAB8A	P61006	Ras-related protein Rab-8A	14	9	2.87899	2.86419	3.00588	2.88548
ATP5O	P48047	ATP synthase subunit O, mitochondrial	11	11	2.80054	2.93187	2.89058	2.88926
H2AFV	Q71UI9	Histone H2A.V	5	3	2.76841	2.96171	2.80761	3.04539
ITGA2	P17301	Integrin alpha-2	23	23	2.86698	2.82957	3.15332	2.8412
ATP2A2	P16615	Sarcoplasmic/endoplasmic reticulum calcium ATPase 2	32	18	2.89341	2.75166	2.88113	2.87724
SELP	P16109	P-selectin	15	15	2.84432	2.78111	3.00356	2.77494
RASA3	Q14644	Ras GTPase-activating protein 3	29	29	2.93477	2.68105	2.85019	2.76905
ARHGAP18	Q8N392-2	Rho GTPase-activating protein 18	22	22	2.85679	2.73885	2.70778	2.90991
RAB14	P61106	Ras-related protein Rab-14	13	13	2.88014	2.71461	2.85667	2.84882
TMOD3	Q9NYL9	Tropomodulin-3	17	17	2.86554	2.72321	2.94221	2.71428
BTK	Q06187	Tyrosine-protein kinase BTK	21	21	2.86348	2.72006	2.88316	2.76963
MTPN	P58546	Myotrophin	6	6	2.91021	2.65593	2.88249	2.75467
CAPNS1	P04632	Calpain small subunit 1	12	12	2.71426	2.84706	2.90092	2.74841
EIF5A	P63241	Eukaryotic translation initiation factor 5A-1	11	11	2.77514	2.78337	2.8456	2.93902
PDLIM7	Q9NR12	PDZ and LIM domain protein 7	17	17	3.04172	2.51256	2.87637	2.85015
ADH5	P11766	Alcohol dehydrogenase class-3	13	13	2.74166	2.76693	2.76762	2.84212
CYFIP1	Q7L576	Cytoplasmic FMR1-interacting protein 1	33	14	2.81631	2.6616	2.83207	2.66533
HLA-B	P01889	HLA class I histocompatibility antigen, B-7 alpha chain	12	6	2.77166	2.69823	2.68311	2.89867
UBASH3B	Q8TF42	Ubiquitin-associated and SH3 domain-containing protein B	21	21	2.82568	2.62884	2.86706	2.77031
PYGL	P06737-2	Glycogen phosphorylase, liver form	29	21	2.71411	2.73594	2.88662	2.63071
GRB2	P62993	Growth factor receptor-bound protein 2	12	12	2.67591	2.7465	2.85512	2.82613
TBXAS1	P24557	Thromboxane-A synthase	21	21	2.64196	2.74822	2.88105	2.76586
GNAQ	P50148	Guanine nucleotide-binding protein G(q) subunit alpha	16	16	2.69385	2.68747	2.83819	2.73045
CLU	P10909-4	Clusterin	12	12	2.67285	2.70581	2.86931	2.657
HSPA4	P34932	Heat shock 70 kDa protein 4	23	20	2.65557	2.69569	2.7754	2.61053
COX5B	P10606	Cytochrome c oxidase subunit 5B, mitochondrial	7	7	2.75457	2.57358	2.74216	2.69004
ANXA11	P50995-2	Annexin A11	17	17	2.6081	2.66949	2.62801	2.69162
UBE2L3	P68036	Ubiquitin-conjugating enzyme E2 L3	8	8	2.595	2.6677	2.77032	2.52849
STK24	Q9Y6E0-2	Serine/threonine-protein kinase 24	15	8	2.60681	2.63724	2.768	2.75272
PHB2	Q99623	Prohibitin-2	16	16	2.61944	2.56922	2.57371	2.62576
GIMAP4	Q9NUV9	GTPase IMAP family member 4	16	16	2.51226	2.65135	2.46115	2.71724
SKAP2	O75563	Src kinase-associated phosphoprotein 2	14	14	2.61274	2.54486	2.74568	2.47294
STAT5B	P51692	Signal transducer and activator of transcription 5B	20	4	2.53482	2.60291	2.57891	2.63777
UGGT1	Q9NYU2	UDP-glucose:glycoprotein glucosyltransferase 1	34	34	2.58504	2.54167	2.59504	2.53963
HPSE	Q9Y251-2	Heparanase	11	11	2.52098	2.58569	2.58501	2.73526
DCTN1	Q14203-3	Dynactin subunit 1	26	26	2.60922	2.4812	2.56819	2.53566
UBE2N	P61088	Ubiquitin-conjugating enzyme E2 N	10	10	2.39831	2.66956	2.59599	2.54539
PSME2	Q9UL46	Proteasome activator complex subunit 2	12	12	2.44272	2.60659	2.48969	2.65554
DSTN	P60981	Destrin	10	9	2.65573	2.35583	2.7257	2.47051
GPD2	P43304	Glycerol-3-phosphate dehydrogenase, mitochondrial	23	23	2.50649	2.48036	2.66083	2.55986
IMMT	Q16891-2	MICOS complex subunit MIC60	20	20	2.48622	2.49356	2.53365	2.47601
SERPINB9	P50453	Serpin B9	16	14	2.3769	2.5902	2.50223	2.60584
DNM2	P50570-5	Dynamin-2	26	16	2.54149	2.40829	2.58889	2.44229
TREML1	Q86YW5	Trem-like transcript 1 protein	5	5	2.49913	2.44989	2.60064	2.43062
PDE5A	O76074-2	cGMP-specific 3,5-cyclic phosphodiesterase	27	27	2.50534	2.4307	2.57708	2.49731
TJP2	Q9UDY2-3	Tight junction protein ZO-2	21	21	2.55097	2.38096	2.62884	2.42237
INF2	Q27J81	Inverted formin-2	25	25	2.58661	2.30899	2.49847	2.50973
TPP2	P29144	Tripeptidyl-peptidase 2	24	24	2.5478	2.33745	2.51818	2.36769
LGALSL	Q3ZCW2	Galectin-related protein	8	8	2.43503	2.44405	2.46183	2.46444
DARS	P14868	Aspartate--tRNA ligase, cytoplasmic	21	21	2.45757	2.41378	2.48107	2.44162
DCTN2	Q13561	Dynactin subunit 2	15	15	2.36948	2.46225	2.35582	2.49142
ARL6IP5	O75915	PRA1 family protein 3	6	6	2.2713	2.53879	2.59342	2.51705
GSR	P00390-2	Glutathione reductase, mitochondrial	14	14	2.41752	2.38778	2.51436	2.52781
ESD	P10768	S-formylglutathione hydrolase	9	9	2.34719	2.43424	2.36462	2.48427
STAT1	P42224	Signal transducer and activator of transcription 1-alpha/beta	18	18	2.28567	2.4879	2.36886	2.46241
CYCS	P99999	Cytochrome c	8	8	2.50488	2.26079	2.56479	2.54251
ERP29	P30040	Endoplasmic reticulum resident protein 29	11	11	2.42336	2.33293	2.47461	2.36067
C3	P01024	Complement C3	28	24	2.36512	2.35597	2.41725	2.33401
PRKCB	P05771-2	Protein kinase C beta type	14	10	2.36519	2.34688	2.59494	2.34582
HNRNPL	P14866	Heterogeneous nuclear ribonucleoprotein L	13	13	2.15052	2.53997	2.32079	2.4239
ME2	P23368	NAD-dependent malic enzyme, mitochondrial	17	17	2.35885	2.33054	2.3723	2.39501
FLII	Q13045-2	Protein flightless-1 homolog	25	25	2.35612	2.31326	2.3794	2.38906
GP9	P14770	Platelet glycoprotein IX	6	6	2.33781	2.32463	2.61056	2.31201
UQCRC2	P22695	Cytochrome b-c1 complex subunit 2, mitochondrial	14	14	2.25475	2.40371	2.33014	2.33251
HNRNPA0	Q13151	Heterogeneous nuclear ribonucleoprotein A0	8	8	2.15637	2.46571	2.13986	2.50672
TYMP	P19971	Thymidine phosphorylase	18	18	2.27353	2.33092	2.34426	2.34459
MAPK1	P28482	Mitogen-activated protein kinase 1	12	11	2.28653	2.29783	2.35211	2.43562
SERPINA1	P01009	Alpha-1-antitrypsin	14	14	2.19407	2.34901	2.49562	2.29538
PA2G4	Q9UQ80	Proliferation-associated protein 2G4	15	15	2.11316	2.32435	2.11524	2.36521
DPYSL2	Q16555-2	Dihydropyrimidinase-related protein 2	15	15	2.28767	2.14698	2.23876	2.22027
EEF1B2	P24534	Elongation factor 1-beta	8	6	2.17076	2.26147	2.31802	2.12688
SAR1A	Q9NR31	GTP-binding protein SAR1a	7	7	2.23552	2.18099	2.35543	2.21087
COPB1	P53618	Coatomer subunit beta	22	21	2.183	2.23202	2.2707	2.15743
RPS3A	P61247	40S ribosomal protein S3a	10	10	2.07921	2.32754	2.17794	2.24659
RPL3	P39023	60S ribosomal protein L3	10	10	1.92311	2.47545	2.22633	2.37436
MGLL	Q99685	Monoglyceride lipase	11	11	2.25141	2.13251	2.35217	2.11026
RPLP0	P05388	60S acidic ribosomal protein P0	9	9	2.22706	2.15185	2.32085	2.21547
GLOD4	Q9HC38-2	Glyoxalase domain-containing protein 4	12	12	2.06068	2.29356	2.12833	2.22912
ICAM2	P13598	Intercellular adhesion molecule 2	6	6	2.14398	2.1408	2.24435	2.23771
FN1	P02751	Fibronectin	28	28	2.09674	2.14464	2.22134	2.05126
CSRP1	P21291	Cysteine and glycine-rich protein 1	9	9	2.13081	2.09898	2.34754	2.23052
CAPZA2	P47755	F-actin-capping protein subunit alpha-2	14	11	2.24083	1.98566	2.19085	2.06982
PACSIN2	Q9UNF0	Protein kinase C and casein kinase substrate in neurons protein 2	10	10	1.9932	2.19827	2.20559	2.38409
PTPRJ	Q12913	Receptor-type tyrosine-protein phosphatase eta	16	16	2.15579	2.02054	2.13856	2.15507
DBN1	Q16643	Drebrin	15	15	2.11602	2.04245	2.11875	2.07947
GDI1	P60028	Rab GDP dissociation inhibitor alpha	25	16	2.17221	1.96492	2.18194	2.07846
DHX9	Q08211	ATP-dependent RNA helicase A	23	23	2.02658	2.10893	1.90738	2.24063
NIPSNAP3A	Q9UFN0	Protein NipSnap homolog 3A	9	9	2.02442	2.1073	2.4974	2.2214
G6B	O95866-7	Protein G6b	8	8	2.10909	2.01759	2.20901	2.10882
PSTPIP2	Q9H939	Proline-serine-threonine phosphatase-interacting protein 2	11	11	2.16649	1.9342	2.13973	2.01018
PSMD13	Q9UNM6	26S proteasome non-ATPase regulatory subunit 13	13	13	2.09156	1.97727	2.07721	2.22646
HLA-A	P04439	HLA class I histocompatibility antigen, A-3 alpha chain	10	5	1.97817	2.0768	1.98273	2.28207
CKAP5	Q14008-2	Cytoskeleton-associated protein 5	28	28	2.14	1.91495	2.11968	2.08721
2002-09-01	Q15019	Septin-2	12	12	1.97461	2.07819	2.11091	2.02725
PGLS	O95336	6-phosphogluconolactonase	10	10	1.95174	2.06763	2.17565	1.99085
RPS9	P46781	40S ribosomal protein S9	8	8	1.87221	2.13696	2.08347	2.10889
AMPD2	Q01433-2	AMP deaminase 2	17	17	2.00995	1.98767	2.083	2.02548
STRAP	Q9Y3F4	Serine-threonine kinase receptor-associated protein	12	12	2.05583	1.93272	2.12186	2.04682
PRPS1	P60891	Ribose-phosphate pyrophosphokinase 1	10	3	1.86061	2.10571	1.99981	1.97025
SNAP23	O00161	Synaptosomal-associated protein 23	11	11	1.94736	2.00411	2.10744	2.12455
ANXA4	P09525	Annexin A4	12	12	1.91192	2.03627	1.90438	2.07278
SQRDL	Q9Y6N5	Sulfide:quinone oxidoreductase, mitochondrial	14	14	1.90724	2.03662	2.03423	1.98862
VAPA	Q9P0L0	Vesicle-associated membrane protein-associated protein A	8	7	2.05701	1.85991	2.13836	2.24915
RPN2	P04844	Dolichyl-diphosphooligosaccharide--protein glycosyltransferase subunit 2	18	18	1.95896	1.92513	1.94935	2.09575
SARS	P49591	Serine--tRNA ligase, cytoplasmic	14	14	1.92569	1.93414	2.02951	1.96094
RAB32	Q13637	Ras-related protein Rab-32	12	10	1.91951	1.92921	1.98294	1.88925
CTSD	P07339	Cathepsin D	12	12	1.81908	2.02754	1.89814	1.97067
OLA1	Q9NTK5	Obg-like ATPase 1	12	12	1.87992	1.95816	1.99902	2.07278
ATIC	P31939	Bifunctional purine biosynthesis protein PURH	21	21	1.92868	1.89791	1.92386	1.97651
APOA1	P02647	Apolipoprotein A-I	11	11	1.8823	1.93161	2.20103	1.93375
PFKL	P17858	ATP-dependent 6-phosphofructokinase, liver type	23	18	2.00517	1.80868	2.01805	1.872
MYL9	P24844	Myosin regulatory light polypeptide 9	11	5	1.97403	1.76535	1.98556	1.80854
RBMX	P38159	RNA-binding motif protein, X chromosome	10	10	1.86285	1.87632	1.79571	1.94749
ENDOD1	O94919	Endonuclease domain-containing 1 protein	15	15	1.89749	1.8145	1.92067	2.00063
PF4V1	P10720	Platelet factor 4 variant	6	3	1.75595	1.8529	1.8699	1.76635
RAP1GDS1	P52306-4	Rap1 GTPase-GDP dissociation stimulator 1	16	16	1.89627	1.71068	1.92697	1.80957
ATP1A1	P05023-3	Sodium/potassium-transporting ATPase subunit alpha-1	17	10	1.77708	1.8256	1.80407	1.80536
ATP6V1A	P38606-2	V-type proton ATPase catalytic subunit A	20	20	1.90655	1.67571	1.95441	1.88801
CLTB	P09497-2	Clathrin light chain B	6	6	1.73773	1.83866	1.95129	1.79001
CORO1B	Q9BR76	Coronin-1B	11	11	1.87079	1.70234	1.91526	1.82517
TMED10	P49755	Transmembrane emp24 domain-containing protein 10	5	5	1.59711	1.96786	1.96448	1.71435
PRF1	P14222	Perforin-1	11	11	1.56571	1.96967	1.65328	2.03159
PSMA1	P25786	Proteasome subunit alpha type-1	11	11	1.71918	1.8131	1.92651	1.61257
RAB1B	Q9H0U4	Ras-related protein Rab-1B	12	5	1.73157	1.79318	1.97769	1.87423
GSS	P48637	Glutathione synthetase	14	14	1.74444	1.77902	1.81401	1.89842
TARS	P26639	Threonine--tRNA ligase, cytoplasmic	17	16	1.8481	1.66997	2.02471	1.90884
MAOB	P27338	Amine oxidase [flavin-containing] B	13	13	1.86124	1.62937	1.98192	1.73788
RPL7	P18124	60S ribosomal protein L7	11	11	1.76775	1.68683	1.8238	1.68301
FH	P07954-2	Fumarate hydratase, mitochondrial	11	11	1.59011	1.86437	1.80456	1.73533
SERPINB6	P35237	Serpin B6	11	11	1.65422	1.79156	1.93241	1.8703
POTEJ	P0CG39	POTE ankyrin domain family member J	8	2	1.73724	1.70709	2.00484	2.17127
ST13	P50502	Hsc70-interacting protein	9	9	1.9062	1.52062	1.71029	1.93812
ARL8B	Q9NVJ2	ADP-ribosylation factor-like protein 8B	6	2	1.73167	1.6877	1.78272	1.71095
DDB1	Q16531	DNA damage-binding protein 1	13	13	1.75778	1.65946	1.80752	1.74532
RAP2B	P61225	Ras-related protein Rap-2b	8	5	1.80332	1.60752	1.72796	1.78565
ADAM10	O14672	Disintegrin and metalloproteinase domain-containing protein 10	10	10	1.71235	1.69039	1.826	1.64534
APEH	P13798	Acylamino-acid-releasing enzyme	13	13	1.57883	1.81956	1.7987	1.6979
2005-09-01	Q99719	Septin-5	14	12	1.70757	1.66339	1.7652	1.73975
PDIA5	Q14554	Protein disulfide-isomerase A5	13	13	1.82138	1.54493	1.75866	1.78878
BANF1	O75531	Barrier-to-autointegration factor	4	4	1.52878	1.8133	1.67148	1.73877
IVD	P26440	Isovaleryl-CoA dehydrogenase, mitochondrial	7	7	1.72302	1.59934	1.8945	1.5371
PYCARD	Q9ULZ3	Apoptosis-associated speck-like protein containing a CARD	13	13	1.51701	1.79636	1.80382	1.52818
DDOST	P39656	Dolichyl-diphosphooligosaccharide--protein glycosyltransferase 48 kDa subunit	12	12	1.64884	1.61221	1.79206	1.52193
ESAM	Q96AP7	Endothelial cell-selective adhesion molecule	6	6	1.75228	1.49964	1.69249	1.63338
CBR1	P16152	Carbonyl reductase [NADPH] 1	11	11	1.55955	1.68778	1.69889	1.57697
RPS19	P39019	40S ribosomal protein S19	7	7	1.71096	1.53031	1.54264	1.94834
XPNPEP1	Q9NQW7	Xaa-Pro aminopeptidase 1	17	17	1.65257	1.58542	1.90837	1.65908
FHOD1	Q9Y613	FH1/FH2 domain-containing protein 1	18	18	1.67952	1.55693	1.71459	1.53878
AP1G1	O43747	AP-1 complex subunit gamma-1	15	15	1.70139	1.52853	1.70181	1.64868
SH3BGRL2	Q9UJC5	SH3 domain-binding glutamic acid-rich-like protein 2	5	5	1.69808	1.50196	1.74042	1.54451
APP	Q5IS80	Amyloid beta A4 protein	13	13	1.52064	1.67718	1.79621	1.91832
CDC37	Q16543	Hsp90 co-chaperone Cdc37	10	10	1.68631	1.5107	1.54777	1.69447
GNB1	P62873	Guanine nucleotide-binding protein G(I)/G(S)/G(T) subunit beta-1	13	7	1.57065	1.54533	1.60874	1.7368
HADH	Q16836	Hydroxyacyl-coenzyme A dehydrogenase, mitochondrial	8	8	1.59076	1.5247	1.76698	1.82923
MPP1	Q00013-2	55 kDa erythrocyte membrane protein	14	14	1.60365	1.51128	1.57529	1.57379
OGDH	Q02218	2-oxoglutarate dehydrogenase, mitochondrial	16	16	1.60033	1.50394	1.54738	1.59699
NCKAP1L	P55160	Nck-associated protein 1-like	16	16	1.62278	1.46525	1.48986	1.75543
EPS15	P42566	Epidermal growth factor receptor substrate 15	15	15	1.55657	1.51374	1.63235	1.53021
ACTBL2	Q562R1	Beta-actin-like protein 2	15	3	1.46967	1.59127	1.72717	1.48623
GNA13	Q14344	Guanine nucleotide-binding protein subunit alpha-13	11	11	1.45148	1.59119	1.67031	1.70545
CLINT1	Q14677	Clathrin interactor 1	8	8	1.48264	1.54878	1.7188	1.4243
EIF4G1	Q04637-6	Eukaryotic translation initiation factor 4 gamma 1	13	12	1.46285	1.56654	1.4807	1.60722
OSTF1	Q92882	Osteoclast-stimulating factor 1	7	7	1.38981	1.63746	1.63874	1.46106
TBCA	O75347	Tubulin-specific chaperone A	7	7	1.43835	1.56448	1.52902	1.5345
ATP5I	P56385	ATP synthase subunit e, mitochondrial	4	4	1.48253	1.5027	1.61317	1.5284
ABI1	Q8IZP0-10	Abl interactor 1	9	7	1.62226	1.36166	1.6563	1.59504
TGFB1	P01137	Transforming growth factor beta-1	11	11	1.50526	1.4627	1.58953	1.45987
DECR1	Q16698-2	2,4-dienoyl-CoA reductase, mitochondrial	12	12	1.46744	1.47084	1.46565	1.4961
GLO1	Q04760-2	Lactoylglutathione lyase	6	6	1.40412	1.52299	1.60949	1.56994
AP3B1	O00203-3	AP-3 complex subunit beta-1	14	14	1.42606	1.49922	1.66831	1.42308
RARS	P54136-2	Arginine--tRNA ligase, cytoplasmic	17	17	1.42908	1.47067	1.47946	1.54619
DDX3X	O00571-2	ATP-dependent RNA helicase DDX3X	14	14	1.54034	1.35059	1.54402	1.46414
EML2	O95834	Echinoderm microtubule-associated protein-like 2	13	13	1.42788	1.42375	1.50466	1.38284
PRKG1	Q13976-2	cGMP-dependent protein kinase 1	15	15	1.40988	1.43263	1.46294	1.50096
ARF4	P18085	ADP-ribosylation factor 4	10	6	1.39092	1.44499	1.68077	1.33086
PTMA	P06454-2	Prothymosin alpha	3	3	1.06357	1.75579	1.39936	1.63327
CES1	P23141-3	Liver carboxylesterase 1	13	13	1.15958	1.63595	1.62555	1.28179
TMX1	Q9H3N1	Thioredoxin-related transmembrane protein 1	7	7	1.27108	1.51932	1.33524	1.67841
RAC1	P63000	Ras-related C3 botulinum toxin substrate 1	10	6	1.49665	1.28609	1.88159	1.65451
DAAM1	Q9Y4D1	Disheveled-associated activator of morphogenesis 1	16	16	1.49987	1.28003	1.46398	1.38146
SPCS2	Q15005	Signal peptidase complex subunit 2	6	6	1.28395	1.49474	1.3624	1.47605
ECH1	Q13011	Delta(3,5)-Delta(2,4)-dienoyl-CoA isomerase, mitochondrial	9	9	1.38533	1.39054	1.40818	1.47276
RAB2A	P61019	Ras-related protein Rab-2A	7	7	1.41269	1.34507	1.51629	1.32956
PSMD1	Q99460-2	26S proteasome non-ATPase regulatory subunit 1	14	14	1.35376	1.36785	1.35565	1.40001
TXNDC5	Q8NBS9-2	Thioredoxin domain-containing protein 5	9	9	1.37747	1.34119	1.62321	1.31429
PSMD2	Q13200	26S proteasome non-ATPase regulatory subunit 2	18	18	1.37697	1.31677	1.34219	1.36217
PGRMC1	O00264	Membrane-associated progesterone receptor component 1	5	4	1.40768	1.27752	1.55239	1.2134
PSMA7	O14818	Proteasome subunit alpha type-7	8	8	1.3168	1.3613	1.46482	1.25717
SDHB	P21912	Succinate dehydrogenase [ubiquinone] iron-sulfur subunit, mitochondrial	7	7	1.28608	1.39081	1.37856	1.36838
TXNL1	O43396	Thioredoxin-like protein 1	8	8	1.25986	1.40308	1.46503	1.3381
CYBB	P04839	Cytochrome b-245 heavy chain	11	11	1.17535	1.45246	1.43699	1.2637
UTRN	P46939	Utrophin	28	28	1.29895	1.32362	1.26321	1.41441
ENO2	P09104	Gamma-enolase	15	12	1.41915	1.20108	1.47729	1.37783
VPS29	Q9UBQ0	Vacuolar protein sorting-associated protein 29	6	6	1.26555	1.30355	1.5182	1.4588
CMPK1	P30085-3	UMP-CMP kinase	8	8	1.28741	1.27481	1.32285	1.27426
PCMT1	P22061	Protein-L-isoaspartate(D-aspartate) O-methyltransferase	11	11	1.06727	1.48924	1.48235	1.71265
PPP2R4	Q15257-2	Serine/threonine-protein phosphatase 2A activator	8	8	1.18909	1.35801	1.3499	1.20494
KARS	Q15046	Lysine--tRNA ligase	12	12	1.31406	1.20677	1.41706	1.20791
MPST	P25325	3-mercaptopyruvate sulfurtransferase	9	9	1.23661	1.27045	1.369	1.34557
CCL5	P13501	C-C motif chemokine 5	5	5	1.33842	1.15244	1.36038	1.80339
PSMA4	P25789	Proteasome subunit alpha type-4	9	9	1.29829	1.18779	1.28644	1.27897
CAB39	Q9Y376	Calcium-binding protein 39	9	9	1.32512	1.15328	1.27826	1.21452
UBR4	Q5T4S7-3	E3 ubiquitin-protein ligase UBR4	23	23	1.20299	1.27229	1.41857	1.22419
RPL4	P36578	60S ribosomal protein L4	9	9	1.26244	1.20667	1.23299	1.34544
IGLC6	P0DOY3	Ig lambda-6 chain C region	6	2	1.21227	1.24074	1.40546	1.1509
NUMA1	Q14980-2	Nuclear mitotic apparatus protein 1	24	24	1.2532	1.14103	1.15188	1.43291
ALAD	P13716	Delta-aminolevulinic acid dehydratase	8	8	1.26798	1.10353	1.39268	1.22041
PRPF8	Q6P2Q9	Pre-mRNA-processing-splicing factor 8	23	23	1.15922	1.20159	1.18244	1.31311
GRAP2	O75791	GRB2-related adapter protein 2	9	9	1.20919	1.13177	1.31777	1.25867
GP6	Q9HCN6-2	Platelet glycoprotein VI	4	4	1.40265	0.919757	1.60949	1.26193
AP2M1	Q96CW1-2	AP-2 complex subunit mu	8	8	1.19592	1.11718	1.27135	1.36483
EIF3B	P55884	Eukaryotic translation initiation factor 3 subunit B	12	12	1.16537	1.13081	1.22955	1.10798
PSMD11	O00231	26S proteasome non-ATPase regulatory subunit 11	10	10	1.22136	1.04103	1.15266	1.12745
EIF3C	Q99613-2	Eukaryotic translation initiation factor 3 subunit C	9	9	1.17463	1.08325	1.28573	1.00216
RCC2	Q9P258	Protein RCC2	10	10	1.09718	1.15853	1.16929	1.21607
ABHD14B	Q96IU4	Alpha/beta hydrolase domain-containing protein 14B	6	6	1.30567	0.923826	1.24739	1.07035
PPP2CA	P67775	Serine/threonine-protein phosphatase 2A catalytic subunit alpha isoform	10	10	1.11948	1.08248	1.28833	1.05122
ABCE1	P61221	ATP-binding cassette sub-family E member 1	10	10	1.09757	1.09698	1.17569	1.05692
PSMD3	O43242	26S proteasome non-ATPase regulatory subunit 3	12	12	1.04452	1.14706	1.12066	1.11861
PPP6C	O00743-2	Serine/threonine-protein phosphatase 6 catalytic subunit	7	7	1.03412	1.15664	1.19383	1.12608
CMTM5	Q96DZ9-4	CKLF-like MARVEL transmembrane domain-containing protein 5	2	2	1.19109	0.986503	1.20638	1.38334
GMPR	P36959	GMP reductase 1	7	5	1.0675	1.09753	1.2374	1.07677
COPB2	P35606-2	Coatomer subunit beta	11	11	1.35007	0.808657	1.3473	1.14566
PDLIM5	Q96HC4	PDZ and LIM domain protein 5	10	10	1.20172	0.952366	1.2363	1.04981
SEC31A	O94979-6	Protein transport protein Sec31A	14	14	1.04748	1.08909	1.23703	0.945807
USP15	Q9Y4E8-2	Ubiquitin carboxyl-terminal hydrolase 15	12	11	1.03958	1.09534	1.15499	1.07482
SH3GLB1	Q9Y371	Endophilin-B1	7	6	1.09186	1.03625	1.12079	1.02112
PLCG2	P16885	1-phosphatidylinositol 4,5-bisphosphate phosphodiesterase gamma-2	14	14	1.05522	1.06089	1.12569	1.31901
MLEC	Q14165	Malectin	9	9	1.02342	1.09216	1.26465	1.20097
RPL27	P61353	60S ribosomal protein L27	5	5	1.06133	1.05066	0.972564	1.44184
FKBP3	Q00688	Peptidyl-prolyl cis-trans isomerase FKBP3	4	4	1.14597	0.964513	1.45423	1.26071
SRP14	P37108	Signal recognition particle 14 kDa protein	5	5	0.964334	1.13635	1.17134	1.41024
RPL13A	P40429	60S ribosomal protein L13a	5	5	1.08156	1.00956	0.962549	1.19444
AP2B1	P63010-2	AP-2 complex subunit beta	24	9	1.07561	1.00141	1.12543	1.11251
WARS	P23381	Tryptophan--tRNA ligase, cytoplasmic	11	11	1.00484	1.06347	1.27016	0.948912
SLC25A11	Q02978	Mitochondrial 2-oxoglutarate/malate carrier protein	9	9	1.01395	1.04353	0.956006	1.31495
CPNE3	O75131	Copine-3	9	8	1.01089	1.03853	1.15499	0.979852
RAB5C	P51148	Ras-related protein Rab-5C	9	6	1.1831	0.865139	1.1378	1.00664
ATP5L	O75964	ATP synthase subunit g, mitochondrial	6	6	0.798211	1.20627	1.0684	1.16349
RPL27A	P46776	60S ribosomal protein L27a	4	4	0.905971	1.08491	0.988832	1.0585
PPM1A	P35813-3	Protein phosphatase 1A	7	7	1.01186	0.958392	1.09875	1.13873
TSN	Q15631	Translin	6	6	0.923436	0.998603	0.965166	1.09914
SSR4	P51571	Translocon-associated protein subunit delta	4	4	0.9933	0.926411	1.04637	1.09367
TPM4	P67936-2	Tropomyosin alpha-4 chain	25	3	1.49538	0.419244	1.43518	1.06095
AIFM1	O95831-3	Apoptosis-inducing factor 1, mitochondrial	13	13	1.02845	0.877272	1.01003	0.930436
MACF1	Q9UPN3	Microtubule-actin cross-linking factor 1, isoforms 1/2/3/5	23	22	1.07805	0.812385	1.00105	0.909144
STXBP3	O00186	Syntaxin-binding protein 3	11	11	1.01205	0.874599	1.1472	1.06251
UBA6	A0AVT1	Ubiquitin-like modifier-activating enzyme 6	15	15	0.801194	1.08447	1.08236	0.934835
CASS4	Q9NQ75	Cas scaffolding protein family member 4	11	11	0.834344	1.04783	0.958576	1.02245
MECP2	P51608	Methyl-CpG-binding protein 2	9	9	0.991816	0.889303	0.767663	1.14417
CPT1A	P50416	Carnitine O-palmitoyltransferase 1, liver isoform	13	13	1.18066	0.696737	0.925043	1.05836
EPS15L1	Q9UBC2-3	Epidermal growth factor receptor substrate 15-like 1	13	13	1.00702	0.855618	0.884817	1.01238
ISOC1	Q96CN7	Isochorismatase domain-containing protein 1	8	8	0.892112	0.957911	1.00255	1.0362
SNX2	O60749-2	Sorting nexin-2	7	5	0.885255	0.94036	0.8952	1.0049
SERPINE1	P05121	Plasminogen activator inhibitor 1	7	7	0.882334	0.939751	1.04021	1.01007
RPS6KA3	P51812	Ribosomal protein S6 kinase alpha-3	11	9	0.882599	0.939019	1.00544	0.874964
CTSC	P53634	Dipeptidyl peptidase 1	5	5	0.800467	1.01478	0.994128	0.912226
NDUFS3	O75489	NADH dehydrogenase [ubiquinone] iron-sulfur protein 3, mitochondrial	10	10	0.851952	0.958512	0.997006	0.940492
ARHGAP6	O43182-5	Rho GTPase-activating protein 6	11	11	0.860846	0.947527	1.10372	1.04489
AHCYL1	O43865-2	Putative adenosylhomocysteinase 2	6	6	0.901736	0.896223	1.23618	1.10588
CYB5R1	Q9UHQ9	NADH-cytochrome b5 reductase 1	8	8	0.861418	0.922225	1.05486	0.975671
VPS13C	Q709C8-3	Vacuolar protein sorting-associated protein 13C	22	22	0.856334	0.925181	1.08045	1.08106
DEK	P35659	Protein DEK	11	11	0.916984	0.857682	0.976732	0.948541
LZIC	Q8WZA0	Protein LZIC	5	5	0.692679	1.05134	0.937975	0.85365
CYC1	P08574	Cytochrome c1, heme protein, mitochondrial	6	6	0.811681	0.921115	0.923538	0.965307
RNF213	Q63HN8	E3 ubiquitin-protein ligase RNF213	27	27	0.7858	0.939629	0.882768	0.909751
PRKAR2B	P31323	cAMP-dependent protein kinase type II-beta regulatory subunit	13	10	0.957193	0.763983	1.03726	0.813434
LRRC59	Q96AG4	Leucine-rich repeat-containing protein 59	9	9	0.869988	0.850058	0.999706	0.982706
ANXA3	P12429	Annexin A3	11	11	0.898657	0.819283	1.00558	0.740076
MCU	Q8NE86-3	Calcium uniporter protein, mitochondrial	5	5	0.923024	0.790142	0.964442	0.887168
COX7C	P15954	Cytochrome c oxidase subunit 7C, mitochondrial	3	3	0.920608	0.791626	0.769373	1.00981
PAICS	P22234	Multifunctional protein ADE2	12	11	0.912437	0.740002	0.941524	0.718377
UFC1	Q9Y3C8	Ubiquitin-fold modifier-conjugating enzyme 1	3	3	0.897543	0.749753	0.934312	0.814876
DAPP1	Q9UN19	Dual adapter for phosphotyrosine and 3-phosphotyrosine and 3-phosphoinositide	8	8	0.950185	0.679341	1.08032	0.701154
RAB35	Q15286	Ras-related protein Rab-35	5	5	0.836581	0.779979	0.885097	0.795153
SNX6	Q9UNH7	Sorting nexin-6	7	7	0.75141	0.865139	0.912638	0.933353
RPL6	Q02878	60S ribosomal protein L6	7	7	0.537885	1.06838	0.658225	1.11478
TNPO1	Q92973-2	Transportin-1	11	11	0.830369	0.762332	0.819222	0.959594
ARAP1	Q96P48-3	Arf-GAP with Rho-GAP domain, ANK repeat and PH domain-containing protein 1	15	15	0.794416	0.787304	0.712215	0.886376
SERPINH1	P50454	Serpin H1	9	9	0.785649	0.788656	1.05013	0.564386
RPA1	P27694	Replication protein A 70 kDa DNA-binding subunit	9	9	0.708893	0.854715	0.702067	0.920174
DNAJC8	O75937	DnaJ homolog subfamily C member 8	5	5	0.666133	0.879812	0.904107	0.834356
RPS25	P62851	40S ribosomal protein S25	3	3	0.729671	0.807724	0.808405	0.896302
DNAJA2	O60884	DnaJ homolog subfamily A member 2	8	8	0.798397	0.714341	0.748157	0.966606
CNPY3	Q9BT09	Protein canopy homolog 3	6	6	0.649968	0.859614	0.728627	0.832239
SCYL2	Q6P3W7	SCY1-like protein 2	6	6	0.840431	0.663635	0.996269	0.802664
PSMB8	P28062-2	Proteasome subunit beta type-8	5	5	0.613655	0.860516	0.776804	0.834246
ITPR1	Q14643-4	Inositol 1,4,5-trisphosphate receptor type 1	16	15	0.745729	0.714766	0.69158	0.793034
PTTG1IP	P53801	Pituitary tumor-transforming gene 1 protein-interacting protein	4	4	0.788546	0.668488	0.765338	0.816705
CTSA	P10619-2	Lysosomal protective protein	8	8	0.513684	0.935969	1.09281	0.692376
RAB3GAP2	Q9H2M9	Rab3 GTPase-activating protein non-catalytic subunit	9	9	0.682221	0.763708	0.915944	0.821589
CTSG	P08311	Cathepsin G	7	7	0.750097	0.673207	0.989864	0.706859
PRUNE	Q86TP1	Protein prune homolog	9	9	0.809386	0.6127	0.690543	0.756982
PURA	Q00577	Transcriptional activator protein Pur-alpha	4	4	0.605275	0.788251	0.755663	0.722499
RTN4	Q9NQC3-3	Reticulon-4	8	2	0.73065	0.66135	0.814651	0.72914
SHMT2	P34897-3	Serine hydroxymethyltransferase, mitochondrial	13	12	0.696148	0.665195	0.881845	0.689518
PRPF19	Q9UMS4	Pre-mRNA-processing factor 19	6	6	0.284223	1.06302	0.677266	0.745242
IGHG2	P01859	Ig gamma-2 chain C region	7	4	0.661626	0.666166	1.10747	0.774796
ABHD16A	O95870-2	Abhydrolase domain-containing protein 16A	7	7	0.67971	0.625126	0.857816	0.811342
RAP1GAP2	Q684P5-3	Rap1 GTPase-activating protein 2	9	9	0.717584	0.536202	0.685293	0.740134
NDUFS1	P28331-3	NADH-ubiquinone oxidoreductase 75 kDa subunit, mitochondrial	13	13	0.663123	0.556972	0.74063	0.709444
PTK2B	Q14289-2	Protein-tyrosine kinase 2-beta	11	11	0.58331	0.631179	0.768713	0.521215
C14orf166	Q9Y224	UPF0568 protein C14orf166	8	8	0.607151	0.60209	0.687284	0.585825
ATP8A1	Q9Y2Q0-3	Phospholipid-transporting ATPase IA	10	10	0.585453	0.622598	0.798086	0.632836
EIF3F	O00303	Eukaryotic translation initiation factor 3 subunit F	8	8	0.484603	0.722001	0.702263	0.686252
NCK2	O43639	Cytoplasmic protein NCK2	7	6	0.665396	0.525875	0.758599	0.820613
RTN3	O95197-3	Reticulon-3	3	3	0.696309	0.482749	0.725454	0.475911
CPNE1	Q99829	Copine-1	9	9	0.510545	0.661409	0.625106	0.706361
MAPK14	Q16539	Mitogen-activated protein kinase 14	9	8	0.615711	0.544666	0.828155	0.569928
TBCB	Q99426-2	Tubulin-folding cofactor B	7	7	0.294175	0.856651	0.822163	0.766833
PCYOX1L	Q8NBM8	Prenylcysteine oxidase-like	6	6	0.672357	0.45846	0.760934	0.466551
ALDH16A1	Q8IZ83	Aldehyde dehydrogenase family 16 member A1	9	9	0.543038	0.587123	0.565513	0.681398
CHMP4B	Q9H444	Charged multivesicular body protein 4b	3	3	0.590397	0.528107	0.519809	0.742681
RPS20	P60866	40S ribosomal protein S20	3	3	0.566801	0.544347	0.544883	0.587856
ELMO1	Q92556	Engulfment and cell motility protein 1	8	5	0.458352	0.627695	0.61762	0.846777
TRA2B	P62995-3	Transformer-2 protein homolog beta	6	6	0.299612	0.739163	0.611511	0.558359
INPP5D	Q92835	Phosphatidylinositol 3,4,5-trisphosphate 5-phosphatase 1	10	8	0.447452	0.563282	0.427198	0.753805
XPO7	Q9UIA9	Exportin-7	13	13	0.606342	0.397067	0.666031	0.626077
PDHA1	P08559-3	Pyruvate dehydrogenase E1 component subunit alpha, somatic form, mitochondrial	8	8	0.570717	0.41551	0.461577	0.537828
IARS2	Q9NSE4	Isoleucine--tRNA ligase, mitochondrial	8	8	0.389229	0.58779	0.533698	0.480242
DDX1	Q92499	ATP-dependent RNA helicase DDX1	10	10	0.496907	0.46978	0.630319	0.564209
CORO7	P57737-2	Coronin-7	8	8	0.428632	0.512257	0.602128	0.463096
DAZAP1	Q96EP5-2	DAZ-associated protein 1	5	5	0.502071	0.403106	0.658681	0.26616
H1FX	Q92522	Histone H1x	6	6	0.48437	0.419889	0.331909	0.986867
PGAM5	Q96HS1-2	Serine/threonine-protein phosphatase PGAM5, mitochondrial	5	5	0.344796	0.536266	0.743373	0.318691
EPRS	P07814	Bifunctional glutamate/proline--tRNA ligase	12	12	0.446523	0.429247	0.325309	0.597393
HSD17B11	Q8NBQ5	Estradiol 17-beta-dehydrogenase 11	6	6	0.427306	0.446246	0.494251	0.523993
PSMD6	Q15008	26S proteasome non-ATPase regulatory subunit 6	11	11	0.551851	0.321607	0.522044	0.466199
ATP6V1B2	P21281	V-type proton ATPase subunit B, brain isoform	11	11	0.483675	0.379283	0.551202	0.513689
UQCRFS1	P47985	Cytochrome b-c1 complex subunit Rieske, mitochondrial	6	6	0.282519	0.558065	0.462729	0.382982
SSBP1	Q04837	Single-stranded DNA-binding protein, mitochondrial	4	4	-0.0454566	0.860644	0.51157	0.544451
PTPN1	P18031	Tyrosine-protein phosphatase non-receptor type 1	8	8	0.373618	0.439525	0.627781	0.691029
HUWE1	Q7Z6Z7-2	E3 ubiquitin-protein ligase HUWE1	12	12	0.331584	0.473729	0.384054	0.474183
MAT2A	P31153	S-adenosylmethionine synthase isoform type-2	6	6	0.370034	0.420812	0.403224	0.614013
ZMPSTE24	O75844	CAAX prenyl protease 1 homolog	5	5	0.370008	0.418879	0.409326	0.532723
HLA-DRA	P01903	HLA class II histocompatibility antigen, DR alpha chain	6	6	0.262006	0.523703	0.544685	0.38482
SLC25A1	P53007	Tricarboxylate transport protein, mitochondrial	7	7	0.446452	0.326519	0.44608	0.412731
BRK1	Q8WUW1	Protein BRICK1	4	4	0.0767729	0.689664	0.68436	0.791889
M6PR	P20645	Cation-dependent mannose-6-phosphate receptor	5	5	0.20978	0.555369	0.738624	0.557522
KIAA0513	O60268-2	Uncharacterized protein KIAA0513	5	5	0.42228	0.331655	0.579375	0.73006
ASAP2	O43150-2	Arf-GAP with SH3 domain, ANK repeat and PH domain-containing protein 2	13	11	0.430511	0.319762	0.55439	0.397379
RPS14	P62263	40S ribosomal protein S14	5	5	0.249077	0.498824	0.355195	0.646903
C1QBP	Q07021	Complement component 1 Q subcomponent-binding protein, mitochondrial	5	5	0.43282	0.309368	0.57411	0.398756
RPLP1	P05386	60S acidic ribosomal protein P1	4	2	0.491103	0.242154	0.607784	0.668887
RUVBL1	Q9Y265	RuvB-like 1	7	7	0.521683	0.208846	0.465283	0.813342
DIABLO	Q9NR28-2	Diablo homolog, mitochondrial	5	5	0.368401	0.355208	0.357361	0.400624
SMS	P52788-2	Spermine synthase	4	4	0.301114	0.399419	0.426683	0.454862
SMC1A	Q14683	Structural maintenance of chromosomes protein 1A	7	7	0.304295	0.386572	0.389268	0.511188
MAPKAPK3	Q16644	MAP kinase-activated protein kinase 3	5	3	0.286432	0.395385	0.493307	0.427923
HAGH	Q16775	Hydroxyacylglutathione hydrolase, mitochondrial	4	4	0.30006	0.37828	0.580959	0.415164
SNTB1	Q13884	Beta-1-syntrophin	12	12	0.352334	0.317184	0.325055	0.41638
PITPNB	P48739	Phosphatidylinositol transfer protein beta isoform	6	5	0.246674	0.417448	0.375864	0.31773
TMEM63A	O94886	CSC1-like protein 1	5	5	0.404453	0.215196	0.616227	0.191418
GART	P22102	Trifunctional purine biosynthetic protein adenosine-3	12	12	0.250004	0.35063	0.389643	0.45725
TIMP1	P01033	Metalloproteinase inhibitor 1	6	6	0.232504	0.36743	0.348588	0.427103
GNAZ	P19086	Guanine nucleotide-binding protein G(z) subunit alpha	9	9	0.230239	0.344699	0.586852	0.374656
DDX6	P26196	Probable ATP-dependent RNA helicase DDX6	6	6	0.267997	0.304813	0.36002	0.435951
WASF2	Q9Y6W5	Wiskott-Aldrich syndrome protein family member 2	11	11	0.288849	0.270341	0.283676	0.28255
MOB1A	Q9H8S9	MOB kinase activator 1A	4	4	0.380037	0.175417	0.356911	0.296281
RALB	P11234	Ras-related protein Ral-B	7	4	0.375544	0.174675	0.621734	0.374606
ITGB5	P18084	Integrin beta-5	2	2	-0.193508	0.728778	0.32867	0.24508
GZMH	P20718	Granzyme H	6	6	0.182871	0.325069	0.171819	0.435376
RPL9	Q5IFJ7	60S ribosomal protein L9	5	5	0.246155	0.252822	0.203855	0.334351
ACP1	P24666	Low molecular weight phosphotyrosine protein phosphatase	7	7	0.316039	0.180765	0.512502	0.499967
PTP4A2	Q12974	Protein tyrosine phosphatase type IVA 2	5	5	0.203711	0.284289	0.448749	0.0452023
MAP2K3	P46734-2	Dual specificity mitogen-activated protein kinase kinase 3	10	9	0.0544126	0.429541	0.916876	0.560363
FKBP1A	P62942	Peptidyl-prolyl cis-trans isomerase FKBP1A	2	2	0.189226	0.266242	0.593908	0.373205
FN3K	Q9H479	Fructosamine-3-kinase	5	5	0.226503	0.226481	0.493246	0.109731
FKBP5	Q13451	Peptidyl-prolyl cis-trans isomerase FKBP5	4	4	0.208068	0.232438	0.139918	0.435735
PKHD1L1	Q86WI1	Fibrocystin-L	13	13	0.370886	0.0622802	0.602983	-0.0676767
H2AFX	P16104	Histone H2AX	7	2	0.555984	-0.12428	0.208363	1.17392
HEXB	P07686	Beta-hexosaminidase subunit beta	9	9	0.159435	0.267248	0.488706	0.11009
DNM1	Q05193-3	Dynamin-1	14	5	0.0439189	0.374941	0.21987	0.497786
GUCY1A3	Q02108-2	Guanylate cyclase soluble subunit alpha-3	8	8	0.189425	0.224391	0.330394	0.405185
TOP2B	Q02880-2	DNA topoisomerase 2-beta	10	10	0.161088	0.242783	0.315848	0.238535
ASAP1	Q9ULH1	Arf-GAP with SH3 domain, ANK repeat and PH domain-containing protein 1	12	10	0.0693163	0.33034	0.433328	0.356745
ACO1	P21399	Cytoplasmic aconitate hydratase	9	9	0.31236	0.0823446	0.32775	0.188808
VARS	P26640	Valine--tRNA ligase	14	14	0.229243	0.160441	0.311525	0.176945
USP9X	Q93008-1	Probable ubiquitin carboxyl-terminal hydrolase FAF-X	11	11	0.334904	0.0468969	0.389047	0.0956591
PKM	P14618-2	Pyruvate kinase PKM	38	3	-0.0559923	0.425868	0.18695	0.233172
ALDH2	P05091	Aldehyde dehydrogenase, mitochondrial	7	7	0.11268	0.235071	0.417609	0.384225
CISD2	Q8N5K1	CDGSH iron-sulfur domain-containing protein 2	3	3	0.348493	-0.00491022	0.377955	0.29216
NUDT5	Q9UKK9	ADP-sugar pyrophosphatase	4	4	0.255882	0.0775472	0.2348	0.144398
ATP1B3	P54709	Sodium/potassium-transporting ATPase subunit beta-3	5	5	0.114299	0.214454	0.22554	0.220193
PDCD10	Q9BUL8	Programmed cell death protein 10	4	4	0.186721	0.140589	0.251568	0.0822459
PLS3	P13797-3	Plastin-3	15	6	0.32033	-0.0171872	0.467269	0.0872789
CARS	P49589-2	Cysteine--tRNA ligase, cytoplasmic	7	7	0.140855	0.157941	0.128016	0.333991
KTN1	Q86UP2-2	Kinectin	8	8	0.0924533	0.197423	0.126904	0.29636
PRRC1	Q96M27	Protein PRRC1	5	5	0.262168	0.025032	0.211086	0.223331
NDUFA5	Q16718-2	NADH dehydrogenase [ubiquinone] 1 alpha subcomplex subunit 5	5	5	0.0478122	0.218181	0.320528	0.169883
LYPLA1	O75608-2	Acyl-protein thioesterase 1	8	8	0.24662	0.0187111	0.35576	0.141086
LONP1	P36776-3	Lon protease homolog, mitochondrial	10	10	0.105317	0.153135	0.192876	0.182946
EIF3J	O75822	Eukaryotic translation initiation factor 3 subunit J	8	7	0.121259	0.13278	0.23453	0.207294
PEPD	P12955	Xaa-Pro dipeptidase	7	7	0.0657597	0.164703	0.213531	0.14393
UQCRB	P14927	Cytochrome b-c1 complex subunit 7	4	4	0.092393	0.0904939	0.244611	0.0127149
TRIM25	Q14258	E3 ubiquitin/ISG15 ligase TRIM25	6	6	0.0710458	0.108903	-0.0139984	0.312104
CTSZ	Q9UBR2	Cathepsin Z	6	6	0.018995	0.156563	0.150839	0.281938
UBE2M	P61081	NEDD8-conjugating enzyme Ubc12	5	5	0.0188027	0.138033	0.198628	0.0913534
CPSF6	Q16630-3	Cleavage and polyadenylation specificity factor subunit 6	4	4	0.142971	0.0137214	0.40678	0.12435
ECE1	P42892-3	Endothelin-converting enzyme 1	9	9	0.331068	-0.176692	0.237425	0.0537964
DHX15	O43143	Pre-mRNA-splicing factor ATP-dependent RNA helicase DHX15	7	7	0.0222856	0.128827	0.201043	0.187217
CTSB	P07858	Cathepsin B	5	5	-0.0273065	0.169718	0.139866	0.0434771
MYO9B	Q13459-2	Unconventional myosin-IXb	6	6	0.164129	-0.0272122	0.109733	0.0557576
PLEKHO2	Q8TD55	Pleckstrin homology domain-containing family O member 2	6	6	0.0761894	0.0559179	0.250112	0.34554
PSMD4	P55036-2	26S proteasome non-ATPase regulatory subunit 4	4	4	0.219475	-0.10486	0.0976582	0.0432257
PPP3R1	P63098	Calcineurin subunit B type 1	3	3	-0.0297048	0.138223	0	0.307922
TARDBP	Q13148	TAR DNA-binding protein 43	5	5	0.147514	-0.0542495	0.279303	0.0207377
SSR1	P43307-2	Translocon-associated protein subunit alpha	2	2	0.0155359	0.0612334	0.248995	0.241962
HK3	P52790	Hexokinase-3	11	9	-0.0021869	0.0685925	0.285384	0.0137725
EVL	Q9UI08	Ena/VASP-like protein	8	8	0.0621323	0.00290288	-0.065968	0.299892
ACOT9	Q9Y305-3	Acyl-coenzyme A thioesterase 9, mitochondrial	6	6	0.0471531	0.0127775	0.163045	0.163337
JAM3	Q9BX67-2	Junctional adhesion molecule C	5	5	-0.0533777	0.109032	0.21838	0.201561
STRN	O43815	Striatin	6	6	-0.0358894	0.0780759	0.371295	0.0360842
ATL1	Q8WXF7-2	Atlastin-1	7	7	0.235178	-0.19491	0.0353737	0.172988
SCCPDH	Q8NBX0	Saccharopine dehydrogenase-like oxidoreductase	7	7	0	0.0265392	0.0432766	0.0989563
CCS	O14618	Copper chaperone for superoxide dismutase	4	4	0.0650786	-0.0411075	0.0434449	0.0433201
CNST	Q6PJW8	Consortin	6	6	0.119798	-0.0981146	0.202048	-0.0381553
LGALS3	P17931	Galectin-3	4	4	-0.0600446	0.0731102	0.150891	0.0159803
TSPO	P30536	Translocator protein	3	3	-0.143159	0.15414	0.31313	0.234136
SRGN	P10124	Serglycin	3	3	0.104352	-0.0957164	0.106221	0.191107
CTPS1	P17812	CTP synthase 1	7	6	0.0454896	-0.0415357	-0.0358759	0.151206
PPM1F	P49593	Protein phosphatase 1F	7	7	-0.0269652	0	0.262134	0.140763
CAD	P27708	CAD protein	13	13	-0.0516016	0.0221724	0.0821539	0.169567
COMT	P21964-2	Catechol O-methyltransferase	6	6	0.072341	-0.116441	0.0176103	0.264515
WBP2	Q969T9	WW domain-binding protein 2	4	4	-0.0403377	-0.00669671	0.0946034	0.130068
PKN1	Q16512-2	Serine/threonine-protein kinase N1	6	6	-0.167539	0.108277	-0.073096	0.0852676
NHP2L1	P55769	NHP2-like protein 1	6	6	-0.113174	0.051998	0.126904	-0.0591655
GBAS	O75323	Protein NipSnap homolog 2	5	4	0.0206891	-0.0921386	0.164051	-0.223543
PSMB7	Q99436	Proteasome subunit beta type-7	4	4	-0.0818948	0.0097554	0.10767	0.0778082
CECR1	Q9NZK5	Adenosine deaminase CECR1	7	7	-0.0858052	0.00475803	0.124362	0.166831
KCTD12	Q96CX2	BTB/POZ domain-containing protein KCTD12	5	5	-0.0510797	-0.0332322	0.0661219	0.0767352
VAMP7	P51809	Vesicle-associated membrane protein 7	6	6	0.0986424	-0.224497	0.105442	0.12343
AGL	P35573-2	Glycogen debranching enzyme	6	6	-0.0458377	-0.10327	0.388826	-0.210176
SARNP	P82979	SAP domain-containing ribonucleoprotein	4	4	-0.0388185	-0.112962	-0.00698257	-0.106765
ATAD3A	Q9NVI7-2	ATPase family AAA domain-containing protein 3A	7	7	-0.295396	0.138477	0.235537	0.139354
SLFN5	Q08AF3	Schlafen family member 5	7	7	-0.139318	-0.0240111	0.0415927	0.152603
TCEA1	P23193	Transcription elongation factor A protein 1	4	4	-0.0262121	-0.145856	-0.207406	0.0696322
ARL6IP1	Q15041	ADP-ribosylation factor-like protein 6-interacting protein 1	2	2	-0.291309	0.0698123	0.196587	-0.245457
C2orf88	Q9BSF0	Small membrane A-kinase anchor protein	5	5	-0.0251861	-0.196577	0.214203	-0.220115
MICAL1	Q8TDZ2-4	Protein-methionine sulfoxide oxidase MICAL1	11	11	-0.0542132	-0.179489	0.120991	0.116522
RPL34	P49207	60S ribosomal protein L34	3	3	-0.0318321	-0.206117	0.132372	0.291074
ARHGAP4	P98171	Rho GTPase-activating protein 4	10	10	0.036954	-0.295019	-0.00251639	-0.0853928
MTDH	Q86UE4	Protein LYRIC	9	9	-0.170625	-0.104761	0.0339913	-0.127308
MRPS36	P82909	28S ribosomal protein S36, mitochondrial	3	3	-0.43068	0.14842	-0.206504	0.0835588
SH3GL1	Q99961	Endophilin-A2	6	6	0.153092	-0.437883	-0.309747	0.0562247
SAMM50	Q9Y512	Sorting and assembly machinery component 50 homolog	6	6	0.0028162	-0.295416	-0.0695424	-0.00794221
KHDRBS1	Q07666	KH domain-containing, RNA-binding, signal transduction-associated protein 1	4	2	-0.288821	-0.0149199	0.00930622	-0.20689
SNRNP70	P08621-2	U1 small nuclear ribonucleoprotein 70 kDa	6	6	-0.0941212	-0.213575	-0.0667846	-0.0794744
MTMR12	Q9C0I1	Myotubularin-related protein 12	11	11	-0.0517762	-0.264441	-0.141376	0.198574
SNRPD2	P62316-2	Small nuclear ribonucleoprotein Sm D2	3	3	-0.0627415	-0.254316	-0.191338	0.393731
TBC1D13	Q9NVG8	TBC1 domain family member 13	8	8	-0.050906	-0.277071	0.253703	-0.23711
DNAJA1	P31689-2	DnaJ homolog subfamily A member 1	4	4	-0.137217	-0.197637	-0.0698153	-0.236658
PCSK6	P29122-2	Proprotein convertase subtilisin/kexin type 6	6	6	-0.081859	-0.253683	-0.164875	-0.139432
YES1	P07947	Tyrosine-protein kinase Yes	9	3	-0.0533777	-0.289218	0.10901	0.144428
TXNRD1	Q16881-5	Thioredoxin reductase 1, cytoplasmic	8	7	-0.106014	-0.269836	0.0115443	0.0858773
TC2N	Q8N9U0-2	Tandem C2 domains nuclear protein	7	7	0.0722482	-0.456753	-0.113367	-0.00511909
DHRS4	Q9BTZ2	Dehydrogenase/reductase SDR family member 4	3	3	-0.355176	-0.031483	-0.0582724	-0.326395
GGH	Q92820	Gamma-glutamyl hydrolase	6	6	-0.256413	-0.136119	-0.132158	-0.112693
GUCY1B3	Q02153-2	Guanylate cyclase soluble subunit beta-1	10	10	-0.170097	-0.223876	0.0737205	-0.369794
GMPR2	Q9P2T1-2	GMP reductase 2	7	5	-0.256852	-0.164568	-0.0477781	-0.265826
UBA2	Q9UBT2	SUMO-activating enzyme subunit 2	6	6	-0.350202	-0.07509	-0.0571297	-0.0893634
PRKCA	P17252	Protein kinase C alpha type	11	7	-0.133134	-0.292186	0.00161727	-0.0164458
TSPAN14	Q8NG11	Tetraspanin-14	4	4	-0.000302634	-0.428929	-0.00898751	-0.116672
GBE1	Q04446	1,4-alpha-glucan-branching enzyme	7	7	-0.345413	-0.0906618	-0.0745562	-0.116845
FAM120A	Q9NZB2-4	Constitutive coactivator of PPAR-gamma-like protein 1	6	6	-0.34876	-0.120732	-0.192494	-0.112349
EIF4H	Q15056-2	Eukaryotic translation initiation factor 4H	3	3	-0.250881	-0.224415	-0.18781	-0.217587
HSD17B12	Q53GQ0	Very-long-chain 3-oxoacyl-CoA reductase	7	7	-0.169872	-0.310468	0.119236	0.344979
AGPS	O00116	Alkyldihydroxyacetonephosphate synthase, peroxisomal	4	4	-0.190795	-0.292724	-0.383553	-0.0759015
ELAVL1	Q15717	ELAV-like protein 1	4	4	-0.254699	-0.232104	-0.272872	-0.187261
SCFD1	Q8WVM8	Sec1 family domain-containing protein 1	8	8	-0.256173	-0.237843	-0.064637	-0.20115
SERPINB10	P48595	Serpin B10	5	5	-0.285077	-0.219375	-0.260937	-0.208182
COPS6	Q7L5N1	COP9 signalosome complex subunit 6	4	4	-0.136112	-0.377868	-0.0568293	-0.0187408
IAH1	Q2TAA2	Isoamyl acetate-hydrolyzing esterase 1 homolog	7	7	-0.165136	-0.349917	0.0643819	-0.217067
VAMP8	Q9BV40	Vesicle-associated membrane protein 8	2	2	-0.0789161	-0.440264	-0.472308	-0.0202946
IGLL5	P0DOX8	Immunoglobulin lambda-like polypeptide 5	6	2	-0.415618	-0.104786	0.000202516	-0.286682
DTYMK	P23919-2	Thymidylate kinase	5	5	-0.0499674	-0.475936	-0.22812	-0.250161
PPP1CB	P62140	Serine/threonine-protein phosphatase PP1-beta catalytic subunit	13	3	-0.197414	-0.338097	0.0191506	0.00851029
RPL7A	P62424	60S ribosomal protein L7a	8	8	0	-0.536031	0.0249009	-0.399877
RGCC	Q9H4X1-2	Regulator of cell cycle RGCC	5	5	-0.200369	-0.34489	-0.127224	-0.316532
ANK1	P16157-2	Ankyrin-1	8	8	-0.19657	-0.349593	-0.0415171	-0.115356
NCF1	P14598	Neutrophil cytosol factor 1	4	4	-0.390774	-0.180851	-0.0650601	-0.486195
NUTF2	P61970	Nuclear transport factor 2	2	2	-0.258808	-0.322265	-0.201609	-0.0634987
RAB3D	O95716	Ras-related protein Rab-3D	5	2	-0.352878	-0.247304	-0.116184	-0.378699
HMGCL	P35914	Hydroxymethylglutaryl-CoA lyase, mitochondrial	7	7	-0.146305	-0.456467	-0.235862	-0.35664
SFXN3	Q9BWM7	Sideroflexin-3	6	5	-0.162811	-0.467127	-0.146199	-0.346813
CLIP2	Q9UDT6-2	CAP-Gly domain-containing linker protein 2	12	8	-0.314755	-0.321052	-0.31733	-0.15148
ADRBK1	P25098	Beta-adrenergic receptor kinase 1	8	8	-0.253505	-0.387296	-0.287339	-0.296223
TMED7	Q86XR7-2	Transmembrane emp24 domain-containing protein 7	5	5	-0.321237	-0.321601	-0.050439	-0.567941
NFKB1	P19838-2	Nuclear factor NF-kappa-B p105 subunit	9	9	-0.074706	-0.570366	-0.416376	-0.181417
MGST3	O14880	Microsomal glutathione S-transferase 3	3	3	-0.281018	-0.369993	-0.0745866	-0.429053
ALDH6A1	Q02252-2	Methylmalonate-semialdehyde dehydrogenase [acylating], mitochondrial	4	4	-0.28821	-0.366414	-0.287092	-0.241032
CALCOCO1	Q9P1Z2-2	Calcium-binding and coiled-coil domain-containing protein 1	4	4	-0.165925	-0.488976	-0.264927	0.025606
PFDN5	Q99471	Prefoldin subunit 5	5	4	-0.364447	-0.290857	-0.358898	-0.24277
MTCH2	Q9Y6C9	Mitochondrial carrier homolog 2	3	3	-0.773925	0.097207	-0.233821	0.093933
CMIP	Q8IY22-3	C-Maf-inducing protein	5	5	-0.2227	-0.470132	-0.393929	-0.263944
NDUFB10	O96000	NADH dehydrogenase [ubiquinone] 1 beta subcomplex subunit 10	3	3	-0.41988	-0.290038	-0.476086	-0.146344
MARS	P56192	Methionine--tRNA ligase, cytoplasmic	6	6	-0.314093	-0.406309	-0.328654	-0.386698
GNB4	Q9HAV0	Guanine nucleotide-binding protein subunit beta-4	11	4	-0.48448	-0.24008	-0.240227	-0.309071
PSMB3	P49720	Proteasome subunit beta type-3	4	4	-0.383986	-0.341549	-0.171959	-0.411944
PDXK	O00764	Pyridoxal kinase	6	6	-0.247547	-0.48157	-0.457414	-0.144895
ARF6	P62330	ADP-ribosylation factor 6	4	4	-0.461311	-0.271872	-0.134473	-0.223506
NIT2	Q9NQR4	Omega-amidase NIT2	4	4	-0.317785	-0.421081	-0.43237	-0.132972
ADSL	P30566	Adenylosuccinate lyase	3	3	-0.251874	-0.50958	-0.42001	-0.264866
CMTM6	Q9NX76	CKLF-like MARVEL transmembrane domain-containing protein 6	3	3	0.0336021	-0.798857	-0.215911	-0.393105
FLNB	O75369-2	Filamin-B	20	7	-0.427102	-0.347093	-0.0927822	-0.126959
RHEB	Q15382	GTP-binding protein Rheb	3	3	-0.490387	-0.303065	-0.176428	-0.251834
ATP6V1H	Q9UI12-2	V-type proton ATPase subunit H	5	5	-0.345201	-0.457863	-0.326041	-0.460679
RAB4B	P61018	Ras-related protein Rab-4B	6	4	-0.377661	-0.433103	-0.306309	-0.305987
PMVK	Q15126	Phosphomevalonate kinase	5	5	-0.487408	-0.347475	-0.525455	-0.298579
CDC42BPB	Q9Y5S2	Serine/threonine-protein kinase MRCK beta	7	6	-0.282559	-0.563283	-0.289705	-0.534823
ARPC1A	Q92747	Actin-related protein 2/3 complex subunit 1A	6	5	-0.312891	-0.53496	-0.384798	-0.362996
GCA	P28676	Grancalcin	3	3	-0.419614	-0.430329	-0.358565	-0.483422
TMEM30A	Q9NV96-3	Cell cycle control protein 50A	3	3	-0.411147	-0.449763	-0.200778	-0.0407815
NDUFA2	O43678	NADH dehydrogenase [ubiquinone] 1 alpha subcomplex subunit 2	3	3	-0.567162	-0.340085	-0.162382	-0.583663
EIF4A3	P38919	Eukaryotic initiation factor 4A-III	10	7	-0.52313	-0.388839	-0.399375	-0.341053
DLAT	P10515	Dihydrolipoyllysine-residue acetyltransferase component of pyruvate dehydrogenase complex, mitochondrial	7	7	-0.187822	-0.72784	-0.457176	-0.453703
HMGN2	P05204	Non-histone chromosomal protein HMG-17	2	2	-0.540665	-0.375618	-0.176525	0.182347
PPP1R14A	Q96A00-2	Protein phosphatase 1 regulatory subunit 14A	2	2	-0.380084	-0.550947	-0.51918	-0.112867
HIST1H1C	P16403	Histone H1.2	12	3	0.241007	-1.18773	-0.372239	-0.0219807
RPIA	P49247	Ribose-5-phosphate isomerase	3	3	-0.529192	-0.443591	-0.247075	-0.543974
HACD4	Q5VWC8	Very-long-chain (3R)-3-hydroxyacyl-CoA dehydratase 4	3	3	-0.45456	-0.531884	-0.120609	-0.25389
SEC62	Q99442	Translocation protein SEC62	2	2	-0.41917	-0.581556	-0.282372	-0.184826
MTAP	Q13126-4	S-methyl-5-thioadenosine phosphorylase	5	5	-0.522322	-0.481795	-0.436867	-0.379114
AP3D1	O14617-4	AP-3 complex subunit delta-1	6	6	-0.482439	-0.525751	-0.190909	-0.139361
ACSL5	Q9ULC5-3	Long-chain-fatty-acid--CoA ligase 5	6	5	-0.48778	-0.52389	-0.290625	-0.675342
ATP6V0A1	Q93050-1	V-type proton ATPase 116 kDa subunit a isoform 1	5	5	-0.491879	-0.525452	-0.408177	-0.498063
HINT2	Q9BX68	Histidine triad nucleotide-binding protein 2, mitochondrial	4	4	-0.447026	-0.5704	-0.434675	-0.495989
MTSS1	O43312-4	Metastasis suppressor protein 1	3	3	-0.600089	-0.473207	-0.568834	-0.218553
RPRD1B	Q9NQG5	Regulation of nuclear pre-mRNA domain-containing protein 1B	4	4	-0.593685	-0.48496	-0.474557	-0.388956
CD55	P08174-4	Complement decay-accelerating factor	3	3	-0.68704	-0.392231	-0.173718	-0.338304
ACADSB	P45954-2	Short/branched chain specific acyl-CoA dehydrogenase, mitochondrial	6	6	-0.491785	-0.591337	-0.359863	-0.583089
VPS4A	Q9UN37	Vacuolar protein sorting-associated protein 4A	7	3	-0.315461	-0.781567	-0.458806	-0.422357
GAK	O14976-2	Cyclin-G-associated kinase	7	7	-0.557823	-0.539385	-0.459999	-0.529921
DAK	Q3LXA3	Bifunctional ATP-dependent dihydroxyacetone kinase/FAD-AMP lyase (cyclizing)	7	7	-0.451651	-0.677256	-0.365852	-0.292305
UBE2J1	Q9Y385	Ubiquitin-conjugating enzyme E2 J1	3	3	-0.524036	-0.605043	-0.116059	-0.692549
ACSL4	O60488-2	Long-chain-fatty-acid--CoA ligase 4	5	4	-0.594834	-0.537338	-0.484845	-0.0928002
USP24	Q9UPU5	Ubiquitin carboxyl-terminal hydrolase 24	7	7	-0.216047	-0.917694	-0.410943	-0.601645
AHSG	P02765	Alpha-2-HS-glycoprotein	2	2	-0.522322	-0.632136	-0.294805	-0.358073
AGK	Q53H12	Acylglycerol kinase, mitochondrial	4	4	-0.71774	-0.437852	-0.583762	-0.34243
IMPAD1	Q9NX62	Inositol monophosphatase 3	2	2	-0.506599	-0.655193	-0.342266	-0.755605
CASP3	Q5IS99	Caspase-3	6	6	-0.460534	-0.710882	-0.46654	-0.537418
SAP18	O00422	Histone deacetylase complex subunit SAP18	5	5	-0.764273	-0.434851	-0.688729	-0.386824
ERH	P84090	Enhancer of rudimentary homolog	3	3	-0.566427	-0.65167	-0.6308	-0.41855
TUBB8	Q3ZCM7	Tubulin beta-8 chain	11	2	-0.584378	-0.635612	-0.359158	-0.754688
ATP6V1G1	O75348	V-type proton ATPase subunit G 1	4	4	-0.598335	-0.62293	-0.662928	-0.51044
RNASET2	O00584	Ribonuclease T2	3	3	-0.900541	-0.332529	-0.285963	-0.0984997
HMGA1	P17096-3	High mobility group protein HMG-I/HMG-Y	3	3	-0.618755	-0.631063	-0.852406	-0.216399
TMEM109	Q9BVC6	Transmembrane protein 109	2	2	-0.604759	-0.648045	-0.484157	-0.750863
HGS	O14964-2	Hepatocyte growth factor-regulated tyrosine kinase substrate	4	4	-0.561337	-0.691955	-0.570208	-0.662077
HTATIP2	Q9BUP3	Oxidoreductase HTATIP2	2	2	-0.766233	-0.510698	-0.356045	-0.473936
NANS	Q9NR45	Sialic acid synthase	3	3	-0.636628	-0.648588	-0.607066	-0.129822
ARFGEF1	Q9Y6D6	Brefeldin A-inhibited guanine nucleotide-exchange protein 1	6	6	-0.642806	-0.645767	-0.514709	-0.63745
PACS1	Q6VY07	Phosphofurin acidic cluster sorting protein 1	4	4	-0.675028	-0.618456	-0.735867	-0.473181
C1orf123	Q9NWV4	UPF0587 protein C1orf123	3	3	-0.764553	-0.536534	-0.533892	-0.452741
ANKRD44	Q8N8A2	Serine/threonine-protein phosphatase 6 regulatory ankyrin repeat subunit B	6	6	-0.720127	-0.584636	-0.910876	-0.263637
DEF6	Q9H4E7	Differentially expressed in FDCP 6 homolog	6	6	-0.592538	-0.71755	-0.628337	-0.367523
FAM213B	Q8TBF2	Prostamide/prostaglandin F synthase	3	3	-0.60039	-0.71024	-0.300421	-0.863179
NENF	Q9UMX5	Neudesin	2	2	-0.523417	-0.794525	-0.730142	-0.435479
COPE	O14579	Coatomer subunit epsilon	6	6	-0.401717	-0.92215	-0.458567	-0.540762
PAFAH1B2	P68402	Platelet-activating factor acetylhydrolase IB subunit beta	2	2	-0.599939	-0.733933	-0.33897	-0.579836
RENBP	P51606	N-acylglucosamine 2-epimerase	5	5	-0.853157	-0.483216	-0.350023	-0.463101
BAZ1B	Q9UIG0-2	Tyrosine-protein kinase BAZ1B	5	5	-0.501708	-0.84506	-0.938472	-0.151303
RHOF	Q9HBH0	Rho-related GTP-binding protein RhoF	4	4	-0.721432	-0.628668	-0.662195	-0.619215
TOM1L2	Q6ZVM7-5	TOM1-like protein 2	6	6	-0.728078	-0.626848	-0.554186	-0.699696
PRKAG1	P54619-2	5-AMP-activated protein kinase subunit gamma-1	6	6	-0.505657	-0.850296	-0.309317	-0.839866
DCUN1D1	Q96GG9	DCN1-like protein 1	4	4	-0.677349	-0.68151	-0.363617	-0.642382
OCIAD1	Q9NX40	OCIA domain-containing protein 1	3	3	-0.806819	-0.5561	-0.554186	-0.708343
GLS	O94925	Glutaminase kidney isoform, mitochondrial	7	7	-0.814203	-0.565128	-0.407102	-0.650288
FSTL1	Q12841	Follistatin-related protein 1	4	4	-0.525371	-0.870163	-0.373887	-0.901139
PDE3A	Q14432	cGMP-inhibited 3,5-cyclic phosphodiesterase A	7	7	-0.594684	-0.802437	-0.268859	-0.724841
RAB27A	P51159-2	Ras-related protein Rab-27A	5	3	-0.764497	-0.64537	-0.428861	-0.485703
RAB21	Q9UL25	Ras-related protein Rab-21	6	6	-0.675819	-0.764833	-0.480398	-0.63427
NAA10	P41227-2	N-alpha-acetyltransferase 10	2	2	-0.803945	-0.637947	-0.857276	-0.501996
ERLIN1	O75477	Erlin-1	6	3	-0.848772	-0.607188	-0.742681	-0.673046
HEBP2	Q9Y5Z4	Heme-binding protein 2	3	3	-0.843868	-0.644539	-0.51595	-0.70756
SF3B1	O75533	Splicing factor 3B subunit 1	12	12	-0.690124	-0.801028	-0.741422	-0.737526
TOLLIP	Q9H0E2	Toll-interacting protein	4	4	-0.939694	-0.577414	-0.769966	-0.703285
RP2	O75695	Protein XRP2	5	5	-0.995865	-0.521302	-0.785901	-0.460768
HLA-E	P13747	HLA class I histocompatibility antigen, alpha chain E	5	3	-0.518897	-1.00534	-0.458527	-0.906945
STX4	Q12846	Syntaxin-4	4	4	-0.593535	-0.931454	-0.314702	-0.908144
MPI	P34949	Mannose-6-phosphate isomerase	4	4	-0.849541	-0.694607	-0.551597	-0.630306
MAN2B1	O00754-2	Lysosomal alpha-mannosidase	5	5	-0.763379	-0.786497	-0.437219	-0.997023
MYO5A	Q9Y4I1-2	Unconventional myosin-Va	6	6	-0.763826	-0.791604	-0.386575	-0.491353
SH3GLB2	Q9NR46	Endophilin-B2	7	6	-0.65659	-0.902683	-0.683699	-0.862597
	P09493-5		19	2	-0.773813	-0.795606	-0.633671	-0.541087
SULT1A1	P50225	Sulfotransferase 1A1	10	2	-0.896443	-0.683622	-0.36712	-1.04836
EIF3D	O15371-2	Eukaryotic translation initiation factor 3 subunit D	5	5	-0.892782	-0.68942	-0.799089	-0.690999
MRPL12	P52815	39S ribosomal protein L12, mitochondrial	3	3	-0.756352	-0.83263	-0.530838	-0.592699
SMARCC2	Q8TAQ2-2	SWI/SNF complex subunit SMARCC2	4	4	-0.804348	-0.785581	-0.638979	-0.789527
PPID	Q08752	Peptidyl-prolyl cis-trans isomerase D	5	4	-0.995278	-0.603112	-0.622265	-0.662229
AFG3L2	Q9Y4W6	AFG3-like protein 2	6	6	-0.760866	-0.847177	-0.71201	-0.735502
RAB3GAP1	Q15042-3	Rab3 GTPase-activating protein catalytic subunit	4	4	-0.749026	-0.870584	-0.677112	-0.56406
UBE2D2	P62837-2	Ubiquitin-conjugating enzyme E2 D2	2	2	-0.854344	-0.818676	-0.565532	-0.924078
APOA1BP	Q8NCW5-2	NAD(P)H-hydrate epimerase	5	5	-0.720182	-0.953146	-0.528416	-0.715518
EEA1	Q15075	Early endosome antigen 1	6	6	-0.845461	-0.844107	-0.961917	-0.526327
C10orf54	Q9H7M9	Platelet receptor Gi24	2	2	-0.731357	-0.961033	-0.587453	-0.725687
PFDN1	O60925	Prefoldin subunit 1	3	3	-0.754517	-0.948861	-0.668299	-0.781479
LGALS8	O00214	Galectin-8	3	3	-0.847411	-0.884284	-0.640557	-0.699645
PNKD	Q8N490-4	Probable hydrolase PNKD	3	3	-0.713409	-1.02536	-0.600206	-0.550139
RTN2	O75298-3	Reticulon-2	4	4	-0.718283	-1.0279	-0.728366	-0.959404
ACOX1	Q15067-3	Peroxisomal acyl-coenzyme A oxidase 1	9	9	-0.670818	-1.0859	-0.792856	-0.961956
STOML2	Q9UJZ1	Stomatin-like protein 2, mitochondrial	8	8	-0.67208	-1.0941	-0.663615	-0.471851
HACD3	Q9P035	Very-long-chain (3R)-3-hydroxyacyl-CoA dehydratase 3	4	4	-0.751797	-1.0165	-1.03256	-0.596512
MTA2	O94776	Metastasis-associated protein MTA2	4	4	-0.716981	-1.0555	-0.90908	-0.801795
PUF60	Q9UHX1-4	Poly(U)-binding-splicing factor PUF60	5	5	-0.937558	-0.836666	-0.869498	-0.726216
VAMP3	Q15836	Vesicle-associated membrane protein 3	2	2	-0.807337	-0.980806	-0.905984	-0.599124
RRAS	P10301	Ras-related protein R-Ras	5	5	-0.986107	-0.804895	-0.817595	-0.952393
UBA5	Q9GZZ9-2	Ubiquitin-like modifier-activating enzyme 5	3	3	-0.851437	-0.940242	-0.908591	-0.601014
TNFAIP8L2	Q6P589	Tumor necrosis factor alpha-induced protein 8-like protein 2	4	3	-1.0814	-0.711601	-0.676557	-0.69229
MYO1C	O00159-2	Unconventional myosin-Ic	4	4	-0.895466	-0.8979	-1.15302	-0.412795
TNPO3	Q9Y5L0-3	Transportin-3	4	4	-0.911298	-0.907222	-0.732208	-0.760202
LANCL1	O43813	LanC-like protein 1	3	3	-0.946752	-0.8724	-0.529334	-0.94197
TMED2	Q15363	Transmembrane emp24 domain-containing protein 2	3	3	-0.990913	-0.840505	-1.08537	-0.590242
AIMP2	Q13155-2	Aminoacyl tRNA synthase complex-interacting multifunctional protein 2	3	3	-0.890773	-0.973445	-0.782113	-0.605871
ZAP70	P43403	Tyrosine-protein kinase ZAP-70	6	5	-1.04165	-0.831274	-0.94459	-0.727697
CD151	P48509	CD151 antigen	3	3	-0.731522	-1.14199	-0.435418	-0.600917
EFTUD1	Q7Z2Z2	Elongation factor Tu GTP-binding domain-containing protein 1	4	4	-0.965564	-0.924076	-0.678223	-0.9448
IPO7	O95373	Importin-7	7	7	-0.845284	-1.04728	-0.647431	-1.07157
SF1	Q15637-4	Splicing factor 1	6	6	-0.850311	-1.04689	-0.979856	-0.844453
PCNA	P12004	Proliferating cell nuclear antigen	4	4	-1.10094	-0.803242	-0.919559	-0.57302
GLG1	Q92896	Golgi apparatus protein 1	6	6	-1.10143	-0.803967	-0.859743	-0.866032
CFAP20	Q9Y6A4	Cilia- and flagella-associated protein 20	3	3	-1.18745	-0.727763	-0.69626	-1.09161
ETHE1	O95571	Persulfide dioxygenase ETHE1, mitochondrial	5	5	-1.09403	-0.830739	-0.82066	-0.954809
ACADS	P16219	Short-chain specific acyl-CoA dehydrogenase, mitochondrial	4	4	-0.85037	-1.08345	-0.935976	-0.815011
HIBCH	Q6NVY1	3-hydroxyisobutyryl-CoA hydrolase, mitochondrial	4	4	-1.04044	-0.901863	-1.03612	-0.803635
CYFIP2	Q96F07-2	Cytoplasmic FMR1-interacting protein 2	23	4	-1.21167	-0.733781	-0.79617	-0.777911
BID	P55957	BH3-interacting domain death agonist	6	6	-0.82017	-1.14766	-0.695931	-0.799955
UMPS	P11172	Uridine 5-monophosphate synthase	4	4	-0.942211	-1.027	-0.976775	-0.939699
FNTA	P49354-2	Protein farnesyltransferase/geranylgeranyltransferase type-1 subunit alpha	3	3	-0.952574	-1.02395	-0.515577	-0.966887
MRVI1	Q9Y6F6-8	Protein MRVI1	6	6	-0.886823	-1.11455	-0.837428	-1.05832
TM9SF2	Q99805	Transmembrane 9 superfamily member 2	3	3	-1.20934	-0.798214	-1.00196	-0.756038
EXOC4	Q96A65	Exocyst complex component 4	5	5	-0.844281	-1.19982	-0.797629	-0.952331
NDUFAB1	O14561	Acyl carrier protein, mitochondrial	2	2	-0.988119	-1.07171	-1.27597	-0.750271
ARAF	P10398	Serine/threonine-protein kinase A-Raf	2	2	-0.989678	-1.07497	-1.01297	-1.03349
EPHX2	P34913	Bifunctional epoxide hydrolase 2	3	3	-0.996257	-1.06856	-1.08193	-0.554545
APOE	P02649	Apolipoprotein E	4	4	-1.04011	-1.03791	-0.932988	-0.940742
ABHD10	Q9NUJ1	Mycophenolic acid acyl-glucuronide esterase, mitochondrial	4	4	-0.915003	-1.16608	-0.899812	-0.980329
CFB	P00751	Complement factor B	3	3	-1.04179	-1.04114	-0.717283	-1.07602
UCHL3	P15374	Ubiquitin carboxyl-terminal hydrolase isozyme L3	4	4	-0.800905	-1.29818	-0.677251	-0.96745
CDS2	O95674	Phosphatidate cytidylyltransferase 2	4	4	-1.14527	-0.998914	-0.891514	-0.857141
QDPR	P09417-2	Dihydropteridine reductase	4	4	-0.996453	-1.15509	-0.9674	-0.944615
ZNF841	Q6ZN19-3	Zinc finger protein 841	2	2	-0.988249	-1.1639	-1.14531	-0.886521
PPP2R2A	P63151	Serine/threonine-protein phosphatase 2A 55 kDa regulatory subunit B alpha isoform	5	5	-1.08652	-1.07162	-0.607155	-1.22063
NUDT3	O95989	Diphosphoinositol polyphosphate phosphohydrolase 1	3	3	-1.09975	-1.07278	-0.802418	-1.00246
RASAL3	Q86YV0-2	RAS protein activator like-3	9	9	-0.892478	-1.28261	-1.25252	-0.879855
COPG2	Q9UBF2	Coatomer subunit gamma-2	8	5	-0.942148	-1.2457	-0.78695	-1.00272
BPNT1	O95861-3	3(2),5-bisphosphate nucleotidase 1	3	3	-0.990848	-1.23855	-0.710351	-1.29211
NDUFA7	O95182	NADH dehydrogenase [ubiquinone] 1 alpha subcomplex subunit 7	3	3	-1.03856	-1.19669	-1.00005	-0.706307
HSDL2	Q6YN16-2	Hydroxysteroid dehydrogenase-like protein 2	4	4	-1.25393	-0.986649	-1.10842	-1.07548
TIMM44	O43615	Mitochondrial import inner membrane translocase subunit TIM44	4	4	-0.885853	-1.36376	-1.19075	-0.979067
RAB11FIP1	Q6WKZ4-3	Rab11 family-interacting protein 1	2	2	-1.15054	-1.10762	-1.12002	-1.06828
ATXN10	Q9UBB4-2	Ataxin-10	4	4	-0.938437	-1.32141	-1.30561	-0.824947
CASP6	P55212	Caspase-6	4	4	-0.88246	-1.3791	-0.701852	-1.17874
IGHA1	P01876	Ig alpha-1 chain C region	5	5	-1.25672	-1.02776	-0.975578	-0.793955
PURB	Q96QR8	Transcriptional activator protein Pur-beta	3	3	-0.841865	-1.47607	-0.944813	-0.904548
TESC	Q96BS2-2	Calcineurin B homologous protein 3	2	2	-1.10038	-1.23469	-0.606141	-1.12228
VPS33A	Q96AX1	Vacuolar protein sorting-associated protein 33A	5	5	-1.14931	-1.18794	-1.07008	-1.25665
UBTF	P17480-2	Nucleolar transcription factor 1	4	4	-1.39404	-0.978803	-1.32982	-1.02091
AMPD3	Q01432-3	AMP deaminase 3	2	2	-1.27139	-1.11775	-1.15025	-1.13846
ATP2B4	P23634-5	Plasma membrane calcium-transporting ATPase 4	2	2	-1.14953	-1.2463	-1.12773	-1.13473
STON2	Q8WXE9	Stonin-2	3	3	-1.21506	-1.18379	-0.904628	-1.28351
BST1	Q10588	ADP-ribosyl cyclase/cyclic ADP-ribose hydrolase 2	4	4	-1.31337	-1.08909	-1.1885	-1.19242
MP68	P56378	6.8 kDa mitochondrial proteolipid	2	2	-1.05225	-1.35058	-0.975806	-1.21097
NUP93	Q8N1F7-2	Nuclear pore complex protein Nup93	2	2	-1.27092	-1.13863	-1.19771	-0.986337
EIF5	P55010	Eukaryotic translation initiation factor 5	5	5	-1.20588	-1.22802	-1.00184	-1.19565
[truncated: 377 more rows]

## Sheet: B
SUPPL. TABLE 1B: Proteins differentially expressed (DEPs) between L2PD G2019S and controls (pools 1 and 2). Quantitative measures expressed as Log2 except fold change that is expressed at linear scale.
Gene names	Uniprot	Protein names	Peptides	Unique peptides	Control-1	Control-2	L2PD G2019S-1	L2PD G2019S-2	Fold change	p-value
UBE2H	P62256-2	Ubiquitin-conjugating enzyme E2 H	2	2	-1.2624	-1.25884	-1.08795	-1.0823	1.12935	0.0003621
UACA	Q9BZF9-2	Uveal autoantigen with coiled-coil domains and ankyrin repeats	2	2	-1.45208	-1.46043	-1.85611	-1.87007	-1.32577	0.000399652
ICAM2	P13598	Intercellular adhesion molecule 2	6	6	2.14398	2.1408	2.24435	2.23771	1.07076	0.00139083
APOE	P02649	Apolipoprotein E	4	4	-1.04011	-1.03791	-0.932988	-0.940742	1.07337	0.0015529
SLC44A2	Q8IWA5-3	Choline transporter-like protein 2	2	2	-1.2721	-1.26698	-0.917151	-0.945477	1.2642	0.00180599
CRK	P46108	Adapter molecule crk	2	2	-4.43921	-4.46328	-3.48354	-3.61456	1.86891	0.00540671
TSG101	Q99816	Tumor susceptibility gene 101 protein	5	5	0.139885	0.100509	-0.171014	-0.19481	-1.2338	0.00571056
GATD3A	P0DPI2	Glutamine amidotransferase-like class 1 domain-containing protein 3A, mitochondrial	5	5	1.67535	1.69613	1.53639	1.54787	-1.10467	0.00675817
NOP58	Q9Y2X3	Nucleolar protein 58	7	7	-0.191063	-0.143071	-0.470423	-0.494231	-1.24424	0.00714209
TAP2	Q03519	Antigen peptide transporter 2	3	3	-1.94062	-1.91423	-1.47554	-1.54217	1.3366	0.00724755
TNPO3	Q9Y5L0-3	Transportin-3	4	4	-0.911298	-0.907222	-0.732208	-0.760202	1.11966	0.00744101
STIP1	P31948	Stress-induced-phosphoprotein 1	33	33	4.11931	4.12614	4.19151	4.18239	1.04552	0.00777839
SCAMP3	O14828-2	Secretory carrier-associated membrane protein 3	2	2	-2.13182	-2.1938	-1.80077	-1.77405	1.29721	0.00798445
JAK1	P23458	Tyrosine-protein kinase JAK1	2	2	-3.38771	-3.42186	-3.12221	-3.15571	1.20232	0.0079992
KCTD12	Q96CX2	BTB/POZ domain-containing protein KCTD12	5	5	-0.0510797	-0.0332322	0.0661219	0.0767352	1.08191	0.0082519
DYNLRB2	Q8TF09	Dynein light chain roadblock-type 2	3	3	-1.52131	-1.51549	-1.56588	-1.5599	-1.03132	0.008689
NDUFV2	P19404	NADH dehydrogenase [ubiquinone] flavoprotein 2, mitochondrial	3	3	-1.6678	-1.62007	-1.39526	-1.38743	1.19134	0.00904368
PPP1R18	Q6NYC8	Phostensin	4	4	-0.522987	-0.595973	-1.05201	-0.999387	-1.38148	0.009184
AP3D1	O14617-4	AP-3 complex subunit delta-1	6	6	-0.482439	-0.525751	-0.190909	-0.139361	1.26484	0.00972005
LRRC59	Q96AG4	Leucine-rich repeat-containing protein 59	9	9	0.869988	0.850058	0.999706	0.982706	1.09519	0.00982263
MRPL49	Q13405	39S ribosomal protein L49, mitochondrial	2	2	-2.80351	-2.85231	-3.16997	-3.12828	-1.24938	0.00983174
ASPH	Q12797-10	Aspartyl/asparaginyl beta-hydroxylase	3	3	-3.69556	-3.62849	-3.30579	-3.33256	1.26826	0.010911
FAF1	Q9UNN5-2	FAS-associated factor 1	2	2	-2.98015	-2.98172	-2.52811	-2.61601	1.32765	0.0113618
SEC24B	O95487-2	Protein transport protein Sec24B	4	4	-2.03396	-2.0356	-1.44341	-1.56131	1.44636	0.0120415
GYS1	P13807-2	Glycogen [starch] synthase, muscle	2	2	-1.67538	-1.67519	-1.83504	-1.87487	-1.13263	0.012067
SSR1	P43307-2	Translocon-associated protein subunit alpha	2	2	0.0155359	0.0612334	0.248995	0.241962	1.15436	0.0122329
XPO1	O14980	Exportin-1	20	20	1.68195	1.66272	1.56238	1.57697	-1.07376	0.0135389
SOD1	P00441	Superoxide dismutase [Cu-Zn]	7	7	3.44575	3.4665	3.35318	3.33653	-1.08018	0.0139976
RBM39	Q14498-3	RNA-binding protein 39	5	5	-0.191674	-0.196922	-0.352976	-0.395793	-1.13295	0.014043
DDX17	Q92841-1	Probable ATP-dependent RNA helicase DDX17	18	12	2.39954	2.42834	2.19148	2.13736	-1.18881	0.0147596
STK24	Q9Y6E0-2	Serine/threonine-protein kinase 24	15	8	2.60681	2.63724	2.768	2.75272	1.10063	0.0148106
ACOT9	Q9Y305-3	Acyl-coenzyme A thioesterase 9, mitochondrial	6	6	0.0471531	0.0127775	0.163045	0.163337	1.09674	0.0162411
HLA-C	P10321	HLA class I histocompatibility antigen, Cw-7 alpha chain	9	5	0.494031	0.474216	0.31241	0.347299	-1.11286	0.0164941
PPP5C	P53041	Serine/threonine-protein phosphatase 5	3	3	0.606811	0.677124	0.283771	0.336791	-1.25848	0.01717
GK	P32189-1	Glycerol kinase	4	2	-1.52149	-1.57622	-1.32516	-1.28983	1.18211	0.0177292
CD226	Q15762	CD226 antigen	5	5	0.226032	0.212225	0.158963	0.165792	-1.04012	0.0179241
GSR	P00390-2	Glutathione reductase, mitochondrial	14	14	2.41752	2.38778	2.51436	2.52781	1.08556	0.0184647
NSF	P46459	Vesicle-fusing ATPase	12	12	1.29419	1.26608	1.16865	1.17768	-1.07696	0.0185159
ATP6V0A2	Q9Y487	V-type proton ATPase 116 kDa subunit a isoform 2	2	2	-2.37049	-2.44643	-2.02703	-1.93399	1.34532	0.0191269
CAPZA1	P52907	F-actin-capping protein subunit alpha-1	14	11	3.88435	3.86381	3.79781	3.78702	-1.05824	0.0195861
HNRNPF	P52597	Heterogeneous nuclear ribonucleoprotein F	9	7	1.16526	1.12685	1.01274	0.994125	-1.10391	0.0216661
TUBB	P07437	Tubulin beta chain	23	5	5.52351	5.56208	5.38502	5.40685	-1.10716	0.0220123
TBCD	Q9BTW9	Tubulin-specific chaperone D	4	4	-1.52409	-1.4787	-1.22529	-1.28452	1.18631	0.0221523
FAM91A1	Q658Y4	Protein FAM91A1	2	2	-4.42254	-4.42728	-4.27438	-4.21868	1.13161	0.0236828
FLNB	O75369-2	Filamin-B	20	7	-0.427102	-0.347093	-0.0927822	-0.126959	1.21186	0.0237494
EIF3J	O75822	Eukaryotic translation initiation factor 3 subunit J	8	7	0.121259	0.13278	0.23453	0.207294	1.06725	0.0239149
MYO5A	Q9Y4I1-2	Unconventional myosin-Va	6	6	-0.763826	-0.791604	-0.386575	-0.491353	1.26466	0.0246561
U2AF2	P26368-2	Splicing factor U2AF 65 kDa subunit	7	7	0.352233	0.384004	0.267928	0.255617	-1.0765	0.0247158
FBL	P22087	rRNA 2-O-methyltransferase fibrillarin	5	5	1.45753	1.42148	1.28242	1.23752	-1.13252	0.0247623
RAB31	Q13636	Ras-related protein Rab-31	3	3	-1.7505	-1.84859	-2.38144	-2.24783	-1.42908	0.0249232
PDK3	Q15120	[Pyruvate dehydrogenase (acetyl-transferring)] kinase isozyme 3, mitochondrial	2	2	-2.02967	-1.96525	-2.21321	-2.25458	-1.17808	0.0252189
CUL2	Q13617	Cullin-2	5	5	-1.3554	-1.36151	-1.25155	-1.21023	1.09245	0.0257668
DAP	P51397	Death-associated protein 1	2	2	-1.10979	-1.19305	-1.42445	-1.40301	-1.1994	0.0258215
DUSP3	P51452	Dual specificity protein phosphatase 3	6	6	1.40154	1.34691	1.21087	1.20112	-1.12368	0.0261388
PLP2	Q04941	Proteolipid protein 2	2	2	-1.83585	-1.84851	-1.98196	-1.94333	-1.08708	0.0273097
SEPT1	Q8WYJ6	Septin-1	12	10	0.570149	0.537584	0.393913	0.430308	-1.10325	0.0284133
VPS29	Q9UBQ0	Vacuolar protein sorting-associated protein 29	6	6	1.26555	1.30355	1.5182	1.4588	1.15185	0.0286067
GPS1	Q13098-5	COP9 signalosome complex subunit 1	4	4	-1.03849	-0.926618	-1.31611	-1.30138	-1.2537	0.0286388
PNPLA6	Q8IY17-5	Neuropathy target esterase	2	2	-3.69028	-3.61795	-4.18208	-4.39167	-1.55053	0.0293518
SEPT7	Q16181	Septin-7	20	19	3.35997	3.3739	3.40704	3.4133	1.03042	0.0298059
LGALS8	O00214	Galectin-8	3	3	-0.847411	-0.884284	-0.640557	-0.699645	1.14532	0.0302233
WBP2	Q969T9	WW domain-binding protein 2	4	4	-0.0403377	-0.00669671	0.0946034	0.130068	1.09874	0.0308758
PTPN1	P18031	Tyrosine-protein phosphatase non-receptor type 1	8	8	0.373618	0.439525	0.627781	0.691029	1.19154	0.0311176
VPS13C	Q709C8-3	Vacuolar protein sorting-associated protein 13C	22	22	0.856334	0.925181	1.08045	1.08106	1.14076	0.0312951
HNRNPH3	P31942-2	Heterogeneous nuclear ribonucleoprotein H3	6	5	0.371363	0.415842	0.201846	0.245763	-1.1249	0.0322487
TPT1	P13693	Translationally-controlled tumor protein	8	8	1.85612	1.846	1.66123	1.71972	-1.11774	0.0325041
ANO10	Q9NW15-2	Anoctamin-10	4	4	-2.37534	-2.18414	-1.70544	-1.77011	1.45596	0.0329698
SP100	P23497	Nuclear autoantigen Sp-100	4	2	-2.02785	-2.03117	-2.47481	-2.33382	-1.29667	0.0336222
HADH	Q16836	Hydroxyacyl-coenzyme A dehydrogenase, mitochondrial	8	8	1.59076	1.5247	1.76698	1.82923	1.1813	0.033845
ARCN1	P48444	Coatomer subunit delta	11	11	1.92594	1.97338	1.7982	1.82286	-1.10124	0.0349918
OXSR1	O95747	Serine/threonine-protein kinase OSR1	8	8	0.347066	0.394428	0.210088	0.155309	-1.13922	0.0351301
CAMK2G	Q13555-10	Calcium/calmodulin-dependent protein kinase type II subunit gamma	6	4	-1.75428	-1.72745	-1.82041	-1.84315	-1.06505	0.0354388
PPP1R9B	Q96SB3	Neurabin-2	4	4	-2.49592	-2.50432	-2.26351	-2.15006	1.22547	0.0356046
ABHD16A	O95870-2	Abhydrolase domain-containing protein 16A	7	7	0.67971	0.625126	0.857816	0.811342	1.13458	0.0366068
ARHGEF7	Q14155-1	Rho guanine nucleotide exchange factor 7	6	4	-0.630476	-0.564136	-0.803579	-0.871112	-1.18103	0.036753
LPCAT3	Q6P1A2	Lysophospholipid acyltransferase 5	3	3	-6.15057	-6.32799	-5.79167	-5.7902	1.36448	0.0369902
MPST	P25325	3-mercaptopyruvate sulfurtransferase	9	9	1.23661	1.27045	1.369	1.34557	1.07457	0.0371609
LGALSL	Q3ZCW2	Galectin-related protein	8	8	2.43503	2.44405	2.46183	2.46444	1.01649	0.0374009
PRDX3	P30048-2	Thioredoxin-dependent peroxide reductase, mitochondrial	9	9	2.43172	2.39205	2.21813	2.27245	-1.1224	0.0384194
ACTR3	P61158	Actin-related protein 3	22	22	4.83997	4.82276	4.77916	4.78807	-1.03365	0.0387994
AK1	P00568	Adenylate kinase isoenzyme 1	6	6	0.651849	0.597241	0.385293	0.449551	-1.15438	0.0390301
HDDC3	Q8N4P3	Guanosine-3,5-bis(diphosphate) 3-pyrophosphohydrolase MESH1	3	3	-2.63256	-2.73554	-2.41526	-2.34082	1.23628	0.0405056
FGA	P02671	Fibrinogen alpha chain	38	38	6.87318	6.82008	6.71579	6.7222	-1.0925	0.0412111
PLEKHO2	Q8TD55	Pleckstrin homology domain-containing family O member 2	6	6	0.0761894	0.0559179	0.250112	0.34554	1.17428	0.0415522
TIPRL	O75663	TIP41-like protein	4	4	-1.20498	-1.26753	-1.08734	-1.08828	1.10838	0.0416469
MRPL12	P52815	39S ribosomal protein L12, mitochondrial	3	3	-0.756352	-0.83263	-0.530838	-0.592699	1.17505	0.0417529
SNAP23	O00161	Synaptosomal-associated protein 23	11	11	1.94736	2.00411	2.10744	2.12455	1.1021	0.0418621
C9orf64	Q5T6V5	UPF0553 protein C9orf64	2	2	-2.13252	-2.19539	-1.71255	-1.85957	1.29945	0.0419601
STK10	O94804	Serine/threonine-protein kinase 10	21	20	2.46396	2.49071	2.39298	2.35901	-1.07277	0.0426359
SEMA4D	Q92854	Semaphorin-4D	3	3	-1.42804	-1.38976	-1.26472	-1.19961	1.13032	0.042748
QIL1	Q5XKP0	Protein QIL1	2	2	-1.39353	-1.28908	-1.0456	-0.937247	1.27446	0.0432777
LSM3	P62310	U6 snRNA-associated Sm-like protein LSm3	2	2	-1.93438	-2.04842	-2.25115	-2.25144	-1.19739	0.0449122
ACAD9	Q9H845	Acyl-CoA dehydrogenase family member 9, mitochondrial	3	3	-2.65738	-2.52684	-2.12837	-1.91321	1.48588	0.0452424
PRCP	P42785	Lysosomal Pro-X carboxypeptidase	3	3	-2.98334	-2.75244	-2.36527	-2.3011	1.44864	0.0467289
TOMM70A	O94826	Mitochondrial import receptor subunit TOM70	5	5	-0.84499	-0.773373	-1.13121	-1.03192	-1.2078	0.0469751
LUC7L3	O95232	Luc7-like protein 3	2	2	-3.61448	-3.54567	-3.22021	-3.33817	1.2319	0.0478323
AP1M1	Q9BXS5	AP-1 complex subunit mu-1	11	11	0.701687	0.761231	0.602318	0.59958	-1.09468	0.048394
BET1	O15155	BET1 homolog	2	2	-2.35504	-2.34676	-1.87791	-1.59806	1.52935	0.0484079
POTEJ	P0CG39	POTE ankyrin domain family member J	8	2	1.73724	1.70709	2.00484	2.17127	1.28867	0.0494898
NFATC3	Q12968	Nuclear factor of activated T-cells, cytoplasmic 3	2	2	-7.4241	-7.3138	-6.97618	-6.77593	1.40727	0.0497989

## Sheet: C
SUPPL. TABLE 1C: Phosphoproteins differentially expressed (DEPPs) between L2PD G2019S and controls (pools 1 and 2). Quantitative measures expressed as Log2 except fold change that is expressed at linear scale.
Gene name	Protein	Protein name	Amino acid	Sequence window	Positions	Localization prob	Score	Control-1	Control-2	L2PD G2019S-1	L2PD G2019S-2	Fold change	p-value
VIM	P08670	Vimentin	S	RTYSLGSALRPSTSRSLYASSPGGVYATRSS	51	0.92967	95.538	6.338	6.3225	5.38218	5.31546	-1.97442	0.00121567
ACTB	P60709	Actin, cytoplasmic 1	S	VGMGQKDSYVGDEAQSKRGILTLKYPIEHGI	60	0.999932	55.414	6.42821	6.49272	5.8489	5.82701	-1.53955	0.00298049
WRAP53	Q9BUR4	Telomerase Cajal body protein 1	S	LATASGQRVFPEPTESGDEGEELGLPLLSTR	491	0.966676	78.429	2.40081	2.2618	3.32898	3.35643	2.01586	0.00487094
DMTN	Q08495	Dematin	S	SPGSVSPSRDSSVPGSPSSIVAKMDNQVLGY	26	0.972563	75.376	6.67228	6.7226	6.34772	6.36683	-1.26591	0.00620126
BCLAF1	Q9NYF8-3	Actin, cytoplasmic 1	S	DAPMLSTVHSAKNTPSQHSHSIQHSPERSGS	257	0.793328	62.19	3.99955	3.8886	2.07611	2.32998	-3.34272	0.00627144
BCLAF1	Q9NYF8-3	Bcl-2-associated transcription factor 1	S	STVHSAKNTPSQHSHSIQHSPERSGSGSVGN	262	0.792539	86.213	3.99955	3.8886	2.07611	2.32998	-3.34272	0.00627144
MYCBP2	O75592-2	E3 ubiquitin-protein ligase MYCBP2	S	TLKSDGRMPSSSRAESPGPGSRLSSPKPKTL	2812	0.998429	71.524	5.41237	5.48253	4.1564	4.35297	-2.28591	0.00756809
SPTBN1	Q01082	Spectrin beta chain, non-erythrocytic 1	S	VRRQQEEEERKRRPPSPEPSTKVSEEAESQQ	2102	0.999947	69.716	7.50287	7.51909	7.62746	7.64371	1.09021	0.00837873
FYN	P06241-3	Tyrosine-protein kinase Fyn	S	CKDKEATKLTEERDGSLNQSSGYRYGTDPTP	21	0.99643	111.4	7.00753	7.01424	6.42541	6.52688	-1.44868	0.00892099
FYN	P06241-3	Tyrosine-protein kinase Fyn	S	EATKLTEERDGSLNQSSGYRYGTDPTPQHYP	25	0.801185	68.846	7.00753	7.01424	6.42541	6.52688	-1.44868	0.00892099
VIM	P08670	Vimentin	S	GTASRPSSSRSYVTTSTRTYSLGSALRPSTS	34	0.951145	61.48	6.0187	6.02323	5.60499	5.67906	-1.30039	0.00945094
SNTB1	Q13884-2	Beta-1-syntrophin	S	AGAGHPGAGGAQPPDSPAGVRTAFTDLPEQV	87	1	119.34	5.41234	5.4824	4.1764	3.89259	-2.66267	0.0105339
PLEC	Q15149-7	Plectin	S	DMLSGNAGGFRSRSSSVGSSSSYPISPAVSR	4217	0.80666	121.41	5.41132	5.47965	4.54015	4.32351	-2.01902	0.0123232
SRRM2	Q9UQ35	Serine/arginine repetitive matrix protein 2	S	PSAPSQSRMTSERAPSPSSRMGQAPSQSLLP	2426	0.997316	74.301	5.76083	5.92367	5.02817	4.89278	-1.84264	0.0141153
FKBP15	Q5T1M5-2	FK506-binding protein 15	S	SEEEEEKAEERPRRPSQEQSASASSGQPQAP	946	0.998941	118.19	4.41156	4.64495	3.13098	3.34085	-2.44926	0.0144281
LMBRD1	Q9NUN5-3	Probable lysosomal cobalamin transporter	S	CCKGKKSVIEGVDEDSDISDDEPSVYSA___	455	0.965652	67.43	3.66585	3.69388	4.32128	4.18118	1.48593	0.0152746
CEP170	Q5SW79-2	Centrosomal protein of 170 kDa	S	YLKRLKGNKHDDGTQSDSENAGAHRRCSKRA	379	0.82295	43.798	3.99684	3.88029	3.233	3.34837	-1.56687	0.0156435
GCSAML	Q5JQS6-2	Germinal center-associated signaling and motility-like protein	S	CYTVINHIPHQRSSLSSNDDGYENIDSLTRK	63	0.784656	65.118	3.99684	3.88029	3.23294	3.34979	-1.56613	0.0158706
GCSAML	Q5JQS6-2	Germinal center-associated signaling and motility-like protein	S	RSSLSSNDDGYENIDSLTRKVRQFRERSETE	74	0.855138	83.849	3.99684	3.88029	3.23294	3.34979	-1.56613	0.0158706
DMTN	Q08495	Dematin	S	LQNGEGQRGRMDRGNSLPCVLEQKIYPYEML	333	1	77.746	6.21715	6.20602	5.84305	5.92818	-1.25351	0.0169031
PPP1R3E	Q9H7J1	Protein phosphatase 1 regulatory subunit 3E	S	ARSRAHAPSRGRRARSAPAGGGGARAPRSRS	66	1	72.289	5.40929	5.47431	5.06225	5.14657	-1.26346	0.0240074
BIN2	Q9UBW5-2	Bridging integrator 2	S	GSPTSPRASLGTGTASPRTSLEVSPNPEPPE	426	0.931808	62.528	6.13531	5.89559	5.24051	5.11981	-1.78422	0.0248513
MCM2	P49736	DNA replication licensing factor MCM2	S	AGRGLGRMRRGLLYDSDEEDEERPARKRRQV	139	0.999993	90.379	6.13276	6.42913	5.1688	5.32402	-2.04845	0.025162
GRAP2	O75791-2	GRB2-related adapter protein 2	S	LPRGLLHLCQGHRGNSLDRRSQGGPHLSGAV	46	1	71.614	7.67299	7.59358	7.33351	7.25153	-1.26643	0.0269207
SAMHD1	Q9Y3Z3-3	Deoxynucleoside triphosphate triphosphohydrolase SAMHD1	S	__________MQRADSEQPSKRPRCDDSPRT	6	0.998449	59.155	5.57431	5.64285	6.0213	6.17642	1.40472	0.028632
USP24	Q9UPU5	Ubiquitin carboxyl-terminal hydrolase 24	S	WNAYMLFYQRVSDQNSPVLPKKSRVSVVRQE	2047	0.995347	67.115	5.57918	5.80243	5.04238	4.89627	-1.64887	0.0325306
P2RX4	Q99571-3	P2X purinoceptor 4	S	EKKYKYVEDYEQGLASELDQ___________	357	0.999664	40.278	4.41866	3.85977	2.68147	2.4271	-2.99994	0.0355381
PRKG1	Q13976-3	cGMP-dependent protein kinase 1	T	DFGFAKKIGFGKKTWTFCGTPEYVAPEIILN	235	0.884189	95.48	4.41684	4.31034	3.05622	2.42801	-3.0769	0.0365031
TRIP12	Q14669	E3 ubiquitin-protein ligase TRIP12	S	LVVRGYGRVREDDEDSDDDGSDEEIDESLAA	1317	0.852706	44.898	4.40946	4.64004	3.80126	3.94364	-1.57167	0.0405439
TRIP12	Q14669	E3 ubiquitin-protein ligase TRIP12	S	YGRVREDDEDSDDDGSDEEIDESLAAQFLNS	1322	0.861263	44.898	4.40946	4.64004	3.80126	3.94364	-1.57167	0.0405439
DENND4B	O75064	DENN domain-containing protein 4B	S	LQEQPGALPVPGPSRSAPSSPAPRRTKQEMK	732	0.980653	80.834	5.57921	5.80256	5.03122	5.14873	-1.51667	0.0413792
DENND4B	O75064	DENN domain-containing protein 4B	S	PGALPVPGPSRSAPSSPAPRRTKQEMKVAQR	736	0.788434	80.834	5.57921	5.80256	5.03122	5.14873	-1.51667	0.0413792
ZRANB2	O95218-2	Zinc finger Ran-binding domain-containing protein 2	S	AVGPASILKEVEDKESEGEEEDEDEDLSKYK	153	1	96.903	6.59652	6.64251	5.94725	6.17931	-1.47043	0.0423716
CDK7	P50613	Cyclin-dependent kinase 7	S	GVLKLADFGLAKSFGSPNRAYTHQVVTRWYR	164	0.998903	68.371	5.89622	5.91294	5.2502	4.87248	-1.79407	0.0467634
NUCKS1	Q9H1E3	Nuclear ubiquitous casein and cyclin-dependent kinase substrate 1	S	NKRRSGKNSQEDSEDSEDKDVKTKKDDSHSA	61	0.99999	85.51	6.42673	6.573	6.08714	5.91679	-1.41216	0.0472649
ESYT2	A0FGR8-5	Extended synaptotagmin-2	S	HISVKEPTPSIASDISLPIATQELRQRLRQL	168	0.998234	85.808	2.69986	2.39849	1.50665	0.984772	-2.4682	0.0495059
PPAN	Q9NQ55-2	Suppressor of SWI4 1 homolog	S	RKKSLEGMKKARVGGSDEEASGIPSRTASLE	359	0.997794	122.31	4.99018	5.10606	5.29447	5.34241	1.20608	0.0498104
