# Supplementary material for: Differential Phospho‐Signatures in Blood Cells Identify LRRK2 G2019S Carriers in Parkinson's Disease
Source: Mov Disord. 2022 Jan 20;37(5):1004–15. doi: 10.1002/mds.28927 (PMC9306798; doi:10.1002/mds.28927)
Supplement: Supplementary file 7 — Table S2 [file MDS-37-1004-s009.xlsx]

## Sheet: A
SUPPL. TABLE 2A: Proteins detected in the study. Quantitative measures ofm L2NMC and control samples expressed as Log2.
Gene names	Uniprot	Protein names	Peptides	Unique peptides	Control-1	Control-2	L2NMC-1	L2NMC-2
HBA1	P69905	Hemoglobin subunit alpha	11	11	7.91762	7.50733	5.36892	6.28329
HBB	P68871	Hemoglobin subunit beta	15	8	7.95529	7.48776	5.50206	6.46432
RHOC	P08134	Rho-related GTP-binding protein RhoC	10	2	-4.42754	-4.43803	-6.70104	-5.25092
CLC	Q05315	Galectin-10	2	2	-0.127378	-0.790885	-0.701807	-2.41668
NQO2	P16083	Ribosyldihydronicotinamide dehydrogenase [quinone]	2	2	-3.69331	-3.42437	-4.33438	-4.73732
CA1	P00915	Carbonic anhydrase 1	5	5	1.31941	1.01986	-0.00104341	0.414102
HBD	P02042	Hemoglobin subunit delta	13	6	2.48366	2.28856	1.11749	1.77365
TPM3	P06753	Tropomyosin alpha-3 chain	22	2	-1.9367	-1.7729	-3.18354	-2.22771
ATP5J	P18859	ATP synthase-coupling factor 6, mitochondrial	3	3	-3.17199	-3.28944	-4.41285	-3.71723
C4A	P0C0L4-2	Complement C4-A	2	2	-3.16927	-3.10185	-4.03928	-3.72405
TFRC	P02786	Transferrin receptor protein 1	2	2	-2.63233	-2.6237	-3.71116	-2.99077
SF3B6	Q9Y3B4	Splicing factor 3B subunit 6	2	2	-2.4939	-2.63267	-4.43068	-2.13763
UBAC1	Q9BSL1	Ubiquitin-associated domain-containing protein 1	2	2	-3.68139	-5.60006	-5.39786	-5.2719
DDAH2	O95865	N(G),N(G)-dimethylarginine dimethylaminohydrolase 2	2	2	-3.16262	-3.88555	-4.01744	-4.33826
CCDC88B	A6NC98	Coiled-coil domain-containing protein 88B	3	3	-4.99856	-4.81881	-6.75327	-4.29857
ACSS2	Q9NR19	Acetyl-coenzyme A synthetase, cytoplasmic	2	2	-3.16882	-3.66744	-4.04251	-4.00324
ATG4B	Q9Y4P1-6	Cysteine protease ATG4B	2	2	-4.42754	-4.43808	-4.74194	-5.29217
ITPA	Q9BY32	Inosine triphosphate pyrophosphatase	2	2	-2.76251	-2.29069	-3.04147	-3.17056
ME1	P48163-2	NADP-dependent malic enzyme	3	3	-3.38534	-2.82092	-4.04328	-3.29572
GIGYF2	Q6Y7W6-4	PERQ amino acid-rich with GYF domain-containing protein 2	2	2	-4.43294	-4.24787	-5.08413	-4.71727
NOMO2	Q5JPE7-2	Nodal modulator 2	5	5	-2.49121	-2.41293	-3.14157	-2.86735
EIF4G3	O43432-4	Eukaryotic translation initiation factor 4 gamma 3	3	2	-3.69461	-3.25094	-3.69887	-4.34976
GGACT	Q9BVM4	Gamma-glutamylaminecyclotransferase	2	2	-2.62614	-2.85892	-3.42046	-3.16559
UBE4A	Q14139	Ubiquitin conjugation factor E4 A	2	2	-2.87319	-3.05544	-3.77682	-3.22779
GALK2	Q01415-2	N-acetylgalactosamine kinase	2	2	-3.15826	-4.55344	-4.76958	-4.00392
SMARCE1	Q969G3-6	SWI/SNF-related matrix-associated actin-dependent regulator of chromatin subfamily E member 1	3	3	-3.39202	-3.10999	-4.40473	-3.15036
CCDC93	Q567U6	Coiled-coil domain-containing protein 93	3	3	-2.02694	-2.27221	-2.46146	-2.88546
MADD	Q8WXG6-6	MAP kinase-activating death domain protein	2	2	-2.2443	-2.76384	-3.15839	-2.86699
EIF5B	O60841	Eukaryotic translation initiation factor 5B	2	2	-3.16262	-3.88555	-4.02838	-4.0188
GMPPB	Q9Y5P6	Mannose-1-phosphate guanyltransferase beta	3	3	-1.33008	-1.17324	-1.60985	-1.88637
AP1S1	P61966	AP-1 complex subunit sigma-1A	2	2	-5.01699	-4.09263	-5.38788	-4.71166
G3BP1	Q13283	Ras GTPase-activating protein-binding protein 1	2	2	-1.67507	-1.50943	-2.22233	-1.94669
RAD21	O60216	Double-strand-break repair protein rad21 homolog	2	2	-2.14215	-1.95387	-2.74768	-2.33161
DDX46	Q7L014	Probable ATP-dependent RNA helicase DDX46	3	2	-1.84422	-0.860949	-1.49146	-2.18729
PRPSAP1	Q14558	Phosphoribosyl pyrophosphate synthase-associated protein 1	4	2	-4.43249	-4.1124	-4.78331	-4.72409
RABL6	Q3YEC7-2	Rab-like protein 6	2	2	-3.17032	-3.10395	-4.07681	-3.15434
CA13	Q8N1Q1	Carbonic anhydrase 13	2	2	-3.16927	-3.10185	-4.07279	-3.1544
LNPEP	Q9UIQ6-3	Leucyl-cystinyl aminopeptidase	6	6	-1.84479	-2.04166	-2.3968	-2.43054
FKBP4	Q02790	Peptidyl-prolyl cis-trans isomerase FKBP4	3	3	-4.01746	-4.14295	-4.77353	-4.31931
NUP160	Q12769	Nuclear pore complex protein Nup160	2	2	-2.77698	-3.12086	-3.296	-3.52549
MAN2A2	P49641-2	Alpha-mannosidase 2x	2	2	-3.65814	-3.26085	-4.33129	-3.50351
LPCAT1	Q8NF37	Lysophosphatidylcholine acyltransferase 1	4	4	-1.75634	-1.56029	-2.13811	-2.09022
COLGALT1	Q8NBJ5	Procollagen galactosyltransferase 1	6	6	-0.845757	-0.908825	-1.40974	-1.25268
INPP5K	Q9BT40-2	Inositol polyphosphate 5-phosphatase K	2	2	-2.13754	-2.64731	-2.81236	-2.87506
PFDN4	Q9NQP4	Prefoldin subunit 4	2	2	-2.12074	-2.53803	-2.825	-2.73461
DGKZ	Q13574-6	Diacylglycerol kinase zeta	2	2	-2.96336	-3.90828	-3.74525	-4.01953
PLAA	Q9Y263	Phospholipase A-2-activating protein	4	4	-1.50226	-1.62127	-2.26995	-1.7316
EIF6	P56537-2	Eukaryotic translation initiation factor 6	2	2	-3.13322	-3.92511	-4.43292	-3.50206
ANO6	Q4KMQ2-3	Anoctamin-6	5	5	0.612425	0.606586	-0.0442828	0.392437
GBF1	Q92538-3	Golgi-specific brefeldin A-resistance guanine nucleotide exchange factor 1	4	4	-1.74641	-1.32048	-1.91866	-2.01278
CBX3	Q13185	Chromobox protein homolog 3	8	7	2.60591	4.38297	3.0819	3.04415
CSNK2A2	P19784	Casein kinase II subunit alpha	2	2	-3.39395	-3.27218	-3.48457	-4.03573
TBCD	Q9BTW9	Tubulin-specific chaperone D	4	4	-1.52409	-1.4787	-1.90799	-1.94416
CNPY2	Q9Y2B0	Protein canopy homolog 2	3	3	-1.91403	-1.49766	-2.25451	-2.00495
EIF2A	Q9BY44-4	Eukaryotic translation initiation factor 2A	2	2	-2.24505	-2.88955	-2.97263	-3.00567
SMAD2	Q15796-2	Mothers against decapentaplegic homolog 2	2	2	-0.81016	-0.709333	-0.962864	-1.39556
SASH3	O75995	SAM and SH3 domain-containing protein 3	5	5	-0.559042	-0.795446	-0.832321	-1.35464
C20orf27	Q9GZN8	UPF0687 protein C20orf27	2	2	-0.986042	-1.40722	-1.3903	-1.8299
HGH1	Q9BTY7	Protein HGH1 homolog	2	2	-4.99856	-4.81881	-5.26012	-5.37713
TECR	Q9NZ01	Very-long-chain enoyl-CoA reductase	2	2	-1.51853	-1.68302	-2.13931	-1.87326
AMBP	P02760	Protein AMBP	2	2	-2.97497	-3.11425	-3.75808	-3.13691
BANK1	Q8NDB2-4	B-cell scaffold protein with ankyrin repeats	2	2	-0.672974	-0.919396	-1.37868	-1.01846
CASP8	Q14790-3	Caspase-8	2	2	-2.49103	-2.87684	-2.81717	-3.35063
C12orf10	Q9HB07	UPF0160 protein MYG1, mitochondrial	2	2	-2.48918	-2.74991	-3.1663	-2.86684
PSTPIP1	O43586-2	Proline-serine-threonine phosphatase-interacting protein 1	2	2	-3.69832	-3.25664	-3.72009	-4.0276
GABPA	Q06546	GA-binding protein alpha chain	2	2	-2.12641	-2.65947	-2.69548	-2.87824
LSM2	Q9Y333	U6 snRNA-associated Sm-like protein LSm2	3	3	-0.554561	-1.40257	-1.19431	-1.54707
NDUFS5	O43920	NADH dehydrogenase [ubiquinone] iron-sulfur protein 5	3	3	-0.93342	-1.03843	-1.4506	-1.30004
PSPC1	Q8WXF1-2	Paraspeckle component 1	3	3	-1.19906	-1.39261	-1.99164	-1.37808
EMC2	Q15006	ER membrane protein complex subunit 2	2	2	-2.97861	-2.72762	-3.30922	-3.16804
NAAA	Q02083	N-acylethanolamine-hydrolyzing acid amidase	4	4	-0.852207	-0.660002	-1.10865	-1.17321
LEPRE1	Q32P28-4	Prolyl 3-hydroxylase 1	3	3	-2.62899	-2.74429	-2.81662	-3.32524
LIMA1	Q9UHB6-3	LIM domain and actin-binding protein 1	2	2	-2.80719	-2.7391	-2.96865	-3.3454
TXNRD2	Q9NNW7-2	Thioredoxin reductase 2, mitochondrial	3	2	-3.38877	-3.64134	-4.07293	-3.72337
ARAF	P10398	Serine/threonine-protein kinase A-Raf	2	2	-0.989678	-1.07497	-1.42066	-1.3893
MOGS	Q13724-2	Mannosyl-oligosaccharide glucosidase	10	10	-0.136038	0.239889	-0.360247	-0.280547
HEATR5B	Q9P2D3-3	HEAT repeat-containing protein 5B	2	2	-2.98712	-2.40315	-3.12543	-3.00193
TANGO2	Q6ICL3-3	Transport and Golgi organization protein 2 homolog	4	4	-1.04448	-0.962292	-1.35936	-1.38429
ASMTL	O95671-3	N-acetylserotonin O-methyltransferase-like protein	4	4	-1.75764	-1.46317	-1.86004	-2.09753
WDR36	Q8NI36	WD repeat-containing protein 36	2	2	-2.48845	-2.74818	-2.9588	-3.00603
SKIV2L2	P42285	Superkiller viralicidic activity 2-like 2	2	2	-6.37727	-7.04437	-6.95746	-7.17771
TSG101	Q99816	Tumor susceptibility gene 101 protein	5	5	0.139885	0.100509	-0.228643	-0.242
RARRES2	Q99969	Retinoic acid receptor responder protein 2	2	2	-1.60041	-1.58671	-1.94357	-1.95293
RTN2	O75298-3	Reticulon-2	4	4	-0.718283	-1.0279	-1.24348	-1.20969
RCC1	P18754	Regulator of chromosome condensation	2	2	-1.53134	-1.32851	-1.68001	-1.88438
MAN2A1	Q16706	Alpha-mannosidase 2	2	2	-3.16979	-2.8314	-3.84277	-2.85574
EIF5	P55010	Eukaryotic translation initiation factor 5	5	5	-1.20588	-1.22802	-1.28746	-1.84236
HBS1L	Q9Y450	HBS1-like protein	2	2	-1.32292	-1.88176	-2.14457	-1.75046
AGAP2	Q99490-2	Arf-GAP with GTPase, ANK repeat and PH domain-containing protein 2	2	2	-2.78244	-2.4122	-3.13979	-2.74466
DAP	P51397	Death-associated protein 1	2	2	-1.10979	-1.19305	-1.47733	-1.50338
PPP3R1	P63098	Calcineurin subunit B type 1	3	3	-0.0297048	0.138223	-0.279966	-0.285415
OPTN	Q96CV9-3	Optineurin	5	5	-1.09062	-1.60245	-1.69843	-1.64655
PRMT5	O14744-2	Protein arginine N-methyltransferase 5	2	2	-1.67815	-1.62596	-1.94053	-2.01221
ANKFY1	Q9P2R3	Rabankyrin-5	4	4	-0.284671	0.458799	-0.362694	-0.110018
TDRP	Q86YL5	Testis development-related protein	2	2	-3.69308	-3.42393	-3.73393	-4.02714
RAB30	Q15771	Ras-related protein Rab-30	4	4	-2.13224	-2.04347	-2.28661	-2.53136
PICALM	Q13492-3	Phosphatidylinositol-binding clathrin assembly protein	7	7	-1.03648	-0.744573	-1.20572	-1.21635
MFN2	O95140	Mitofusin-2	2	2	-1.67568	-1.61356	-2.23987	-1.68321
HIST1H1B	P16401	Histone H1.5	11	8	2.93199	3.29189	3.0253	2.56775
TRAF3IP3	Q9Y228	TRAF3-interacting JNK-activating modulator	3	3	-1.20685	-0.638846	-1.38937	-1.08004
WAS	P42768	Wiskott-Aldrich syndrome protein	5	5	-0.412651	-0.360855	-0.721361	-0.671469
FN3KRP	Q9HA64	Ketosamine-3-kinase	3	3	-0.586116	-0.647503	-0.937114	-0.911291
FRYL	O94915	Protein furry homolog-like	4	3	-1.76503	-1.61441	-2.05256	-1.94074
TAP2	Q03519	Antigen peptide transporter 2	3	3	-1.94062	-1.91423	-2.21101	-2.25758
PXN	P49023-4	Paxillin	2	2	-2.97047	-3.10405	-3.51904	-3.16356
CA2	P00918	Carbonic anhydrase 2	13	13	4.03015	3.85335	3.76459	3.51795
RDX	P35241	Radixin	19	6	-0.328582	-0.525519	-0.483823	-0.966974
DRG2	P55039	Developmentally-regulated GTP-binding protein 2	2	2	-3.17171	-3.26476	-3.51366	-3.5195
SMDT1	Q9H4I9	Essential MCU regulator, mitochondrial	2	2	-1.52752	-2.15142	-2.54806	-1.72725
LYZ	P61626	Lysozyme C	9	9	4.52757	5.12291	4.51821	4.53701
DRG1	Q9Y295	Developmentally-regulated GTP-binding protein 1	3	3	-1.4422	-1.52316	-1.81637	-1.74065
PHGDH	O43175	D-3-phosphoglycerate dehydrogenase	4	4	-2.12558	-2.2619	-2.64424	-2.33362
SMAP2	Q8WU79-3	Stromal membrane-associated protein 2	2	2	-1.6009	-1.8585	-2.2354	-1.80882
MICU1	Q9BPX6-5	Calcium uptake protein 1, mitochondrial	2	2	-0.756185	-1.25845	-1.47321	-1.12109
UACA	Q9BZF9-2	Uveal autoantigen with coiled-coil domains and ankyrin repeats	2	2	-1.45208	-1.46043	-1.6046	-1.88654
FAM175B	Q15018	BRISC complex subunit Abro1	3	3	-3.40935	-2.31272	-3.12645	-3.17252
UBE2L6	O14933	Ubiquitin/ISG15-conjugating enzyme E2 L6	2	2	-5.01832	-4.42584	-5.30695	-4.71303
ERBB2IP	Q96RT1-7	Protein LAP2	7	7	0.216994	0.0955104	-0.0949731	-0.168115
RPS24	P62847-2	40S ribosomal protein S24	3	3	-0.557238	-0.364301	-0.375827	-1.11951
ARMT1	Q9H993	Protein-glutamate O-methyltransferase	4	4	-0.721268	-0.58287	-0.880519	-0.994554
NAMPT	P43490	Nicotinamide phosphoribosyltransferase	4	3	-0.849955	-1.03082	-1.05051	-1.39931
TOMM20	Q15388	Mitochondrial import receptor subunit TOM20 homolog	2	2	-1.39183	-1.07701	-1.4937	-1.53876
HIST1H1C	P16403	Histone H1.2	12	3	0.241007	-1.18773	0.27296	-1.78216
PCYOX1	Q9UHG3-2	Prenylcysteine oxidase 1	3	3	-1.3848	-1.72913	-1.98646	-1.6878
MOSPD2	Q8NHP6	Motile sperm domain-containing protein 2	2	2	-4.43598	-4.07591	-4.75026	-4.31974
SNX12	Q9UMY4-1	Sorting nexin-12	6	5	-0.756408	-0.673237	-0.998997	-0.986627
MAP1S	Q66K74-2	Microtubule-associated protein 1S	2	2	-1.45261	-1.38138	-1.75199	-1.6375
JAK3	P52333	Tyrosine-protein kinase JAK3	4	4	-1.60168	-1.7391	-2.32185	-1.57391
FAM160B1	Q5W0V3	Protein FAM160B1	3	3	-2.79975	-3.69346	-3.72103	-3.32623
PRDX3	P30048-2	Thioredoxin-dependent peroxide reductase, mitochondrial	9	9	2.43172	2.39205	1.8796	2.39093
COMMD1	Q8N668	COMM domain-containing protein 1	2	2	-1.93915	-1.83175	-2.39	-1.93383
NT5C2	P49902-2	Cytosolic purine 5-nucleotidase	4	4	-0.968958	-1.01954	-1.3451	-1.19593
ECM29	Q5VYK3	Proteasome-associated protein ECM29 homolog	11	11	-0.895283	-0.869023	-1.16642	-1.1495
GIMAP7	Q8NHV1	GTPase IMAP family member 7	4	4	-0.980864	-1.0302	-1.47534	-1.08365
RAD23A	P54725	UV excision repair protein RAD23 homolog A	7	4	-2.77675	-3.04707	-3.05798	-3.31286
ADK	P55263-3	Adenosine kinase	4	4	-1.03829	-0.964543	-1.29548	-1.24934
AK1	P00568	Adenylate kinase isoenzyme 1	6	6	0.651849	0.597241	0.420821	0.286569
IBA57	Q5T440	Putative transferase CAF17, mitochondrial	2	2	-2.80715	-2.61197	-2.80125	-3.15941
CPVL	Q9H3G5	Probable serine carboxypeptidase CPVL	5	5	-1.3243	-1.58775	-1.62573	-1.82276
TIMM9	Q9Y5J7	Mitochondrial import inner membrane translocase subunit Tim9	2	2	-1.67784	-1.46558	-1.72981	-1.94895
PSMB6	P28072	Proteasome subunit beta type-6	4	4	-0.22083	-0.705035	-0.954249	-0.506284
ALDH1A1	P00352	Retinal dehydrogenase 1	4	4	-0.286907	-0.370202	-0.719069	-0.472395
GPD1L	Q8N335	Glycerol-3-phosphate dehydrogenase 1-like protein	2	2	-2.12586	-2.36125	-2.25309	-2.76812
FKBP15	Q5T1M5	FK506-binding protein 15	2	2	-2.13294	-1.96489	-2.3769	-2.25355
SLC4A1	P02730-2	Band 3 anion transport protein	4	4	-1.52094	-1.57286	-1.99229	-1.63255
GCDH	Q92947	Glutaryl-CoA dehydrogenase, mitochondrial	3	3	-1.52818	-1.68176	-2.04604	-1.69468
TOR1A	O14656	Torsin-1A	3	3	-2.62882	-2.63181	-2.78693	-3.00231
MPRIP	Q6WCQ1-3	Myosin phosphatase Rho-interacting protein	2	2	-2.77109	-4.25018	-4.03768	-3.50825
EIF2AK2	P19525-2	Interferon-induced, double-stranded RNA-activated protein kinase	3	3	-2.34586	-2.74504	-2.97588	-2.6347
PPP3CA	Q08209-3	Serine/threonine-protein phosphatase 2B catalytic subunit alpha isoform	7	3	0.508425	0.501444	0.376688	0.115937
YKT6	O15498-2	Synaptobrevin homolog YKT6	4	4	-0.198411	0.0384074	-0.311921	-0.362216
AP3M1	Q9Y2T2	AP-3 complex subunit mu-1	3	3	-0.635242	-0.669485	-0.881642	-0.93148
LGALS3BP	Q08380	Galectin-3-binding protein	2	2	-2.98206	-2.71718	-3.34381	-2.86341
COX6C	P09669	Cytochrome c oxidase subunit 6C	2	2	0.65832	0.966906	0.158892	0.958374
NIPSNAP1	Q9BPW8	Protein NipSnap homolog 1	3	2	-2.49821	-2.02131	-2.59787	-2.42574
HEBP1	Q9NRV9	Heme-binding protein 1	2	2	-0.557628	-0.853964	-0.725543	-1.18995
PPCS	Q9HAB8	Phosphopantothenate--cysteine ligase	4	4	-1.14505	-1.55026	-1.95186	-1.24286
GPSM3	Q9Y4H4	G-protein-signaling modulator 3	2	2	-2.77698	-3.12084	-3.53445	-2.86016
ATP6V1C1	P21283	V-type proton ATPase subunit C 1	5	5	-0.515482	-0.624852	-0.598282	-1.03798
TPRKB	Q9Y3C4-3	EKC/KEOPS complex subunit TPRKB	2	2	-2.63717	-2.01562	-2.72251	-2.42322
GZMH	P20718	Granzyme H	6	6	0.182871	0.325069	0.0673497	-0.051989
EIF4B	P23588-2	Eukaryotic translation initiation factor 4B	5	5	-0.331682	-0.771795	-0.650978	-0.937723
ACSL5	Q9ULC5-3	Long-chain-fatty-acid--CoA ligase 5	6	5	-0.48778	-0.52389	-0.908572	-0.586883
UBE3A	Q05086-2	Ubiquitin-protein ligase E3A	2	2	-2.36567	-2.25914	-2.58362	-2.52351
SCAMP2	O15127	Secretory carrier-associated membrane protein 2	3	3	-1.323	-1.8821	-1.86688	-1.81647
GPS1	Q13098-5	COP9 signalosome complex subunit 1	4	4	-1.03849	-0.926618	-1.14667	-1.29516
NUDC	Q9Y266	Nuclear migration protein nudC	7	7	0.703342	0.630817	0.373048	0.487718
SRSF9	Q13242	Serine/arginine-rich splicing factor 9	5	4	-0.990978	-0.680251	-0.9985	-1.14273
NCK1	P16333	Cytoplasmic protein NCK1	4	3	-1.09514	-1.18322	-1.30858	-1.43857
GTF2I	P78347-2	General transcription factor II-I	5	5	-1.11996	-1.69955	-1.72528	-1.56254
KMT2A	Q03164-2	Histone-lysine N-methyltransferase 2A	2	2	-2.36596	-2.34559	-3.02627	-2.14996
MYO1G	B0I1T2	Unconventional myosin-Ig	22	22	2.00233	2.08291	1.65031	1.97051
TPMT	P51580	Thiopurine S-methyltransferase	2	2	-1.32682	-1.25393	-1.14179	-1.90274
HOOK3	Q86VS8	Protein Hook homolog 3	4	4	-1.30943	-1.4382	-1.82775	-1.38087
PRDX2	P32119	Peroxiredoxin-2	11	10	3.48158	3.24318	3.05494	3.2105
ATXN10	Q9UBB4-2	Ataxin-10	4	4	-0.938437	-1.32141	-1.37325	-1.34546
NDUFS4	O43181	NADH dehydrogenase [ubiquinone] iron-sulfur protein 4, mitochondrial	2	2	-1.38463	-1.7452	-1.89882	-1.68962
NUDT2	P50583	Bis(5-nucleosyl)-tetraphosphatase [asymmetrical]	3	3	-1.45402	-1.69461	-1.9798	-1.62503
IKBKB	O14920-4	Inhibitor of nuclear factor kappa-B kinase subunit beta	3	3	-3.69812	-3.07805	-3.49455	-3.73773
ATP6V0D1	P61421	V-type proton ATPase subunit d 1	6	6	0.462384	0.524027	0.0852372	0.445478
CBL	P22681	E3 ubiquitin-protein ligase CBL	3	3	-2.11289	-2.26721	-2.49797	-2.3367
VPS39	Q96JC1	Vam6/Vps39-like protein	3	3	-1.24273	-1.37742	-1.99219	-1.08083
TMEM173	Q86WV6	Stimulator of interferon genes protein	3	3	-0.567652	-0.297403	-0.603061	-0.714525
NUDCD2	Q8WVJ2	NudC domain-containing protein 2	2	2	-2.24617	-2.53522	-2.34349	-2.88957
HLA-C	P10321	HLA class I histocompatibility antigen, Cw-7 alpha chain	9	5	0.494031	0.474216	0.0824546	0.436436
PDDC1	Q8NB37-3	Parkinson disease 7 domain-containing protein 1	2	2	-2.2452	-2.88963	-2.82941	-2.7513
RIC8A	Q9NPQ8-2	Synembryn-A	2	2	-2.52815	-3.21859	-3.29051	-2.90141
GAK	O14976-2	Cyclin-G-associated kinase	7	7	-0.557823	-0.539385	-0.710299	-0.830568
CLEC1B	Q9P126-2	C-type lectin domain family 1 member B	4	4	0.754183	0.59471	0.318232	0.587471
LRRC57	Q8N9N7	Leucine-rich repeat-containing protein 57	3	3	-2.12696	-2.26488	-2.50477	-2.32902
VAT1	Q99536	Synaptic vesicle membrane protein VAT-1 homolog	4	4	-1.38505	-2.08325	-1.96698	-1.94272
METAP1	P53582	Methionine aminopeptidase 1	5	5	0.0931832	0.167793	0.00836945	-0.187602
PDE3A	Q14432	cGMP-inhibited 3,5-cyclic phosphodiesterase A	7	7	-0.594684	-0.802437	-1.10835	-0.72801
RNASEH2A	O75792	Ribonuclease H2 subunit A	2	2	-2.49177	-2.33672	-2.84536	-2.42083
EIF3M	Q7L2H7	Eukaryotic translation initiation factor 3 subunit M	4	4	-2.02694	-2.35865	-2.66572	-2.15559
GTPBP2	Q9BX10-2	GTP-binding protein 2	8	8	1.1305	1.0628	0.754266	1.00791
TPD52	P55327-8	Tumor protein D52	3	3	-1.92308	-1.706	-1.78896	-2.27009
HINT3	Q9NQE9	Histidine triad nucleotide-binding protein 3	2	2	-1.60295	-1.53287	-1.60193	-1.96249
GAPVD1	Q14C86-3	GTPase-activating protein and VPS9 domain-containing protein 1	3	3	-1.31903	-1.39327	-1.84821	-1.29247
CHMP4A	Q9BY43	Charged multivesicular body protein 4a	3	3	-0.315087	-0.750893	-0.727015	-0.765317
SLC2A3	P11169	Solute carrier family 2, facilitated glucose transporter member 3	5	5	3.56107	3.52073	3.19506	3.46068
MAP2K2	P36507	Dual specificity mitogen-activated protein kinase kinase 2	6	2	-1.66974	-2.21365	-2.29415	-2.0142
ANKRD44	Q8N8A2	Serine/threonine-protein phosphatase 6 regulatory ankyrin repeat subunit B	6	6	-0.720127	-0.584636	-0.804932	-0.923982
ARHGAP17	Q68EM7-2	Rho GTPase-activating protein 17	5	5	-0.410484	-0.242648	-0.561704	-0.51421
GGCT	O75223	Gamma-glutamylcyclotransferase	4	4	-0.311774	-0.48099	-0.594908	-0.620078
UBAP1	Q9NZ09-2	Ubiquitin-associated protein 1	2	2	-3.69201	-3.62145	-4.01093	-3.72465
ADRBK1	P25098	Beta-adrenergic receptor kinase 1	8	8	-0.253505	-0.387296	-0.576818	-0.485796
SLC9A9	Q8IVB4	Sodium/hydrogen exchanger 9	2	2	-3.68573	-4.50131	-4.89714	-3.71063
CERS2	Q96G23	Ceramide synthase 2	2	2	-1.33555	-0.722001	-1.09247	-1.38496
CUL3	Q13618	Cullin-3	6	6	-0.451379	-0.63339	-0.577109	-0.925664
TOP1	P11387	DNA topoisomerase 1	3	3	-0.718011	-0.754979	-0.777708	-1.11092
NRBP1	Q9UHY1	Nuclear receptor-binding protein	3	3	-1.26466	-1.70082	-2.0025	-1.37789
RPL7	P18124	60S ribosomal protein L7	11	11	1.76775	1.68683	1.64614	1.39511
RPL26	P61254	60S ribosomal protein L26	3	3	0.077541	-0.175777	-0.0904095	-0.420259
EML3	Q32P44-2	Echinoderm microtubule-associated protein-like 3	4	4	-1.52047	-1.52084	-1.69012	-1.7605
RIPK1	Q13546	Receptor-interacting serine/threonine-protein kinase 1	3	3	-3.63907	-4.82666	-4.44238	-4.43149
GTPBP1	O00178	GTP-binding protein 1	3	3	-2.24811	-3.03498	-2.67411	-3.0142
PHKB	Q93100-4	Phosphorylase b kinase regulatory subunit beta	2	2	-2.48794	-3.00156	-3.14745	-2.74452
ITGAM	P11215	Integrin alpha-M	19	19	1.84846	1.9675	1.5557	1.85981
SIRT2	Q8IXJ6-4	NAD-dependent protein deacetylase sirtuin-2	2	2	-2.65478	-2.52207	-2.69823	-2.87818
HNRNPH2	P55795	Heterogeneous nuclear ribonucleoprotein H2	8	3	-1.67753	-1.51397	-1.94954	-1.64114
APPL2	Q8NEU8-3	DCC-interacting protein 13-beta	6	6	-1.03802	-0.993481	-1.26068	-1.16953
TRPC6	Q9Y210-3	Short transient receptor potential channel 6	4	4	-2.25145	-2.17829	-2.3978	-2.43054
INPP5B	P32019-3	Type II inositol 1,4,5-trisphosphate 5-phosphatase	2	2	-1.93377	-2.04708	-2.20251	-2.17633
EHBP1L1	Q8N3D4	EH domain-binding protein 1-like protein 1	3	3	-2.6234	-2.98372	-2.4128	-3.5919
USP47	Q96K76-4	Ubiquitin carboxyl-terminal hydrolase 47	10	10	0.365937	-0.00303197	0.0668323	-0.0989485
OTULIN	Q96BN8	Ubiquitin thioesterase otulin	4	4	-1.13635	-2.04756	-1.47825	-2.09944
NDUFS8	O00217	NADH dehydrogenase [ubiquinone] iron-sulfur protein 8, mitochondrial	2	2	-1.20183	-1.05565	-1.30368	-1.34712
ATG3	Q9NT62-2	Ubiquitin-like-conjugating enzyme ATG3	5	5	-0.08225	-0.0835894	-0.338364	-0.219137
SP100	P23497	Nuclear autoantigen Sp-100	4	2	-2.02785	-2.03117	-2.51898	-1.93159
CHCHD3	Q9NX63	MICOS complex subunit MIC19	6	6	0.360946	0.614347	0.363054	0.221837
RPL32	P62910	60S ribosomal protein L32	3	3	0.270553	-0.0762351	0.19299	-0.387044
TMED9	Q9BVK6	Transmembrane emp24 domain-containing protein 9	2	2	1.041	0.973587	0.825164	0.802703
H3F3A	P84243	Histone H3.3	8	3	7.80998	8.45989	8.07131	7.81239
CAPN2	P17655	Calpain-2 catalytic subunit	15	15	1.94356	2.05274	1.72958	1.88231
ABHD10	Q9NUJ1	Mycophenolic acid acyl-glucuronide esterase, mitochondrial	4	4	-0.915003	-1.16608	-1.28524	-1.18023
LDLRAP1	Q5SW96	Low density lipoprotein receptor adapter protein 1	4	4	-1.75061	-2.06086	-2.37844	-1.81507
AP1S2	P56377	AP-1 complex subunit sigma-2	3	3	-1.26982	-1.09356	-1.65792	-1.08573
WDFY1	Q8IWB7	WD repeat and FYVE domain-containing protein 1	4	4	-1.08708	-1.18238	-1.47901	-1.17053
PYGB	P11216	Glycogen phosphorylase, brain form	35	27	3.6839	3.54056	3.40579	3.43971
NDUFA10	O95299	NADH dehydrogenase [ubiquinone] 1 alpha subcomplex subunit 10, mitochondrial	4	4	-0.341272	-0.285158	-0.630468	-0.37438
MTA2	O94776	Metastasis-associated protein MTA2	4	4	-0.716981	-1.0555	-1.08888	-1.06039
RUVBL2	Q9Y230	RuvB-like 2	9	9	0.86869	0.928991	0.726228	0.695139
MAGED2	Q9UNF1-2	Melanoma-associated antigen D2	6	6	0.163232	0.109744	-0.0159059	-0.0861872
PDS5A	Q29RF7	Sister chromatid cohesion protein PDS5 homolog A	4	3	-2.78728	-2.41982	-2.70369	-2.87802
AK2	P54819-2	Adenylate kinase 2, mitochondrial	10	10	1.93269	1.995	1.7254	1.82817
KHSRP	Q92945	Far upstream element-binding protein 2	9	6	0.600426	0.398058	0.308041	0.317507
SULT1A4	P0DMN0	Sulfotransferase 1A4	13	5	2.3619	2.19699	1.93106	2.25516
TUBA4A	P68366-2	Tubulin alpha-4A chain	26	7	4.74502	4.70237	4.33305	4.7421
TAB1	Q15750-2	TGF-beta-activated kinase 1 and MAP3K7-binding protein 1	3	3	-2.23816	-2.09688	-2.2723	-2.43384
YARS	P54577	Tyrosine--tRNA ligase, cytoplasmic	25	25	3.25883	3.30205	3.04923	3.14168
SF3B1	O75533	Splicing factor 3B subunit 1	12	12	-0.690124	-0.801028	-0.841696	-1.01766
MESDC2	Q14696	LDLR chaperone MESD	4	4	0.708714	0.644493	0.292847	0.693853
STIM1	Q13586	Stromal interaction molecule 1	15	15	2.39218	2.30084	2.14088	2.18659
FAM114A2	Q9NRY5	Protein FAM114A2	3	3	-2.80025	-3.30367	-3.2996	-3.16827
EIF4E	P06730	Eukaryotic translation initiation factor 4E	5	5	0.573837	0.473226	0.52061	0.163161
SRSF6	Q13247	Serine/arginine-rich splicing factor 6	5	3	1.12857	1.278	0.97337	1.07026
DENND4C	Q5VZ89-5	DENN domain-containing protein 4C	3	3	-2.49351	-2.43083	-2.86556	-2.42045
LYN	P07948-2	Tyrosine-protein kinase Lyn	14	11	1.95578	1.91127	1.74896	1.75687
CALU	O43852	Calumenin	10	10	2.31476	2.06583	1.86156	2.15854
EFHD2	Q96C19	EF-hand domain-containing protein D2	12	12	2.51101	2.82161	2.50928	2.46525
ITPR2	Q14571	Inositol 1,4,5-trisphosphate receptor type 2	5	4	-0.245487	-0.722076	-0.585626	-0.739638
ASAH1	Q13510-2	Acid ceramidase	12	12	0.906196	1.27481	0.876144	0.947757
MYO1F	O00160	Unconventional myosin-If	14	14	1.51269	1.72637	1.54183	1.34191
GALK1	P51570	Galactokinase	6	6	-0.278993	-0.362636	-0.479763	-0.516173
VPS13A	Q96RL7-4	Vacuolar protein sorting-associated protein 13A	6	6	-0.79827	-1.26083	-1.30076	-1.11152
SH3BGRL	O75368	SH3 domain-binding glutamic acid-rich-like protein	9	9	2.67003	2.52046	2.41319	2.42595
PRUNE	Q86TP1	Protein prune homolog	9	9	0.809386	0.6127	0.507458	0.563462
DPYD	Q12882	Dihydropyrimidine dehydrogenase [NADP(+)]	5	5	-0.288536	-0.166253	-0.319738	-0.485112
ZYX	Q15942	Zyxin	22	22	5.20775	5.0964	4.71876	5.23646
ADD1	P35611-2	Alpha-adducin	9	9	-0.289066	-0.0934452	-0.578817	-0.1524
OXSR1	O95747	Serine/threonine-protein kinase OSR1	8	8	0.347066	0.394428	0.124825	0.271402
PSMC1	P62191	26S protease regulatory subunit 4	9	9	1.34573	1.06626	1.1113	0.955877
IGHA1	P01876	Ig alpha-1 chain C region	5	5	-1.25672	-1.02776	-1.32552	-1.30292
PAFAH1B1	P43034	Platelet-activating factor acetylhydrolase IB subunit alpha	7	7	0.696148	0.552701	0.441085	0.464833
SLAIN2	Q9P270	SLAIN motif-containing protein 2	3	3	-1.76438	-1.93585	-2.19815	-1.84497
LYPLA2	O95372	Acyl-protein thioesterase 2	5	5	-0.19324	0.188362	-0.143849	-0.20355
MAOB	P27338	Amine oxidase [flavin-containing] B	13	13	1.86124	1.62937	1.4656	1.68292
HNRNPDL	O14979-3	Heterogeneous nuclear ribonucleoprotein D-like	5	4	0.854809	0.195453	0.412537	0.296887
GMFB	P60983	Glia maturation factor beta	5	3	-1.60834	-1.08663	-1.44393	-1.59164
CD97	P48960-2	CD97 antigen	2	2	-3.39405	-3.07113	-3.49983	-3.3058
C9orf142	Q9BUH6	Protein PAXX	8	8	0.0757283	-0.0555705	-0.176017	-0.141359
2009-09-01	Q9UHD8-5	Septin-9	15	15	2.10864	2.27126	2.0319	2.01052
STX18	Q9P2W9	Syntaxin-18	2	2	-3.39663	-3.09653	-3.30491	-3.52524
AGL	P35573-2	Glycogen debranching enzyme	6	6	-0.0458377	-0.10327	-0.160882	-0.325165
SNRPD3	P62318-2	Small nuclear ribonucleoprotein Sm D3	3	3	-0.550674	-0.394659	-0.603866	-0.678276
ERLIN2	O94905	Erlin-2	6	3	0.320407	0.1663	-0.077962	0.229885
NEDD8	Q15843	NEDD8	3	3	0.181728	0.282241	0.123832	0.00687702
AIF1	P55008	Allograft inflammatory factor 1	5	5	0.942112	1.35261	1.09257	0.870003
IDH3B	O43837	Isocitrate dehydrogenase [NAD] subunit beta, mitochondrial	4	4	-0.932795	-1.31829	-1.13862	-1.44339
THOC2	Q8NI27	THO complex subunit 2	2	2	-2.36619	-2.4373	-2.24025	-2.89346
SIRPB1	Q5TFQ8	Signal-regulatory protein beta-1 isoform 3	3	3	-1.7597	-1.32875	-1.83609	-1.58243
COX7B	P24311	Cytochrome c oxidase subunit 7B, mitochondrial	2	2	0.509952	0.470722	0.427013	0.224299
PGM1	P36871	Phosphoglucomutase-1	15	15	2.58943	2.51185	2.43307	2.33966
DNAJC9	Q8WXX5	DnaJ homolog subfamily C member 9	3	3	-1.45181	-1.74682	-1.63199	-1.89497
TROVE2	P10155	60 kDa SS-A/Ro ribonucleoprotein	9	9	0.291369	0.172178	0.188064	-0.0527593
DOK3	Q7L591	Docking protein 3	8	8	0.40744	0.408084	0.180761	0.30655
HEBP2	Q9Y5Z4	Heme-binding protein 2	3	3	-0.843868	-0.644539	-0.93171	-0.88366
COPZ1	P61923-5	Coatomer subunit zeta-1	4	4	0.518968	0.331229	0.171574	0.351972
DDRGK1	Q96HY6	DDRGK domain-containing protein 1	5	5	-3.43054	-2.66433	-3.94119	-2.47987
AP1M1	Q9BXS5	AP-1 complex subunit mu-1	11	11	0.701687	0.761231	0.570167	0.56695
UBLCP1	Q8WVY7	Ubiquitin-like domain-containing CTD phosphatase 1	3	2	-3.39173	-2.9475	-3.13431	-3.53061
AIMP1	Q12904	Aminoacyl tRNA synthase complex-interacting multifunctional protein 1	3	3	-2.01931	-1.55215	-1.94378	-1.95293
CAPZB	P47756-2	F-actin-capping protein subunit beta	19	3	4.36601	4.38708	4.07289	4.35595
DOCK2	Q92608	Dedicator of cytokinesis protein 2	16	15	1.04126	0.925796	0.995738	0.647383
SH3GLB1	Q9Y371	Endophilin-B1	7	6	1.09186	1.03625	0.70662	1.0978
NAPA	P54920	Alpha-soluble NSF attachment protein	15	15	1.95737	1.91483	1.71626	1.83257
HMGB2	P26583	High mobility group protein B2	8	7	2.98769	3.0406	3.07972	2.62523
SLFN14	P0C7P3-2	Schlafen family member 14	6	6	0.188515	-0.148441	-0.301341	0.0188152
SERPINH1	P50454	Serpin H1	9	9	0.785649	0.788656	0.65115	0.604371
UCHL5	Q9Y5K5-2	Ubiquitin carboxyl-terminal hydrolase isozyme L5	4	4	-0.984682	-1.45044	-1.45956	-1.29373
ELANE	P08246	Neutrophil elastase	2	2	-0.722356	-0.402394	-0.53379	-0.908224
AHNAK	Q09666	Neuroblast differentiation-associated protein AHNAK	153	153	5.96849	6.24079	5.92681	5.96668
SMC3	Q9UQE7	Structural maintenance of chromosomes protein 3	11	11	0.799628	0.689085	0.585251	0.588071
TTR	P02766	Transthyretin	5	4	1.53855	1.41244	1.31683	1.31954
CD84	Q9UIB8-3	SLAM family member 5	3	3	0.0361638	-0.28465	-0.258591	-0.30419
PDIA6	Q15084-3	Protein disulfide-isomerase A6	18	18	3.325	3.23968	3.13481	3.11567
PTGES3	Q15185-3	Prostaglandin E synthase 3	3	3	1.42437	1.20047	1.10297	1.20798
RAB18	Q9NP72	Ras-related protein Rab-18	9	9	0.311629	0.0863375	0.0444125	0.0405483
PRKG1	Q13976-2	cGMP-dependent protein kinase 1	15	15	1.40988	1.43263	1.1917	1.33808
PNPLA6	Q8IY17-5	Neuropathy target esterase	2	2	-3.69028	-3.61795	-3.24917	-4.37112
DCPS	Q96C86	m7GpppX diphosphatase	5	5	-0.456108	-0.482441	-0.533709	-0.716361
PTTG1IP	P53801	Pituitary tumor-transforming gene 1 protein-interacting protein	4	4	0.788546	0.668488	0.0805883	1.06552
RASA2	Q15283-2	Ras GTPase-activating protein 2	2	2	-2.63075	-2.87	-2.47215	-3.33939
RTCA	O00442	RNA 3-terminal phosphate cyclase	3	3	-1.75894	-1.23105	-1.77358	-1.52516
DIABLO	Q9NR28-2	Diablo homolog, mitochondrial	5	5	0.368401	0.355208	0.195258	0.220106
DDB1	Q16531	DNA damage-binding protein 1	13	13	1.75778	1.65946	1.69124	1.41779
EEF1G	P26641	Elongation factor 1-gamma	20	20	4.02696	4.11177	3.90112	3.93018
CAST	P20810-8	Calpastatin	4	4	-0.412208	-0.432105	-0.69855	-0.452287
PRDX4	Q13162	Peroxiredoxin-4	9	7	1.62932	1.40636	1.4428	1.28637
PITPNB	P48739	Phosphatidylinositol transfer protein beta isoform	6	5	0.246674	0.417448	0.27108	0.0866804
ARHGAP1	Q07960	Rho GTPase-activating protein 1	22	22	3.10056	2.98526	2.88674	2.89281
MOB4	Q9Y3A3-2	MOB-like protein phocein	3	3	-1.31265	-1.0399	-1.47093	-1.18761
RCSD1	Q6JBY9	CapZ-interacting protein	2	2	-1.83414	-1.97582	-2.02124	-2.09312
MOB1A	Q9H8S9	MOB kinase activator 1A	4	4	0.380037	0.175417	-0.0245687	0.276559
CDV3	Q9UKY7-2	Protein CDV3 homolog	2	2	0.147104	0.288757	-0.129468	0.262097
PGRMC2	O15173	Membrane-associated progesterone receptor component 2	3	2	-2.49689	-2.1679	-2.6326	-2.33386
ETF1	P62495-2	Eukaryotic peptide chain release factor subunit 1	11	11	1.40375	1.08016	1.20709	0.97586
LGALS1	P09382	Galectin-1	10	10	3.57916	3.90441	3.54202	3.64061
FGD3	Q5JSP0	FYVE, RhoGEF and PH domain-containing protein 3	4	4	-2.13447	-1.90109	-2.32267	-2.01363
OSBP	P22059	Oxysterol-binding protein 1	8	8	0.145434	-0.0438928	-0.0546346	-0.144259
TUFM	P49411	Elongation factor Tu, mitochondrial	21	21	3.36086	3.39805	3.13337	3.32545
RAB31	Q13636	Ras-related protein Rab-31	3	3	-1.7505	-1.84859	-2.02234	-1.87575
FCN1	O00602	Ficolin-1	6	6	1.6477	1.9099	1.64043	1.61879
TUBB	P07437	Tubulin beta chain	23	5	5.52351	5.56208	5.2889	5.49832
SNCA	P37840-2	Alpha-synuclein	11	11	4.20088	4.11986	3.91478	4.10796
F13A1	P00488	Coagulation factor XIII A chain	42	42	6.27857	6.12308	5.97308	6.13231
ARF5	P84085	ADP-ribosylation factor 5	10	5	0.677825	0.693566	0.475366	0.600455
CAB39	Q9Y376	Calcium-binding protein 39	9	9	1.32512	1.15328	1.2708	0.912479
ABHD11	Q8NFV4	Alpha/beta hydrolase domain-containing protein 11	3	3	-1.5292	-1.20992	-1.38685	-1.64692
NRD1	O43847	Nardilysin	7	7	-0.348972	-0.36323	-0.515947	-0.490662
RPL27A	P46776	60S ribosomal protein L27a	4	4	0.905971	1.08491	0.935571	0.761161
FAH	P16930	Fumarylacetoacetase	5	5	-1.93743	-1.90791	-1.78172	-2.35736
SNRPG	P62308	Small nuclear ribonucleoprotein G	3	3	0.720443	0.735523	0.577422	0.584973
LMAN1	P49257	Protein ERGIC-53	7	7	-0.241178	-0.559057	-0.550213	-0.54313
CSNK2A1	P68400	Casein kinase II subunit alpha	3	3	-2.81524	-2.23855	-3.0197	-2.32701
USP7	Q93009-3	Ubiquitin carboxyl-terminal hydrolase 7	11	11	0.60551	0.427273	0.528364	0.212823
TUBB1	Q9H4B7	Tubulin beta-1 chain	25	19	6.32601	6.26751	5.99485	6.30711
VAMP3	Q15836	Vesicle-associated membrane protein 3	2	2	-0.807337	-0.980806	-1.36813	-0.711354
CLIC4	Q9Y696	Chloride intracellular channel protein 4	10	9	0.953408	1.06693	0.866485	0.862524
LRRFIP1	Q32MZ4-3	Leucine-rich repeat flightless-interacting protein 1	11	11	1.69958	1.81296	1.46367	1.75769
RAB11FIP1	Q6WKZ4-3	Rab11 family-interacting protein 1	2	2	-1.15054	-1.10762	-1.12573	-1.42356
GSPT1	P15170	Eukaryotic peptide chain release factor GTP-binding subunit ERF3A	13	13	1.56681	1.65097	1.35757	1.56923
ARHGEF6	Q15052	Rho guanine nucleotide exchange factor 6	4	2	-1.0948	-1.14347	-1.4768	-1.05233
TPT1	P13693	Translationally-controlled tumor protein	8	8	1.85612	1.846	1.54	1.87154
PFKP	Q01813	ATP-dependent 6-phosphofructokinase, platelet type	29	25	3.43211	3.31331	3.20924	3.24561
STK10	O94804	Serine/threonine-protein kinase 10	21	20	2.46396	2.49071	2.35819	2.30791
TMED2	Q15363	Transmembrane emp24 domain-containing protein 2	3	3	-0.990913	-0.840505	-1.36608	-0.752655
GFPT1	Q06210-2	Glutamine--fructose-6-phosphate aminotransferase [isomerizing] 1	5	5	-1.3226	-1.87566	-1.59629	-1.8868
NDUFB5	O43674-2	NADH dehydrogenase [ubiquinone] 1 beta subcomplex subunit 5, mitochondrial	2	2	-1.84032	-1.27243	-1.81378	-1.58286
STK26	Q9P289	Serine/threonine-protein kinase 26	13	5	0.500054	0.365335	0.383943	0.197761
PPP1R18	Q6NYC8	Phostensin	4	4	-0.522987	-0.595973	-0.607516	-0.79401
TBCA	O75347	Tubulin-specific chaperone A	7	7	1.43835	1.56448	1.29411	1.42725
DPYSL2	Q16555-2	Dihydropyrimidinase-related protein 2	15	15	2.28767	2.14698	2.01741	2.13589
PFN1	P07737	Profilin-1	15	15	7.27308	7.41217	7.0018	7.40239
OXCT1	P55809	Succinyl-CoA:3-ketoacid coenzyme A transferase 1, mitochondrial	9	9	0.920368	0.888294	0.695833	0.832342
DPP7	Q9UHL4	Dipeptidyl peptidase 2	8	8	0.416945	0.554275	0.306862	0.385272
RAB14	P61106	Ras-related protein Rab-14	13	13	2.88014	2.71461	2.55367	2.76206
APOA2	P02652	Apolipoprotein A-II	2	2	-1.44563	-1.39977	-2.43655	-0.687665
AP1B1	Q10567-3	AP-1 complex subunit beta-1	28	13	3.08922	3.0851	2.92736	2.96817
NDUFA9	Q16795	NADH dehydrogenase [ubiquinone] 1 alpha subcomplex subunit 9, mitochondrial	5	5	-0.0584362	-0.183631	-0.279659	-0.24079
PDK3	Q15120	[Pyruvate dehydrogenase (acetyl-transferring)] kinase isozyme 3, mitochondrial	2	2	-2.02967	-1.96525	-2.18343	-2.08912
VCL	P18206	Vinculin	87	87	8.23009	8.08229	7.99875	8.03635
RPS6	P62753	40S ribosomal protein S6	7	7	1.88882	1.72317	1.83377	1.50097
TSC22D4	Q9Y3Q8-2	TSC22 domain family protein 4	2	2	-0.638685	-0.489754	-0.816531	-0.588703
PBDC1	Q9BVG4	Protein PBDC1	4	4	-0.595734	-0.928067	-0.877763	-0.922123
FMNL1	O95466-2	Formin-like protein 1	17	17	1.54992	1.46398	1.44456	1.29335
RAP1GDS1	P52306-4	Rap1 GTPase-GDP dissociation stimulator 1	16	16	1.89627	1.71068	1.61819	1.71285
DYNC1LI1	Q9Y6G9	Cytoplasmic dynein 1 light intermediate chain 1	3	3	-1.14411	-1.54063	-1.57329	-1.38587
MATR3	P43243	Matrin-3	13	13	1.12503	0.915675	0.896667	0.869876
SAE1	Q9UBE0	SUMO-activating enzyme subunit 1	6	6	0.773623	0.703059	0.69161	0.511136
IGLL5	P0DOX8	Immunoglobulin lambda-like polypeptide 5	6	2	-0.415618	-0.104786	-0.384759	-0.40906
WDFY4	Q6ZS81-2	WD repeat- and FYVE domain-containing protein 4	2	2	-6.18338	-5.39684	-6.60143	-5.25191
RPL15	P61313	60S ribosomal protein L15	5	5	1.39748	1.4206	1.4655	1.08012
CHMP2A	O43633	Charged multivesicular body protein 2a	3	3	-0.164498	0.177085	-0.206466	-0.0532416
GBP1	P32455	Interferon-induced guanylate-binding protein 1	8	5	0.735785	1.42593	1.05991	0.830004
2007-09-01	Q16181	Septin-7	20	19	3.35997	3.3739	3.12019	3.34334
FABP5	Q01469	Fatty acid-binding protein, epidermal	5	5	0.189283	0.435774	0.10999	0.244869
BLVRA	P53004	Biliverdin reductase A	10	10	1.63854	1.67659	1.43797	1.60743
PRMT1	Q99873-2	Protein arginine N-methyltransferase 1	6	6	-0.0305283	-0.0560025	-0.214951	-0.140462
CNN2	Q99439	Calponin-2	11	11	3.58492	3.58537	3.28614	3.61544
IGHG1	P0DOX5	Ig gamma-1 chain C region	10	5	2.6453	2.76536	2.44735	2.6951
UBA1	P22314-2	Ubiquitin-like modifier-activating enzyme 1	36	36	4.14771	4.12737	4.0283	3.97867
S100A12	P80511	Protein S100-A12	5	5	1.94913	2.46963	2.19007	1.96175
RNH1	P13489	Ribonuclease inhibitor	21	21	2.95803	2.94392	2.80173	2.83336
DNPEP	Q9ULA0	Aspartyl aminopeptidase	2	2	-2.23473	-2.53322	-2.26669	-2.76764
CEP170	Q5SW79-2	Centrosomal protein of 170 kDa	2	2	-3.39186	-3.64899	-3.26244	-4.04472
DDX17	Q92841-1	Probable ATP-dependent RNA helicase DDX17	18	12	2.39954	2.42834	2.37048	2.19138
KPNA1	P52294	Importin subunit alpha-5	3	2	-2.45885	-1.94541	-2.59947	-2.07019
ENO2	P09104	Gamma-enolase	15	12	1.41915	1.20108	1.03736	1.31788
ANP32B	Q92688-2	Acidic leucine-rich nuclear phosphoprotein 32 family member B	6	5	2.234	2.49422	2.18675	2.27667
RPS21	P63220	40S ribosomal protein S21	6	6	1.05951	1.4135	0.83822	1.37
S100A4	P26447	Protein S100-A4	6	6	5.42058	5.73368	5.43074	5.45878
TRAP1	Q12931-2	Heat shock protein 75 kDa, mitochondrial	3	3	-1.27139	-0.98848	-1.31022	-1.21391
SBDS	Q9Y3A5	Ribosome maturation protein SBDS	3	3	-0.447162	-0.354459	-0.346679	-0.717664
NCKAP1	Q9Y2A7	Nck-associated protein 1	8	8	0.781085	0.580525	0.521061	0.578076
CD226	Q15762	CD226 antigen	5	5	0.226032	0.212225	0.092919	0.0843628
CMTM6	Q9NX76	CKLF-like MARVEL transmembrane domain-containing protein 6	3	3	0.0336021	-0.798857	-0.648529	-0.377248
COX7A2	P14406	Cytochrome c oxidase subunit 7A2, mitochondrial	2	2	0.710203	0.801708	0.68662	0.565637
SEC13	P55735-2	Protein SEC13 homolog	4	4	-0.943345	-0.740015	-1.19072	-0.7514
NOLC1	Q14978	Nucleolar and coiled-body phosphoprotein 1	4	4	-0.680202	-0.61725	-0.825611	-0.729671
ENOPH1	Q9UHY7	Enolase-phosphatase E1	4	4	-1.75007	-1.97891	-1.79785	-2.18772
PDHX	O00330	Pyruvate dehydrogenase protein X component, mitochondrial	2	2	-2.02564	-2.56013	-2.59323	-2.24897
DERA	Q9Y315	Deoxyribose-phosphate aldolase	6	6	-0.716656	-0.940331	-1.16086	-0.751949
CSTF2	P33240-2	Cleavage stimulation factor subunit 2	2	2	-1.92417	-1.84411	-2.2149	-1.80915
PSMA3	P25788-2	Proteasome subunit alpha type-3	10	10	2.3897	2.47926	2.22825	2.38506
PCBP1	Q15365	Poly(rC)-binding protein 1	10	7	2.94331	2.97896	2.87138	2.79577
TUBB4B	P68371	Tubulin beta-4B chain	23	3	2.31168	2.35583	2.09559	2.31701
CCZ1	P86791	Vacuolar fusion protein CCZ1 homolog	2	2	-2.80685	-2.5089	-2.69164	-2.87835
S100A11	P31949	Protein S100-A11	6	6	2.74064	3.01907	2.66138	2.84461
TMPO	P42166	Lamina-associated polypeptide 2, isoform alpha	11	3	-1.74641	-1.56369	-1.46175	-2.10004
EXOC4	Q96A65	Exocyst complex component 4	5	5	-0.844281	-1.19982	-0.989895	-1.30575
ARPC1B	O15143	Actin-related protein 2/3 complex subunit 1B	16	15	4.96265	5.15983	4.88133	4.98979
DOK2	O60496	Docking protein 2	6	6	0.0994593	0.184845	-0.127469	0.161793
IMMT	Q16891-2	MICOS complex subunit MIC60	20	20	2.48622	2.49356	2.36597	2.36392
SPTB	P11277-2	Spectrin beta chain, erythrocytic	51	46	2.80227	2.70244	2.62443	2.63057
HLA-DPA1	P20036	HLA class II histocompatibility antigen, DP alpha 1 chain	2	2	-1.26256	-1.08516	-1.39088	-1.2064
PSMD11	O00231	26S proteasome non-ATPase regulatory subunit 11	10	10	1.22136	1.04103	1.10197	0.911006
TST	Q16762	Thiosulfate sulfurtransferase	6	6	0.922614	1.13102	0.846026	0.958612
USP15	Q9Y4E8-2	Ubiquitin carboxyl-terminal hydrolase 15	12	11	1.03958	1.09534	0.918064	0.968325
TLN1	Q9Y490	Talin-1	179	156	9.6182	9.50837	9.36952	9.50857
SNX3	O60493	Sorting nexin-3	7	6	1.76152	1.85531	1.72185	1.64677
AIMP2	Q13155-2	Aminoacyl tRNA synthase complex-interacting multifunctional protein 2	3	3	-0.890773	-0.973445	-1.01334	-1.09902
PCSK6	P29122-2	Proprotein convertase subtilisin/kexin type 6	6	6	-0.081859	-0.253683	-0.273677	-0.309945
IRAK3	Q9Y616	Interleukin-1 receptor-associated kinase 3	2	2	-2.63392	-2.50903	-2.85902	-2.53191
RAB32	Q13637	Ras-related protein Rab-32	12	10	1.91951	1.92921	1.77604	1.82493
PSMC5	P62195	26S protease regulatory subunit 8	9	9	0.0488778	0.00635653	-0.0695736	-0.122158
RABGAP1L	Q5R372-4	Rab GTPase-activating protein 1-like	3	2	-2.95773	-2.50837	-2.69913	-3.01342
NDUFA6	P56556	NADH dehydrogenase [ubiquinone] 1 alpha subcomplex subunit 6	2	2	-1.03896	-1.00025	-0.934092	-1.35129
ACTN4	O43707	Alpha-actinin-4	60	36	5.00733	5.1262	4.88404	5.00354
SET	Q01105-3	Protein SET	5	5	1.36175	1.48062	1.28547	1.31139
PSMB1	P20618	Proteasome subunit beta type-1	8	8	1.83165	1.85984	1.56618	1.87981
PSMD9	O00233	26S proteasome non-ATPase regulatory subunit 9	4	4	-0.893819	-1.15823	-1.11899	-1.17854
VAV3	Q9UKW4-2	Guanine nucleotide exchange factor VAV3	3	2	-4.43088	-4.39229	-4.74811	-4.31979
EIF4A3	P38919	Eukaryotic initiation factor 4A-III	10	7	-0.52313	-0.388839	-0.588643	-0.567771
PDLIM7	Q9NR12	PDZ and LIM domain protein 7	17	17	3.04172	2.51256	2.7169	2.59306
PGAM1	P18669	Phosphoglycerate mutase 1	16	16	3.57281	3.70778	3.54193	3.495
BTK	Q06187	Tyrosine-protein kinase BTK	21	21	2.86348	2.72006	2.65166	2.68826
DCTN3	O75935	Dynactin subunit 3	4	4	0.188202	0.0785392	0.111918	-0.0869774
TOMM70A	O94826	Mitochondrial import receptor subunit TOM70	5	5	-0.84499	-0.773373	-1.09855	-0.761479
PDIA3	P30101	Protein disulfide-isomerase A3	34	34	6.22171	6.25852	6.07825	6.16085
DNAJC13	O75165	DnaJ homolog subfamily C member 13	5	5	-2.03644	-1.71892	-2.04593	-1.95049
MYO9B	Q13459-2	Unconventional myosin-IXb	6	6	0.164129	-0.0272122	-0.13147	0.0275848
PAFAH1B2	P68402	Platelet-activating factor acetylhydrolase IB subunit beta	2	2	-0.599939	-0.733933	-1.23197	-0.342375
BZW1	Q7L1Q6-2	Basic leucine zipper and W2 domain-containing protein 1	9	9	0.66296	0.893334	0.662364	0.653691
KIAA1468	Q9P260	LisH domain and HEAT repeat-containing protein KIAA1468	3	3	-2.23458	-2.34419	-2.49346	-2.32431
UBE2O	Q9C0C9	E2/E3 hybrid ubiquitin-protein ligase UBE2O	11	11	1.31183	1.0326	1.03265	1.07355
FXR1	P51114	Fragile X mental retardation syndrome-related protein 1	4	4	-2.14974	-1.65392	-1.78773	-2.25343
BSG	P35613-2	Basigin	4	4	0.738199	0.702915	0.491733	0.712743
RAD23B	P54727	UV excision repair protein RAD23 homolog B	12	9	2.29943	2.38033	2.05483	2.38865
PKM	P14618	Pyruvate kinase PKM	40	5	6.50727	6.60179	6.42249	6.45032
CTSC	P53634	Dipeptidyl peptidase 1	5	5	0.800467	1.01478	0.688825	0.890714
NHLRC2	Q8NBF2	NHL repeat-containing protein 2	8	8	0.576625	0.416838	0.223285	0.53587
PABPC1	P11940-2	Polyadenylate-binding protein 1	17	6	2.36885	2.53932	2.24249	2.4317
CAPZA1	P52907	F-actin-capping protein subunit alpha-1	14	11	3.88435	3.86381	3.71499	3.79953
TPP2	P29144	Tripeptidyl-peptidase 2	24	24	2.5478	2.33745	2.3126	2.33934
ILF2	Q12905	Interleukin enhancer-binding factor 2	9	9	1.57927	1.72282	1.43975	1.62932
VAPB	O95292	Vesicle-associated membrane protein-associated protein B/C	3	2	0.120633	0.048629	-0.17643	0.113281
LCP1	P13796	Plastin-2	47	38	6.07661	6.40013	6.09505	6.14971
PRKCD	Q05655	Protein kinase C delta type	18	16	2.28179	2.19195	2.15762	2.08484
DPY30	Q9C005	Protein dpy-30 homolog	2	2	-2.0311	-2.12194	-2.04851	-2.33575
PDLIM1	O00151	PDZ and LIM domain protein 1	20	20	4.45785	4.2365	4.04303	4.42023
SERPINB1	P30740	Leukocyte elastase inhibitor	23	22	4.34624	4.56186	4.36139	4.3157
EZR	P15311	Ezrin	30	19	3.11576	3.29111	3.07717	3.09902
BST1	Q10588	ADP-ribosyl cyclase/cyclic ADP-ribose hydrolase 2	4	4	-1.31337	-1.08909	-1.19811	-1.4349
TBC1D15	Q8TC07-2	TBC1 domain family member 15	6	6	-1.14469	-0.958609	-1.19507	-1.13784
OTUB1	Q96FW1	Ubiquitin thioesterase OTUB1	5	5	0.703781	0.640113	0.577873	0.536461
TPM4	P67936	Tropomyosin alpha-4 chain	29	8	7.54086	7.63713	7.43344	7.5154
EIF3J	O75822	Eukaryotic translation initiation factor 3 subunit J	8	7	0.121259	0.13278	0.0180013	0.00713075
COX6B1	P14854	Cytochrome c oxidase subunit 6B1	6	6	1.66902	1.73027	1.59181	1.57943
LAMTOR2	Q9Y2Q5	Ragulator complex protein LAMTOR2	3	3	-1.67353	-1.85034	-1.80489	-1.94687
GLB1	P16278	Beta-galactosidase	6	6	-0.223558	-0.36865	-0.373612	-0.446026
STX7	O15400-2	Syntaxin-7	10	10	1.63592	1.76459	1.60493	1.56845
GNS	P15586-2	N-acetylglucosamine-6-sulfatase	6	6	-0.0240242	0.21728	-0.196805	0.163077
GNAQ	P50148	Guanine nucleotide-binding protein G(q) subunit alpha	16	16	2.69385	2.68747	2.45161	2.70275
CLIP1	P30622-2	CAP-Gly domain-containing linker protein 1	13	9	1.36567	1.2987	1.34679	1.09078
SEC23IP	Q9Y6Y8-2	SEC23-interacting protein	4	4	-1.26732	-1.43458	-1.63854	-1.29007
PHB2	Q99623	Prohibitin-2	16	16	2.61944	2.56922	2.43733	2.52464
HCLS1	P14317	Hematopoietic lineage cell-specific protein	12	12	2.51432	2.48928	2.29797	2.47905
SLC25A24	Q6NUK1	Calcium-binding mitochondrial carrier protein SCaMC-1	10	10	0.566275	0.800636	0.543064	0.597262
ARPC1A	Q92747	Actin-related protein 2/3 complex subunit 1A	6	5	-0.312891	-0.53496	-0.422678	-0.651569
RASA1	P20936-2	Ras GTPase-activating protein 1	9	9	0.619538	0.604885	0.577151	0.4214
WDR1	O75083	WD repeat-containing protein 1	36	36	5.9878	5.99828	5.86817	5.89216
EXOC8	Q8IYI6	Exocyst complex component 8	2	2	-3.18036	-2.06645	-2.8349	-2.63763
SNX1	Q13596-2	Sorting nexin-1	6	4	-2.65806	-2.2428	-2.70234	-2.42359
TCP1	P17987	T-complex protein 1 subunit alpha	25	25	3.60225	3.58847	3.44205	3.52496
PSMB10	P40306	Proteasome subunit beta type-10	6	6	1.00527	1.19445	0.804221	1.17219
SKAP1	Q86WV1-2	Src kinase-associated phosphoprotein 1	3	3	-2.36525	-2.33161	-2.26696	-2.65284
UBE3C	Q15386	Ubiquitin-protein ligase E3C	2	2	-2.97886	-2.97905	-3.00498	-3.17584
PCK2	Q16822	Phosphoenolpyruvate carboxykinase [GTP], mitochondrial	7	7	-0.246556	-0.605887	-0.450697	-0.623734
SYTL4	Q96C24	Synaptotagmin-like protein 4	21	21	2.95143	2.9457	2.77413	2.90104
RPS27A	P62979	Ubiquitin-40S ribosomal protein S27a	8	8	3.71801	3.93823	3.81926	3.61655
RPS17	P08708	40S ribosomal protein S17	4	4	-0.443815	-0.568961	-0.590196	-0.642594
DNM3	Q9UQ16-2	Dynamin-3	13	2	-3.43906	-2.96477	-3.48073	-3.14198
LGALSL	Q3ZCW2	Galectin-related protein	8	8	2.43503	2.44405	2.35125	2.30958
APRT	P07741	Adenine phosphoribosyltransferase	13	13	2.39899	2.6005	2.3127	2.46861
ACTR2	P61160	Actin-related protein 2	15	15	3.8926	3.85673	3.71322	3.81795
RBM14	Q96PK6	RNA-binding protein 14	6	6	0.0895931	0.299751	0.0513766	0.119913
PSMD5	Q5IFJ8	26S proteasome non-ATPase regulatory subunit 5	11	11	0.870592	0.828519	0.695501	0.785908
SOD1	P00441	Superoxide dismutase [Cu-Zn]	7	7	3.44575	3.4665	3.34624	3.34844
S100A6	P06703	Protein S100-A6	6	6	4.03924	4.42382	4.0748	4.17089
GAPDH	P04406	Glyceraldehyde-3-phosphate dehydrogenase	22	22	6.46557	6.37219	6.38092	6.23981
FLNA	P21333-2	Filamin-A	168	150	9.79329	9.68361	9.56441	9.69552
SF3B3	Q15393	Splicing factor 3B subunit 3	15	15	1.26	1.32146	1.18112	1.1835
ABCD3	P28288-2	ATP-binding cassette sub-family D member 3	2	2	-2.63137	-2.62172	-3.23028	-2.23885
VPS26B	Q4G0F5	Vacuolar protein sorting-associated protein 26B	6	5	-0.720671	-0.67033	-0.746114	-0.860907
FAM129A	Q9BZQ8	Protein Niban	5	5	-1.33016	-1.25421	-1.3559	-1.44416
PITPNA	Q00169	Phosphatidylinositol transfer protein alpha isoform	4	3	-0.945552	-0.714932	-0.886302	-0.98945
EMC1	Q8N766-4	ER membrane protein complex subunit 1	2	2	-4.01996	-3.40802	-4.13648	-3.50654
ATP6V1H	Q9UI12-2	V-type proton ATPase subunit H	5	5	-0.345201	-0.457863	-0.388529	-0.629273
BCL2L1	Q07817-2	Bcl-2-like protein 1	2	2	-1.25672	-1.70262	-1.68888	-1.48448
BIN2	Q9UBW5	Bridging integrator 2	22	20	4.24522	4.22267	4.0146	4.23936
RBM8A	Q9Y5S9	RNA-binding protein 8A	4	4	-1.04347	-0.769196	-0.952156	-1.07418
GYG1	P46976	Glycogenin-1	6	6	0.698011	0.587558	0.666895	0.405874
UTRN	P46939	Utrophin	28	28	1.29895	1.32362	1.18465	1.22525
NUP54	Q7Z3B4	Nucleoporin p54	3	3	-2.12669	-2.51113	-2.30493	-2.54542
SPCS3	P61009	Signal peptidase complex subunit 3	3	3	-1.6055	-1.28637	-1.51424	-1.58981
IL16	Q14005-3	Pro-interleukin-16	7	7	1.3816	1.47354	1.29029	1.35332
USO1	O60763	General vesicular transport factor p115	12	12	1.08278	0.983078	0.837363	1.01718
NAPRT	Q6XQN6	Nicotinate phosphoribosyltransferase	10	10	-0.0055903	0.2474	-0.0117499	0.0423291
PSMA7	O14818	Proteasome subunit alpha type-7	8	8	1.3168	1.3613	1.31027	1.15726
CALR	P27797	Calreticulin	18	18	5.32094	5.44273	5.2609	5.29265
CPPED1	Q9BRF8	Serine/threonine-protein phosphatase CPPED1	5	5	0.139355	0.30081	0.286551	-0.055727
EIF1AX	P47813	Eukaryotic translation initiation factor 1A, X-chromosomal	2	2	-3.39754	-2.80987	-3.55657	-2.85982
RGS18	Q9NS28	Regulator of G-protein signaling 18	6	6	1.85648	1.71018	1.65294	1.70525
IMPDH2	P12268	Inosine-5-monophosphate dehydrogenase 2	7	7	-1.26787	-1.34448	-1.39059	-1.42972
RPLP2	P05387	60S acidic ribosomal protein P2	7	6	1.81446	1.89342	1.76315	1.73755
CCT6A	P40227	T-complex protein 1 subunit zeta	21	21	3.5486	3.46423	3.35526	3.45095
NDUFV1	P49821-2	NADH dehydrogenase [ubiquinone] flavoprotein 1, mitochondrial	9	9	-0.121316	-0.0130283	-0.0673878	-0.272772
CYFIP1	Q7L576	Cytoplasmic FMR1-interacting protein 1	33	14	2.81631	2.6616	2.60477	2.66762
PLEC	Q15149-7	Plectin	164	159	5.46541	5.5338	5.45051	5.34372
KLC1	Q07866-8	Kinesin light chain 1	8	8	0.160885	0.333356	0.128591	0.160695
NT5C	Q8TCD5-2	5(3)-deoxyribonucleotidase, cytosolic type	2	2	-0.749857	-0.566803	-0.69053	-0.831065
HSP90AA1	P07900	Heat shock protein HSP 90-alpha	40	26	5.72618	5.84159	5.66311	5.70015
RAP1B	P61224	Ras-related protein Rap-1b	18	6	6.13971	5.93739	5.93533	5.93744
IFI16	Q16666-3	Gamma-interferon-inducible protein 16	8	8	0.186607	0.184865	0.387516	-0.219921
ESYT1	Q9BSJ8	Extended synaptotagmin-1	30	30	3.59479	3.49826	3.44897	3.44112
CTSW	P56202	Cathepsin W	3	3	-1.26193	-1.2579	-1.42825	-1.29442
AP1G1	O43747	AP-1 complex subunit gamma-1	15	15	1.70139	1.52853	1.56348	1.46396
ASAP2	O43150-2	Arf-GAP with SH3 domain, ANK repeat and PH domain-containing protein 2	13	11	0.430511	0.319762	0.236624	0.311264
GOT2	P00505	Aspartate aminotransferase, mitochondrial	12	12	2.24524	2.14698	2.03248	2.15766
NDUFS2	O75306-2	NADH dehydrogenase [ubiquinone] iron-sulfur protein 2, mitochondrial	4	4	-0.746537	-1.00836	-0.979646	-0.977272
CELF2	O95319-5	CUGBP Elav-like family member 2	5	5	0.288212	0.421664	0.147928	0.36019
WNK1	Q9H4A3-2	Serine/threonine-protein kinase WNK1	3	3	-1.828	-3.01242	-2.18257	-2.85889
ASL	P04424-3	Argininosuccinate lyase	2	2	-1.20026	-1.76653	-1.63182	-1.53543
AFG3L2	Q9Y4W6	AFG3-like protein 2	6	6	-0.760866	-0.847177	-0.852184	-0.956161
FKBP5	Q13451	Peptidyl-prolyl cis-trans isomerase FKBP5	4	4	0.208068	0.232438	0.145877	0.0946537
AARS	P49588	Alanine--tRNA ligase, cytoplasmic	21	21	1.67678	1.48045	1.52515	1.43255
NONO	Q15233	Non-POU domain-containing octamer-binding protein	11	10	1.81917	1.77217	1.64955	1.74244
CDC42BPB	Q9Y5S2	Serine/threonine-protein kinase MRCK beta	7	6	-0.282559	-0.563283	-0.504567	-0.540622
WIPI2	Q9Y4P8-3	WD repeat domain phosphoinositide-interacting protein 2	2	2	-1.20888	-1.64581	-1.5737	-1.48004
SEC23A	Q15436	Protein transport protein Sec23A	10	8	-0.377358	-0.382921	-0.543891	-0.415316
SH3GLB2	Q9NR46	Endophilin-B2	7	6	-0.65659	-0.902683	-1.3122	-0.445614
FN1	P02751	Fibronectin	28	28	2.09674	2.14464	2.07312	1.96998
ADSS	P30520	Adenylosuccinate synthetase isozyme 2	8	8	-0.102988	-0.260366	-0.386112	-0.1755
POLR2A	P24928	DNA-directed RNA polymerase II subunit RPB1	2	2	-2.25101	-2.45159	-2.47707	-2.42296
PSMD12	O00232	26S proteasome non-ATPase regulatory subunit 12	7	7	0.896776	0.795802	0.747316	0.748418
GUCY1A3	Q02108-2	Guanylate cyclase soluble subunit alpha-3	8	8	0.189425	0.224391	0.0434144	0.173685
EIF2S3	P41091	Eukaryotic translation initiation factor 2 subunit 3	14	14	1.45362	1.46049	1.32998	1.38746
OLA1	Q9NTK5	Obg-like ATPase 1	12	12	1.87992	1.95816	1.8822	1.75925
ARCN1	P48444	Coatomer subunit delta	11	11	1.92594	1.97338	1.82681	1.87606
GBAS	O75323	Protein NipSnap homolog 2	5	4	0.0206891	-0.0921386	-0.0824276	-0.185221
ENPP4	Q9Y6X5	Bis(5-adenosyl)-triphosphatase ENPP4	5	5	-0.311526	-0.532218	-0.325663	-0.714219
PGRMC1	O00264	Membrane-associated progesterone receptor component 1	5	4	1.40768	1.27752	1.38495	1.10458
EIF3A	Q14152-2	Eukaryotic translation initiation factor 3 subunit A	18	18	1.5071	1.41999	1.45483	1.27698
CALD1	Q05682-5	Caldesmon	25	25	4.60867	4.27486	4.18938	4.4991
TMEM43	Q9BTV4	Transmembrane protein 43	5	5	0.587312	0.452868	0.248589	0.597017
FAM213B	Q8TBF2	Prostamide/prostaglandin F synthase	3	3	-0.60039	-0.71024	-0.708524	-0.795668
LARS	Q9P2J5	Leucine--tRNA ligase, cytoplasmic	8	8	-0.278831	-0.318716	-0.417997	-0.37251
AGFG1	P52594-2	Arf-GAP domain and FG repeat-containing protein 1	3	3	-0.639817	-0.280125	-0.486249	-0.626645
NHP2	Q9NX24	H/ACA ribonucleoprotein complex subunit 2	3	3	-1.84789	-1.72707	-1.66423	-2.10356
PTBP1	P26599	Polypyrimidine tract-binding protein 1	18	15	2.86326	2.99036	2.79976	2.86139
EIF2S2	P20042	Eukaryotic translation initiation factor 2 subunit 2	5	5	-0.558116	-0.891547	-0.749151	-0.892768
PCCB	P05166	Propionyl-CoA carboxylase beta chain, mitochondrial	3	3	-1.38641	-1.69223	-1.44797	-1.82284
VPS45	Q9NRW7	Vacuolar protein sorting-associated protein 45	2	2	-2.14552	-2.11304	-1.90636	-2.54419
MGLL	Q99685	Monoglyceride lipase	11	11	2.25141	2.13251	2.00773	2.18427
HDAC6	Q9UBN7	Histone deacetylase 6	4	4	-2.62837	-2.89306	-2.89412	-2.81888
CD46	P15529-16	Membrane cofactor protein	3	3	-0.105185	-0.00972008	-0.237024	-0.068097
EEF1E1	O43324	Eukaryotic translation elongation factor 1 epsilon-1	3	3	-1.44062	-1.73488	-1.66207	-1.70319
TES	Q9UGI8-2	Testin	8	8	0.976812	1.05156	0.969402	0.869371
JAK1	P23458	Tyrosine-protein kinase JAK1	2	2	-3.38771	-3.42186	-3.47875	-3.52039
PREP	P48147	Prolyl endopeptidase	15	14	1.04657	1.00828	1.05179	0.813528
MYH9	P35579	Myosin-9	168	135	9.35018	9.36826	9.22854	9.30081
SNX2	O60749-2	Sorting nexin-2	7	5	0.885255	0.94036	0.950506	0.68604
ARL8B	Q9NVJ2	ADP-ribosylation factor-like protein 8B	6	2	1.73167	1.6877	1.61828	1.61211
COTL1	Q14019	Coactosin-like protein	14	14	4.75402	4.81684	4.6726	4.70947
IMPAD1	Q9NX62	Inositol monophosphatase 3	2	2	-0.506599	-0.655193	-0.978336	-0.371426
SUN2	Q9UH99-2	SUN domain-containing protein 2	15	15	2.15411	2.25779	2.20487	2.01922
STAT5B	P51692	Signal transducer and activator of transcription 5B	20	4	2.53482	2.60291	2.5396	2.41034
NDUFA8	P51970	NADH dehydrogenase [ubiquinone] 1 alpha subcomplex subunit 8	3	3	-0.767353	-0.586057	-0.860879	-0.680291
MTHFD1	P11586	C-1-tetrahydrofolate synthase, cytoplasmic	23	23	2.11827	2.07602	2.05847	1.94829
NCKAP1L	P55160	Nck-associated protein 1-like	16	16	1.62278	1.46525	1.39494	1.50577
PIK3CD	O00329	Phosphatidylinositol 4,5-bisphosphate 3-kinase catalytic subunit delta isoform	3	3	-3.1741	-3.13304	-3.32663	-3.16764
DMTN	Q08495-4	Dematin	10	10	1.48775	1.04444	1.07525	1.27107
ARAP1	Q96P48-3	Arf-GAP with Rho-GAP domain, ANK repeat and PH domain-containing protein 1	15	15	0.794416	0.787304	0.767434	0.628682
PSMD14	O00487	26S proteasome non-ATPase regulatory subunit 14	3	3	-2.03201	-1.77006	-2.10449	-1.88317
SRSF2	Q01130	Serine/arginine-rich splicing factor 2	3	3	-0.284143	-0.506164	-0.407192	-0.5686
RBM39	Q14498-3	RNA-binding protein 39	5	5	-0.191674	-0.196922	-0.266975	-0.307036
HADHB	P55084	Trifunctional enzyme subunit beta, mitochondrial	14	14	2.42433	2.24344	2.1645	2.31797
ADAR	P55265-5	Double-stranded RNA-specific adenosine deaminase	7	7	-0.945489	-0.682436	-0.928805	-0.883703
PPP2R1A	P30153	Serine/threonine-protein phosphatase 2A 65 kDa regulatory subunit A alpha isoform	22	22	2.64457	2.67175	2.48436	2.64795
RGCC	Q9H4X1-2	Regulator of cell cycle RGCC	5	5	-0.200369	-0.34489	-0.556523	-0.172196
SFPQ	P23246	Splicing factor, proline- and glutamine-rich	18	17	2.86514	3.04973	2.83395	2.89769
HSP90B1	P14625	Endoplasmin	43	41	5.41336	5.41818	5.27208	5.37699
SND1	Q7KZF4	Staphylococcal nuclease domain-containing protein 1	29	29	2.90891	2.90623	2.75523	2.87745
DPM1	O60762	Dolichol-phosphate mannosyltransferase subunit 1	4	4	-1.15003	-1.26531	-1.45956	-1.13769
ATP5H	O75947	ATP synthase subunit d, mitochondrial	9	9	2.82494	2.74319	2.63378	2.75272
HNRNPH3	P31942-2	Heterogeneous nuclear ribonucleoprotein H3	6	5	0.371363	0.415842	0.363326	0.242872
DOCK11	Q5JSL3	Dedicator of cytokinesis protein 11	6	6	-0.106195	-0.105506	-0.133166	-0.259097
HNRNPA1	P09651-3	Heterogeneous nuclear ribonucleoprotein A1	14	13	3.33124	3.55	3.23618	3.46467
GSDMD	P57764	Gasdermin-D	5	5	-2.78719	-2.61903	-2.83511	-2.75115
IGF2R	P11717	Cation-independent mannose-6-phosphate receptor	2	2	-4.44264	-3.39669	-3.99949	-4.01953
ALDOA	P04075	Fructose-bisphosphate aldolase A	29	23	6.27259	6.29663	6.13453	6.25505
RPL13A	P40429	60S ribosomal protein L13a	5	5	1.08156	1.00956	1.06299	0.849117
PSMC3	P17980	26S protease regulatory subunit 6A	7	7	1.05093	0.80385	0.842271	0.834418
EIF2B1	Q14232-2	Translation initiation factor eIF-2B subunit alpha	3	2	-0.556361	-0.595414	-0.845583	-0.483777
ABHD16A	O95870-2	Abhydrolase domain-containing protein 16A	7	7	0.67971	0.625126	0.420761	0.706663
GLYR1	Q49A26-5	Putative oxidoreductase GLYR1	5	5	-1.44493	-1.19653	-1.27414	-1.54468
ACTN1	P12814	Alpha-actinin-1	67	38	8.00515	7.93547	7.83963	7.92421
LASP1	Q14847	LIM and SH3 domain protein 1	12	12	3.37983	3.50729	3.12992	3.58089
IFI35	P80217	Interferon-induced 35 kDa protein	4	4	-2.13503	-1.49201	-1.63225	-2.17062
PIP4K2A	P48426	Phosphatidylinositol 5-phosphate 4-kinase type-2 alpha	16	2	2.95833	3.05144	2.84074	2.99339
ACSF3	Q4G176	Acyl-CoA synthetase family member 3, mitochondrial	3	3	-2.35095	-2.4428	-2.89315	-2.07611
REEP5	Q00765	Receptor expression-enhancing protein 5	6	6	1.02579	1.09195	0.88738	1.05567
CLTC	Q00610-2	Clathrin heavy chain 1	79	79	5.223	5.18595	5.18065	5.05433
TCEB1	Q15369-2	Transcription elongation factor B polypeptide 1	3	3	-0.0109653	0.0871478	-0.241565	0.143895
RAB3GAP1	Q15042-3	Rab3 GTPase-activating protein catalytic subunit	4	4	-0.749026	-0.870584	-0.765604	-1.02776
SH3BGRL2	Q9UJC5	SH3 domain-binding glutamic acid-rich-like protein 2	5	5	1.69808	1.50196	1.37982	1.64677
CD109	Q6YHK3-4	CD109 antigen	7	7	-1.58681	-1.92584	-1.73689	-1.94877
SARS	P49591	Serine--tRNA ligase, cytoplasmic	14	14	1.92569	1.93414	1.85827	1.82856
CRYL1	Q9Y2S2-2	Lambda-crystallin homolog	3	3	-1.32943	-1.43608	-1.51111	-1.42689
SLK	Q9H2G2-2	STE20-like serine/threonine-protein kinase	6	5	-1.85702	-1.45764	-1.95829	-1.52873
RTN1	Q5IS59	Reticulon-1	4	4	0.619602	0.318791	0.406343	0.359991
PSMD7	P51665	26S proteasome non-ATPase regulatory subunit 7	8	8	0.329107	0.426545	0.192351	0.391608
UQCRFS1	P47985	Cytochrome b-c1 complex subunit Rieske, mitochondrial	6	6	0.282519	0.558065	0.337052	0.332563
SERPINB8	P50452	Serpin B8	5	3	-1.39549	-1.09879	-1.36091	-1.30206
NPLOC4	Q8TAT6	Nuclear protein localization protein 4 homolog	7	7	-0.22118	-0.175072	-0.297856	-0.266967
GNG11	P61952	Guanine nucleotide-binding protein G(I)/G(S)/G(O) subunit gamma-11	4	4	1.24046	1.17448	1.08021	1.16634
DCTN5	Q9BTE1	Dynactin subunit 5	3	3	-1.45004	-1.74249	-1.59779	-1.76296
VIM	P08670	Vimentin	45	44	6.4013	6.71084	6.43037	6.51372
RPL10A	P62906	60S ribosomal protein L10a	7	7	1.69497	1.96588	1.64555	1.84779
ANXA5	P08758	Annexin A5	22	22	4.23763	4.43355	4.28428	4.2195
CD14	P08571	Monocyte differentiation antigen CD14	8	8	0.462478	0.539847	0.441641	0.39332
BCAP31	P51572	B-cell receptor-associated protein 31	9	9	3.24299	3.21673	3.04844	3.24443
RAB2A	P61019	Ras-related protein Rab-2A	7	7	1.41269	1.34507	1.34099	1.25038
FYB	O15117-3	FYN-binding protein	20	20	3.36536	3.30167	3.09134	3.40951
CASP1	P29466-2	Caspase-1	6	6	0.42453	0.56303	0.507914	0.314268
FUT8	Q9BYC5-2	Alpha-(1,6)-fucosyltransferase	2	2	-2.02499	-2.55809	-2.88659	-1.8613
MOB2	Q70IA6-2	MOB kinase activator 2	2	2	-1.20716	-0.959596	-1.07053	-1.261
PIK3CG	P48736	Phosphatidylinositol 4,5-bisphosphate 3-kinase catalytic subunit gamma isoform	2	2	-2.03526	-1.66076	-2.04828	-1.81244
SLMAP	Q14BN4	Sarcolemmal membrane-associated protein	8	8	0.857212	0.861801	0.780543	0.773791
LYPLAL1	Q5VWZ2	Lysophospholipase-like protein 1	3	3	-0.670293	-1.05603	-0.97077	-0.919916
PRDX5	P30044-2	Peroxiredoxin-5, mitochondrial	11	11	3.03063	2.99496	2.89862	2.96299
EML2	O95834	Echinoderm microtubule-associated protein-like 2	13	13	1.42788	1.42375	1.4243	1.2635
TMOD3	Q9NYL9	Tropomodulin-3	17	17	2.86554	2.72321	2.65799	2.76714
NDUFA4	O00483	Cytochrome c oxidase subunit NDUFA4	4	4	0.613507	0.687782	0.430519	0.707938
HSPD1	P10809	60 kDa heat shock protein, mitochondrial	32	32	4.87085	4.88645	4.74621	4.84978
IARS2	Q9NSE4	Isoleucine--tRNA ligase, mitochondrial	8	8	0.389229	0.58779	0.443605	0.372446
ASNA1	O43681	ATPase ASNA1	8	8	0.8134	0.838088	0.786321	0.704252
PDCD6	O75340-2	Programmed cell death protein 6	4	4	0.345484	0.516223	0.341363	0.359666
ARHGAP4	P98171	Rho GTPase-activating protein 4	10	10	0.036954	-0.295019	-0.0591767	-0.359437
ACTR1A	P61163	Alpha-centractin	14	7	1.81603	1.85498	1.77066	1.74099
RBM25	P49756	RNA-binding protein 25	2	2	-1.25789	-1.53728	-1.52028	-1.43338
FERMT3	Q86UX7-2	Fermitin family homolog 3	43	43	7.03155	6.9544	6.91201	6.91566
ANXA3	P12429	Annexin A3	11	11	0.898657	0.819283	0.826876	0.733476
CAPZA2	P47755	F-actin-capping protein subunit alpha-2	14	11	2.24083	1.98566	2.11226	1.95696
GRB2	P62993	Growth factor receptor-bound protein 2	12	12	2.67591	2.7465	2.54073	2.72446
EIF3H	O15372	Eukaryotic translation initiation factor 3 subunit H	7	7	0.484324	0.44035	0.451789	0.315814
ITGA6	P23229-4	Integrin alpha-6	40	40	3.99991	3.73074	3.72408	3.84951
SPTLC1	O15269	Serine palmitoyltransferase 1	2	2	-5.01054	-4.84198	-4.71623	-5.2931
SLC25A1	P53007	Tricarboxylate transport protein, mitochondrial	7	7	0.446452	0.326519	0.358724	0.257529
TSC22D3	Q99576-4	TSC22 domain family protein 3	2	2	-1.15925	-1.10906	-1.2495	-1.17542
NUCB2	P80303-2	Nucleobindin-2	4	4	-0.558408	-0.442177	-0.618091	-0.537948
HSPE1	P61604	10 kDa heat shock protein, mitochondrial	10	10	3.76362	3.87209	3.66503	3.81523
OCIAD1	Q9NX40	OCIA domain-containing protein 1	3	3	-0.806819	-0.5561	-0.749291	-0.769007
XPO1	O14980	Exportin-1	20	20	1.68195	1.66272	1.65124	1.53824
RP2	O75695	Protein XRP2	5	5	-0.995865	-0.521302	-0.911073	-0.761084
PSTPIP2	Q9H939	Proline-serine-threonine phosphatase-interacting protein 2	11	11	2.16649	1.9342	1.82726	2.11876
MAT2A	P31153	S-adenosylmethionine synthase isoform type-2	6	6	0.370034	0.420812	0.230902	0.405751
MAPRE2	Q15555-5	Microtubule-associated protein RP/EB family member 2	15	13	3.36022	3.31302	3.24041	3.27885
HSD17B8	Q92506	Estradiol 17-beta-dehydrogenase 8	2	2	-3.39847	-2.58561	-3.13571	-3.0017
DTD1	Q8TEA8	D-tyrosyl-tRNA(Tyr) deacylase 1	2	2	-1.67189	-2.14102	-2.01496	-1.95121
MSN	P26038	Moesin	51	40	6.58968	6.75688	6.59628	6.59708
ENO1	P06733	Alpha-enolase	28	25	7.10854	7.35816	7.1144	7.20041
HSPA8	P11142	Heat shock cognate 71 kDa protein	39	32	6.6722	6.66836	6.57099	6.61798
PLA2G4A	P47712	Cytosolic phospholipase A2	6	6	-0.291432	-0.357476	-0.532537	-0.267918
CDC37	Q16543	Hsp90 co-chaperone Cdc37	10	10	1.68631	1.5107	1.5179	1.52774
UBE2M	P61081	NEDD8-conjugating enzyme Ubc12	5	5	0.0188027	0.138033	-0.0369495	0.0424418
MNDA	P41218	Myeloid cell nuclear differentiation antigen	14	14	2.94687	3.37301	3.09445	3.07423
PRTFDC1	Q9NRG1-2	Phosphoribosyltransferase domain-containing protein 1	3	2	-1.8487	-2.13554	-2.19703	-1.93759
SNRPA1	P09661	U2 small nuclear ribonucleoprotein A	3	3	-1.15133	-1.889	-1.62565	-1.56475
ITGAL	P20701-3	Integrin alpha-L	16	16	1.11765	1.58534	1.36931	1.18401
WDR18	Q9BV38	WD repeat-containing protein 18	2	2	-4.01825	-4.48976	-4.32783	-4.32928
CD4	P01730	T-cell surface glycoprotein CD4	4	4	-1.60452	-1.19659	-1.66042	-1.28967
DNM1L	O00429-4	Dynamin-1-like protein	38	38	3.7499	3.614	3.47052	3.74485
ITGA2B	P08514	Integrin alpha-IIb	44	44	6.849	6.69119	6.64055	6.75164
VPS16	Q9H269-2	Vacuolar protein sorting-associated protein 16 homolog	2	2	-3.38508	-4.18791	-3.99597	-3.72496
MAT2B	Q9NZL9-4	Methionine adenosyltransferase 2 subunit beta	4	4	-6.1511	-5.83032	-5.73928	-6.38992
MPST	P25325	3-mercaptopyruvate sulfurtransferase	9	9	1.23661	1.27045	1.22895	1.13053
HSPA1A	P0DMV8	Heat shock 70 kDa protein 1A	33	16	4.23779	4.20885	4.05736	4.24201
INPP4B	O15327	Type II inositol 3,4-bisphosphate 4-phosphatase	4	4	-0.939757	-1.56882	-1.39688	-1.25893
PTPRC	P08575-4	Receptor-type tyrosine-protein phosphatase C	31	31	3.60424	3.74393	3.62813	3.57291
FAM63A	Q8N5J2-4	Protein FAM63A	4	3	-0.633652	-0.756149	-0.61224	-0.924601
SEC22B	O75396	Vesicle-trafficking protein SEC22b	8	8	1.09697	0.996379	0.968717	0.97762
MLEC	Q14165	Malectin	9	9	1.02342	1.09216	1.0167	0.951941
PITHD1	Q9GZP4-2	PITH domain-containing protein 1	3	3	-2.78829	-2.42142	-2.14721	-3.20916
FGR	P09769	Tyrosine-protein kinase Fgr	6	5	-2.08459	-2.15583	-2.3	-2.08653
VPS33B	Q9H267	Vacuolar protein sorting-associated protein 33B	3	3	-1.147	-1.66163	-1.56865	-1.38593
STK4	Q13043	Serine/threonine-protein kinase 4	11	7	1.07092	1.35041	1.23305	1.04284
ACOX1	Q15067-3	Peroxisomal acyl-coenzyme A oxidase 1	9	9	-0.670818	-1.0859	-0.877456	-1.02467
GATD3A	P0DPI2	Glutamine amidotransferase-like class 1 domain-containing protein 3A, mitochondrial	5	5	1.67535	1.69613	1.61628	1.61052
DUSP3	P51452	Dual specificity protein phosphatase 3	6	6	1.40154	1.34691	1.25295	1.35124
ALDOC	P09972	Fructose-bisphosphate aldolase C	14	8	2.01937	1.91794	1.89998	1.89355
BLVRB	P30043	Flavin reductase (NADPH)	7	7	0.0691317	0.21311	-0.0677718	0.206327
RAB5C	P51148	Ras-related protein Rab-5C	9	6	1.1831	0.865139	1.00859	0.896434
PPM1F	P49593	Protein phosphatase 1F	7	7	-0.0269652	0	-0.133197	-0.0369413
PAICS	P22234	Multifunctional protein ADE2	12	11	0.912437	0.740002	0.689576	0.819958
TJP2	Q9UDY2-3	Tight junction protein ZO-2	21	21	2.55097	2.38096	2.26296	2.52659
NBEAL2	Q6ZNJ1-2	Neurobeachin-like protein 2	29	29	1.98279	2.03185	1.98019	1.89212
MRE11A	P49959-2	Double-strand break repair protein MRE11A	4	4	-1.09535	-1.22387	-1.29244	-1.16885
CAMK2D	Q13557	Calcium/calmodulin-dependent protein kinase type II subunit delta	7	5	0.0905066	0.270398	0.0866652	0.132663
STX11	O75558	Syntaxin-11	12	12	2.39398	2.21899	2.13763	2.33417
ABCF1	Q8NE71-2	ATP-binding cassette sub-family F member 1	6	6	-0.372913	-0.744341	-0.490915	-0.767379
LBR	Q14739	Lamin-B receptor	6	6	0.527794	0.519756	0.495963	0.410621
LSP1	P33241-3	Lymphocyte-specific protein 1	8	8	2.75336	3.03795	2.82136	2.82899
NUDT3	O95989	Diphosphoinositol polyphosphate phosphohydrolase 1	3	3	-1.09975	-1.07278	-1.21934	-1.09412
GSTK1	Q9Y2Q3	Glutathione S-transferase kappa 1	6	6	1.58296	1.40786	1.34205	1.50787
NLRX1	Q86UT6	NLR family member X1	3	3	-2.23012	-3.09521	-2.84394	-2.62192
ICAM3	P32942	Intercellular adhesion molecule 3	3	3	-0.720888	-0.563693	-0.389482	-1.03501
ATP6V1A	P38606-2	V-type proton ATPase catalytic subunit A	20	20	1.90655	1.67571	1.74888	1.69384
GMPS	P49915	GMP synthase [glutamine-hydrolyzing]	5	5	0.0446421	0.140716	0.00683422	0.0390582
PTPN1	P18031	Tyrosine-protein phosphatase non-receptor type 1	8	8	0.373618	0.439525	0.456847	0.217078
HADHA	P40939	Trifunctional enzyme subunit alpha, mitochondrial	28	28	3.25518	3.36893	3.11231	3.37267
STK38	Q15208	Serine/threonine-protein kinase 38	5	5	-0.720454	-0.603954	-0.942431	-0.520675
LZIC	Q8WZA0	Protein LZIC	5	5	0.692679	1.05134	0.823996	0.781343
VCP	P55072	Transitional endoplasmic reticulum ATPase	38	38	4.646	4.57801	4.48951	4.59587
HUWE1	Q7Z6Z7-2	E3 ubiquitin-protein ligase HUWE1	12	12	0.331584	0.473729	0.356429	0.310348
UBA7	P41226	Ubiquitin-like modifier-activating enzyme 7	22	22	2.43322	2.3602	2.32666	2.32833
COPG1	Q9Y678	Coatomer subunit gamma-1	22	19	1.92663	1.93941	1.9312	1.79654
DECR1	Q16698-2	2,4-dienoyl-CoA reductase, mitochondrial	12	12	1.46744	1.47084	1.4242	1.37579
KIAA2026	Q5HYC2-2	Uncharacterized protein KIAA2026	2	2	-0.146786	0.108622	-0.227524	0.0512028
CAMK1	Q14012	Calcium/calmodulin-dependent protein kinase type 1	13	13	1.51713	1.4974	1.40254	1.47411
HSPA5	P11021	78 kDa glucose-regulated protein	38	36	5.49755	5.49629	5.44084	5.41559
BOLA2	Q9H3K6	BolA-like protein 2	5	5	1.10992	1.32184	0.995604	1.29889
PSMA5	P28066	Proteasome subunit alpha type-5	7	7	1.26676	1.08997	1.02371	1.19584
FMR1	Q06787-11	Fragile X mental retardation protein 1	2	2	-2.66624	-1.75808	-2.21779	-2.3436
RPN2	P04844	Dolichyl-diphosphooligosaccharide--protein glycosyltransferase subunit 2	18	18	1.95896	1.92513	1.90425	1.84305
CSTB	P04080	Cystatin-B	5	5	1.69688	1.74329	1.86566	1.43792
LDHB	P07195	L-lactate dehydrogenase B chain	18	17	5.3965	5.34533	5.28402	5.32136
FLOT1	O75955	Flotillin-1	11	11	0.431834	0.327076	0.243624	0.379141
CMAS	Q8NFW8	N-acylneuraminate cytidylyltransferase	3	3	-1.0391	-0.966075	-1.23146	-0.909714
SAR1A	Q9NR31	GTP-binding protein SAR1a	7	7	2.23552	2.18099	2.19465	2.0862
PI4KA	P42356	Phosphatidylinositol 4-kinase alpha	3	3	-2.02733	-2.19149	-2.00457	-2.34981
ZNF841	Q6ZN19-3	Zinc finger protein 841	2	2	-0.988249	-1.1639	-1.19836	-1.0893
FARSA	Q9Y285-2	Phenylalanine--tRNA ligase alpha subunit	3	3	-1.45367	-1.42303	-1.36452	-1.64758
ARRB1	P49407-2	Beta-arrestin-1	13	11	2.74283	2.67237	2.64383	2.63599
ECHS1	P30084	Enoyl-CoA hydratase, mitochondrial	10	10	1.88785	2.33764	1.99379	2.09633
ATL3	Q6DD88	Atlastin-3	11	11	1.6029	1.40742	1.4477	1.42725
MYL6	P60660-2	Myosin light polypeptide 6	10	10	6.26484	6.21512	6.09856	6.24652
COPA	P53621	Coatomer subunit alpha	31	31	2.8498	2.85427	2.77092	2.7983
RPL5	P46777	60S ribosomal protein L5	10	10	1.37672	1.43766	1.37931	1.30114
LAP3	P28838-2	Cytosol aminopeptidase	19	19	2.5916	2.77008	2.54305	2.68545
TPI1	P60174	Triosephosphate isomerase	18	18	5.33018	5.41577	5.26037	5.35271
COX5B	P10606	Cytochrome c oxidase subunit 5B, mitochondrial	7	7	2.75457	2.57358	2.57449	2.62111
HGS	O14964-2	Hepatocyte growth factor-regulated tyrosine kinase substrate	4	4	-0.561337	-0.691955	-0.757214	-0.627832
RPL14	P50914	60S ribosomal protein L14	4	4	0.731491	0.940481	0.935711	0.604509
SLC35A4	L0R6Q1	SLC35A4 upstream open reading frame protein	3	3	0.0999434	-0.3362	-0.114312	-0.25368
CCT3	P49368	T-complex protein 1 subunit gamma	21	21	2.96072	2.93053	2.95679	2.80434
CPT1A	P50416	Carnitine O-palmitoyltransferase 1, liver isoform	13	13	1.18066	0.696737	0.887103	0.860616
MYL12A	P19105	Myosin regulatory light chain 12A	11	5	5.29905	5.22478	5.17431	5.22006
ANXA1	P04083	Annexin A1	25	25	4.40094	4.76925	4.4917	4.54917
ARPC4	P59998	Actin-related protein 2/3 complex subunit 4	9	9	3.79959	3.74121	3.70965	3.70194
EPHX2	P34913	Bifunctional epoxide hydrolase 2	3	3	-0.996257	-1.06856	-0.971258	-1.22255
HMGCL	P35914	Hydroxymethylglutaryl-CoA lyase, mitochondrial	7	7	-0.146305	-0.456467	-0.251356	-0.480038
TXNRD1	Q16881-5	Thioredoxin reductase 1, cytoplasmic	8	7	-0.106014	-0.269836	-0.324329	-0.179602
KPNB1	Q14974	Importin subunit beta-1	27	27	2.99311	2.93094	2.96642	2.82966
HEXA	P06865	Beta-hexosaminidase subunit alpha	3	3	-3.18011	-2.40498	-2.83819	-2.87439
CCT5	P48643	T-complex protein 1 subunit epsilon	21	21	3.14331	3.17731	3.00223	3.19101
AP2A2	O94973-2	AP-2 complex subunit alpha-2	11	5	-2.32957	-2.87027	-2.44064	-2.88616
DYNC1H1	Q14204	Cytoplasmic dynein 1 heavy chain 1	56	56	2.69446	2.63895	2.74594	2.46064
FASN	P49327	Fatty acid synthase	29	29	1.71799	1.62192	1.71115	1.50203
DTYMK	P23919-2	Thymidylate kinase	5	5	-0.0499674	-0.475936	-0.322154	-0.33045
RASA3	Q14644	Ras GTPase-activating protein 3	29	29	2.93477	2.68105	2.67966	2.80951
MVP	Q14764	Major vault protein	25	25	2.0978	2.02558	1.95861	2.03841
TBC1D9B	Q66K14-2	TBC1 domain family member 9B	4	4	-1.71037	-1.61427	-1.72465	-1.72624
TPD52L2	O43399	Tumor protein D54	13	13	1.9572	1.84345	1.84692	1.82804
HPCAL1	P37235	Hippocalcin-like protein 1	11	6	1.62194	1.63225	1.49696	1.6317
RAB27A	P51159-2	Ras-related protein Rab-27A	5	3	-0.764497	-0.64537	-0.709161	-0.82618
MANF	P55145	Mesencephalic astrocyte-derived neurotrophic factor	11	11	2.88125	3.01029	2.91792	2.84834
TACC1	O75410-10	Transforming acidic coiled-coil-containing protein 1	4	4	-1.75461	-1.98948	-2.24114	-1.62814
AKR1A1	P14550	Alcohol dehydrogenase [NADP(+)]	10	9	1.21745	1.11329	1.02858	1.17729
PLIN3	O60664-4	Perilipin-3	12	12	0.635731	0.506163	0.578757	0.438949
RECQL	P46063	ATP-dependent DNA helicase Q1	7	7	-0.191712	-0.0425833	-0.175224	-0.18295
EPRS	P07814	Bifunctional glutamate/proline--tRNA ligase	12	12	0.446523	0.429247	0.479374	0.272745
GPX4	P36969-2	Phospholipid hydroperoxide glutathione peroxidase, mitochondrial	4	4	0.391851	0.139196	0.327039	0.0804178
CLIC1	O00299	Chloride intracellular channel protein 1	20	20	4.99002	4.98212	4.87024	4.979
TCEB2	Q15370	Transcription elongation factor B polypeptide 2	4	4	1.11839	1.22321	1.00766	1.21107
LMNA	P02545-2	Prelamin-A/C	18	16	1.93899	1.94967	1.78271	1.98376
CTPS1	P17812	CTP synthase 1	7	6	0.0454896	-0.0415357	0.00866577	-0.12682
QIL1	Q5XKP0	Protein QIL1	2	2	-1.39353	-1.28908	-1.25955	-1.54509
DDX19B	Q9UMR2-2	ATP-dependent RNA helicase DDX19B	7	7	0.35396	0.395385	0.409576	0.218434
CAT	P04040	Catalase	27	27	4.14858	4.25456	4.07789	4.20406
SFXN1	Q9H9B4	Sideroflexin-1	8	7	0.66883	0.474501	0.490371	0.531794
ACTR3	P61158	Actin-related protein 3	22	22	4.83997	4.82276	4.72053	4.82131
TMEM63A	O94886	CSC1-like protein 1	5	5	0.404453	0.215196	0.158771	0.340581
DAPP1	Q9UN19	Dual adapter for phosphotyrosine and 3-phosphotyrosine and 3-phosphoinositide	8	8	0.950185	0.679341	0.750851	0.758567
PSME3	P61289	Proteasome activator complex subunit 3	2	2	-2.49771	-2.09304	-2.27701	-2.43371
CUTA	O60888-3	Protein CutA	3	3	-0.215582	-0.256689	-0.170596	-0.421256
SRPR	P08240-2	Signal recognition particle receptor subunit alpha	4	4	-0.596683	-0.825206	-0.781144	-0.759821
BLMH	Q13867	Bleomycin hydrolase	10	10	0.975293	0.955262	0.904806	0.906945
COX5A	P20674	Cytochrome c oxidase subunit 5A, mitochondrial	6	6	2.27689	2.42615	2.19904	2.38523
ACAP2	Q15057	Arf-GAP with coiled-coil, ANK repeat and PH domain-containing protein 2	4	3	-0.801994	-1.05363	-0.987202	-0.986951
MAP2K1	Q02750	Dual specificity mitogen-activated protein kinase kinase 1	8	4	0.777794	0.894968	0.969265	0.585482
ATPIF1	Q9UII2	ATPase inhibitor, mitochondrial	5	5	1.39327	1.81837	1.48643	1.6072
CNOT1	A5YKK6-2	CCR4-NOT transcription complex subunit 1	5	5	-1.46683	-1.29507	-1.58861	-1.29104
C11orf54	Q9H0W9-3	Ester hydrolase C11orf54	3	3	-1.26748	-1.28182	-1.23295	-1.43389
PFAS	O15067	Phosphoribosylformylglycinamidine synthase	4	4	-2.36998	-2.54339	-2.87884	-2.15204
COPB1	P53618	Coatomer subunit beta	22	21	2.183	2.23202	2.11973	2.17795
STMN1	P16949	Stathmin	7	5	1.75633	2.17548	1.91895	1.89633
PTPN6	P29350	Tyrosine-protein phosphatase non-receptor type 6	34	34	4.01106	4.0597	4.04795	3.90687
PDP1	Q9P0J1	[Pyruvate dehydrogenase [acetyl-transferring]]-phosphatase 1, mitochondrial	2	2	-3.40977	-2.49728	-3.39517	-2.62746
VAV1	P15498-2	Proto-oncogene vav	10	9	0.20464	-0.010069	0.0491283	0.0307677
TAOK3	Q9H2K8	Serine/threonine-protein kinase TAO3	9	7	1.27967	1.2206	1.08716	1.29898
AK3	Q9UIJ7	GTP:AMP phosphotransferase AK3, mitochondrial	12	12	1.87859	2.00698	1.83422	1.93729
TSTD1	Q8NFU3-3	Thiosulfate sulfurtransferase/rhodanese-like domain-containing protein 1	2	2	-1.45828	-1.11375	-1.2665	-1.41956
NAPG	Q99747-2	Gamma-soluble NSF attachment protein	7	7	0.0983392	-0.0215688	0.0509326	-0.0879401
NEXN	Q0ZGT2-4	Nexilin	14	14	2.96197	2.84516	2.77131	2.92216
SAMHD1	Q9Y3Z3	Deoxynucleoside triphosphate triphosphohydrolase SAMHD1	35	35	4.06443	4.10391	4.05639	3.99857
PARK7	Q99497	Protein deglycase DJ-1	16	16	4.94703	4.95811	4.94025	4.85151
PROSC	O94903	Proline synthase co-transcribed bacterial homolog protein	4	4	-1.20986	-0.764637	-0.993419	-1.09422
DARS	P14868	Aspartate--tRNA ligase, cytoplasmic	21	21	2.45757	2.41378	2.43219	2.32609
PRKD2	Q9BZL6-3	Serine/threonine-protein kinase D2	2	2	-2.63479	-2.16015	-2.37915	-2.52878
CD47	Q08722-3	Leukocyte surface antigen CD47	4	4	1.79893	2.08186	1.79833	1.96975
FTL	P02792	Ferritin light chain	3	3	-1.15293	-0.768724	-1.08342	-0.95065
PPIA	P62937	Peptidyl-prolyl cis-trans isomerase A	14	14	6.41584	6.46243	6.35258	6.41337
SCFD1	Q8WVM8	Sec1 family domain-containing protein 1	8	8	-0.256173	-0.237843	-0.281056	-0.325223
GZMA	P12544-2	Granzyme A	8	8	0.832413	0.944616	0.76253	0.902379
DCTN2	Q13561	Dynactin subunit 2	15	15	2.36948	2.46225	2.25487	2.465
KIF2A	O00139-2	Kinesin-like protein KIF2A	15	15	2.00062	1.93659	1.88624	1.93927
RPS9	P46781	40S ribosomal protein S9	8	8	1.87221	2.13696	2.05866	1.83888
EPS15	P42566	Epidermal growth factor receptor substrate 15	15	15	1.55657	1.51374	1.51501	1.44369
PTPN11	Q06124	Tyrosine-protein phosphatase non-receptor type 11	8	8	0.249596	0.14432	0.300913	-0.0180457
NT5C3A	Q9H0P0-3	Cytosolic 5-nucleotidase 3A	5	5	-0.195268	-0.391958	-0.403004	-0.294715
UFC1	Q9Y3C8	Ubiquitin-fold modifier-conjugating enzyme 1	3	3	0.897543	0.749753	0.786492	0.750481
QARS	P47897-2	Glutamine--tRNA ligase	12	12	1.23454	1.25827	1.26681	1.11591
PYGL	P06737-2	Glycogen phosphorylase, liver form	29	21	2.71411	2.73594	2.76651	2.57376
LRBA	P50851-2	Lipopolysaccharide-responsive and beige-like anchor protein	40	40	2.75568	2.66481	2.68102	2.63035
TUBA8	Q9NY65	Tubulin alpha-8 chain	20	7	3.51877	3.27044	3.16664	3.51349
EEF1B2	P24534	Elongation factor 1-beta	8	6	2.17076	2.26147	2.1294	2.19384
ME2	P23368	NAD-dependent malic enzyme, mitochondrial	17	17	2.35885	2.33054	2.30162	2.27918
CES1	P23141-3	Liver carboxylesterase 1	13	13	1.15958	1.63595	1.14197	1.54513
USP14	P54578-2	Ubiquitin carboxyl-terminal hydrolase 14	8	8	2.03986	1.88499	2.00747	1.8092
HECTD3	Q5T447	E3 ubiquitin-protein ligase HECTD3	5	5	-0.817039	-1.10211	-0.88661	-1.14031
HNRNPA3	P51991-2	Heterogeneous nuclear ribonucleoprotein A3	11	11	2.42221	2.35616	2.22553	2.4451
STX12	Q86Y82	Syntaxin-12	3	3	-2.03096	-1.90135	-2.01947	-2.02036
IMPA1	P29218	Inositol monophosphatase 1	4	4	-0.489688	-0.492773	-0.474005	-0.615503
FGA	P02671	Fibrinogen alpha chain	38	38	6.87318	6.82008	6.6217	6.96516
DNAJC3	Q13217	DnaJ homolog subfamily C member 3	3	3	-0.412651	-0.523293	-0.497922	-0.544386
PDIA4	P13667	Protein disulfide-isomerase A4	26	26	3.38014	3.60097	3.46505	3.41017
SYK	P43405-2	Tyrosine-protein kinase SYK	18	17	1.8008	1.84626	1.80778	1.73347
RPL13	P26373	60S ribosomal protein L13	7	7	1.99639	1.96444	2.01564	1.83939
STT3A	P46977	Dolichyl-diphosphooligosaccharide--protein glycosyltransferase subunit STT3A	5	5	-0.808374	-0.432167	-0.58132	-0.764882
YWHAZ	P63104	14-3-3 protein zeta/delta	24	17	6.7628	6.7325	6.65148	6.73832
PTRHD1	Q6GMV3	Putative peptidyl-tRNA hydrolase PTRHD1	2	2	-2.63353	-2.75433	-2.97785	-2.51529
ATM	Q13315	Serine-protein kinase ATM	2	2	-3.69532	-3.42788	-3.71361	-3.51471
PEA15	Q15121	Astrocytic phosphoprotein PEA-15	4	4	-0.419436	-0.280154	-0.41583	-0.388718
PSMD6	Q15008	26S proteasome non-ATPase regulatory subunit 6	11	11	0.551851	0.321607	0.30065	0.469841
ANXA2	P07355	Annexin A2	29	29	4.70039	5.18101	4.87764	4.901
RAB8A	P61006	Ras-related protein Rab-8A	14	9	2.87899	2.86419	2.72933	2.91177
SRI	P30626	Sorcin	6	6	1.55944	1.45135	1.3829	1.52582
DAB2	P98082-2	Disabled homolog 2	2	2	-1.39302	-1.30028	-1.3643	-1.43042
RPL10	P27635	60S ribosomal protein L10	5	5	0.631381	0.468534	0.606645	0.392649
TEX10	Q9NXF1-2	Testis-expressed sequence 10 protein	2	2	-3.9691	-3.41096	-3.44289	-4.03728
SELL	P14151	L-selectin	2	2	-2.03526	-1.59164	-2.12729	-1.59949
RPS6KA3	P51812	Ribosomal protein S6 kinase alpha-3	11	9	0.882599	0.939019	0.957016	0.764839
PPIF	P30405	Peptidyl-prolyl cis-trans isomerase F, mitochondrial	8	7	3.37238	3.36558	3.21621	3.42263
COX7C	P15954	Cytochrome c oxidase subunit 7C, mitochondrial	3	3	0.920608	0.791626	0.820334	0.792864
IDH2	P48735	Isocitrate dehydrogenase [NADP], mitochondrial	27	26	4.69951	4.80946	4.61764	4.79267
ARHGDIB	P52566	Rho GDP-dissociation inhibitor 2	11	11	5.05609	5.20811	4.99714	5.16877
NIT2	Q9NQR4	Omega-amidase NIT2	4	4	-0.317785	-0.421081	-0.620619	-0.216405
CANX	P27824-2	Calnexin	21	21	4.11197	4.24292	4.13493	4.12226
IGLC6	P0DOY3	Ig lambda-6 chain C region	6	2	1.21227	1.24074	1.16449	1.19151
RAB6B	Q9NRW1	Ras-related protein Rab-6B	12	5	3.04129	2.99736	2.95719	2.98453
UBR4	Q5T4S7-3	E3 ubiquitin-protein ligase UBR4	23	23	1.20299	1.27229	1.31705	1.06132
CFL1	P23528	Cofilin-1	22	21	7.64777	7.7219	7.64066	7.63212
AP2B1	P63010-2	AP-2 complex subunit beta	24	9	1.07561	1.00141	1.04712	0.933193
NPEPPS	P55786	Puromycin-sensitive aminopeptidase	23	23	2.63547	2.42255	2.52475	2.4367
RAB8B	Q92930	Ras-related protein Rab-8B	8	3	-0.716005	-0.514786	-0.570381	-0.756746
CTSD	P07339	Cathepsin D	12	12	1.81908	2.02754	1.88458	1.86594
IVD	P26440	Isovaleryl-CoA dehydrogenase, mitochondrial	7	7	1.72302	1.59934	1.71869	1.50787
CORO7	P57737-2	Coronin-7	8	8	0.428632	0.512257	0.297161	0.547952
IQGAP2	Q13576	Ras GTPase-activating-like protein IQGAP2	61	60	4.063	3.91019	3.90673	3.97092
FLII	Q13045-2	Protein flightless-1 homolog	25	25	2.35612	2.31326	2.1991	2.37488
PSMD10	O75832	26S proteasome non-ATPase regulatory subunit 10	3	3	-0.193776	-0.53563	-0.350819	-0.473914
STOML2	Q9UJZ1	Stomatin-like protein 2, mitochondrial	8	8	-0.67208	-1.0941	-0.940727	-0.920622
MACF1	Q9UPN3	Microtubule-actin cross-linking factor 1, isoforms 1/2/3/5	23	22	1.07805	0.812385	0.982767	0.812608
PGK1	P00558	Phosphoglycerate kinase 1	31	31	6.02467	6.10978	5.98621	6.05336
ANXA7	P20073-2	Annexin A7	12	12	1.40817	1.24035	1.26903	1.28486
FAM101B	Q8N5W9	Filamin-interacting protein FAM101B	2	2	-2.78691	-2.24421	-2.58733	-2.5379
	REV__Q96L91-4		2	2	-0.611564	-0.678846	-0.854591	-0.529454
C19orf43	Q9BQ61	Uncharacterized protein C19orf43	2	2	-2.03539	-1.77558	-2.15311	-1.7503
CYB5B	O43169	Cytochrome b5 type B	3	3	-1.26802	-1.30125	-1.00999	-1.65162
CTTN	Q14247-3	Src substrate cortactin	20	20	3.4364	3.36356	3.06415	3.64399
ACADVL	P49748-3	Very long-chain specific acyl-CoA dehydrogenase, mitochondrial	28	28	2.90395	2.87727	2.7858	2.90403
GIMAP1	Q8WWP7	GTPase IMAP family member 1	7	7	0.0242304	-0.294877	-0.262862	-0.099048
TBXAS1	P24557	Thromboxane-A synthase	21	21	2.64196	2.74822	2.54645	2.75289
STXBP2	Q15833	Syntaxin-binding protein 2	28	28	3.91736	3.76792	3.71996	3.87469
LAMP1	P11279	Lysosome-associated membrane glycoprotein 1	3	3	0.86981	0.999773	0.83822	0.940915
MAPK1	P28482	Mitogen-activated protein kinase 1	12	11	2.28653	2.29783	2.25526	2.23872
PAK2	Q13177	Serine/threonine-protein kinase PAK 2	14	12	2.49278	2.6164	2.50979	2.50923
FCER1G	P30273	High affinity immunoglobulin epsilon receptor subunit gamma	4	4	0.822865	0.616266	0.687155	0.662296
SERPINE2	P07093-2	Glia-derived nexin	10	10	1.22984	1.35151	1.13064	1.3616
GALM	Q96C23	Aldose 1-epimerase	3	3	-1.14844	-1.31049	-1.05269	-1.49433
DEF6	Q9H4E7	Differentially expressed in FDCP 6 homolog	6	6	-0.592538	-0.71755	-0.372561	-1.02548
DDX18	Q9NVP1	ATP-dependent RNA helicase DDX18	3	3	-3.1726	-2.96583	-3.36297	-2.86306
ITGB2	P05107	Integrin beta-2	24	24	3.28334	3.51581	3.28466	3.42724
DCXR	Q7Z4W1	L-xylulose reductase	9	9	0.477933	0.320694	0.377166	0.334347
FKBP2	P26885	Peptidyl-prolyl cis-trans isomerase FKBP2	5	5	0.890851	0.765356	0.83022	0.739028
LY6G6F	Q5SQ64	Lymphocyte antigen 6 complex locus protein G6f	6	6	1.77489	1.38364	1.25564	1.81731
G6PD	P11413	Glucose-6-phosphate 1-dehydrogenase	28	28	3.9551	3.95808	3.90513	3.92265
APOBEC3G	Q9HC16	DNA dC->dU-editing enzyme APOBEC-3G	3	3	-1.6008	-1.74535	-1.53332	-1.89802
CDK3	Q00526	Cyclin-dependent kinase 3	3	3	0.803242	0.969177	0.694138	0.993133
DOK1	Q99704-2	Docking protein 1	2	2	-1.09598	-1.39813	-1.26107	-1.31683
RBM12	Q9NTZ6	RNA-binding protein 12	4	4	-0.0834933	0.0482916	-0.126916	0.00793925
IGKC	P01834	Ig kappa chain C region	5	5	1.5372	1.66554	1.61009	1.50917
CCDC6	Q16204	Coiled-coil domain-containing protein 6	4	4	-0.942022	-1.01655	-0.989015	-1.05243
THRAP3	Q9Y2W1	Thyroid hormone receptor-associated protein 3	5	5	0.0208488	0.128103	0.0129657	0.0532837
GDI2	P50395	Rab GDP dissociation inhibitor beta	27	18	3.86967	3.94836	3.86055	3.87483
ATP5A1	P25705	ATP synthase subunit alpha, mitochondrial	32	32	4.90283	4.92956	4.79437	4.95541
GMFG	O60234	Glia maturation factor gamma	8	6	2.39985	2.54143	2.44648	2.41232
ARHGAP18	Q8N392-2	Rho GTPase-activating protein 18	22	22	2.85679	2.73885	2.71831	2.79534
PRPF40A	O75400-2	Pre-mRNA-processing factor 40 homolog A	4	4	-1.02453	-1.1366	-1.24707	-0.996043
MAVS	Q7Z434	Mitochondrial antiviral-signaling protein	6	6	-0.517711	-0.787413	-0.808627	-0.577712
TKT	P29401	Transketolase	28	28	4.87877	5.14653	4.97712	4.96704
GRPEL1	Q9HAV7	GrpE protein homolog 1, mitochondrial	4	4	-0.601443	-0.391442	-0.511639	-0.562259
HYOU1	Q9Y4L1	Hypoxia up-regulated protein 1	23	23	2.87646	2.91868	2.79745	2.91675
S100A10	P60903	Protein S100-A10	3	3	1.57054	2.09854	1.6227	1.96581
CTSA	P10619-2	Lysosomal protective protein	8	8	0.513684	0.935969	0.682151	0.687132
DBI	P07108	Acyl-CoA-binding protein	6	6	2.72045	3.01662	2.72873	2.92854
CAPN1	P07384	Calpain-1 catalytic subunit	36	36	4.15373	4.22738	4.16554	4.1359
SRSF3	P84103-2	Serine/arginine-rich splicing factor 3	4	3	0.977867	1.2881	1.09019	1.09651
ICAM2	P13598	Intercellular adhesion molecule 2	6	6	2.14398	2.1408	1.99499	2.21069
IDH3A	P50213	Isocitrate dehydrogenase [NAD] subunit alpha, mitochondrial	8	8	0.101726	0.21998	0.153627	0.0898226
ITGB3	P05106	Integrin beta-3	37	37	7.10393	7.03012	6.96009	7.0958
VPS35	Q96QK1	Vacuolar protein sorting-associated protein 35	20	20	1.39228	1.23399	1.33761	1.21127
SKAP2	O75563	Src kinase-associated phosphoprotein 2	14	14	2.61274	2.54486	2.55119	2.52909
IQGAP1	P46940	Ras GTPase-activating-like protein IQGAP1	59	58	3.84412	4.0458	3.96474	3.84807
LMAN2	Q12907	Vesicular integral-membrane protein VIP36	7	7	0.96425	1.04829	1.00899	0.926525
RSU1	Q15404	Ras suppressor protein 1	18	18	4.71467	4.66338	4.58303	4.71811
DENND3	A2RUS2-2	DENN domain-containing protein 3	3	3	-2.03279	-1.98118	-2.20975	-1.88101
SNX9	Q9Y5X1	Sorting nexin-9	3	3	-1.04684	-1.00118	-1.20986	-0.914806
PSMD1	Q99460-2	26S proteasome non-ATPase regulatory subunit 1	14	14	1.35376	1.36785	1.30574	1.33936
SF3A3	Q12874	Splicing factor 3A subunit 3	4	4	-1.20191	-0.71926	-1.03632	-0.96133
SDCBP	O00560-3	Syntenin-1	5	5	-0.852622	-0.775546	-0.813208	-0.891124
TEX264	Q9Y6I9	Testis-expressed sequence 264 protein	2	2	-3.3975	-2.82736	-3.12831	-3.17247
PSMB9	P28065-2	Proteasome subunit beta type-9	6	6	1.29763	1.16167	1.02687	1.35701
TNPO1	Q92973-2	Transportin-1	11	11	0.830369	0.762332	0.770887	0.746489
ESAM	Q96AP7	Endothelial cell-selective adhesion molecule	6	6	1.75228	1.49964	1.55597	1.62081
LONP1	P36776-3	Lon protease homolog, mitochondrial	10	10	0.105317	0.153135	0.0646349	0.119016
RDH11	Q8TC12	Retinol dehydrogenase 11	9	9	1.8754	1.91707	1.76033	1.95738
PSMD2	Q13200	26S proteasome non-ATPase regulatory subunit 2	18	18	1.37697	1.31677	1.34931	1.26992
PLEK	P08567	Pleckstrin	23	23	4.87353	4.71659	4.7343	4.78159
EIF4G1	Q04637-6	Eukaryotic translation initiation factor 4 gamma 1	13	12	1.46285	1.56654	1.48223	1.47312
SRSF1	Q07955	Serine/arginine-rich splicing factor 1	10	9	1.83521	1.91682	1.87504	1.80295
MDH1	P40925-3	Malate dehydrogenase, cytoplasmic	17	17	3.58921	3.46148	3.45999	3.51672
NDUFA2	O43678	NADH dehydrogenase [ubiquinone] 1 alpha subcomplex subunit 2	3	3	-0.567162	-0.340085	-0.641947	-0.339223
CASP4	P49662-2	Caspase-4	3	3	-1.3166	-1.6997	-1.44461	-1.64523
COASY	Q13057	Bifunctional coenzyme A synthase	4	4	-1.83974	-1.56383	-2.00544	-1.47152
RAP2B	P61225	Ras-related protein Rap-2b	8	5	1.80332	1.60752	1.57981	1.75789
ISOC1	Q96CN7	Isochorismatase domain-containing protein 1	8	8	0.892112	0.957911	0.854147	0.922995
HSPA9	P38646	Stress-70 protein, mitochondrial	24	23	3.2697	3.24692	3.18781	3.25636
TMX3	Q96JJ7	Protein disulfide-isomerase TMX3	2	2	-2.03149	-1.8385	-2.31498	-1.62698
STAT3	P40763-3	Signal transducer and activator of transcription 3	15	15	2.30273	2.21413	2.295	2.15003
COPE	O14579	Coatomer subunit epsilon	6	6	-0.401717	-0.92215	-0.592635	-0.803052
FNBP1	Q96RU3-4	Formin-binding protein 1	7	7	-0.641672	-0.523991	-0.701219	-0.536124
LMNB2	Q03252	Lamin-B2	26	22	2.84758	3.02735	2.85019	2.95331
MMRN1	Q13201	Multimerin-1	45	45	5.4804	5.44383	5.36518	5.48785
SERPINA1	P01009	Alpha-1-antitrypsin	14	14	2.19407	2.34901	2.24445	2.22755
INF2	Q27J81	Inverted formin-2	25	25	2.58661	2.30899	2.40152	2.42305
DCTD	P32321	Deoxycytidylate deaminase	2	2	-1.93499	-2.12365	-1.86202	-2.2676
HMHA1	Q92619	Minor histocompatibility protein HA-1	24	24	3.10682	3.22302	3.03162	3.22774
PDE5A	O76074-2	cGMP-specific 3,5-cyclic phosphodiesterase	27	27	2.50534	2.4307	2.39262	2.47303
RHOF	Q9HBH0	Rho-related GTP-binding protein RhoF	4	4	-0.721432	-0.628668	-0.687387	-0.732921
RPL18A	Q02543	60S ribosomal protein L18a	5	5	0.570717	0.569912	0.621069	0.4494
AKR7A2	O43488	Aflatoxin B1 aldehyde reductase member 2	8	8	1.56747	1.45947	1.44623	1.51062
ARPC2	O15144	Actin-related protein 2/3 complex subunit 2	22	22	4.34812	4.443	4.38059	4.34079
GSTM2	P28161	Glutathione S-transferase Mu 2	8	4	0.589707	0.36743	0.657868	0.229905
ITGB1	P05556	Integrin beta-1	20	20	3.81921	3.79891	3.75999	3.78884
SQRDL	Q9Y6N5	Sulfide:quinone oxidoreductase, mitochondrial	14	14	1.90724	2.03662	1.84892	2.02628
SURF4	O15260	Surfeit locus protein 4	6	6	-1.12578	-1.22279	-0.955592	-1.4615
ATP5B	P06576	ATP synthase subunit beta, mitochondrial	25	25	4.39768	4.45912	4.31932	4.4692
ATP6V1G1	O75348	V-type proton ATPase subunit G 1	4	4	-0.598335	-0.62293	-0.698099	-0.591228
PHB	P35232	Prohibitin	16	16	2.71406	2.84437	2.76744	2.72314
EIF4A1	P60842	Eukaryotic initiation factor 4A-I	17	8	3.02695	3.28886	3.20141	3.04659
ETFA	P13804	Electron transfer flavoprotein subunit alpha, mitochondrial	11	11	2.21273	2.31084	2.18774	2.26803
TWF2	Q6IBS0	Twinfilin-2	15	14	2.65619	2.74629	2.71071	2.62404
ANXA6	P08133	Annexin A6	43	43	4.98434	5.22433	5.08195	5.05963
WDR44	Q5JSH3-2	WD repeat-containing protein 44	21	21	2.63547	2.70791	2.66725	2.60926
DBNL	Q9UJU6	Drebrin-like protein	19	19	2.96986	2.81048	2.66371	3.0504
F11R	Q9Y624	Junctional adhesion molecule A	10	10	2.12268	1.8804	1.94141	1.99562
ANXA11	P50995-2	Annexin A11	17	17	2.6081	2.66949	2.6039	2.60764
HSDL2	Q6YN16-2	Hydroxysteroid dehydrogenase-like protein 2	4	4	-1.25393	-0.986649	-1.16797	-1.13846
NDUFB4	O95168-2	NADH dehydrogenase [ubiquinone] 1 beta subcomplex subunit 4	2	2	-0.988444	-1.07759	-1.18331	-0.948532
PSME1	Q06323	Proteasome activator complex subunit 1	15	15	3.47017	3.63064	3.49563	3.5397
KALRN	O60229-6	Kalirin	11	11	1.47798	1.31555	1.33061	1.39782
SLC27A4	Q6P1M0	Long-chain fatty acid transport protein 4	3	3	-0.484758	-0.594856	-0.801345	-0.342582
RBBP4	Q09028-3	Histone-binding protein RBBP4	5	3	0.00136027	0.0535446	0.0186429	-0.0277939
SH3KBP1	Q96B97	SH3 domain-containing kinase-binding protein 1	11	11	0.584826	0.731311	0.728242	0.523895
ILF3	Q12906-5	Interleukin enhancer-binding factor 3	17	17	2.3897	2.39854	2.41508	2.30939
CCT8	P50990	T-complex protein 1 subunit theta	31	31	3.79547	3.75871	3.73772	3.75312
PTPRJ	Q12913	Receptor-type tyrosine-protein phosphatase eta	16	16	2.15579	2.02054	2.02376	2.08933
MCTS1	Q9ULC4-2	Malignant T-cell-amplified sequence 1	4	4	-0.103492	-0.354046	-0.383369	-0.136906
DAAM1	Q9Y4D1	Disheveled-associated activator of morphogenesis 1	16	16	1.49987	1.28003	1.54504	1.17229
SEC61A1	P61619	Protein transport protein Sec61 subunit alpha isoform 1	3	3	-1.0925	-1.71801	-1.3298	-1.54311
SELP	P16109	P-selectin	15	15	2.84432	2.78111	2.76496	2.79807
RTCB	Q9Y3I0	tRNA-splicing ligase RtcB homolog	8	8	0.376968	0.00448024	-0.00927902	0.328344
RPS28	P62857	40S ribosomal protein S28	3	3	-0.375803	-0.310181	-0.573451	-0.174686
GANAB	Q14697	Neutral alpha-glucosidase AB	39	39	4.11061	4.06879	4.11308	4.00467
UQCRC1	P31930	Cytochrome b-c1 complex subunit 1, mitochondrial	13	12	2.46632	2.55713	2.48719	2.47464
STAM2	O75886	Signal transducing adapter molecule 2	3	2	-1.84169	-2.93937	-2.60576	-2.23686
PPP1CA	P62136	Serine/threonine-protein phosphatase PP1-alpha catalytic subunit	18	4	2.7205	2.54902	2.56237	2.6458
MTDH	Q86UE4	Protein LYRIC	9	9	-0.170625	-0.104761	-0.0451548	-0.291465
SPCS2	Q15005	Signal peptidase complex subunit 2	6	6	1.28395	1.49474	1.42381	1.29392
CS	O75390	Citrate synthase, mitochondrial	15	15	2.88633	2.94509	2.87206	2.8984
EIF3E	P60228	Eukaryotic translation initiation factor 3 subunit E	8	8	1.12045	0.99462	1.10919	0.94572
RAB27B	O00194	Ras-related protein Rab-27B	13	11	3.8064	3.78384	3.65535	3.87504
APMAP	Q9HDC9	Adipocyte plasma membrane-associated protein	10	10	1.26176	1.3098	1.24507	1.26715
PPME1	Q9Y570-3	Protein phosphatase methylesterase 1	2	2	-1.83517	-2.05884	-2.20388	-1.74944
UPF1	Q92900-2	Regulator of nonsense transcripts 1	9	9	0.0124873	-0.154886	-0.117423	-0.083772
HMGB1	P09429	High mobility group protein B1	8	5	4.61175	4.91459	4.81519	4.65276
SRP72	O76094	Signal recognition particle subunit SRP72	2	2	-1.60246	-1.41445	-1.69179	-1.38343
LRRFIP2	Q9Y608-4	Leucine-rich repeat flightless-interacting protein 2	8	8	1.16485	1.06738	0.990348	1.18361
RAB1B	Q9H0U4	Ras-related protein Rab-1B	12	5	1.73157	1.79318	1.72362	1.74361
SMU1	Q2TAY7	WD40 repeat-containing protein SMU1	5	5	-1.46121	-1.58042	-1.45398	-1.64501
VPS11	Q9H270	Vacuolar protein sorting-associated protein 11 homolog	2	2	-1.45261	-1.42767	-1.28766	-1.64993
TTLL12	Q14166	Tubulin--tyrosine ligase-like protein 12	5	5	-1.19578	-1.3971	-1.20865	-1.44136
NSF	P46459	Vesicle-fusing ATPase	12	12	1.29419	1.26608	1.30129	1.20197
FAM120A	Q9NZB2-4	Constitutive coactivator of PPAR-gamma-like protein 1	6	6	-0.34876	-0.120732	-0.205105	-0.320917
HSP90AB1	P08238	Heat shock protein HSP 90-beta	37	18	4.20471	4.42038	4.28667	4.28225
PKHD1L1	Q86WI1	Fibrocystin-L	13	13	0.370886	0.0622802	0.272132	0.105152
	P0DP25		10	9	3.88245	4.06553	3.91637	3.9759
INPP5D	Q92835	Phosphatidylinositol 3,4,5-trisphosphate 5-phosphatase 1	10	8	0.447452	0.563282	0.489623	0.465437
HDGF	P51858	Hepatoma-derived growth factor	9	8	0.970097	0.920251	0.728453	1.10662
RPL23A	P62750	60S ribosomal protein L23a	7	7	1.49203	1.79933	1.91832	1.31788
PGAM5	Q96HS1-2	Serine/threonine-protein phosphatase PGAM5, mitochondrial	5	5	0.344796	0.536266	0.323312	0.502827
2002-09-01	Q15019	Septin-2	12	12	1.97461	2.07819	1.98778	2.01035
LRPPRC	P42704	Leucine-rich PPR motif-containing protein, mitochondrial	19	19	1.27431	1.20231	1.27755	1.1449
SGTA	O43765	Small glutamine-rich tetratricopeptide repeat-containing protein alpha	3	3	-1.67527	-1.86118	-1.95723	-1.63321
FUBP1	Q96AE4	Far upstream element-binding protein 1	13	9	1.54625	1.92073	1.76683	1.64633
BPNT1	O95861-3	3(2),5-bisphosphate nucleotidase 1	3	3	-0.990848	-1.23855	-1.06902	-1.21407
ESYT2	A0FGR8-2	Extended synaptotagmin-2	13	13	1.37121	1.26666	1.27368	1.31074
NENF	Q9UMX5	Neudesin	2	2	-0.523417	-0.794525	-0.888354	-0.482995
TSN	Q15631	Translin	6	6	0.923436	0.998603	0.996007	0.872656
AIP	O00170	AH receptor-interacting protein	5	5	0.330036	0.443164	0.417109	0.302779
HK1	P19367-4	Hexokinase-1	42	39	4.40173	4.31917	4.32011	4.34772
CCT2	P78371	T-complex protein 1 subunit beta	29	29	3.52692	3.65846	3.54429	3.58813
CBR1	P16152	Carbonyl reductase [NADPH] 1	11	11	1.55955	1.68778	1.69099	1.50439
TSPAN14	Q8NG11	Tetraspanin-14	4	4	-0.000302634	-0.428929	-0.22093	-0.259876
TGFB1I1	O43294-2	Transforming growth factor beta-1-induced transcript 1 protein	9	9	1.09873	0.865653	0.93515	0.977972
LMNB1	P20700	Lamin-B1	35	31	4.42001	4.65185	4.51503	4.5057
SLC25A20	O43772	Mitochondrial carnitine/acylcarnitine carrier protein	4	3	-0.678986	-0.187757	-0.236991	-0.680777
LTBP1	Q14766	Latent-transforming growth factor beta-binding protein 1	32	32	4.24669	4.13578	4.0858	4.24584
TF	P02787	Serotransferrin	31	31	3.14338	3.09634	3.024	3.16497
VDAC1	P21796	Voltage-dependent anion-selective channel protein 1	13	13	3.55217	3.69585	3.48121	3.71612
ATP6V1F	Q16864	V-type proton ATPase subunit F	3	3	-3.82201	-3.14807	-3.76902	-3.25165
EIF3B	P55884	Eukaryotic translation initiation factor 3 subunit B	12	12	1.16537	1.13081	1.21495	1.0308
ACAP1	Q15027	Arf-GAP with coiled-coil, ANK repeat and PH domain-containing protein 1	5	4	-1.04334	-0.643023	-0.959412	-0.777013
RRAS	P10301	Ras-related protein R-Ras	5	5	-0.986107	-0.804895	-0.919703	-0.921108
HNRNPD	Q14103-3	Heterogeneous nuclear ribonucleoprotein D0	14	2	3.17454	3.37595	3.08995	3.4109
TOM1	O60784	Target of Myb protein 1	3	3	-1.32203	-2.02356	-1.36225	-2.03259
SF3B4	Q15427	Splicing factor 3B subunit 4	2	2	-0.845167	-0.870626	-0.879956	-0.884866
CRKL	P46109	Crk-like protein	14	14	2.46177	2.42158	2.32205	2.51228
PDCD6IP	Q8WUM4	Programmed cell death 6-interacting protein	30	30	3.4581	3.45478	3.40242	3.46182
PRKCSH	P14314-2	Glucosidase 2 subunit beta	14	14	3.30565	3.31031	3.2456	3.32194
UBE2L3	P68036	Ubiquitin-conjugating enzyme E2 L3	8	8	2.595	2.6677	2.61239	2.60222
CD48	P09326	CD48 antigen	3	3	-1.60608	-1.42749	-1.42811	-1.65353
NPC2	P61916-2	Epididymal secretory protein E1	4	4	-0.0557829	0.0880447	-0.13966	0.123963
TMEM109	Q9BVC6	Transmembrane protein 109	2	2	-0.604759	-0.648045	-0.638906	-0.661595
GLUD1	P00367	Glutamate dehydrogenase 1, mitochondrial	21	21	2.51557	2.66926	2.56434	2.57292
CDC42	P60953	Cell division control protein 42 homolog	10	9	3.05681	3.09063	3.18622	2.91396
COPS3	Q9UNS2	COP9 signalosome complex subunit 3	3	3	-3.22954	-3.37862	-3.12448	-3.53093
LRRC59	Q96AG4	Leucine-rich repeat-containing protein 59	9	9	0.869988	0.850058	0.743869	0.928953
GAR1	Q9NY12-2	H/ACA ribonucleoprotein complex subunit 1	3	3	-0.979637	-1.22905	-1.12163	-1.13409
ILK	Q13418	Integrin-linked protein kinase	21	21	5.56122	5.46686	5.40579	5.57578
P4HB	P07237	Protein disulfide-isomerase	32	32	5.33473	5.49295	5.36293	5.41865
ADA	P00813	Adenosine deaminase	2	2	-1.45597	-1.43408	-1.45308	-1.48291
NRAS	P01111	GTPase NRas	5	5	-0.041823	-0.0819979	-0.019045	-0.150669
CCAR2	Q8N163-2	Cell cycle and apoptosis regulator protein 2	11	11	0.562129	0.833507	0.588944	0.760887
PSMA1	P25786	Proteasome subunit alpha type-1	11	11	1.71918	1.8131	1.77097	1.71586
ARMC6	Q6NXE6-2	Armadillo repeat-containing protein 6	2	2	-1.83038	-2.04756	-2.04795	-1.87524
UGGT1	Q9NYU2	UDP-glucose:glycoprotein glucosyltransferase 1	34	34	2.58504	2.54167	2.54816	2.53337
RPS15A	P62244	40S ribosomal protein S15a	4	4	0.77497	0.593969	0.847446	0.476713
PPP5C	P53041	Serine/threonine-protein phosphatase 5	3	3	0.606811	0.677124	0.659624	0.57961
RHOA	P61586	Transforming protein RhoA	11	3	3.0651	3.12681	3.13991	3.00731
UBE2K	P61086	Ubiquitin-conjugating enzyme E2 K	7	7	-0.0301513	0.26628	0.248611	-0.0571284
PTK2B	Q14289-2	Protein-tyrosine kinase 2-beta	11	11	0.58331	0.631179	0.519483	0.650614
IDH1	O75874	Isocitrate dehydrogenase [NADP] cytoplasmic	19	18	2.62002	2.65832	2.70404	2.53139
LDHA	P00338	L-lactate dehydrogenase A chain	22	20	4.89757	4.9883	4.92536	4.91764
EIF3I	Q13347	Eukaryotic translation initiation factor 3 subunit I	9	9	1.28101	1.38633	1.26491	1.35962
FGG	P02679-2	Fibrinogen gamma chain	27	27	6.67214	6.61972	6.46355	6.78568
C10orf54	Q9H7M9	Platelet receptor Gi24	2	2	-0.731357	-0.961033	-1.24688	-0.487656
PRPS2	P11908	Ribose-phosphate pyrophosphokinase 2	10	3	-0.31978	-0.275838	-0.28341	-0.35339
PYCARD	Q9ULZ3	Apoptosis-associated speck-like protein containing a CARD	13	13	1.51701	1.79636	1.66265	1.61015
CYBB	P04839	Cytochrome b-245 heavy chain	11	11	1.17535	1.45246	1.2489	1.33881
EEFSEC	P57772-2	Selenocysteine-specific elongation factor	2	2	-2.01004	-1.215	-1.58393	-1.68103
GNAI2	P04899	Guanine nucleotide-binding protein G(i) subunit alpha-2	19	13	3.56737	3.75629	3.61222	3.67171
AP2M1	Q96CW1-2	AP-2 complex subunit mu	8	8	1.19592	1.11718	1.14984	1.12356
GARS	P41250	Glycine--tRNA ligase	12	12	1.08264	0.955864	1.03644	0.962885
ADH5	P11766	Alcohol dehydrogenase class-3	13	13	2.74166	2.76693	2.73092	2.73876
MYL9	P24844	Myosin regulatory light polypeptide 9	11	5	1.97403	1.76535	1.86537	1.83515
FKBP8	Q14318-2	Peptidyl-prolyl cis-trans isomerase FKBP8	2	2	-2.63832	-2.08931	-2.59851	-2.16798
EIF2S1	P05198	Eukaryotic translation initiation factor 2 subunit 1	6	6	0.464219	0.484999	0.456749	0.453684
AHCY	P23526	Adenosylhomocysteinase	7	7	1.51109	1.74714	1.46724	1.75224
NCF4	Q15080	Neutrophil cytosol factor 4	3	3	-2.783	-2.61141	-2.6779	-2.75509
U2AF1	P0DN76	Splicing factor U2AF 35 kDa subunit	4	4	-2.02525	-2.35428	-2.40607	-2.01202
LYST	Q99698	Lysosomal-trafficking regulator	2	2	-5.01794	-4.42525	-4.75688	-4.72478
MCU	Q8NE86-3	Calcium uniporter protein, mitochondrial	5	5	0.923024	0.790142	0.892407	0.782419
PSMA6	P60900	Proteasome subunit alpha type-6	9	9	1.68802	1.71712	1.67614	1.69106
ARF1	P84077	ADP-ribosylation factor 1	11	6	3.56124	3.52846	3.50926	3.54287
RBM17	Q96I25	Splicing factor 45	2	2	-2.36762	-2.64284	-2.52297	-2.52499
GRIPAP1	Q4V328-4	GRIP1-associated protein 1	9	9	0.115197	-0.0361925	0	0.0416077
ATP2A2	P16615	Sarcoplasmic/endoplasmic reticulum calcium ATPase 2	32	18	2.89341	2.75166	2.75363	2.85433
HNRNPR	O43390	Heterogeneous nuclear ribonucleoprotein R	20	14	1.85477	2.03122	1.89305	1.95625
PRTN3	P24158	Myeloblastin	4	4	0.244294	0.701768	0.660765	0.248659
TAOK1	Q7L7X3	Serine/threonine-protein kinase TAO1	6	4	0.88103	0.623128	0.565224	0.902503
LSM3	P62310	U6 snRNA-associated Sm-like protein LSm3	2	2	-1.93438	-2.04842	-2.20975	-1.80923
DOCK8	Q8NF50-4	Dedicator of cytokinesis protein 8	17	17	0.972946	0.858456	0.786959	1.00848
GLRX3	O76003	Glutaredoxin-3	5	4	0.331945	0.199856	0.22259	0.273263
FHOD1	Q9Y613	FH1/FH2 domain-containing protein 1	18	18	1.67952	1.55693	1.61863	1.58205
HK3	P52790	Hexokinase-3	11	9	-0.0021869	0.0685925	-0.066651	0.09728
MTPN	P58546	Myotrophin	6	6	2.91021	2.65593	2.71614	2.81423
DNAJB1	P25685-2	DnaJ homolog subfamily B member 1	7	7	1.46885	1.48472	1.50046	1.41762
TAGLN2	P37802	Transgelin-2	17	17	6.12661	6.01684	5.93152	6.17658
SACM1L	Q9NTJ5	Phosphatidylinositide phosphatase SAC1	22	22	2.93135	2.89455	2.80565	2.98525
SRSF11	Q05519-2	Serine/arginine-rich splicing factor 11	2	2	-2.03866	-1.61194	-1.65499	-2.03057
UBE2I	P63279	SUMO-conjugating enzyme UBC9	6	6	1.38197	1.69432	1.43748	1.60387
UGP2	Q16851-2	UTP--glucose-1-phosphate uridylyltransferase	21	21	3.01203	3.14181	2.95451	3.16461
PRPSAP2	O60256-3	Phosphoribosyl pyrophosphate synthase-associated protein 2	7	5	-0.319074	-0.206784	-0.0314376	-0.528983
NDUFB9	Q9Y6M9	NADH dehydrogenase [ubiquinone] 1 beta subcomplex subunit 9	2	2	-1.14678	-1.49747	-1.38937	-1.28921
COPS4	Q9BT78-2	COP9 signalosome complex subunit 4	6	6	0.679973	0.731873	0.651955	0.725666
RAB4A	P20338	Ras-related protein Rab-4A	6	4	-0.850725	-1.04785	-0.944296	-0.987968
PLEKHO2	Q8TD55	Pleckstrin homology domain-containing family O member 2	6	6	0.0761894	0.0559179	-0.178814	0.277305
PRPF6	O94906-2	Pre-mRNA-processing factor 6	3	3	-1.83837	-1.56158	-1.74008	-1.69317
RAB21	Q9UL25	Ras-related protein Rab-21	6	6	-0.675819	-0.764833	-0.828124	-0.64558
UQCRQ	O14949	Cytochrome b-c1 complex subunit 8	3	3	0.514638	0.701624	0.488932	0.694568
DBN1	Q16643	Drebrin	15	15	2.11602	2.04245	2.06629	2.06099
SUSD1	Q6UWL2-3	Sushi domain-containing protein 1	4	4	-1.20821	-1.76575	-1.46523	-1.53944
DNAJC7	Q99615-2	DnaJ homolog subfamily C member 7	4	4	-0.58547	-0.705977	-0.787607	-0.534335
YWHAH	Q04917	14-3-3 protein eta	19	15	3.32496	3.20466	3.22956	3.27031
PSME2	Q9UL46	Proteasome activator complex subunit 2	12	12	2.44272	2.60659	2.51521	2.50439
NNT	Q13423	NAD(P) transhydrogenase, mitochondrial	30	30	3.46775	3.36496	3.45147	3.3517
GGA1	Q9UJY5-3	ADP-ribosylation factor-binding protein GGA1	2	2	-6.99419	-7.36126	-7.21464	-7.17013
NOP56	O00567	Nucleolar protein 56	7	7	0.587635	0.433239	0.507023	0.484544
ABRACL	Q9P1F3	Costars family protein ABRACL	7	7	0.30085	0.43443	0.056304	0.650025
SCYL2	Q6P3W7	SCY1-like protein 2	6	6	0.840431	0.663635	0.66737	0.807862
UBE2V1	Q13404-8	Ubiquitin-conjugating enzyme E2 variant 1	7	2	1.79021	2.04735	1.92113	1.88772
GMPPA	Q96IJ6	Mannose-1-phosphate guanyltransferase alpha	5	5	-0.938689	-1.3662	-1.20064	-1.13225
DNAJB11	Q9UBS4	DnaJ homolog subfamily B member 11	5	5	-0.349396	-0.52695	-0.385526	-0.518539
RARS	P54136-2	Arginine--tRNA ligase, cytoplasmic	17	17	1.42908	1.47067	1.4829	1.38931
CCT7	Q99832	T-complex protein 1 subunit eta	23	23	3.03254	2.95335	2.95902	2.99938
VASP	P50552	Vasodilator-stimulated phosphoprotein	18	18	3.89216	3.78735	3.72582	3.92678
SFXN3	Q9BWM7	Sideroflexin-3	6	5	-0.162811	-0.467127	-0.505597	-0.150979
SH3BGRL3	Q9H299	SH3 domain-binding glutamic acid-rich-like protein 3	6	6	3.23827	3.25359	3.23155	3.23375
STOM	P27105	Erythrocyte band 7 integral membrane protein	16	16	4.76995	4.62717	4.55364	4.81706
RAC2	P15153	Ras-related C3 botulinum toxin substrate 2	10	6	3.71935	3.93967	3.85922	3.77379
MAPRE1	Q15691	Microtubule-associated protein RP/EB family member 1	17	15	3.23123	3.21086	3.27445	3.14181
COX4I1	P13073	Cytochrome c oxidase subunit 4 isoform 1, mitochondrial	8	8	2.88818	2.91352	2.91656	2.85951
MPP1	Q00013-2	55 kDa erythrocyte membrane protein	14	14	1.60365	1.51128	1.42321	1.66612
ALDH9A1	P49189	4-trimethylaminobutyraldehyde dehydrogenase	11	11	0.66693	0.759576	0.627914	0.773114
EIF3L	Q9Y262-2	Eukaryotic translation initiation factor 3 subunit L	10	10	1.44708	1.52013	1.47926	1.46254
MYCBP	Q99417	C-Myc-binding protein	5	5	0.882757	1.02733	0.941451	0.943679
ERP29	P30040	Endoplasmic reticulum resident protein 29	11	11	2.42336	2.33293	2.41379	2.31848
PTPN12	Q05209	Tyrosine-protein phosphatase non-receptor type 12	14	14	1.164	1.04896	1.09019	1.09877
RNASEL	Q05823-2	2-5A-dependent ribonuclease	2	2	-1.68289	-2.06549	-1.94881	-1.82342
2005-09-01	Q99719	Septin-5	14	12	1.70757	1.66339	1.59181	1.75544
DLD	P09622	Dihydrolipoyl dehydrogenase, mitochondrial	11	11	1.89688	1.92878	1.84552	1.95672
ERLIN1	O75477	Erlin-1	6	3	-0.848772	-0.607188	-0.747421	-0.731449
COPB2	P35606-2	Coatomer subunit beta	11	11	1.35007	0.808657	1.10197	1.03385
TXNDC5	Q8NBS9-2	Thioredoxin domain-containing protein 5	9	9	1.37747	1.34119	1.38382	1.31195
SOD2	P04179-4	Superoxide dismutase [Mn], mitochondrial	10	10	4.3865	4.41826	4.36782	4.41407
APOH	P02749	Beta-2-glycoprotein 1	5	5	-1.37788	-1.69402	-1.32352	-1.77125
ARHGEF12	Q9NZN5-2	Rho guanine nucleotide exchange factor 12	2	2	-2.02616	-2.56162	-2.36865	-2.24185
PNP	P00491	Purine nucleoside phosphorylase	18	18	3.76843	3.76917	3.78854	3.72639
UNC13D	Q70J99	Protein unc-13 homolog D	39	39	3.52477	3.48079	3.5026	3.48061
RPL6	Q02878	60S ribosomal protein L6	7	7	0.537885	1.06838	1.12623	0.457921
SSB	P05455	Lupus La protein	12	12	1.7169	1.69974	1.527	1.86777
HSD17B12	Q53GQ0	Very-long-chain 3-oxoacyl-CoA reductase	7	7	-0.169872	-0.310468	-0.177352	-0.324728
S100A9	P06702	Protein S100-A9	7	7	4.59668	4.81328	4.83208	4.55642
GLTP	Q9NZD2	Glycolipid transfer protein	3	3	-1.38886	-1.48128	-1.64349	-1.24801
ARPC3	O15145	Actin-related protein 2/3 complex subunit 3	10	10	3.452	3.55358	3.43016	3.55407
PRKCQ	Q04759	Protein kinase C theta type	5	3	-2.25552	-2.18623	-2.1241	-2.33896
CCBL2	Q6YP21	Kynurenine--oxoglutarate transaminase 3	3	3	-1.75061	-1.98018	-1.79529	-1.95675
PSMC2	P35998	26S protease regulatory subunit 7	14	14	1.43955	1.44654	1.51061	1.35539
DHRS4	Q9BTZ2	Dehydrogenase/reductase SDR family member 4	3	3	-0.355176	-0.031483	-0.13576	-0.270946
ACIN1	Q9UKV3-5	Apoptotic chromatin condensation inducer in the nucleus	7	7	-0.0543531	-0.0144525	0.0956311	-0.184481
IPO5	O00410	Importin-5	15	15	1.19151	0.793918	0.970909	0.994524
PA2G4	Q9UQ80	Proliferation-associated protein 2G4	15	15	2.11316	2.32435	2.20986	2.20786
EHD3	Q9NZN3	EH domain-containing protein 3	32	14	2.91186	2.9487	2.92802	2.91296
CRLF3	Q8IUI8-2	Cytokine receptor-like factor 3	11	11	0.960251	0.918644	1.02133	0.838042
SYMPK	Q92797	Symplekin	2	2	-2.63157	-2.73336	-2.86696	-2.51744
GYS1	P13807-2	Glycogen [starch] synthase, muscle	2	2	-1.67538	-1.67519	-1.47917	-1.89044
LGALS3	P17931	Galectin-3	4	4	-0.0600446	0.0731102	0.138206	-0.144105
TXN	P10599	Thioredoxin	8	8	3.19342	3.2555	3.2496	3.18067
PF4V1	P10720	Platelet factor 4 variant	6	3	1.75595	1.8529	1.82381	1.76657
ETFDH	Q16134-3	Electron transfer flavoprotein-ubiquinone oxidoreductase, mitochondrial	3	3	-1.26975	-1.26226	-1.41713	-1.13307
HLA-A	P04439	HLA class I histocompatibility antigen, A-3 alpha chain	10	5	1.97817	2.0768	2.00634	2.03045
EEF2	P13639	Elongation factor 2	34	33	3.86347	4.06269	4.01847	3.89027
FHL1	Q13642-1	Four and a half LIM domains protein 1	17	17	3.33871	3.30387	3.376	3.24929
ATP2A3	Q93084-4	Sarcoplasmic/endoplasmic reticulum calcium ATPase 3	32	24	4.29418	4.21782	4.17554	4.31992
SAMM50	Q9Y512	Sorting and assembly machinery component 50 homolog	6	6	0.0028162	-0.295416	-0.170185	-0.138747
RGS10	O43665-2	Regulator of G-protein signaling 10	9	9	0.775767	0.619154	0.571726	0.807069
RPL9	Q5IFJ7	60S ribosomal protein L9	5	5	0.246155	0.252822	0.148025	0.334953
GSTP1	P09211	Glutathione S-transferase P	11	11	4.07269	4.17488	4.16539	4.06637
PSMD8	P48556	26S proteasome non-ATPase regulatory subunit 8	5	5	0.859039	0.739722	0.767639	0.815369
ARHGDIA	P52565	Rho GDP-dissociation inhibitor 1	9	9	3.21079	3.3254	3.2814	3.23946
ACO2	Q99798	Aconitate hydratase, mitochondrial	26	26	3.21016	3.24712	3.16837	3.27379
CUL2	Q13617	Cullin-2	5	5	-1.3554	-1.36151	-1.29995	-1.43206
TSTA3	Q13630	GDP-L-fucose synthase	2	2	-1.26077	-1.13574	-1.36197	-1.04933
CLPP	Q16740	ATP-dependent Clp protease proteolytic subunit, mitochondrial	2	2	-2.13085	-1.89482	-2.01991	-2.02036
CPNE3	O75131	Copine-3	9	8	1.01089	1.03853	1.02884	1.00664
AMPD2	Q01433-2	AMP deaminase 2	17	17	2.00995	1.98767	2.00363	1.9805
DDOST	P39656	Dolichyl-diphosphooligosaccharide--protein glycosyltransferase 48 kDa subunit	12	12	1.64884	1.61221	1.59922	1.64898
VPS33A	Q96AX1	Vacuolar protein sorting-associated protein 33A	5	5	-1.14931	-1.18794	-1.25606	-1.09333
TYMP	P19971	Thymidine phosphorylase	18	18	2.27353	2.33092	2.32115	2.27136
GLOD4	Q9HC38-2	Glyoxalase domain-containing protein 4	12	12	2.06068	2.29356	2.18459	2.15787
SKP1	P63208	S-phase kinase-associated protein 1	5	5	-0.595084	-0.336492	-0.517226	-0.425875
SEC31A	O94979-6	Protein transport protein Sec31A	14	14	1.04748	1.08909	1.03644	1.08861
TM9SF2	Q99805	Transmembrane 9 superfamily member 2	3	3	-1.20934	-0.798214	-0.997283	-1.02163
KIF5B	P33176	Kinesin-1 heavy chain	21	21	1.54836	1.3633	1.41592	1.48444
SLC9A3R1	O14745	Na(+)/H(+) exchange regulatory cofactor NHE-RF1	8	8	1.35071	1.39411	1.38791	1.34608
NCF2	P19878-3	Neutrophil cytosol factor 2	10	10	0.182671	0.0219898	0.0447267	0.149342
2001-09-01	Q8WYJ6	Septin-1	12	10	0.570149	0.537584	0.652623	0.444899
SSRP1	Q08945	FACT complex subunit SSRP1	9	8	0.273184	0.718885	0.52108	0.46107
RPS23	P62266	40S ribosomal protein S23	5	5	0.700969	0.610792	0.792059	0.509966
YWHAB	P31946	14-3-3 protein beta/alpha	16	8	2.69803	2.70139	2.73611	2.65393
GSR	P00390-2	Glutathione reductase, mitochondrial	14	14	2.41752	2.38778	2.52222	2.27393
HSD17B4	P51659	Peroxisomal multifunctional enzyme type 2	31	31	2.97277	2.88295	2.95601	2.89105
ATP5O	P48047	ATP synthase subunit O, mitochondrial	11	11	2.80054	2.93187	2.79881	2.92508
GPX1	P07203	Glutathione peroxidase 1	13	13	2.25979	2.21661	2.33061	2.13741
SUMO2	P61956-2	Small ubiquitin-related modifier 2	3	2	1.5569	1.73528	1.64963	1.63519
TOR1AIP1	Q5JTV8	Torsin-1A-interacting protein 1	6	5	-0.134273	-0.399832	-0.168636	-0.37233
BROX	Q5VW32-2	BRO1 domain-containing protein BROX	5	5	-0.943723	-0.742022	-0.829159	-0.863324
BIN1	O00499-9	Myc box-dependent-interacting protein 1	6	4	-1.75396	-1.67041	-1.61689	-1.81417
GDI1	P60028	Rab GDP dissociation inhibitor alpha	25	16	2.17221	1.96492	2.06064	2.06993
APOA1	P02647	Apolipoprotein A-I	11	11	1.8823	1.93161	1.7144	2.093
FGB	P02675	Fibrinogen beta chain	31	31	6.60566	6.54461	6.48865	6.65523
PSMB7	Q99436	Proteasome subunit beta type-7	4	4	-0.0818948	0.0097554	-0.0420471	-0.0364647
2006-09-01	Q14141-2	Septin-6	16	9	3.06926	2.98854	3.06698	2.98453
RPN1	P04843	Dolichyl-diphosphooligosaccharide--protein glycosyltransferase subunit 1	26	26	3.52395	3.48355	3.48069	3.52066
XRCC6	P12956	X-ray repair cross-complementing protein 6	26	26	3.5265	3.72298	3.65902	3.58443
GNB2	P62879	Guanine nucleotide-binding protein G(I)/G(S)/G(T) subunit beta-2	15	5	1.94449	1.93586	1.91761	1.9572
CTSS	P25774	Cathepsin S	7	7	0.709826	0.849668	0.772777	0.781209
RHOT1	Q8IXI2-4	Mitochondrial Rho GTPase 1	3	2	-2.97592	-2.973	-3.54397	-2.41043
CKAP5	Q14008-2	Cytoskeleton-associated protein 5	28	28	2.14	1.91495	2.05522	1.99464
GPI	P06744	Glucose-6-phosphate isomerase	22	17	3.81448	3.93733	3.90628	3.8405
SEC11A	P67812-4	Signal peptidase complex catalytic subunit SEC11A	5	5	0.136998	-0.020677	0.0616302	0.0497013
PPBP	P02775	Platelet basic protein	8	8	8.13992	8.09914	8.23281	8.0013
CECR1	Q9NZK5	Adenosine deaminase CECR1	7	7	-0.0858052	0.00475803	0.000866389	-0.086607
ARMC10	Q8N2F6-6	Armadillo repeat-containing protein 10	3	3	-1.7545	-1.84809	-1.65568	-1.95112
RPS3	P23396	40S ribosomal protein S3	15	15	2.95824	3.32538	3.14589	3.13382
ARHGAP6	O43182-5	Rho GTPase-activating protein 6	11	11	0.860846	0.947527	0.888467	0.916523
NIF3L1	Q9GZT8	NIF3-like protein 1	3	3	-1.26186	-1.30609	-0.963891	-1.60703
PTGS1	P23219-3	Prostaglandin G/H synthase 1	12	12	2.01623	1.80901	1.90999	1.9123
ARL1	P40616-2	ADP-ribosylation factor-like protein 1	4	4	-1.44757	-1.33281	-1.45843	-1.32465
FAM65B	Q9Y4F9-2	Protein FAM65B	2	2	-2.63503	-2.16056	-2.2509	-2.54707
SPARC	P09486	SPARC	13	13	3.2005	3.13876	3.17158	3.16545
HINT1	P49773	Histidine triad nucleotide-binding protein 1	4	4	1.61421	1.93204	1.71586	1.82843
HMGA1	P17096-3	High mobility group protein HMG-I/HMG-Y	3	3	-0.618755	-0.631063	-0.336912	-0.914761
NDUFS3	O75489	NADH dehydrogenase [ubiquinone] iron-sulfur protein 3, mitochondrial	10	10	0.851952	0.958512	0.936132	0.872908
MUT	P22033	Methylmalonyl-CoA mutase, mitochondrial	2	2	-3.1691	-3.10152	-3.12165	-3.15017
SH3GL1	Q99961	Endophilin-A2	6	6	0.153092	-0.437883	0.0779251	-0.363712
ADSL	P30566	Adenylosuccinate lyase	3	3	-0.251874	-0.50958	-0.239475	-0.522514
AGK	Q53H12	Acylglycerol kinase, mitochondrial	4	4	-0.71774	-0.437852	-0.639905	-0.516007
EEA1	Q15075	Early endosome antigen 1	6	6	-0.845461	-0.844107	-0.867295	-0.822299
SERPINA3	P01011	Alpha-1-antichymotrypsin	7	7	0.0983698	-0.00465501	0.00537801	0.0887755
CAD	P27708	CAD protein	13	13	-0.0516016	0.0221724	-0.00160872	-0.0272964
CLTB	P09497-2	Clathrin light chain B	6	6	1.73773	1.83866	1.6128	1.96416
RPL18	Q07020-2	60S ribosomal protein L18	4	4	0.00249287	-0.378708	-0.0148801	-0.360721
RPS12	P25398	40S ribosomal protein S12	6	6	2.24331	2.26029	2.25698	2.24745
EEF1A1P5	Q5VTE0	Putative elongation factor 1-alpha-like 3	18	18	5.26298	5.47437	5.45474	5.28352
GMPR	P36959	GMP reductase 1	7	5	1.0675	1.09753	1.09396	1.07201
GRHPR	Q9UBQ7	Glyoxylate reductase/hydroxypyruvate reductase	7	7	0.462855	0.318567	0.395434	0.386939
ATAD3A	Q9NVI7-2	ATPase family AAA domain-containing protein 3A	7	7	-0.295396	0.138477	-0.126332	-0.0294767
FBL	P22087	rRNA 2-O-methyltransferase fibrillarin	5	5	1.45753	1.42148	1.37653	1.50366
RAB10	P61026	Ras-related protein Rab-10	10	8	3.25056	3.29307	3.23362	3.31124
RASGRP2	Q7LDG7	RAS guanyl-releasing protein 2	19	19	2.63185	2.42356	2.60923	2.44834
FAF2	Q96CS3	FAS-associated factor 2	2	2	-2.13824	-1.8437	-2.23859	-1.74041
THBS1	P07996	Thrombospondin-1	60	14	7.69432	7.66511	7.73332	7.62919
DGKA	P23743	Diacylglycerol kinase alpha	5	5	-0.848653	-0.721505	-0.807605	-0.759189
ROCK1	Q13464	Rho-associated protein kinase 1	17	14	0.927488	0.606969	0.743242	0.794731
VDAC3	Q9Y277	Voltage-dependent anion-selective channel protein 3	14	14	3.2355	3.22084	3.23373	3.22616
USP5	P45974-2	Ubiquitin carboxyl-terminal hydrolase 5	19	19	1.58264	1.70529	1.68197	1.60969
GK2	Q14410	Glycerol kinase 2	4	2	-2.36593	-2.34548	-2.17277	-2.5349
TNFAIP8	O95379-3	Tumor necrosis factor alpha-induced protein 8	5	5	-1.06922	-0.768921	-0.982707	-0.850778
CD36	P16671	Platelet glycoprotein 4	12	12	4.01695	3.75332	3.88844	3.88661
POR	P16435	NADPH--cytochrome P450 reductase	2	2	-1.75721	-1.51121	-1.49702	-1.76582
PGM2	Q96G03	Phosphoglucomutase-2	18	18	2.54462	2.57029	2.48945	2.63264
COPS8	Q99627-2	COP9 signalosome complex subunit 8	4	4	-1.66443	-1.66785	-1.74813	-1.57684
ATP6V0A1	Q93050-1	V-type proton ATPase 116 kDa subunit a isoform 1	5	5	-0.491879	-0.525452	-0.415419	-0.594389
FSTL1	Q12841	Follistatin-related protein 1	4	4	-0.525371	-0.870163	-0.711985	-0.675668
EFTUD2	Q15029-2	116 kDa U5 small nuclear ribonucleoprotein component	12	11	0.0964911	0.189241	0.170157	0.123835
AIFM1	O95831-3	Apoptosis-inducing factor 1, mitochondrial	13	13	1.02845	0.877272	0.844562	1.0696
ATP5C1	P36542	ATP synthase subunit gamma, mitochondrial	8	8	1.81612	1.98405	1.98657	1.82226
ZMPSTE24	O75844	CAAX prenyl protease 1 homolog	5	5	0.370008	0.418879	0.352884	0.445307
SELH	Q8IZQ5	Selenoprotein H	2	2	-1.86061	-1.1168	-1.52801	-1.43996
NAP1L4	Q99733	Nucleosome assembly protein 1-like 4	9	7	1.33185	1.21999	1.25205	1.30926
GC	P02774-3	Vitamin D-binding protein	4	4	-0.813278	-1.03134	-0.942378	-0.892596
ATL1	Q8WXF7-2	Atlastin-1	7	7	0.235178	-0.19491	-0.0302286	0.0802209
U2AF2	P26368-2	Splicing factor U2AF 65 kDa subunit	7	7	0.352233	0.384004	0.504973	0.24099
GSS	P48637	Glutathione synthetase	14	14	1.74444	1.77902	1.71529	1.81803
MPO	P05164-2	Myeloperoxidase	24	24	3.49751	3.74976	3.74001	3.5174
ARF4	P18085	ADP-ribosylation factor 4	10	6	1.39092	1.44499	1.49611	1.34998
PDXK	O00764	Pyridoxal kinase	6	6	-0.247547	-0.48157	-0.297683	-0.421162
DDX23	Q9BUQ8	Probable ATP-dependent RNA helicase DDX23	3	3	-2.2404	-1.89276	-2.10309	-2.01837
PRDX1	Q06830	Peroxiredoxin-1	12	9	3.84812	4.14643	3.96836	4.03856
HARS	P12081-4	Histidine--tRNA ligase, cytoplasmic	13	13	1.28954	1.33851	1.41291	1.22761
CLIP2	Q9UDT6-2	CAP-Gly domain-containing linker protein 2	12	8	-0.314755	-0.321052	-0.363018	-0.259542
UBASH3B	Q8TF42	Ubiquitin-associated and SH3 domain-containing protein B	21	21	2.82568	2.62884	2.86492	2.60297
ENDOD1	O94919	Endonuclease domain-containing 1 protein	15	15	1.89749	1.8145	1.81105	1.91461
TIMP1	P01033	Metalloproteinase inhibitor 1	6	6	0.232504	0.36743	0.358241	0.255471
RAB1A	P62820	Ras-related protein Rab-1A	14	7	4.30226	4.25568	4.29451	4.27746
KTN1	Q86UP2-2	Kinectin	8	8	0.0924533	0.197423	0.144385	0.160321
USP9X	Q93008-1	Probable ubiquitin carboxyl-terminal hydrolase FAF-X	11	11	0.334904	0.0468969	0.292473	0.104591
MYLK	Q15746-9	Myosin light chain kinase, smooth muscle	16	16	3.11328	3.18973	3.17117	3.14711
VPS4B	O75351	Vacuolar protein sorting-associated protein 4B	12	9	1.61336	1.57113	1.59119	1.60871
CHP1	Q99653	Calcineurin B homologous protein 1	4	4	-2.03644	-1.65479	-1.71673	-1.95903
CASP6	P55212	Caspase-6	4	4	-0.88246	-1.3791	-1.0249	-1.22108
MAPKAPK3	Q16644	MAP kinase-activated protein kinase 3	5	3	0.286432	0.395385	0.361731	0.335871
RAE1	P78406	mRNA export factor	2	2	-1.60854	-1.33455	-1.44416	-1.48311
PLCB2	Q00722-3	1-phosphatidylinositol 4,5-bisphosphate phosphodiesterase beta-2	6	5	-0.523798	-0.244098	-0.378592	-0.373414
GP1BA	P07359	Platelet glycoprotein Ib alpha chain	15	15	4.7776	4.649	4.65585	4.78718
DNM2	P50570-5	Dynamin-2	26	16	2.54149	2.40829	2.4918	2.47452
MDH2	P40926	Malate dehydrogenase, mitochondrial	19	19	4.49502	4.65355	4.53944	4.62584
ETFB	P38117	Electron transfer flavoprotein subunit beta	11	11	2.39652	2.40344	2.47006	2.34689
PIP4K2C	Q8TBX8-2	Phosphatidylinositol 5-phosphate 4-kinase type-2 gamma	2	2	-1.26615	-1.4591	-1.5037	-1.20408
ATP6V1B2	P21281	V-type proton ATPase subunit B, brain isoform	11	11	0.483675	0.379283	0.535353	0.345331
EIF4G2	P78344-2	Eukaryotic translation initiation factor 4 gamma 2	10	10	0.92817	0.810522	0.910459	0.846421
RPL19	P84098	60S ribosomal protein L19	2	2	-1.20828	-0.724783	-0.633708	-1.28107
ELAVL1	Q15717	ELAV-like protein 1	4	4	-0.254699	-0.232104	-0.276563	-0.191925
EXOC5	O00471	Exocyst complex component 5	3	3	-2.48897	-2.42191	-2.46354	-2.4289
DDX5	P17844-2	Probable ATP-dependent RNA helicase DDX5	17	11	0.871142	1.05921	0.894777	1.05434
DCTN1	Q14203-3	Dynactin subunit 1	26	26	2.60922	2.4812	2.452	2.65796
PARP1	P09874	Poly [ADP-ribose] polymerase 1	23	23	2.18901	2.15761	2.19343	2.17291
OGDH	Q02218	2-oxoglutarate dehydrogenase, mitochondrial	16	16	1.60033	1.50394	1.49498	1.62969
RAB11B	Q15907	Ras-related protein Rab-11B	15	14	3.65059	3.6054	3.63031	3.64647
CAPNS1	P04632	Calpain small subunit 1	12	12	2.71426	2.84706	2.74275	2.84044
PRPF8	Q6P2Q9	Pre-mRNA-processing-splicing factor 8	23	23	1.15922	1.20159	1.25945	1.12356
AHSG	P02765	Alpha-2-HS-glycoprotein	2	2	-0.522322	-0.632136	-1.08277	-0.0494856
RANBP1	P43487-2	Ran-specific GTPase-activating protein	5	5	1.43282	1.35517	1.35297	1.45752
ITIH4	Q14624-4	Inter-alpha-trypsin inhibitor heavy chain H4	4	4	-2.3671	-2.53682	-2.73133	-2.14996
ARHGEF1	Q92888	Rho guanine nucleotide exchange factor 1	16	16	1.18638	1.29327	1.35527	1.14709
SERBP1	Q8NC51-4	Plasminogen activator inhibitor 1 RNA-binding protein	6	6	1.37697	1.42715	1.58888	1.23801
HIST1H1D	P16402	Histone H1.3	11	3	1.7728	1.33526	1.6608	1.47021
ATP2B4	P23634-5	Plasma membrane calcium-transporting ATPase 4	2	2	-1.14953	-1.2463	-1.55877	-0.813872
ROCK2	O75116	Rho-associated protein kinase 2	37	34	3.58606	3.48268	3.54469	3.54783
EEF1D	P29692	Elongation factor 1-delta	8	6	2.41018	2.73987	2.55348	2.62044
RAB7A	P51149	Ras-related protein Rab-7a	12	12	3.21372	3.31009	3.27097	3.27685
VPS18	Q9P253	Vacuolar protein sorting-associated protein 18 homolog	4	4	-3.97356	-3.39109	-4.01935	-3.32099
UBE2D2	P62837-2	Ubiquitin-conjugating enzyme E2 D2	2	2	-0.854344	-0.818676	-0.8564	-0.792111
RPS13	P62277	40S ribosomal protein S13	8	8	1.76488	1.89102	1.74833	1.93279
HNRNPUL2	Q1KMD3	Heterogeneous nuclear ribonucleoprotein U-like protein 2	14	14	1.03188	1.32922	1.15333	1.23312
CNDP2	Q96KP4	Cytosolic non-specific dipeptidase	16	16	2.52517	2.44358	2.44283	2.55143
CAND1	Q86VP6	Cullin-associated NEDD8-dissociated protein 1	31	31	3.01235	3.00724	3.07143	2.97392
APOBR	Q0VD83	Apolipoprotein B receptor	10	10	-0.787439	-0.64205	-0.582865	-0.820774
ACOT13	Q9NPJ3-2	Acyl-coenzyme A thioesterase 13	3	3	-0.594134	-0.465467	-0.492487	-0.540893
CHMP5	Q9NZZ3	Charged multivesicular body protein 5	2	2	-3.16016	-3.44023	-3.5608	-3.01335
PSMC6	P62333	26S protease regulatory subunit 10B	14	14	1.83375	1.87516	1.84129	1.89429
RAB37	Q96AX2	Ras-related protein Rab-37	7	7	-0.215194	-0.330959	-0.343085	-0.176393
MARS	P56192	Methionine--tRNA ligase, cytoplasmic	6	6	-0.314093	-0.406309	-0.559645	-0.133586
PCBP2	Q15366-6	Poly(rC)-binding protein 2	10	7	1.11993	0.850964	0.990753	1.00756
SMS	P52788-2	Spermine synthase	4	4	0.301114	0.399419	0.410997	0.317655
ALDH2	P05091	Aldehyde dehydrogenase, mitochondrial	7	7	0.11268	0.235071	0.138525	0.237535
SEC24A	O95486	Protein transport protein Sec24A	3	3	-2.80925	-2.24881	-2.60401	-2.42561
RPS8	P62241	40S ribosomal protein S8	7	7	1.4155	1.62998	1.60581	1.46813
EIF1	P41567	Eukaryotic translation initiation factor 1	3	3	-2.03058	-1.89122	-1.79368	-2.09944
HNRNPH1	P31943	Heterogeneous nuclear ribonucleoprotein H	11	5	2.1256	2.29169	2.21871	2.22765
EXOC1	Q9NV70-2	Exocyst complex component 1	4	4	-1.09375	-1.26171	-0.976155	-1.34992
GBP2	P32456	Interferon-induced guanylate-binding protein 2	4	2	-1.59992	-1.86521	-1.31912	-2.11652
PGD	P52209-2	6-phosphogluconate dehydrogenase, decarboxylating	26	26	4.22368	4.24518	4.17275	4.32615
HSPB1	P04792	Heat shock protein beta-1	14	14	3.72837	3.43042	3.42843	3.76065
FDPS	P14324-2	Farnesyl pyrophosphate synthase	5	5	1.13833	1.1044	1.13259	1.14082
RALY	Q9UKM9-2	RNA-binding protein Raly	8	8	1.2735	1.40636	1.39636	1.31455
TNPO3	Q9Y5L0-3	Transportin-3	4	4	-0.911298	-0.907222	-1.39586	-0.391493
TXNDC17	Q9BRA2	Thioredoxin domain-containing protein 17	3	3	0.0688839	0.210496	0.139312	0.171462
TMED8	Q6PL24	Protein TMED8	2	2	-1.85205	-1.67004	-1.66909	-1.82151
OPA1	O60313-13	Dynamin-like 120 kDa protein, mitochondrial	14	14	1.95469	1.88588	1.88588	1.98643
HPSE	Q9Y251-2	Heparanase	11	11	2.52098	2.58569	2.51164	2.62735
XRCC5	P13010	X-ray repair cross-complementing protein 5	26	26	3.3103	3.54792	3.44308	3.44766
RPS15	P62841	40S ribosomal protein S15	2	2	-1.74932	-2.00402	-1.82118	-1.89907
HDHD2	Q9H0R4	Haloacid dehalogenase-like hydrolase domain-containing protein 2	4	4	0.04753	0.107414	0.157923	0.0304051
GLRX	P35754	Glutaredoxin-1	4	4	0.0213597	0.0341444	-0.0328494	0.12179
HNRNPA2B1	P22626	Heterogeneous nuclear ribonucleoproteins A2/B1	21	20	4.28967	4.55051	4.40947	4.46417
FCGR2A	P12318-2	Low affinity immunoglobulin gamma Fc region receptor II-a	2	2	-2.035	-1.54702	-1.96816	-1.57984
CASS4	Q9NQ75	Cas scaffolding protein family member 4	11	11	0.834344	1.04783	0.847356	1.06949
EIF3G	O75821	Eukaryotic translation initiation factor 3 subunit G	4	4	-0.889921	-0.810027	-0.771858	-0.892163
DDT	P30046	D-dopachrome decarboxylase	7	7	1.19393	1.22821	1.05849	1.39983
YWHAQ	P27348	14-3-3 protein theta	18	12	3.53489	3.51542	3.50195	3.58504
SEMA4D	Q92854	Semaphorin-4D	3	3	-1.42804	-1.38976	-1.38973	-1.39003
RNPEP	Q9H4A4	Aminopeptidase B	7	7	0.786571	0.811853	0.956049	0.681273
HP1BP3	Q5SSJ5	Heterochromatin protein 1-binding protein 3	10	10	2.13682	2.0239	2.09547	2.1042
DHRS7	Q9Y394-2	Dehydrogenase/reductase SDR family member 7	5	5	-0.376624	-0.267998	-0.157147	-0.44847
AP3B1	O00203-3	AP-3 complex subunit beta-1	14	14	1.42606	1.49922	1.47254	1.49183
EMD	P50402	Emerin	6	6	0.704499	0.745999	0.591876	0.898047
EIF4A2	Q14240	Eukaryotic initiation factor 4A-II	11	2	-0.079306	-0.278134	-0.159375	-0.158224
ACOT2	P49753	Acyl-coenzyme A thioesterase 2, mitochondrial	5	5	-1.83004	-2.46056	-2.09379	-2.15664
CSK	P41240	Tyrosine-protein kinase CSK	23	23	3.10965	3.24403	3.1679	3.22674
SSBP1	Q04837	Single-stranded DNA-binding protein, mitochondrial	4	4	-0.0454566	0.860644	0.295226	0.561424
LRRC47	Q8N1G4	Leucine-rich repeat-containing protein 47	8	8	-0.109192	0.181565	0.16597	-0.052133
COA3	Q9Y2R0	Cytochrome c oxidase assembly factor 3 homolog, mitochondrial	2	2	-2.1253	-2.91249	-2.75013	-2.24607
CSE1L	P55060-3	Exportin-2	16	16	0.810146	0.71775	0.835242	0.734727
HSD17B10	Q99714	3-hydroxyacyl-CoA dehydrogenase type-2	14	14	1.47845	1.45947	1.45424	1.5259
FH	P07954-2	Fumarate hydratase, mitochondrial	11	11	1.59011	1.86437	1.76441	1.73306
RPL30	P62888	60S ribosomal protein L30	4	4	-0.003837	0.00890088	-0.00559426	0.0537088
NID2	Q14112-2	Nidogen-2	4	3	-1.45243	-1.81681	-1.69941	-1.52671
HPRT1	P00492	Hypoxanthine-guanine phosphoribosyltransferase	10	9	1.76908	1.63867	1.63211	1.81881
PDGFA	P04085-2	Platelet-derived growth factor subunit A	2	2	-2.50171	-2.09915	-2.39695	-2.16072
ACTR10	Q9NZ32	Actin-related protein 10	5	5	-2.03149	-2.02835	-1.93127	-2.08484
CORO1A	P31146	Coronin-1A	29	26	5.71473	5.80192	5.69148	5.86953
RPS20	P60866	40S ribosomal protein S20	3	3	0.566801	0.544347	0.527655	0.628264
PEPD	P12955	Xaa-Pro dipeptidase	7	7	0.0657597	0.164703	0.0501226	0.225192
FGFR1OP2	Q9NVK5	FGFR1 oncogene partner 2	2	2	-1.83688	-1.85042	-1.89517	-1.74715
SMARCC2	Q8TAQ2-2	SWI/SNF complex subunit SMARCC2	4	4	-0.804348	-0.785581	-0.78081	-0.76405
SRP9	P49458	Signal recognition particle 9 kDa protein	6	6	0.349104	0.552733	0.630385	0.316633
GP9	P14770	Platelet glycoprotein IX	6	6	2.33781	2.32463	2.31877	2.38905
B2M	P61769	Beta-2-microglobulin	6	6	3.31732	3.15247	3.18507	3.33038
C9orf64	Q5T6V5	UPF0553 protein C9orf64	2	2	-2.13252	-2.19539	-1.92992	-2.3522
VWA5A	O00534	von Willebrand factor A domain-containing protein 5A	3	3	-3.39482	-2.95223	-3.56361	-2.7376
CMTM5	Q96DZ9-4	CKLF-like MARVEL transmembrane domain-containing protein 5	2	2	1.19109	0.986503	0.871279	1.35224
HSPA4	P34932	Heat shock 70 kDa protein 4	23	20	2.65557	2.69569	2.68574	2.71145
RPSA	P08865	40S ribosomal protein SA	10	10	1.9332	2.14591	2.1207	2.00452
GOT1	P17174	Aspartate aminotransferase, cytoplasmic	5	5	0.296527	0.0952057	0.150732	0.28712
PDLIM5	Q96HC4	PDZ and LIM domain protein 5	10	10	1.20172	0.952366	1.08527	1.11495
LPCAT3	Q6P1A2	Lysophospholipid acyltransferase 5	3	3	-6.15057	-6.32799	-6.25695	-6.17476
PSMD4	P55036-2	26S proteasome non-ATPase regulatory subunit 4	4	4	0.219475	-0.10486	0.170758	-0.00925167
STK24	Q9Y6E0-2	Serine/threonine-protein kinase 24	15	8	2.60681	2.63724	2.59793	2.69323
SPTBN1	Q01082	Spectrin beta chain, non-erythrocytic 1	61	55	3.73378	3.59813	3.70701	3.67243
COX7A2L	O14548	Cytochrome c oxidase subunit 7A-related protein, mitochondrial	2	2	-1.15148	-1.03101	-1.07402	-1.06073
GSTM3	P21266	Glutathione S-transferase Mu 3	6	5	-1.92878	-1.40789	-1.76353	-1.52536
SORD	Q00796	Sorbitol dehydrogenase	2	2	-1.833	-2.28855	-2.20163	-1.87206
SEC24C	P53992	Protein transport protein Sec24C	11	11	0.333799	0.303304	0.276531	0.408477
PFKL	P17858	ATP-dependent 6-phosphofructokinase, liver type	23	18	2.00517	1.80868	1.95649	1.90562
NDUFA13	Q9P0J0	NADH dehydrogenase [ubiquinone] 1 alpha subcomplex subunit 13	4	4	-0.752629	-0.838399	-0.778614	-0.76409
SLC3A2	P08195-2	4F2 cell-surface antigen heavy chain	3	3	-1.61207	-0.979486	-1.14667	-1.39648
RAB5B	P61020	Ras-related protein Rab-5B	7	4	-1.1501	-0.988434	-0.951138	-1.13851
NSUN2	Q08J23	tRNA (cytosine(34)-C(5))-methyltransferase	2	2	-2.26255	-1.54137	-1.80813	-1.94678
TOLLIP	Q9H0E2	Toll-interacting protein	4	4	-0.939694	-0.577414	-0.574448	-0.893071
UQCRB	P14927	Cytochrome b-c1 complex subunit 7	4	4	0.092393	0.0904939	0.124006	0.109028
CALCOCO1	Q9P1Z2-2	Calcium-binding and coiled-coil domain-containing protein 1	4	4	-0.165925	-0.488976	-0.429935	-0.174608
RPL21	P46778	60S ribosomal protein L21	3	3	1.08717	1.2085	1.2718	1.07432
RAB3GAP2	Q9H2M9	Rab3 GTPase-activating protein non-catalytic subunit	9	9	0.682221	0.763708	0.816281	0.68061
ATP5F1	P24539	ATP synthase F(0) complex subunit B1, mitochondrial	7	7	1.50274	1.78224	1.68975	1.64677
EML4	Q9HC35-2	Echinoderm microtubule-associated protein-like 4	9	9	0.509086	0.824172	0.589462	0.795396
SPTAN1	Q13813-3	Spectrin alpha chain, non-erythrocytic 1	57	57	3.70397	3.7056	3.75808	3.70388
KARS	Q15046	Lysine--tRNA ligase	12	12	1.31406	1.20677	1.30801	1.26561
ACADM	P11310	Medium-chain specific acyl-CoA dehydrogenase, mitochondrial	8	8	0.633077	0.540232	0.715819	0.510453
XPNPEP1	Q9NQW7	Xaa-Pro aminopeptidase 1	17	17	1.65257	1.58542	1.69873	1.59224
YWHAE	P62258	14-3-3 protein epsilon	21	17	3.67769	3.60083	3.75973	3.5722
DDX1	Q92499	ATP-dependent RNA helicase DDX1	10	10	0.496907	0.46978	0.582089	0.438112
KPNA3	O00505	Importin subunit alpha-4	7	5	-0.594085	-0.465371	-0.567731	-0.438153
H2AFY	O75367-2	Core histone macro-H2A.1	11	10	2.84681	2.87569	2.99878	2.77776
PSMD3	O43242	26S proteasome non-ATPase regulatory subunit 3	12	12	1.04452	1.14706	1.15466	1.09143
WASF2	Q9Y6W5	Wiskott-Aldrich syndrome protein family member 2	11	11	0.288849	0.270341	0.324648	0.289075
JAM3	Q9BX67-2	Junctional adhesion molecule C	5	5	-0.0533777	0.109032	0.26453	-0.153562
SUCLG2	Q96I99	Succinyl-CoA ligase [GDP-forming] subunit beta, mitochondrial	8	8	0.60019	0.690677	0.691826	0.654367
MTMR12	Q9C0I1	Myotubularin-related protein 12	11	11	-0.0517762	-0.264441	-0.0309193	-0.229486
ABCE1	P61221	ATP-binding cassette sub-family E member 1	10	10	1.09757	1.09698	1.0479	1.20277
SRPRB	Q9Y5M8	Signal recognition particle receptor subunit beta	2	2	-1.08985	-0.99707	-1.18406	-0.846622
PSMB2	P49721	Proteasome subunit beta type-2	4	4	0.162334	0.0210045	0.213274	0.0264459
DDX39A	O00148	ATP-dependent RNA helicase DDX39A	11	3	-1.14721	-1.54137	-1.14008	-1.49156
STIP1	P31948	Stress-induced-phosphoprotein 1	33	33	4.11931	4.12614	4.14712	4.15542
GNB2L1	P63244	Guanine nucleotide-binding protein subunit beta-2-like 1	14	14	2.29777	2.32275	2.36853	2.30916
DLAT	P10515	Dihydrolipoyllysine-residue acetyltransferase component of pyruvate dehydrogenase complex, mitochondrial	7	7	-0.187822	-0.72784	-0.516467	-0.341757
ARFIP1	P53367-3	Arfaptin-1	2	2	-2.23891	-2.10896	-1.84253	-2.44773
NARS	O43776	Asparagine--tRNA ligase, cytoplasmic	10	10	-0.165211	-0.140419	-0.104929	-0.143027
EIF3C	Q99613-2	Eukaryotic translation initiation factor 3 subunit C	9	9	1.17463	1.08325	1.22621	1.08958
CAPG	P40121-2	Macrophage-capping protein	7	7	1.88354	1.95435	1.86631	2.03129
WDR61	Q9GZS3	WD repeat-containing protein 61	2	2	-1.74297	-1.61745	-1.81839	-1.48186
ARHGAP25	P42331-6	Rho GTPase-activating protein 25	12	12	1.04944	1.07983	1.17899	1.01123
PDAP1	Q13442	28 kDa heat- and acid-stable phosphoprotein	2	2	-0.75741	-0.960898	-0.656457	-1.00084
TMBIM1	Q969X1	Protein lifeguard 3	2	2	-1.60334	-1.47018	-1.63412	-1.37808
STAT1	P42224	Signal transducer and activator of transcription 1-alpha/beta	18	18	2.28567	2.4879	2.48284	2.35229
NAA10	P41227-2	N-alpha-acetyltransferase 10	2	2	-0.803945	-0.637947	-0.581237	-0.799072
ARPC5	O15511	Actin-related protein 2/3 complex subunit 5	7	7	3.20935	3.24842	3.23356	3.28652
SRSF7	Q16629-3	Serine/arginine-rich splicing factor 7	5	4	0.173847	0.266532	0.382433	0.120319
	P09493-5		19	2	-0.773813	-0.795606	-0.767686	-0.739249
CYB5R3	P00387-2	NADH-cytochrome b5 reductase 3	12	12	3.06728	3.1076	3.13911	3.09833
LUC7L2	Q96HJ9-2	Putative RNA-binding protein Luc7-like 2	8	8	1.12026	1.40742	1.28119	1.30953
NDUFS1	P28331-3	NADH-ubiquinone oxidoreductase 75 kDa subunit, mitochondrial	13	13	0.663123	0.556972	0.864952	0.418216
CMIP	Q8IY22-3	C-Maf-inducing protein	5	5	-0.2227	-0.470132	-0.357445	-0.271592
SLC25A5	P05141	ADP/ATP translocase 2	12	4	2.32584	2.38579	2.2317	2.54382
TPP1	Q5IS74	Tripeptidyl-peptidase 1	7	7	0.565355	0.484665	0.546554	0.567528
RPL17	P18621-3	60S ribosomal protein L17	5	5	0.776619	0.786627	0.973097	0.654367
PUF60	Q9UHX1-4	Poly(U)-binding-splicing factor PUF60	5	5	-0.937558	-0.836666	-0.818784	-0.890994
PLP2	Q04941	Proteolipid protein 2	2	2	-1.83585	-1.84851	-2.04884	-1.57092
PDIA5	Q14554	Protein disulfide-isomerase A5	13	13	1.82138	1.54493	1.68147	1.74978
EMILIN1	Q9Y6C2	EMILIN-1	18	18	2.33381	2.08934	2.29797	2.19017
NANS	Q9NR45	Sialic acid synthase	3	3	-0.636628	-0.648588	-0.758201	-0.461328
TSPO	P30536	Translocator protein	3	3	-0.143159	0.15414	-0.000169493	0.077233
PRKAR2A	P13861-2	cAMP-dependent protein kinase type II-alpha regulatory subunit	14	11	1.41404	1.35975	1.46811	1.37178
HDHD1	Q08623	Pseudouridine-5-phosphatase	3	3	-3.36072	-2.93747	-3.23445	-2.99737
ALYREF	Q86V81	THO complex subunit 4	3	3	0.0942765	0.119906	0.280805	0
AP2A1	O95782-2	AP-2 complex subunit alpha-1	17	11	1.01418	1.01315	1.08754	1.00756
LCP2	Q13094	Lymphocyte cytosolic protein 2	15	15	2.54317	2.49527	2.55735	2.54959
STK39	Q9UEW8-2	STE20/SPS1-related proline-alanine-rich protein kinase	6	6	-0.255497	-0.173325	0.0485008	-0.408102
HNRNPAB	Q99729-3	Heterogeneous nuclear ribonucleoprotein A/B	7	6	1.1908	1.15727	1.1658	1.25154
UFL1	O94874	E3 UFM1-protein ligase 1	10	10	0.0472468	0.118492	0.0775912	0.157475
PRPF19	Q9UMS4	Pre-mRNA-processing factor 19	6	6	0.284223	1.06302	0.708809	0.707797
GLRX5	Q86SX6	Glutaredoxin-related protein 5, mitochondrial	2	2	-0.884398	-0.902554	-1.05677	-0.660637
GM2A	P17900	Ganglioside GM2 activator	4	4	-0.525418	-0.396695	-0.284093	-0.568324
HNRNPM	P52272-2	Heterogeneous nuclear ribonucleoprotein M	19	19	2.93711	3.1568	3.05168	3.11237
PFDN1	O60925	Prefoldin subunit 1	3	3	-0.754517	-0.948861	-0.77747	-0.85558
LARP1	Q6PKG0-3	La-related protein 1	3	3	-1.97305	-2.36433	-2.17864	-2.08813
VPS25	Q9BRG1	Vacuolar protein-sorting-associated protein 25	4	4	-1.67589	-1.66821	-1.69498	-1.57803
PDK1	Q15118	[Pyruvate dehydrogenase (acetyl-transferring)] kinase isozyme 1, mitochondrial	3	3	-2.81025	-2.61761	-2.83826	-2.51798
GNLY	P22749-2	Granulysin	3	3	-3.26994	-2.61028	-3.22413	-2.58435
EHD1	Q9H4M9	EH domain-containing protein 1	33	18	4.21718	4.32108	4.28214	4.32796
TESC	Q96BS2-2	Calcineurin B homologous protein 3	2	2	-1.10038	-1.23469	-1.16785	-1.09527
ITPR1	Q14643-4	Inositol 1,4,5-trisphosphate receptor type 1	16	15	0.745729	0.714766	0.76876	0.764023
NGLY1	Q96IV0-3	Peptide-N(4)-(N-acetyl-beta-glucosaminyl)asparagine amidase	2	2	-3.70164	-2.81988	-3.3025	-3.14579
ECHDC1	Q9NTX5-6	Ethylmalonyl-CoA decarboxylase	5	5	-2.49298	-2.64601	-2.73319	-2.33197
IST1	P53990-2	IST1 homolog	8	8	1.34956	1.43723	1.45784	1.40306
PPP1R14A	Q96A00-2	Protein phosphatase 1 regulatory subunit 14A	2	2	-0.380084	-0.550947	-0.414673	-0.441657
PRDX6	P30041	Peroxiredoxin-6	17	17	4.79174	4.72906	4.76489	4.83105
CYB5R1	Q9UHQ9	NADH-cytochrome b5 reductase 1	8	8	0.861418	0.922225	0.814143	1.04531
PSAP	P07602	Prosaposin	9	9	2.62558	2.8587	2.67231	2.88818
THEMIS2	Q5TEJ8-3	Protein THEMIS2	3	3	-3.6915	-3.40859	-3.50388	-3.51974
ANK1	P16157-2	Ankyrin-1	8	8	-0.19657	-0.349593	-0.370133	-0.0995208
DUT	P33316-2	Deoxyuridine 5-triphosphate nucleotidohydrolase, mitochondrial	3	3	-2.09745	-2.663	-2.51433	-2.16956
NCF1	P14598	Neutrophil cytosol factor 1	4	4	-0.390774	-0.180851	-0.398643	-0.0963125
PARVB	Q9HBI1-3	Beta-parvin	15	15	4.40995	4.19333	4.3275	4.35262
SH3BP1	Q9Y3L3-2	SH3 domain-binding protein 1	9	9	-0.113936	0.278253	0.118685	0.122856
PROS1	P07225	Vitamin K-dependent protein S	11	11	1.69477	1.54581	1.67673	1.64162
SRC	P12931	Proto-oncogene tyrosine-protein kinase Src	20	16	3.79867	3.72354	3.74329	3.85729
NUDT21	O43809	Cleavage and polyadenylation specificity factor subunit 5	9	9	0.310269	0.478271	0.491963	0.374985
CLTA	P09496-2	Clathrin light chain A	9	9	2.95648	3.08933	3.06173	3.06254
CIRBP	Q14011	Cold-inducible RNA-binding protein	2	2	-1.5265	-1.33153	-1.3486	-1.43079
ANP32E	Q9BTT0	Acidic leucine-rich nuclear phosphoprotein 32 family member E	6	6	0.63957	1.00293	0.775292	0.9462
IGHM	P0DOX6	Ig mu chain C region	3	3	-2.48849	-3.1497	-2.68022	-2.87868
PLG	P00747	Plasminogen	8	8	-0.719314	-1.13594	-0.905348	-0.870553
RUFY1	Q96T51	RUN and FYVE domain-containing protein 1	12	12	0.819704	0.733419	0.728112	0.904479
ALOX12	P18054	Arachidonate 12-lipoxygenase, 12S-type	33	33	3.08526	2.8197	2.97025	3.0142
SERPINB6	P35237	Serpin B6	11	11	1.65422	1.79156	1.74054	1.78511
ASAP1	Q9ULH1	Arf-GAP with SH3 domain, ANK repeat and PH domain-containing protein 1	12	10	0.0693163	0.33034	0.225066	0.254675
DNAJA1	P31689-2	DnaJ homolog subfamily A member 1	4	4	-0.137217	-0.197637	0.0427315	-0.297084
UMPS	P11172	Uridine 5-monophosphate synthase	4	4	-0.942211	-1.027	-1.00665	-0.881941
PRNP	P61768	Major prion protein	3	3	-3.38973	-3.33745	-3.23013	-3.41592
NAGK	Q9UJ70	N-acetyl-D-glucosamine kinase	7	7	-0.0314551	0.0403308	0.0897451	0.000372064
HSD17B11	Q8NBQ5	Estradiol 17-beta-dehydrogenase 11	6	6	0.427306	0.446246	0.510034	0.44512
PPM1A	P35813-3	Protein phosphatase 1A	7	7	1.01186	0.958392	1.04881	1.00365
PSMA2	P25787	Proteasome subunit alpha type-2	10	10	1.66862	1.52609	1.50055	1.77681
TRIM28	Q13263-2	Transcription intermediary factor 1-beta	11	11	1.07478	1.06727	1.06017	1.16459
DPP3	Q9NY33	Dipeptidyl peptidase 3	17	16	0.567459	0.558904	0.5323	0.676781
GPD2	P43304	Glycerol-3-phosphate dehydrogenase, mitochondrial	23	23	2.50649	2.48036	2.50388	2.56574
TALDO1	P37837	Transaldolase	22	21	4.53521	4.78387	4.64585	4.75633
ATP8A1	Q9Y2Q0-3	Phospholipid-transporting ATPase IA	10	10	0.585453	0.622598	0.732229	0.559384
ELOVL7	A1L3X0	Elongation of very long chain fatty acids protein 7	2	2	-0.63191	-1.02418	-0.746535	-0.825229
MAP1A	P78559-2	Microtubule-associated protein 1A	2	2	-3.17539	-2.97082	-3.31996	-2.7414
CHD4	Q14839	Chromodomain-helicase-DNA-binding protein 4	6	6	-0.840687	-1.41304	-0.900369	-1.26841
NUCB1	Q02818	Nucleobindin-1	8	8	-0.677455	-0.407166	-0.372706	-0.626717
EIF5A	P63241	Eukaryotic translation initiation factor 5A-1	11	11	2.77514	2.78337	2.82431	2.8203
AGPS	O00116	Alkyldihydroxyacetonephosphate synthase, peroxisomal	4	4	-0.190795	-0.292724	-0.370351	-0.0270595
SNRNP200	O75643	U5 small nuclear ribonucleoprotein 200 kDa helicase	18	18	1.20848	1.257	1.32742	1.22465
MRI1	Q9BV20-2	Methylthioribose-1-phosphate isomerase	4	4	-1.59486	-1.42674	-1.40064	-1.53387
TBCE	Q15813	Tubulin-specific chaperone E	4	4	-1.75612	-1.85759	-1.82649	-1.69931
GNAI3	P08754	Guanine nucleotide-binding protein G(k) subunit alpha	11	5	0.145229	-0.35869	-0.113246	-0.0121767
AHSA1	O95433-2	Activator of 90 kDa heat shock protein ATPase homolog 1	4	4	-1.31895	-1.53735	-1.51698	-1.25046
PEBP1	P30086	Phosphatidylethanolamine-binding protein 1	11	11	3.01126	3.0918	3.06355	3.12889
DENR	O43583	Density-regulated protein	5	5	-0.318034	-0.222285	-0.168288	-0.28213
MRPL49	Q13405	39S ribosomal protein L49, mitochondrial	2	2	-2.80351	-2.85231	-3.14986	-2.41568
PPP6C	O00743-2	Serine/threonine-protein phosphatase 6 catalytic subunit	7	7	1.03412	1.15664	1.16759	1.11399
MBNL1	Q9NR56-3	Muscleblind-like protein 1	6	5	-0.218767	-0.467446	-0.217725	-0.377459
TAPBP	O15533-2	Tapasin	4	4	-0.399302	-0.411892	-0.422077	-0.297342
SNX27	Q96L92-3	Sorting nexin-27	2	2	-1.67579	-1.6137	-1.61027	-1.58742
PSMC4	P43686	26S protease regulatory subunit 6B	11	11	1.49273	1.34875	1.46337	1.47004
RHOT2	Q8IXI1	Mitochondrial Rho GTPase 2	6	5	-1.04536	-0.883602	-0.649709	-1.18681
SHMT2	P34897-3	Serine hydroxymethyltransferase, mitochondrial	13	12	0.696148	0.665195	0.72369	0.731388
SCCPDH	Q8NBX0	Saccharopine dehydrogenase-like oxidoreductase	7	7	0	0.0265392	0.100711	0.0197544
LYPLA1	O75608-2	Acyl-protein thioesterase 1	8	8	0.24662	0.0187111	0.275393	0.0842312
DSTN	P60981	Destrin	10	9	2.65573	2.35583	2.45026	2.65568
MT-CO2	P00403	Cytochrome c oxidase subunit 2	6	6	1.29339	1.24124	1.43422	1.19614
GART	P22102	Trifunctional purine biosynthetic protein adenosine-3	12	12	0.250004	0.35063	0.412132	0.284781
GP1BB	P13224	Platelet glycoprotein Ib beta chain	5	5	3.37156	3.27568	3.28896	3.45535
HADH	Q16836	Hydroxyacyl-coenzyme A dehydrogenase, mitochondrial	8	8	1.59076	1.5247	1.47485	1.7379
ERAP1	Q9NZ08	Endoplasmic reticulum aminopeptidase 1	21	21	2.20605	2.03862	2.25109	2.091
ECI1	P42126	Enoyl-CoA delta isomerase 1, mitochondrial	3	3	-2.15086	-1.83907	-1.95903	-1.93338
MYO18A	Q92614-2	Unconventional myosin-XVIIIa	17	17	1.36049	1.35682	1.44053	1.37437
BUD31	P41223	Protein BUD31 homolog	2	2	-2.03136	-1.90204	-1.80976	-2.02589
ADD3	Q9UEY8-2	Gamma-adducin	7	7	-0.475363	-1.07545	-0.746114	-0.706935
SNAP23	O00161	Synaptosomal-associated protein 23	11	11	1.94736	2.00411	1.86558	2.18402
ATP6V1E1	P36543	V-type proton ATPase subunit E 1	5	5	0.878525	0.487878	0.747556	0.717393
TREML1	Q86YW5	Trem-like transcript 1 protein	5	5	2.49913	2.44989	2.44386	2.60377
CRYZ	Q08257	Quinone oxidoreductase	7	7	1.12522	1.15276	1.41762	0.959088
PDCD10	Q9BUL8	Programmed cell death protein 10	4	4	0.186721	0.140589	0.327297	0.0989917
HTATIP2	Q9BUP3	Oxidoreductase HTATIP2	2	2	-0.766233	-0.510698	-0.57233	-0.605439
ANXA4	P09525	Annexin A4	12	12	1.91192	2.03627	2.0027	2.04544
CSRP1	P21291	Cysteine and glycine-rich protein 1	9	9	2.13081	2.09898	2.23789	2.09192
PRRC1	Q96M27	Protein PRRC1	5	5	0.262168	0.025032	0.268863	0.118973
HNRNPL	P14866	Heterogeneous nuclear ribonucleoprotein L	13	13	2.15052	2.53997	2.27132	2.52021
GGH	Q92820	Gamma-glutamyl hydrolase	6	6	-0.256413	-0.136119	-0.19057	-0.100617
ALDH16A1	Q8IZ83	Aldehyde dehydrogenase family 16 member A1	9	9	0.543038	0.587123	0.682586	0.548965
PSMD13	Q9UNM6	26S proteasome non-ATPase regulatory subunit 13	13	13	2.09156	1.97727	2.18553	1.98492
FAM49B	Q9NUQ9	Protein FAM49B	12	12	1.57021	1.54429	1.71813	1.4982
GRAP2	O75791	GRB2-related adapter protein 2	9	9	1.20919	1.13177	1.20151	1.24143
WARS	P23381	Tryptophan--tRNA ligase, cytoplasmic	11	11	1.00484	1.06347	1.15874	1.0118
DNAJA2	O60884	DnaJ homolog subfamily A member 2	8	8	0.798397	0.714341	0.886726	0.7286
GNAS	P63092-3	Guanine nucleotide-binding protein G(s) subunit alpha isoforms short	6	5	-0.520228	-0.773491	-0.668141	-0.522514
C1QBP	Q07021	Complement component 1 Q subcomponent-binding protein, mitochondrial	5	5	0.43282	0.309368	0.561087	0.284629
NCK2	O43639	Cytoplasmic protein NCK2	7	6	0.665396	0.525875	0.606026	0.68983
ESD	P10768	S-formylglutathione hydrolase	9	9	2.34719	2.43424	2.44565	2.44051
RPL4	P36578	60S ribosomal protein L4	9	9	1.26244	1.20667	1.38505	1.18898
FLOT2	Q14254	Flotillin-2	15	15	0.989707	0.785679	0.772698	1.10801
TOR4A	Q9NXH8	Torsin-4A	10	10	0.900433	0.687637	0.889816	0.803895
CCS	O14618	Copper chaperone for superoxide dismutase	4	4	0.0650786	-0.0411075	0.177084	-0.0473234
RPL12	P30050	60S ribosomal protein L12	5	5	1.54246	1.68603	1.63563	1.69888
SBF1	O95248	Myotubularin-related protein 5	3	3	-5.15931	-3.59174	-4.31461	-4.32961
AGA	P20933	N(4)-(beta-N-acetylglucosaminyl)-L-asparaginase	2	2	-2.37408	-1.9528	-1.76938	-2.45056
STXBP5	Q5T5C0-3	Syntaxin-binding protein 5	4	4	-1.2052	-1.18086	-1.05787	-1.22015
EPS15L1	Q9UBC2-3	Epidermal growth factor receptor substrate 15-like 1	13	13	1.00702	0.855618	0.961433	1.00951
IARS	P41252	Isoleucine--tRNA ligase, cytoplasmic	8	8	0.20863	0.179101	0.343109	0.152935
NCL	P19338	Nucleolin	31	31	4.3141	4.5684	4.46787	4.52307
NDUFA7	O95182	NADH dehydrogenase [ubiquinone] 1 alpha subcomplex subunit 7	3	3	-1.03856	-1.19669	-1.20223	-0.924336
SARNP	P82979	SAP domain-containing ribonucleoprotein	4	4	-0.0388185	-0.112962	0.0132602	-0.0557033
ACOT7	O00154-4	Cytosolic acyl coenzyme A thioester hydrolase	4	4	-1.67949	-1.57712	-1.49486	-1.65169
CTSG	P08311	Cathepsin G	7	7	0.750097	0.673207	0.830748	0.703116
ECH1	Q13011	Delta(3,5)-Delta(2,4)-dienoyl-CoA isomerase, mitochondrial	9	9	1.38533	1.39054	1.54796	1.3389
ARFGEF1	Q9Y6D6	Brefeldin A-inhibited guanine nucleotide-exchange protein 1	6	6	-0.642806	-0.645767	-0.556482	-0.621009
DYNLRB2	Q8TF09	Dynein light chain roadblock-type 2	3	3	-1.52131	-1.51549	-1.08459	-1.8411
RALB	P11234	Ras-related protein Ral-B	7	4	0.375544	0.174675	0.383984	0.277362
VWF	P04275	von Willebrand factor	77	77	4.59302	4.6721	4.63171	4.74472
RNF213	Q63HN8	E3 ubiquitin-protein ligase RNF213	27	27	0.7858	0.939629	0.981273	0.855517
SLC25A3	Q00325-2	Phosphate carrier protein, mitochondrial	11	11	2.81973	2.70827	2.88546	2.75441
SNRNP70	P08621-2	U1 small nuclear ribonucleoprotein 70 kDa	6	6	-0.0941212	-0.213575	-0.0117783	-0.183927
CD44	P16070	CD44 antigen	4	4	1.02363	1.15033	1.21841	1.06762
DAZAP1	Q96EP5-2	DAZ-associated protein 1	5	5	0.502071	0.403106	0.529168	0.489269
RPS11	P62280	40S ribosomal protein S11	7	7	2.30899	2.40473	2.49598	2.33121
UNC45A	Q9H3U1	Protein unc-45 homolog A	19	19	1.06617	0.882476	1.02146	1.04071
VARS	P26640	Valine--tRNA ligase	14	14	0.229243	0.160441	0.405244	0.0994688
TCEA1	P23193	Transcription elongation factor A protein 1	4	4	-0.0262121	-0.145856	-0.186375	0.129381
SUCLA2	Q9P2R7-2	Succinyl-CoA ligase [ADP-forming] subunit beta, mitochondrial	6	6	0.548395	0.44277	0.62854	0.477843
ALAD	P13716	Delta-aminolevulinic acid dehydratase	8	8	1.26798	1.10353	1.2138	1.27317
PKM	P14618-2	Pyruvate kinase PKM	38	3	-0.0559923	0.425868	0.303257	0.18262
PCYOX1L	Q8NBM8	Prenylcysteine oxidase-like	6	6	0.672357	0.45846	0.630628	0.616194
FEN1	P39748-2	Flap endonuclease 1	2	2	-1.45323	-1.69275	-1.31686	-1.71298
SAFB	Q15424-2	Scaffold attachment factor B1	5	3	-0.375846	-0.446358	-0.366878	-0.338781
FAM162A	Q96A26	Protein FAM162A	2	2	-1.45952	-1.32423	-1.38398	-1.28323
PRKACB	P22694-4	cAMP-dependent protein kinase catalytic subunit beta	11	3	3.00132	2.97283	3.04127	3.04957
STRN	O43815	Striatin	6	6	-0.0358894	0.0780759	0.0224857	0.136403
ACAT1	P24752	Acetyl-CoA acetyltransferase, mitochondrial	10	10	0.798434	0.885388	0.947587	0.853728
TAP1	Q03518	Antigen peptide transporter 1	5	5	-1.11939	-1.08174	-1.21966	-0.863959
INPPL1	O15357	Phosphatidylinositol 3,4,5-trisphosphate 5-phosphatase 2	5	3	-2.49323	-2.6311	-2.58006	-2.42624
AKR1B1	P15121	Aldose reductase	8	8	1.51735	1.34295	1.57149	1.40741
C14orf159	Q7Z3D6-5	UPF0317 protein C14orf159, mitochondrial	3	3	-2.64959	-1.68955	-1.86608	-2.35436
PTPN7	P35236	Tyrosine-protein phosphatase non-receptor type 7	2	2	-3.16924	-3.28322	-3.33616	-2.99739
VAMP7	P51809	Vesicle-associated membrane protein 7	6	6	0.0986424	-0.224497	-0.00661416	0.000325674
FAF1	Q9UNN5-2	FAS-associated factor 1	2	2	-2.98015	-2.98172	-2.83278	-3.00946
CD55	P08174-4	Complement decay-accelerating factor	3	3	-0.68704	-0.392231	-0.616722	-0.342848
TAF15	Q92804-2	TATA-binding protein-associated factor 2N	4	2	0.357685	0.646074	0.53604	0.587609
SNTB1	Q13884	Beta-1-syntrophin	12	12	0.352334	0.317184	0.432059	0.357407
VDAC2	P45880-2	Voltage-dependent anion-selective channel protein 2	14	14	3.03938	3.27582	3.12391	3.31127
ARF6	P62330	ADP-ribosylation factor 6	4	4	-0.461311	-0.271872	-0.328898	-0.284281
RCC2	Q9P258	Protein RCC2	10	10	1.09718	1.15853	1.18701	1.18878
YWHAG	P61981	14-3-3 protein gamma	19	14	2.85724	2.88349	2.88717	2.97383
TOMM34	Q15785	Mitochondrial import receptor subunit TOM34	2	2	-4.01786	-4.48857	-4.04873	-4.33725
RPS18	P62269	40S ribosomal protein S18	6	6	0.91738	0.970847	1.11798	0.890714
C2orf88	Q9BSF0	Small membrane A-kinase anchor protein	5	5	-0.0251861	-0.196577	-0.0701947	-0.030734
METTL7A	Q9H8H3	Methyltransferase-like protein 7A	3	3	-1.5377	-0.944856	-0.96627	-1.39543
CDK5RAP3	Q96JB5-2	CDK5 regulatory subunit-associated protein 3	3	3	-0.41128	-0.76951	-0.598282	-0.4612
COPS2	P61201	COP9 signalosome complex subunit 2	4	4	0.295074	0.187586	0.333865	0.270519
HDDC3	Q8N4P3	Guanosine-3,5-bis(diphosphate) 3-pyrophosphohydrolase MESH1	3	3	-2.63256	-2.73554	-2.35726	-2.88908
KCTD12	Q96CX2	BTB/POZ domain-containing protein KCTD12	5	5	-0.0510797	-0.0332322	0.271214	-0.233117
UBA6	A0AVT1	Ubiquitin-like modifier-activating enzyme 6	15	15	0.801194	1.08447	1.07105	0.93718
SLC25A11	Q02978	Mitochondrial 2-oxoglutarate/malate carrier protein	9	9	1.01395	1.04353	1.10371	1.07651
ACLY	P53396	ATP-citrate synthase	30	30	2.74929	2.78437	2.85435	2.80214
XRN2	Q9H0D6-2	5-3 exoribonuclease 2	3	3	-1.83768	-1.99361	-1.52233	-2.18601
OGFR	Q9NZT2-2	Opioid growth factor receptor	2	2	-2.24761	-2.64356	-2.61143	-2.15653
PFDN6	O15212	Prefoldin subunit 6	3	3	-0.638273	-0.374689	-0.643949	-0.245083
LAMTOR5	O43504	Ragulator complex protein LAMTOR5	3	3	-0.950546	-0.791364	-0.761214	-0.856003
ATF1	Q03060-23	Cyclic AMP-dependent transcription factor ATF-1	2	2	-1.46121	-0.748176	-0.905763	-1.1787
RAB3D	O95716	Ras-related protein Rab-3D	5	2	-0.352878	-0.247304	-0.378265	-0.0967105
ERP44	Q9BS26	Endoplasmic reticulum resident protein 44	12	12	2.18629	2.31312	2.34845	2.27625
APEH	P13798	Acylamino-acid-releasing enzyme	13	13	1.57883	1.81956	1.71155	1.81352
GNB1	P62873	Guanine nucleotide-binding protein G(I)/G(S)/G(T) subunit beta-1	13	7	1.57065	1.54533	1.60808	1.63467
MAPK14	Q16539	Mitogen-activated protein kinase 14	9	8	0.615711	0.544666	0.570692	0.71697
USP24	Q9UPU5	Ubiquitin carboxyl-terminal hydrolase 24	7	7	-0.216047	-0.917694	-0.352321	-0.653583
VTN	P04004	Vitronectin	5	5	0.0856586	0.479476	0.245835	0.447669
CASP3	Q5IS99	Caspase-3	6	6	-0.460534	-0.710882	-0.487384	-0.555569
ADAM10	O14672	Disintegrin and metalloproteinase domain-containing protein 10	10	10	1.71235	1.69039	1.70618	1.82519
DHX9	Q08211	ATP-dependent RNA helicase A	23	23	2.02658	2.10893	2.16296	2.10137
CD9	P21926	CD9 antigen	8	8	4.88033	4.84801	4.84392	5.01352
TRIP10	Q15642-4	Cdc42-interacting protein 4	3	3	-1.44607	-1.4816	-1.36126	-1.43724
CORO1C	Q9ULV4	Coronin-1C	24	22	4.41542	4.2346	4.39374	4.38579
WDR11	Q9BZH6	WD repeat-containing protein 11	5	5	-0.517853	-2.12244	-1.11935	-1.39071
CCNY	Q8ND76-3	Cyclin-Y	2	2	-1.85285	-1.49968	-1.74557	-1.47632
NDUFB1	O75438	NADH dehydrogenase [ubiquinone] 1 beta subcomplex subunit 1	2	2	-1.77552	-1.20247	-1.4112	-1.43597
ARHGEF2	Q92974-3	Rho guanine nucleotide exchange factor 2	4	4	-1.58313	-2.6902	-2.1948	-1.94723
CLASP1	Q7Z460-2	CLIP-associating protein 1	4	4	-2.37426	-2.02206	-1.91137	-2.3528
UBE2J1	Q9Y385	Ubiquitin-conjugating enzyme E2 J1	3	3	-0.524036	-0.605043	-0.84818	-0.14804
ACOT9	Q9Y305-3	Acyl-coenzyme A thioesterase 9, mitochondrial	6	6	0.0471531	0.0127775	0.190908	0.00259782
ATP5I	P56385	ATP synthase subunit e, mitochondrial	4	4	1.48253	1.5027	1.42917	1.68978
NEK9	Q8TD19	Serine/threonine-protein kinase Nek9	8	8	0.336729	0.0718049	0.386174	0.156144
SLFN5	Q08AF3	Schlafen family member 5	7	7	-0.139318	-0.0240111	0.0225929	-0.0508093
RPS14	P62263	40S ribosomal protein S14	5	5	0.249077	0.498824	0.457338	0.426373
RAP1GAP2	Q684P5-3	Rap1 GTPase-activating protein 2	9	9	0.717584	0.536202	0.81561	0.573994
HRG	P04196	Histidine-rich glycoprotein	2	2	-2.78592	-2.61676	-2.85937	-2.40718
SNAP29	O95721	Synaptosomal-associated protein 29	3	3	-1.60119	-1.73787	-1.7746	-1.42802
NMT1	P30419-2	Glycylpeptide N-tetradecanoyltransferase 1	4	4	-1.13929	-1.25922	-1.16618	-1.09532
UBL4A	P11441	Ubiquitin-like protein 4A	2	2	-2.98081	-2.73143	-2.69696	-2.87821
TRA2B	P62995-3	Transformer-2 protein homolog beta	6	6	0.299612	0.739163	0.580019	0.596375
PPP1CC	P36873	Serine/threonine-protein phosphatase PP1-gamma catalytic subunit	16	2	-3.17079	-3.46711	-2.9636	-3.53662
EPB41	P11171-6	Protein 4.1	6	6	0.449068	0.0775251	0.249498	0.416498
CACYBP	Q9HB71	Calcyclin-binding protein	8	8	1.76603	1.83498	1.85856	1.88193
BID	P55957	BH3-interacting domain death agonist	6	6	-0.82017	-1.14766	-0.938388	-0.888963
PSIP1	O75475	PC4 and SFRS1-interacting protein	8	7	1.1716	0.969296	1.17484	1.10694
EFTUD1	Q7Z2Z2	Elongation factor Tu GTP-binding domain-containing protein 1	4	4	-0.965564	-0.924076	-0.829653	-0.918637
SNX6	Q9UNH7	Sorting nexin-6	7	7	0.75141	0.865139	1.01086	0.747316
ARL6IP5	O75915	PRA1 family protein 3	6	6	2.2713	2.53879	2.44682	2.5052
FKBP1A	P62942	Peptidyl-prolyl cis-trans isomerase FKBP1A	2	2	0.189226	0.266242	0.314612	0.28324
RAB35	Q15286	Ras-related protein Rab-35	5	5	0.836581	0.779979	0.911643	0.847834
SDHA	P31040	Succinate dehydrogenase [ubiquinone] flavoprotein subunit, mitochondrial	7	7	0.869899	0.964153	1.01935	0.958256
EIF3D	O15371-2	Eukaryotic translation initiation factor 3 subunit D	5	5	-0.892782	-0.68942	-0.795159	-0.642412
EFEMP1	Q12805-5	EGF-containing fibulin-like extracellular matrix protein 1	2	2	-2.78614	-2.72797	-2.34335	-3.02601
C14orf166	Q9Y224	UPF0568 protein C14orf166	8	8	0.607151	0.60209	0.704938	0.649317
STRAP	Q9Y3F4	Serine-threonine kinase receptor-associated protein	12	12	2.05583	1.93272	2.05617	2.07757
ACTBL2	Q562R1	Beta-actin-like protein 2	15	3	1.46967	1.59127	1.7229	1.48337
HLA-B	P01889	HLA class I histocompatibility antigen, B-7 alpha chain	12	6	2.77166	2.69823	2.79487	2.82101
ATP1A1	P05023-3	Sodium/potassium-transporting ATPase subunit alpha-1	17	10	1.77708	1.8256	1.82012	1.92863
RAB4B	P61018	Ras-related protein Rab-4B	6	4	-0.377661	-0.433103	-0.241399	-0.422628
PRKACA	P17612	cAMP-dependent protein kinase catalytic subunit alpha	11	3	-0.51624	-1.10652	-0.610706	-0.864596
RPS19	P39019	40S ribosomal protein S19	7	7	1.71096	1.53031	1.68346	1.70602
MTAP	Q13126-4	S-methyl-5-thioadenosine phosphorylase	5	5	-0.522322	-0.481795	-0.582948	-0.272912
SDPR	O95810	Serum deprivation-response protein	18	18	4.81251	4.68477	4.83643	4.80948
CCT4	P50991-2	T-complex protein 1 subunit delta	23	23	3.12925	3.11061	3.25478	3.13405
PSMB4	P28070	Proteasome subunit beta type-4	5	5	0.370084	0.470773	0.666692	0.323427
CPNE1	Q99829	Copine-1	9	9	0.510545	0.661409	0.573338	0.748142
RRBP1	Q9P2E9-3	Ribosome-binding protein 1	8	8	0.118426	0.135938	0.109012	0.296094
TXNL1	O43396	Thioredoxin-like protein 1	8	8	1.25986	1.40308	1.38587	1.42785
HIF1AN	Q9NWT6	Hypoxia-inducible factor 1-alpha inhibitor	2	2	-1.93682	-1.83381	-1.73662	-1.88282
NUTF2	P61970	Nuclear transport factor 2	2	2	-0.258808	-0.322265	-0.207763	-0.222117
PLXDC2	Q6UX71-2	Plexin domain-containing protein 2	2	2	-2.02512	-2.66488	-2.37746	-2.16114
SERPINB9	P50453	Serpin B9	16	14	2.3769	2.5902	2.51609	2.60294
RBMX	P38159	RNA-binding motif protein, X chromosome	10	10	1.86285	1.87632	1.80794	2.08371
LAMTOR1	Q6IAA8	Ragulator complex protein LAMTOR1	2	2	-1.45314	-1.47626	-1.73325	-1.04292
NID1	P14543-2	Nidogen-1	20	19	2.37382	2.07362	2.32824	2.27269
ATIC	P31939	Bifunctional purine biosynthesis protein PURH	21	21	1.92868	1.89791	2.05726	1.92337
ACSL4	O60488-2	Long-chain-fatty-acid--CoA ligase 4	5	4	-0.594834	-0.537338	-0.374883	-0.603031
CD3E	P07766	T-cell surface glycoprotein CD3 epsilon chain	2	2	-1.14088	-0.95194	-1.05758	-0.880866
UBE2H	P62256-2	Ubiquitin-conjugating enzyme E2 H	2	2	-1.2624	-1.25884	-1.26292	-1.10382
HNRNPUL1	Q9BUJ2-4	Heterogeneous nuclear ribonucleoprotein U-like protein 1	6	6	0.0461803	0.270167	0.225828	0.246355
YES1	P07947	Tyrosine-protein kinase Yes	9	3	-0.0533777	-0.289218	0.0572409	-0.243705
EIF4H	Q15056-2	Eukaryotic translation initiation factor 4H	3	3	-0.250881	-0.224415	0.0270631	-0.346185
PPP2CA	P67775	Serine/threonine-protein phosphatase 2A catalytic subunit alpha isoform	10	10	1.11948	1.08248	1.21288	1.14542
GMPR2	Q9P2T1-2	GMP reductase 2	7	5	-0.256852	-0.164568	-0.0175891	-0.2474
ACADS	P16219	Short-chain specific acyl-CoA dehydrogenase, mitochondrial	4	4	-0.85037	-1.08345	-0.666681	-1.10905
NAA50	Q9GZZ1	N-alpha-acetyltransferase 50	3	3	-1.68909	-0.978666	-1.33583	-1.17347
NACA	Q13765	Nascent polypeptide-associated complex subunit alpha	5	5	0.42523	0.582925	0.63663	0.530016
OSTF1	Q92882	Osteoclast-stimulating factor 1	7	7	1.38981	1.63746	1.52125	1.66481
PTPN18	Q99952-2	Tyrosine-protein phosphatase non-receptor type 18	5	5	-1.2369	-1.24095	-1.25173	-1.06712
PPP1R12A	O14974-4	Protein phosphatase 1 regulatory subunit 12A	17	17	0.89749	0.935114	0.844562	1.1473
RPS3A	P61247	40S ribosomal protein S3a	10	10	2.07921	2.32754	2.31494	2.25165
IKBKG	Q9Y6K9-2	NF-kappa-B essential modulator	2	2	-1.94123	-1.61173	-1.75521	-1.63742
HIBADH	P31937	3-hydroxyisobutyrate dehydrogenase, mitochondrial	2	2	-3.68421	-4.4958	-4.00016	-4.01953
MSH2	P43246-2	DNA mismatch repair protein Msh2	4	4	-2.37018	-2.16376	-2.20813	-2.16492
SLC44A1	Q8WWI5-3	Choline transporter-like protein 1	5	5	-1.25626	-1.5334	-1.46326	-1.16528
PLCG2	P16885	1-phosphatidylinositol 4,5-bisphosphate phosphodiesterase gamma-2	14	14	1.05522	1.06089	1.20848	1.06905
NFKB1	P19838-2	Nuclear factor NF-kappa-B p105 subunit	9	9	-0.074706	-0.570366	-0.151919	-0.331621
GP5	P40197	Platelet glycoprotein V	20	20	3.66621	3.90717	3.8723	3.86288
APOB	P04114	Apolipoprotein B-100	9	9	-0.10912	-0.200503	-0.212736	0.0651755
USMG5	Q96IX5	Up-regulated during skeletal muscle growth protein 5	2	2	-2.37006	-2.26743	-2.30133	-2.174
RPL24	P83731	60S ribosomal protein L24	2	2	-1.04414	-0.996103	-1.15445	-0.723077
PPA1	Q15181	Inorganic pyrophosphatase	4	4	0.731099	0.926657	1.10994	0.711473
CLINT1	Q14677	Clathrin interactor 1	8	8	1.48264	1.54878	1.58275	1.61293
RPS7	P62081	40S ribosomal protein S7	7	7	1.13523	1.41086	1.40315	1.30749
DDX39B	Q13838	Spliceosome RNA helicase DDX39B	13	5	2.48599	2.50011	2.57058	2.58014
MAPK3	P27361	Mitogen-activated protein kinase 3	4	3	-1.84307	-1.51134	-1.48999	-1.69969
AHCYL1	O43865-2	Putative adenosylhomocysteinase 2	6	6	0.901736	0.896223	0.990483	0.972803
STAT6	P42226	Signal transducer and activator of transcription 6	4	4	-0.847293	-0.635362	-0.610791	-0.706174
SLC25A12	O75746-2	Calcium-binding mitochondrial carrier protein Aralar1	3	3	-1.52131	-1.32875	-1.2915	-1.39249
FARSB	Q9NSD9	Phenylalanine--tRNA ligase beta subunit	10	10	0.66787	0.791086	0.825164	0.799918
CRIP1	P50238	Cysteine-rich protein 1	3	3	1.71294	1.56528	1.5832	1.86196
HIST1H1E	P10412	Histone H1.4	12	3	5.44757	5.26751	5.57418	5.30791
GUCY1B3	Q02153-2	Guanylate cyclase soluble subunit beta-1	10	10	-0.170097	-0.223876	0.0712696	-0.298
ATP5L	O75964	ATP synthase subunit g, mitochondrial	6	6	0.798211	1.20627	1.02989	1.14208
PRF1	P14222	Perforin-1	11	11	1.56571	1.96967	1.91951	1.78338
CORO1B	Q9BR76	Coronin-1B	11	11	1.87079	1.70234	1.76723	1.97356
RANBP2	P49792	E3 SUMO-protein ligase RanBP2	5	4	-3.26197	-3.37938	-3.47881	-2.99467
PRKAR1A	P10644	cAMP-dependent protein kinase type I-alpha regulatory subunit	15	15	3.18042	3.20774	3.19583	3.36057
PDCD4	Q53EL6-2	Programmed cell death protein 4	5	5	-0.632166	-1.09218	-0.943337	-0.612579
MAP4	P27816-2	Microtubule-associated protein 4	2	2	-3.39286	-2.48924	-2.83903	-2.87436
PLS3	P13797-3	Plastin-3	15	6	0.32033	-0.0171872	0.360071	0.111843
APOC1	P02654	Apolipoprotein C-I	2	2	-1.60746	-1.39679	-1.47306	-1.36225
HSDL1	Q3SXM5	Inactive hydroxysteroid dehydrogenase-like protein 1	3	3	-2.35755	-1.6537	-2.21364	-1.62857
RELA	Q04206-2	Transcription factor p65	2	2	-1.31944	-1.34266	-1.23547	-1.25669
C3	P01024	Complement C3	28	24	2.36512	2.35597	2.35716	2.53405
ACTL6A	O96019-2	Actin-like protein 6A	2	2	-2.03735	-1.84901	-2.13931	-1.57677
UBA2	Q9UBT2	SUMO-activating enzyme subunit 2	6	6	-0.350202	-0.07509	-0.299546	0.0453908
RPL31	P62899-3	60S ribosomal protein L31	3	3	0.959516	1.2806	1.29629	1.11623
PTP4A2	Q12974	Protein tyrosine phosphatase type IVA 2	5	5	0.203711	0.284289	0.224026	0.43724
NSFL1C	Q9UNZ2	NSFL1 cofactor p47	12	12	0.481609	0.352109	0.492634	0.514559
SDHB	P21912	Succinate dehydrogenase [ubiquinone] iron-sulfur subunit, mitochondrial	7	7	1.28608	1.39081	1.42719	1.42322
RHOG	P84095	Rho-related GTP-binding protein RhoG	11	10	1.51246	1.55254	1.75007	1.48871
TMX1	Q9H3N1	Thioredoxin-related transmembrane protein 1	7	7	1.27108	1.51932	1.4849	1.48007
GNA13	Q14344	Guanine nucleotide-binding protein subunit alpha-13	11	11	1.45148	1.59119	1.66912	1.54844
MRVI1	Q9Y6F6-8	Protein MRVI1	6	6	-0.886823	-1.11455	-0.828962	-0.995904
LIMS1	P48059	LIM and senescent cell antigen-like-containing domain protein 1	22	16	5.1045	4.92257	5.02547	5.17966
CTNNBL1	Q8WYA6-4	Beta-catenin-like protein 1	4	4	-1.20123	-1.30227	-1.14728	-1.17785
CARS	P49589-2	Cysteine--tRNA ligase, cytoplasmic	7	7	0.140855	0.157941	0.248611	0.229035
ANP32A	P39687	Acidic leucine-rich nuclear phosphoprotein 32 family member A	4	3	1.19492	1.53113	1.49213	1.41322
POTEJ	P0CG39	POTE ankyrin domain family member J	8	2	1.73724	1.70709	1.65184	1.97215
HNRNPA0	Q13151	Heterogeneous nuclear ribonucleoprotein A0	8	8	2.15637	2.46571	2.29883	2.50294
SNRPD1	P62314	Small nuclear ribonucleoprotein Sm D1	2	2	-1.79174	-1.28446	-1.19716	-1.69924
TBC1D13	Q9NVG8	TBC1 domain family member 13	8	8	-0.050906	-0.277071	-0.0231931	-0.123297
TIPRL	O75663	TIP41-like protein	4	4	-1.20498	-1.26753	-0.984625	-1.30593
SRRT	Q9BXP5-5	Serrate RNA effector molecule homolog	6	6	-0.20869	-0.223336	0.0536211	-0.303529
SLC25A6	P12236	ADP/ATP translocase 3	15	7	3.85577	4.05998	4.011	4.08725
RPL23	P62829	60S ribosomal protein L23	6	6	1.09736	0.869109	1.09872	1.05067
CHORDC1	Q9UHD1	Cysteine and histidine-rich domain-containing protein 1	3	3	-1.52548	-1.43346	-1.28109	-1.49446
PRKCB	P05771-2	Protein kinase C beta type	14	10	2.36519	2.34688	2.4791	2.41653
CPSF6	Q16630-3	Cleavage and polyadenylation specificity factor subunit 6	4	4	0.142971	0.0137214	0.391984	-0.051411
PGLS	O95336	6-phosphogluconolactonase	10	10	1.95174	2.06763	2.16178	2.04199
GLO1	Q04760-2	Lactoylglutathione lyase	6	6	1.40412	1.52299	1.54942	1.5623
PRKAG1	P54619-2	5-AMP-activated protein kinase subunit gamma-1	6	6	-0.505657	-0.850296	-0.370242	-0.80102
WBP2	Q969T9	WW domain-binding protein 2	4	4	-0.0403377	-0.00669671	0.0194707	0.118354
CD74	P04233-2	HLA class II histocompatibility antigen gamma chain	4	4	-0.00174932	-0.146521	0.0148424	0.0219044
HSPH1	Q92598-2	Heat shock protein 105 kDa	13	10	0.0931832	0.147537	0.226037	0.19976
ERO1L	Q96HE7	ERO1-like protein alpha	3	3	-1.38361	-1.09465	-1.27188	-1.02054
TLN2	Q9Y4G6	Talin-2	26	2	-1.84605	-1.46718	-1.83425	-1.2927
CPOX	P36551	Oxygen-dependent coproporphyrinogen-III oxidase, mitochondrial	3	3	-1.85031	-2.1394	-1.85786	-1.94542
G6B	O95866-7	Protein G6b	8	8	2.10909	2.01759	2.07765	2.23561
PSMA4	P25789	Proteasome subunit alpha type-4	9	9	1.29829	1.18779	1.37653	1.29617
CRTAP	O75718	Cartilage-associated protein	3	3	-2.24565	-1.70969	-1.94514	-1.8235
ADPRH	P54922	[Protein ADP-ribosylarginine] hydrolase	2	2	-1.84146	-1.73028	-1.74731	-1.63764
DDX6	P26196	Probable ATP-dependent RNA helicase DDX6	6	6	0.267997	0.304813	0.401696	0.358167
TRIM25	Q14258	E3 ubiquitin/ISG15 ligase TRIM25	6	6	0.0710458	0.108903	0.0378878	0.329395
PPP1R7	Q15435-5	Protein phosphatase 1 regulatory subunit 7	4	4	-1.89135	-1.38457	-1.67834	-1.40996
POLR2B	P30876	DNA-directed RNA polymerase II subunit RPB2	3	3	-3.62441	-2.82369	-2.85896	-3.40131
PECAM1	P16284-3	Platelet endothelial cell adhesion molecule	27	27	3.24867	3.15047	3.24861	3.33866
ACADSB	P45954-2	Short/branched chain specific acyl-CoA dehydrogenase, mitochondrial	6	6	-0.491785	-0.591337	-0.408604	-0.486318
RASAL3	Q86YV0-2	RAS protein activator like-3	9	9	-0.892478	-1.28261	-0.916872	-1.06991
STT3B	Q8TCJ2	Dolichyl-diphosphooligosaccharide--protein glycosyltransferase subunit STT3B	5	5	-0.379737	-0.496451	-0.36075	-0.326419
MRPS36	P82909	28S ribosomal protein S36, mitochondrial	3	3	-0.43068	0.14842	-0.0385406	-0.0544478
NME2	P22392-2	Nucleoside diphosphate kinase B	17	7	3.62058	3.69735	3.82146	3.68589
RPL28	P46779-4	60S ribosomal protein L28	3	3	0.964184	0.91394	1.1343	0.933436
BANF1	O75531	Barrier-to-autointegration factor	4	4	1.52878	1.8133	1.67714	1.85524
TM9SF4	Q92544	Transmembrane 9 superfamily member 4	3	3	-1.94589	-1.27405	-1.77741	-1.25151
UBTF	P17480-2	Nucleolar transcription factor 1	4	4	-1.39404	-0.978803	-1.08371	-1.09727
HNRNPU	Q00839-2	Heterogeneous nuclear ribonucleoprotein U	24	24	3.83305	3.91625	3.97656	3.96531
SNRPB	P14678-2	Small nuclear ribonucleoprotein-associated proteins B and B	4	4	0.800095	1.17261	1.05153	1.11453
BZW2	Q9Y6E2	Basic leucine zipper and W2 domain-containing protein 2	4	4	-1.3217	-1.17428	-1.20642	-1.09442
DDX3X	O00571-2	ATP-dependent RNA helicase DDX3X	14	14	1.54034	1.35059	1.65082	1.43545
SYNGR2	O43760	Synaptogyrin-2	3	3	-0.893027	-1.07021	-0.69679	-1.07099
AKT2	P31751-2	RAC-beta serine/threonine-protein kinase	5	4	-0.486942	-0.44891	-0.132796	-0.606573
PFDN5	Q99471	Prefoldin subunit 5	5	4	-0.364447	-0.290857	-0.0906789	-0.368089
F5	P12259	Coagulation factor V	36	29	3.27769	3.22016	3.23093	3.46434
PRKAR2B	P31323	cAMP-dependent protein kinase type II-beta regulatory subunit	13	10	0.957193	0.763983	0.862473	1.05623
ZAP70	P43403	Tyrosine-protein kinase ZAP-70	6	5	-1.04165	-0.831274	-0.815554	-0.85913
CTSB	P07858	Cathepsin B	5	5	-0.0273065	0.169718	0.179377	0.161669
SERPINE1	P05121	Plasminogen activator inhibitor 1	7	7	0.882334	0.939751	1.08299	0.938747
VPS29	Q9UBQ0	Vacuolar protein sorting-associated protein 29	6	6	1.26555	1.30355	1.38075	1.38817
APOE	P02649	Apolipoprotein E	4	4	-1.04011	-1.03791	-1.09518	-0.782777
UBE2N	P61088	Ubiquitin-conjugating enzyme E2 N	10	10	2.39831	2.66956	2.53473	2.73412
GBE1	Q04446	1,4-alpha-glucan-branching enzyme	7	7	-0.345413	-0.0906618	-0.175541	-0.0590396
OAS2	P29728	2-5-oligoadenylate synthase 2	5	5	-1.15402	-0.492741	-0.616466	-0.828662
OSBPL8	Q9BZF1-3	Oxysterol-binding protein-related protein 8	2	2	-1.51548	-2.32837	-1.6101	-2.03201
GK	P32189-1	Glycerol kinase	4	2	-1.52149	-1.57622	-1.46107	-1.43477
UQCRC2	P22695	Cytochrome b-c1 complex subunit 2, mitochondrial	14	14	2.25475	2.40371	2.34788	2.51261
RPS4X	P62701	40S ribosomal protein S4, X isoform	11	11	2.61029	2.61432	2.67789	2.74915
LAMP2	P13473	Lysosome-associated membrane glycoprotein 2	2	2	-1.27171	-0.988984	-0.872927	-1.18532
SMARCA5	O60264	SWI/SNF-related matrix-associated actin-dependent regulator of chromatin subfamily A member 5	5	5	-1.33098	-0.951315	-0.859468	-1.2201
PACSIN2	Q9UNF0	Protein kinase C and casein kinase substrate in neurons protein 2	10	10	1.9932	2.19827	2.24507	2.14915
NOP58	Q9Y2X3	Nucleolar protein 58	7	7	-0.191063	-0.143071	-0.0208173	-0.109942
SMCHD1	A6NHR9	Structural maintenance of chromosomes flexible hinge domain-containing protein 1	7	7	-1.13135	-1.59282	-1.3976	-1.12256
CNPY3	Q9BT09	Protein canopy homolog 3	6	6	0.649968	0.859614	0.621384	1.09251
RTN4	Q9NQC3-3	Reticulon-4	8	2	0.73065	0.66135	0.819253	0.777167
IDE	P14735	Insulin-degrading enzyme	4	4	-1.32593	-1.58422	-1.45315	-1.25173
BAG5	Q9UL15	BAG family molecular chaperone regulator 5	4	4	-2.13754	-1.77282	-1.88729	-1.81606
PPP2R4	Q15257-2	Serine/threonine-protein phosphatase 2A activator	8	8	1.18909	1.35801	1.44309	1.31139
DNAJC8	O75937	DnaJ homolog subfamily C member 8	5	5	0.666133	0.879812	0.82009	0.933677
ATP1B3	P54709	Sodium/potassium-transporting ATPase subunit beta-3	5	5	0.114299	0.214454	0.360008	0.176703
ACO1	P21399	Cytoplasmic aconitate hydratase	9	9	0.31236	0.0823446	0.344874	0.257897
RAB6A	P20340	Ras-related protein Rab-6A	9	2	-1.60334	-1.68546	-1.43425	-1.64553
HACD4	Q5VWC8	Very-long-chain (3R)-3-hydroxyacyl-CoA dehydratase 4	3	3	-0.45456	-0.531884	-0.301791	-0.475207
PSMB8	P28062-2	Proteasome subunit beta type-8	5	5	0.613655	0.860516	0.935851	0.748005
NPM1	P06748	Nucleophosmin	9	9	2.97103	3.15417	3.06995	3.26538
SPTA1	P02549-2	Spectrin alpha chain, erythrocytic 1	3	3	-0.562217	-0.515808	-0.619204	-0.245524
UBA5	Q9GZZ9-2	Ubiquitin-like modifier-activating enzyme 5	3	3	-0.851437	-0.940242	-0.885379	-0.691762
ACAA2	P42765	3-ketoacyl-CoA thiolase, mitochondrial	11	11	0.97833	0.878416	1.13162	0.939952
BNIP2	Q12982	BCL2/adenovirus E1B 19 kDa protein-interacting protein 2	3	3	-1.84203	-1.31743	-1.9347	-1.00974
HACD3	Q9P035	Very-long-chain (3R)-3-hydroxyacyl-CoA dehydratase 3	4	4	-0.751797	-1.0165	-0.789047	-0.763852
RABGAP1	Q9Y3P9	Rab GTPase-activating protein 1	10	9	0.0964911	0.115382	0.227538	0.19974
PPM1G	O15355	Protein phosphatase 1G	4	4	-1.67476	-1.61943	-1.43262	-1.6456
VBP1	P61758-2	Prefoldin subunit 3	4	4	-0.231028	-0.0755287	-0.115653	0.0272657
HNRNPC	P07910-2	Heterogeneous nuclear ribonucleoproteins C1/C2	13	13	3.28652	3.34093	3.48914	3.35757
NDUFA5	Q16718-2	NADH dehydrogenase [ubiquinone] 1 alpha subcomplex subunit 5	5	5	0.0478122	0.218181	0.372631	0.113752
ELMO1	Q92556	Engulfment and cell motility protein 1	8	5	0.458352	0.627695	0.624076	0.682384
SULT1A1	P50225	Sulfotransferase 1A1	10	2	-0.896443	-0.683622	-0.900058	-0.458702
SSR4	P51571	Translocon-associated protein subunit delta	4	4	0.9933	0.926411	1.22667	0.915176
GSTO1	P78417	Glutathione S-transferase omega-1	15	15	4.63472	4.60637	4.74274	4.72095
PDHB	P11177	Pyruvate dehydrogenase E1 component subunit beta, mitochondrial	9	9	0.897681	0.644179	0.864893	0.900029
ZZEF1	O43149	Zinc finger ZZ-type and EF-hand domain-containing protein 1	8	8	-1.26537	-1.53701	-1.14185	-1.43654
RPLP0	P05388	60S acidic ribosomal protein P0	9	9	2.22706	2.15185	2.481	2.12335
ZC3HAV1	Q7Z2W4	Zinc finger CCCH-type antiviral protein 1	3	3	-2.98287	-2.60846	-2.84646	-2.51784
RPL22	P35268	60S ribosomal protein L22	3	3	-0.252908	-0.29448	-0.178115	-0.141308
PDHA1	P08559-3	Pyruvate dehydrogenase E1 component subunit alpha, somatic form, mitochondrial	8	8	0.570717	0.41551	0.588979	0.625552
MPV17	P39210	Protein Mpv17	3	3	-1.70879	-1.78636	-1.64212	-1.62467
EDC4	Q6P2E9-2	Enhancer of mRNA-decapping protein 4	4	4	-1.74479	-1.56827	-1.70127	-1.38325
TOP2B	Q02880-2	DNA topoisomerase 2-beta	10	10	0.161088	0.242783	0.28265	0.349847
IPO7	O95373	Importin-7	7	7	-0.845284	-1.04728	-0.661604	-1.00066
LCK	P06239-3	Tyrosine-protein kinase Lck	5	5	-0.763826	-1.00594	-0.894994	-0.644232
ECE1	P42892-3	Endothelin-converting enzyme 1	9	9	0.331068	-0.176692	0.296721	0.0882738
GP6	Q9HCN6-2	Platelet glycoprotein VI	4	4	1.40265	0.919757	1.30563	1.24815
DHRS7B	Q6IAN0	Dehydrogenase/reductase SDR family member 7B	2	2	-4.44102	-3.81636	-3.67481	-4.35077
ALDH3A2	P51648	Fatty aldehyde dehydrogenase	2	2	-4.43056	-4.44452	-4.3129	-4.32966
TRIM58	Q8NG06	E3 ubiquitin-protein ligase TRIM58	3	3	-2.038	-1.55141	-1.59356	-1.76304
TCIRG1	Q13488	V-type proton ATPase 116 kDa subunit a isoform 3	2	2	-2.65301	-2.50458	-2.92081	-2.00382
STRIP1	Q5VSL9-2	Striatin-interacting protein 1	2	2	-4.44478	-3.22638	-3.70634	-3.73178
FNTA	P49354-2	Protein farnesyltransferase/geranylgeranyltransferase type-1 subunit alpha	3	3	-0.952574	-1.02395	-0.926116	-0.81658
PRCP	P42785	Lysosomal Pro-X carboxypeptidase	3	3	-2.98334	-2.75244	-2.77014	-2.73129
HCFC1	P51610-2	Host cell factor 1	9	9	0.123493	0.0108397	0.137346	0.233793
SAP18	O00422	Histone deacetylase complex subunit SAP18	5	5	-0.764273	-0.434851	-0.377755	-0.584227
ETHE1	O95571	Persulfide dioxygenase ETHE1, mitochondrial	5	5	-1.09403	-0.830739	-0.805078	-0.882155
KIAA0513	O60268-2	Uncharacterized protein KIAA0513	5	5	0.42228	0.331655	0.386917	0.605619
ITGA2	P17301	Integrin alpha-2	23	23	2.86698	2.82957	3.06396	2.87124
SNRPE	P62304	Small nuclear ribonucleoprotein E	2	2	-1.45216	-1.6848	-1.45594	-1.44161
RUVBL1	Q9Y265	RuvB-like 1	7	7	0.521683	0.208846	0.508955	0.461373
RPS10	P46783	40S ribosomal protein S10	10	10	2.02594	2.25646	2.33958	2.18311
ST13	P50502	Hsc70-interacting protein	9	9	1.9062	1.52062	1.69	1.97765
DYNLL2	Q96FJ2	Dynein light chain 2, cytoplasmic	4	2	1.70428	1.61704	1.75339	1.80881
CYC1	P08574	Cytochrome c1, heme protein, mitochondrial	6	6	0.811681	0.921115	1.10533	0.868359
EGF	P01133-2	Pro-epidermal growth factor	4	4	-0.592238	-0.704659	-0.532901	-0.522012
CYFIP2	Q96F07-2	Cytoplasmic FMR1-interacting protein 2	23	4	-1.21167	-0.733781	-0.816825	-0.886417
COPS6	Q7L5N1	COP9 signalosome complex subunit 6	4	4	-0.136112	-0.377868	-0.0238231	-0.247234
SUB1	P53999	Activated RNA polymerase II transcriptional coactivator p15	5	5	1.02003	1.46262	1.35046	1.3757
DNM1	Q05193-3	Dynamin-1	14	5	0.0439189	0.374941	0.416079	0.247684
PRPS1	P60891	Ribose-phosphate pyrophosphokinase 1	10	3	1.86061	2.10571	2.15441	2.05818
TRIM21	P19474	E3 ubiquitin-protein ligase TRIM21	4	4	-0.942715	-0.901734	-0.736859	-0.861161
ADCY6	O43306-2	Adenylate cyclase type 6	7	7	-0.443634	-0.497919	-0.276054	-0.418392
FXN	Q16595	Frataxin, mitochondrial	3	3	-1.09403	-1.50223	-1.36948	-0.978834
CMPK1	P30085-3	UMP-CMP kinase	8	8	1.28741	1.27481	1.51659	1.29438
ACBD3	Q9H3P7	Golgi resident protein GCP60	2	2	-2.94612	-3.26734	-2.80376	-3.15934
OGT	O15294-4	UDP-N-acetylglucosamine--peptide N-acetylglucosaminyltransferase 110 kDa subunit	2	2	-3.65445	-3.07683	-3.14021	-3.34011
CTBP1	Q13363-2	C-terminal-binding protein 1	3	3	-0.291349	-0.202869	-0.0535814	-0.188794
DAK	Q3LXA3	Bifunctional ATP-dependent dihydroxyacetone kinase/FAD-AMP lyase (cyclizing)	7	7	-0.451651	-0.677256	-0.514391	-0.360781
VPS4A	Q9UN37	Vacuolar protein sorting-associated protein 4A	7	3	-0.315461	-0.781567	-0.425268	-0.418018
ABHD14B	Q96IU4	Alpha/beta hydrolase domain-containing protein 14B	6	6	1.30567	0.923826	1.31973	1.16356
ATP6V0A2	Q9Y487	V-type proton ATPase 116 kDa subunit a isoform 2	2	2	-2.37049	-2.44643	-2.40221	-2.16062
MYDGF	Q969H8	Myeloid-derived growth factor	3	3	0.267377	0.430268	0.462786	0.489137
PPP6R1	Q9UPN7	Serine/threonine-protein phosphatase 6 regulatory subunit 1	3	3	-1.20753	-1.58879	-1.53117	-1.01068
SUCLG1	P53597	Succinyl-CoA ligase [ADP/GDP-forming] subunit alpha, mitochondrial	6	6	0.453671	0.342827	0.541381	0.5099
CD2AP	Q9Y5K6	CD2-associated protein	7	7	-0.28589	-0.341051	-0.195163	-0.176866
CPT2	P23786	Carnitine O-palmitoyltransferase 2, mitochondrial	4	4	-1.83688	-1.77203	-1.82262	-1.53137
MECP2	P51608	Methyl-CpG-binding protein 2	9	9	0.991816	0.889303	1.16556	0.971979
TMED7	Q86XR7-2	Transmembrane emp24 domain-containing protein 7	5	5	-0.321237	-0.321601	-0.0253721	-0.360423
RTN3	O95197-3	Reticulon-3	3	3	0.696309	0.482749	0.6671	0.769322
PRKDC	P78527	DNA-dependent protein kinase catalytic subunit	42	42	2.19968	2.30041	2.51271	2.24513
RANGAP1	P46060	Ran GTPase-activating protein 1	3	3	-1.3265	-0.730137	-0.842193	-0.956433
CLU	P10909-4	Clusterin	12	12	2.67285	2.70581	2.69053	2.94621
COMT	P21964-2	Catechol O-methyltransferase	6	6	0.072341	-0.116441	0.00976827	0.204758
GIMAP8	Q8ND71	GTPase IMAP family member 8	2	2	-2.65555	-2.41342	-2.37634	-2.43105
MICAL1	Q8TDZ2-4	Protein-methionine sulfoxide oxidase MICAL1	11	11	-0.0542132	-0.179489	0.115243	-0.087076
DEK	P35659	Protein DEK	11	11	0.916984	0.857682	1.11983	0.917013
ERGIC1	Q969X5	Endoplasmic reticulum-Golgi intermediate compartment protein 1	4	4	-0.25267	-0.441989	-0.0763582	-0.35574
PMPCA	Q10713	Mitochondrial-processing peptidase subunit alpha	3	3	-1.55171	-1.44515	-1.31583	-1.41831
S100A8	P05109	Protein S100-A8	9	9	4.0428	4.19813	4.34038	4.16381
USP4	Q13107-2	Ubiquitin carboxyl-terminal hydrolase 4	3	2	-2.9838	-2.50733	-2.70558	-2.52067
MPI	P34949	Mannose-6-phosphate isomerase	4	4	-0.849541	-0.694607	-0.769107	-0.509761
RPA1	P27694	Replication protein A 70 kDa DNA-binding subunit	9	9	0.708893	0.854715	1.01179	0.817468
GOLPH3	Q9H4A6	Golgi phosphoprotein 3	2	2	-2.01389	-2.34876	-2.00315	-2.09352
EVI2B	P34910	Protein EVI2B	2	2	-1.3892	-1.64358	-1.16587	-1.59992
GNB4	Q9HAV0	Guanine nucleotide-binding protein subunit beta-4	11	4	-0.48448	-0.24008	-0.114495	-0.342051
NUDT5	Q9UKK9	ADP-sugar pyrophosphatase	4	4	0.255882	0.0775472	0.245835	0.356123
EIF3F	O00303	Eukaryotic translation initiation factor 3 subunit F	8	8	0.484603	0.722001	0.758006	0.717674
SF1	Q15637-4	Splicing factor 1	6	6	-0.850311	-1.04689	-0.899748	-0.728049
FKBP3	Q00688	Peptidyl-prolyl cis-trans isomerase FKBP3	4	4	1.14597	0.964513	1.38362	0.996493
DAG1	Q14118	Dystroglycan	2	2	-1.94258	-1.45543	-1.75789	-1.36923
HLA-E	P13747	HLA class I histocompatibility antigen, alpha chain E	5	3	-0.518897	-1.00534	-0.449895	-0.802849
RPS25	P62851	40S ribosomal protein S25	3	3	0.729671	0.807724	1.02766	0.781612
TBC1D23	Q9NUY8-2	TBC1 domain family member 23	2	2	-1.32471	-2.02197	-1.42818	-1.64575
KIF13B	Q9NQT8	Kinesin-like protein KIF13B	2	2	-2.97727	-2.70892	-2.88179	-2.5315
[truncated: 377 more rows]

## Sheet: B
SUPPL. TABLE 2B: Proteins differentially expressed (DEPs) between L2NMC and controls (pools 1 and 2). Quantitative measures expressed as Log2 except fold change that is expressed at linear scale.
Gene names	Uniprot	Protein names	Peptides	Unique peptides	Control-1	Control-2	L2NMC-1	L2NMC-2	Fold change	p-value
FAM91A1	Q658Y4	Protein FAM91A1	2	2	-4.42254	-4.42728	-3.97829	-3.98133	1.3614	3.99306e-05
RARRES2	Q99969	Retinoic acid receptor responder protein 2	2	2	-1.60041	-1.58671	-1.94357	-1.95293	-1.27871	0.000546778
PTGES2	Q9H7Z7	Prostaglandin E synthase 2	2	2	-4.43043	-4.44427	-3.69477	-3.7321	1.65166	0.000755298
SEC24B	O95487-2	Protein transport protein Sec24B	4	4	-2.03396	-2.0356	-1.80536	-1.81796	1.16726	0.000809318
IMMT	Q16891-2	MICOS complex subunit MIC60	20	20	2.48622	2.49356	2.36597	2.36392	-1.09047	0.000927229
DNAJB2	P25686-2	DnaJ homolog subfamily B member 2	3	2	-2.3677	-2.34197	-2.01496	-2.01032	1.26768	0.00145679
NAE1	Q13564-3	NEDD8-activating enzyme E1 regulatory subunit	4	4	-1.92538	-1.91989	-1.49966	-1.53855	1.32274	0.00236056
SLMAP	Q14BN4	Sarcolemmal membrane-associated protein	8	8	0.857212	0.861801	0.780543	0.773791	-1.05873	0.00244847
IGHG2	P01859	Ig gamma-2 chain C region	7	4	0.661626	0.666166	1.02924	1.07015	1.30658	0.00283356
ECM29	Q5VYK3	Proteasome-associated protein ECM29 homolog	11	11	-0.895283	-0.869023	Fo	-1.1495	-1.21067	0.00319216
SNRPG	P62308	Small nuclear ribonucleoprotein G	3	3	0.720443	0.735523	0.577422	0.584973	-1.1071	0.0032839
TSG101	Q99816	Tumor susceptibility gene 101 protein	5	5	0.139885	0.100509	-0.228643	-0.242	-1.27944	0.00340222
CD226	Q15762	CD226 antigen	5	5	0.226032	0.212225	0.092919	0.0843628	-1.09466	0.00385144
MYO5A	Q9Y4I1-2	Unconventional myosin-Va	6	6	-0.763826	-0.791604	-0.568931	-0.564564	1.15746	0.00441209
TBCD	Q9BTW9	Tubulin-specific chaperone D	4	4	-1.52409	-1.4787	-1.90799	-1.94416	-1.34228	0.00463576
EIF3J	O75822	Eukaryotic translation initiation factor 3 subunit J	8	7	0.121259	0.13278	0.0180013	0.00713075	-1.08256	0.00475413
AKAP13	Q12802-4	A-kinase anchor protein 13	2	2	-2.3677	-2.42711	-1.93959	-1.88689	1.39878	0.00665923
TAP2	Q03519	Antigen peptide transporter 2	3	3	-1.94062	-1.91423	-2.21101	-2.25758	-1.23702	0.00752093
DIABLO	Q9NR28-2	Diablo homolog, mitochondrial	5	5	0.368401	0.355208	0.195258	0.220106	-1.11274	0.00822742
PPIL3	Q9H2H8	Peptidyl-prolyl cis-trans isomerase-like 3	3	3	-2.49284	-2.5263	-2.28424	-2.25567	1.18068	0.00832527
SYNE1	Q8NF91-4	Nesprin-1	3	3	-5.01035	-4.84158	-4.00011	-4.01953	1.88707	0.00848667
ALDH3A2	P51648	Fatty aldehyde dehydrogenase	2	2	-4.43056	-4.44452	-4.3129	-4.32966	1.08392	0.00868274
SOD1	P00441	Superoxide dismutase [Cu-Zn]	7	7	3.44575	3.4665	3.34624	3.34844	-1.07832	0.00907744
NRD1	O43847	Nardilysin	7	7	-0.348972	-0.36323	-0.515947	-0.490662	-1.10742	0.00958265
CSDE1	O75534-2	Cold shock domain-containing protein E1	4	4	-2.37339	-2.34782	-2.02146	-1.95103	1.29627	0.00986653
CRAT	P43155-3	Carnitine O-acetyltransferase	4	4	-2.49696	-2.53495	-2.00522	-2.09352	1.38184	0.010445
DDX39B	Q13838	Spliceosome RNA helicase DDX39B	13	5	2.48599	2.50011	2.57058	2.58014	1.05871	0.0105633
EIF5A	P63241	Eukaryotic translation initiation factor 5A-1	11	11	2.77514	2.78337	2.82431	2.8203	1.03029	0.0111187
HIST1H4A	P62805	Histone H4	12	12	7.78868	7.84432	8.07782	8.09578	1.20606	0.0114949
FN3KRP	Q9HA64	Ketosamine-3-kinase	3	3	-0.586116	-0.647503	-0.937114	-0.911291	-1.23747	0.0115319
AHCYL1	O43865-2	Putative adenosylhomocysteinase 2	6	6	0.901736	0.896223	0.990483	0.972803	1.05897	0.0123159
WDR1	O75083	WD repeat-containing protein 1	36	36	5.9878	5.99828	5.86817	5.89216	-1.08139	0.0131799
WAS	P42768	Wiskott-Aldrich syndrome protein	5	5	-0.412651	-0.360855	-0.721361	-0.671469	-1.23942	0.0132176
TANGO2	Q6ICL3-3	Transport and Golgi organization protein 2 homolog	4	4	-1.04448	-0.962292	-1.35936	-1.38429	-1.29095	0.0133148
AP3M1	Q9Y2T2	AP-3 complex subunit mu-1	3	3	-0.635242	-0.669485	-0.881642	-0.93148	-1.19267	0.0138533
ARAF	P10398	Serine/threonine-protein kinase A-Raf	2	2	-0.989678	-1.07497	-1.42066	-1.3893	-1.29473	0.0145422
LYN	P07948-2	Tyrosine-protein kinase Lyn	14	11	1.95578	1.91127	1.74896	1.75687	-1.13336	0.015302
PACS1	Q6VY07	Phosphofurin acidic cluster sorting protein 1	4	4	-0.675028	-0.618456	-0.399861	-0.41861	1.17895	0.0153794
DAP	P51397	Death-associated protein 1	2	2	-1.10979	-1.19305	-1.47733	-1.50338	-1.26483	0.0161624
RNH1	P13489	Ribonuclease inhibitor	21	21	2.95803	2.94392	2.80173	2.83336	-1.0969	0.0164337
CAMK2G	Q13555-10	Calcium/calmodulin-dependent protein kinase type II subunit gamma	6	4	-1.75428	-1.72745	-1.49679	-1.42721	1.21324	0.0174142
PRMT5	O14744-2	Protein arginine N-methyltransferase 5	2	2	-1.67815	-1.62596	-1.94053	-2.01221	-1.25207	0.0181758
CARS	P49589-2	Cysteine--tRNA ligase, cytoplasmic	7	7	0.140855	0.157941	0.248611	0.229035	1.06395	0.0204612
SERPINH1	P50454	Serpin H1	9	9	0.785649	0.788656	0.65115	0.604371	-1.11682	0.0209449
AP1B1	Q10567-3	AP-1 complex subunit beta-1	28	13	3.08922	3.0851	2.92736	2.96817	-1.10144	0.0209695
HNRNPF	P52597	Heterogeneous nuclear ribonucleoprotein F	9	7	1.16526	1.12685	1.35193	1.31279	1.13784	0.0209813
GATD3A	P0DPI2	Glutamine amidotransferase-like class 1 domain-containing protein 3A, mitochondrial	5	5	1.67535	1.69613	1.61628	1.61052	-1.05142	0.0214912
SNX12	Q9UMY4-1	Sorting nexin-12	6	5	-0.756408	-0.673237	-0.998997	-0.986627	-1.2125	0.0221173
DCUN1D1	Q96GG9	DCN1-like protein 1	4	4	-0.677349	-0.68151	-0.56051	-0.517805	1.10211	0.0226017
RABGAP1	Q9Y3P9	Rab GTPase-activating protein 1	10	9	0.0964911	0.115382	0.227538	0.19974	1.07751	0.0234895
DRG2	P55039	Developmentally-regulated GTP-binding protein 2	2	2	-3.17171	-3.26476	-3.51366	-3.5195	-1.22973	0.0235527
ADK	P55263-3	Adenosine kinase	4	4	-1.03829	-0.964543	-1.29548	-1.24934	-1.20664	0.0248066
GSTO1	P78417	Glutathione S-transferase omega-1	15	15	4.63472	4.60637	4.74274	4.72095	1.0802	0.0248422
BLMH	Q13867	Bleomycin hydrolase	10	10	0.975293	0.955262	0.904806	0.906945	-1.04203	0.0275694
EML3	Q32P44-2	Echinoderm microtubule-associated protein-like 3	4	4	-1.52047	-1.52084	-1.69012	-1.7605	-1.15241	0.0283201
RPRD1B	Q9NQG5	Regulation of nuclear pre-mRNA domain-containing protein 1B	4	4	-0.593685	-0.48496	-0.223813	-0.179022	1.26392	0.0289663
H1FX	Q92522	Histone H1x	6	6	0.48437	0.419889	0.634794	0.662019	1.14574	0.0303519
SARS	P49591	Serine--tRNA ligase, cytoplasmic	14	14	1.92569	1.93414	1.85827	1.82856	-1.06179	0.030427
RAB11FIP3	O75154-2	Rab11 family-interacting protein 3	2	2	-4.01986	-4.14848	-3.70466	-3.73185	1.2887	0.0307867
RUVBL2	Q9Y230	RuvB-like 2	9	9	0.86869	0.928991	0.726228	0.695139	-1.13931	0.0309986
NUP93	Q8N1F7-2	Nuclear pore complex protein Nup93	2	2	-1.27092	-1.13863	-0.768775	-0.642995	1.41313	0.0318767
AP1M1	Q9BXS5	AP-1 complex subunit mu-1	11	11	0.701687	0.761231	0.570167	0.56695	-1.11954	0.0319044
TGFB1	P01137	Transforming growth factor beta-1	11	11	1.50526	1.4627	1.61428	1.64707	1.10703	0.0319394
MGST3	O14880	Microsomal glutathione S-transferase 3	3	3	-0.281018	-0.369993	0.020592	-0.050761	1.24007	0.0321299
TMED9	Q9BVK6	Transmembrane emp24 domain-containing protein 9	2	2	1.041	0.973587	0.825164	0.802703	-1.14342	0.0321451
HSPA5	P11021	78 kDa glucose-regulated protein	38	36	5.49755	5.49629	5.44084	5.41559	-1.04878	0.0322157
RELA	Q04206-2	Transcription factor p65	2	2	-1.31944	-1.34266	-1.23547	-1.25669	1.06066	0.0326109
COLGALT1	Q8NBJ5	Procollagen galactosyltransferase 1	6	6	-0.845757	-0.908825	-1.40974	-1.25268	-1.36976	0.0330439
DRG1	Q9Y295	Developmentally-regulated GTP-binding protein 1	3	3	-1.4422	-1.52316	-1.81637	-1.74065	-1.22759	0.0333554
STIP1	P31948	Stress-induced-phosphoprotein 1	33	33	4.11931	4.12614	4.14712	4.15542	1.01998	0.0336806
FN3K	Q9H479	Fructosamine-3-kinase	5	5	0.226503	0.226481	0.533901	0.676752	1.30029	0.0337573
LSM8	O95777	U6 snRNA-associated Sm-like protein LSm8	6	6	-1.26193	-1.19807	-0.917344	-0.788242	1.29883	0.0345722
RGS6	P49758-2	Regulator of G-protein signaling 6	5	5	-1.44387	-1.57767	-1.05729	-1.14118	1.3301	0.0348983
VPS29	Q9UBQ0	Vacuolar protein sorting-associated protein 29	6	6	1.26555	1.30355	1.38075	1.38817	1.0717	0.0355587
TRAPPC3	O43617	Trafficking protein particle complex subunit 3	3	3	-2.49528	-2.53149	-1.79548	-2.02637	1.5183	0.035623
LGALSL	Q3ZCW2	Galectin-related protein	8	8	2.43503	2.44405	2.35125	2.30958	-1.07858	0.0361158
MIF	P14174	Macrophage migration inhibitory factor	3	3	2.13014	2.07975	2.26025	2.30986	1.13297	0.036443
SERPINB10	P48595	Serpin B10	5	5	-0.285077	-0.219375	-0.0850533	-0.0574183	1.13366	0.0366547
FLNB	O75369-2	Filamin-B	20	7	-0.427102	-0.347093	-0.178401	-0.135832	1.17282	0.0366994
STK10	O94804	Serine/threonine-protein kinase 10	21	20	2.46396	2.49071	2.35819	2.30791	-1.10518	0.0368152
UBA1	P22314-2	Ubiquitin-like modifier-activating enzyme 1	36	36	4.14771	4.12737	4.0283	3.97867	-1.09737	0.0377775
TRPC6	Q9Y210-3	Short transient receptor potential channel 6	4	4	-2.25145	-2.17829	-2.3978	-2.43054	-1.14814	0.0381376
RAB32	Q13637	Ras-related protein Rab-32	12	10	1.91951	1.92921	1.77604	1.82493	-1.08966	0.0381749
SF3B2	Q13435	Splicing factor 3B subunit 2	6	6	0.599547	0.511684	0.808754	0.773114	1.17717	0.0382728
TOM1L2	Q6ZVM7-5	TOM1-like protein 2	6	6	-0.728078	-0.626848	-0.361398	-0.419543	1.22009	0.0389641
COPA	P53621	Coatomer subunit alpha	31	31	2.8498	2.85427	2.77092	2.7983	-1.04784	0.0398074
G6PD	P11413	Glucose-6-phosphate 1-dehydrogenase	28	28	3.9551	3.95808	3.90513	3.92265	-1.03004	0.0406727
LNPEP	Q9UIQ6-3	Leucyl-cystinyl aminopeptidase	6	6	-1.84479	-2.04166	-2.3968	-2.43054	-1.38554	0.042234
HINT2	Q9BX68	Histidine triad nucleotide-binding protein 2, mitochondrial	4	4	-0.447026	-0.5704	-0.221846	-0.218893	1.22124	0.0428713
C4A	P0C0L4-2	Complement C4-A	2	2	-3.16927	-3.10185	-4.03928	-3.72405	-1.67726	0.043634
SUGT1	Q9Y2Z0-2	Suppressor of G2 allele of SKP1 homolog	3	3	-1.27014	-1.18175	-1.00482	-1.02647	1.15693	0.0437656
RBM39	Q14498-3	RNA-binding protein 39	5	5	-0.191674	-0.196922	-0.266975	-0.307036	-1.06637	0.044348
C10orf76	Q5T2E6	UPF0668 protein C10orf76	2	2	-2.37282	-2.43792	-2.18713	-2.08903	1.20355	0.0452411
LPCAT1	Q8NF37	Lysophosphatidylcholine acyltransferase 1	4	4	-1.75634	-1.56029	-2.13811	-2.09022	-1.3716	0.0456698
MAPK1	P28482	Mitogen-activated protein kinase 1	12	11	2.28653	2.29783	2.25526	2.23872	-1.03182	0.0457528
UTRN	P46939	Utrophin	28	28	1.29895	1.32362	1.18465	1.22525	-1.07649	0.0464409
STON2	Q8WXE9	Stonin-2	3	3	-1.21506	-1.18379	-1.03774	-0.951687	1.15246	0.0465403
CD2AP	Q9Y5K6	CD2-associated protein	7	7	-0.28589	-0.341051	-0.195163	-0.176866	1.09237	0.0482469

## Sheet: C
SUPPL. TABLE 2C: Phosphoproteins differentially expressed (DEPPs) between L2NMC and controls (pools 1 and 2). Quantitative measures expressed as Log2 except fold change that is expressed at linear scale.
Gene names	Protein	Protein names	Amino acid	Sequence window	Position	Localization prob	Score	Control-1	Control-2	L2NMC-1	L2NMC-2	Fold change	p-value
HDGFRP2	Q7Z4V5-2	Hepatoma-derived growth factor-related protein 2	S	RPGSDRQERERARGDSEALDEES________	663	0.999745	86.405	4.40477	4.27389	5.31147	5.177	1.87242	0.0105795
TMOD3	Q9NYL9	Tropomodulin-3	S	EKYKDLDEDELLGNLSETELKQLETVLDDLD	25	0.911597	68.762	4.98805	4.85375	5.64893	5.54034	1.5952	0.0160343
KIAA0355	O15063	Uncharacterized protein KIAA0355	T	MSEVLGQKPQGPRNNTWPNRDQSDGVFGMLG	817	1	61.494	4.99009	5.10589	5.79135	5.53574	1.53215	0.0482259
SPTBN1	Q01082-3	Spectrin beta chain, non-erythrocytic 1	S	__MELQRTSSISGPLSPAYTGQVPYNYNQLE	14	0.783427	42.024	3.40477	3.27387	3.87843	3.9607	1.4951	0.0172882
FKBP15	Q5T1M5-2	FK506-binding protein 15	S	TVAGAALRPSHHSQRSSLSGDEEDELFKGAT	1151	0.762534	110.9	5.72645	5.88577	6.3805	6.39179	1.49489	0.0184332
MPHOSPH8	Q99549	M-phase phosphoprotein 8	S	KLMPVSAQTPKGRRLSGEERGLWSTDSAEED	392	1	55.235	4.98873	5.10232	5.44682	5.54612	1.36694	0.026864
ZC3HAV1	Q7Z2W4-3	Zinc finger CCCH-type antiviral protein 1	S	FLASASASAERSCTPSPDQISHRASLEDAPV	275	0.875555	52.522	5.21789	5.30976	5.61706	5.72697	1.32702	0.0294341
ZC3HAV1	Q7Z2W4-3	Zinc finger CCCH-type antiviral protein 1	T	QEFLASASASAERSCTPSPDQISHRASLEDA	273	0.892238	52.522	5.21789	5.30976	5.61706	5.72697	1.32702	0.0294341
PARVB	Q9HBI1-3	Beta-parvin	S	______________MSDLQEEGKNAINSPMS	2	1	91.041	7.22458	7.2181	7.64371	7.59723	1.31871	0.00343818
SRRM1	Q8IYB3	Serine/arginine repetitive matrix protein 1	S	RVSRTPEPKKIKKAASPSPQSVRRVSSSRSV	738	0.999682	99.439	5.75491	5.90893	6.21752	6.20091	1.2989	0.039656
LRRK2	Q9NR80-4		T	NASKQQVTGKPKGRRTAAPPPRLPGPYPADI	644	1	48.561	4.41027	4.29057	4.62486	4.69744	1.24033	0.047178
MAPK14	Q16539-5	Mitogen-activated protein kinase 14	T	KILDFGLARHTDDEMTGYVATRWYRAPEIML	180	1	182.7	7.00585	7.00966	7.30323	7.28965	1.22153	0.000596469
MAPK14	Q16539-5	Mitogen-activated protein kinase 14	Y	LDFGLARHTDDEMTGYVATRWYRAPEIMLNW	182	0.999999	182.7	7.00585	7.00966	7.30323	7.28965	1.22153	0.000596469
CDK7	P50613	Cyclin-dependent kinase 7	S	GVLKLADFGLAKSFGSPNRAYTHQVVTRWYR	164	0.998903	68.371	5.89622	5.91294	6.02985	6.09786	1.11673	0.0450934
VIM	P08670	Vimentin	S	RTYSLGSALRPSTSRSLYASSPGGVYATRSS	51	0.92967	95.538	6.338	6.3225	6.23153	6.2005	-1.0824	0.0222771
SRRM1	Q8IYB3	Serine/arginine repetitive matrix protein 1	S	KRRTASPPPPPKRRASPSPPPKRRVSHSPPP	626	1	48.568	6.33691	6.31944	6.20183	6.20134	-1.09171	0.00473186
SRRM1	Q8IYB3	Serine/arginine repetitive matrix protein 1	S	RTASPPPPPKRRASPSPPPKRRVSHSPPPKQ	628	1	48.568	6.33691	6.31944	6.20183	6.20134	-1.09171	0.00473186
FYN	P06241-3	Tyrosine-protein kinase Fyn	S	CKDKEATKLTEERDGSLNQSSGYRYGTDPTP	21	0.99643	111.4	7.00753	7.01424	6.82209	6.84674	-1.13011	0.00519912
FYN	P06241-3	Tyrosine-protein kinase Fyn	S	EATKLTEERDGSLNQSSGYRYGTDPTPQHYP	25	0.801185	68.846	7.00753	7.01424	6.82209	6.84674	-1.13011	0.00519912
ARHGAP1	Q07960	Rho GTPase-activating protein 1	S	DEMPDFPKSDDSKSSSPELVTHLKWDDPYYD	51	0.848921	127.02	7.55259	7.67483	7.09212	7.20438	-1.38076	0.0303421
LGALSL	Q3ZCW2	Galectin-related protein	S	DSDAVVKLDDGHLNNSLSSPVQADVYFPRLI	22	0.759408	68.291	4.40504	4.62953	3.88118	3.9607	-1.51189	0.0376363
LGALSL	Q3ZCW2	Galectin-related protein	S	DAVVKLDDGHLNNSLSSPVQADVYFPRLIVP	24	0.826598	76.027	4.40504	4.62953	3.88118	3.9607	-1.51189	0.0376363
BCLAF1	Q9NYF8-3	Bcl-2-associated transcription factor 1	S	DAPMLSTVHSAKNTPSQHSHSIQHSPERSGS	257	0.793328	62.19	3.99955	3.8886	3.30343	3.37546	-1.52059	0.0117555
BCLAF1	Q9NYF8-3	Bcl-2-associated transcription factor 1	S	STVHSAKNTPSQHSHSIQHSPERSGSGSVGN	262	0.792539	86.213	3.99955	3.8886	3.30343	3.37546	-1.52059	0.0117555
PRCC	Q92733	Proline-rich protein PRCC	S	AALQVTKQITQEEDDSDEEVAPENFFSLPEK	267	0.978833	50.029	4.40939	4.63981	3.87823	3.9607	-1.52112	0.0385413
ATG9A	Q7Z3C6-2	Autophagy-related protein 9A	S	QAQAEPERHVWHRRESDESGESAPDEGGEGA	674	0.925348	64.547	3.99395	3.87165	3.27056	3.37643	-1.52552	0.0171677
FKBP15	Q5T1M5-2	FK506-binding protein 15	S	SEEEEEKAEERPRRPSQEQSASASSGQPQAP	946	0.998941	118.19	4.41156	4.64495	3.87676	3.96079	-1.52571	0.0390044
SNTB1	Q13884-2	Beta-1-syntrophin	S	AGAGHPGAGGAQPPDSPAGVRTAFTDLPEQV	87	1	119.34	5.41234	5.4824	4.62994	4.36548	-1.93141	0.0201235
MYCBP2	O75592-2	E3 ubiquitin-protein ligase MYCBP2	S	TLKSDGRMPSSSRAESPGPGSRLSSPKPKTL	2812	0.998429	71.524	5.41237	5.48253	4.26814	4.37643	-2.18127	0.00327155
TRIP12	Q14669	E3 ubiquitin-protein ligase TRIP12	S	LVVRGYGRVREDDEDSDDDGSDEEIDESLAA	1317	0.852706	44.898	4.40946	4.64004	3.23209	3.3774	-2.32947	0.0122482
TRIP12	Q14669	E3 ubiquitin-protein ligase TRIP12	S	YGRVREDDEDSDDDGSDEEIDESLAAQFLNS	1322	0.861263	44.898	4.40946	4.64004	3.23209	3.3774	-2.32947	0.0122482
