# Supplementary material for: Differential Phospho‐Signatures in Blood Cells Identify LRRK2 G2019S Carriers in Parkinson's Disease
Source: Mov Disord. 2022 Jan 20;37(5):1004–15. doi: 10.1002/mds.28927 (PMC9306798; doi:10.1002/mds.28927)
Supplement: Supplementary file 8 — Table S3 [file MDS-37-1004-s014.xlsx]

## Sheet: A
SUPPL. TABLE 3A: Proteins detected in the study. Quantitative measures of controls andG2019S carriers and expressed as Log2.
Gene names	Protein IDs	Protein names	Peptides	Unique peptides	Control-1	Control-2	G2019S-1	G2019S-2	G2019S-3	G2019S-4
SOD1	P00441	Superoxide dismutase [Cu-Zn]	7	7	3.44575	3.4665	3.35318	3.33653	3.34624	3.34844
TSG101	Q99816;Q99816-2	Tumor susceptibility gene 101 protein	5	5	0.139885	0.100509	-0.171014	-0.19481	-0.228643	-0.242
FLNB	O75369-2;O75369-9;O75369;O75369-8;O75369-5;O75369-4;O75369-6;O75369-3	Filamin-B	20	7	-0.427102	-0.347093	-0.0927822	-0.126959	-0.178401	-0.135832
DAP	P51397	Death-associated protein 1	2	2	-1.10979	-1.19305	-1.42445	-1.40301	-1.47733	-1.50338
AP1M1	Q9BXS5;Q9BXS5-2	AP-1 complex subunit mu-1	11	11	0.701687	0.761231	0.602318	0.59958	0.570167	0.56695
SSR1	P43307-2;P43307	Translocon-associated protein subunit alpha	2	2	0.0155359	0.0612334	0.248995	0.241962	0.266193	0.172676
DNAJB2	P25686-2;P25686	DnaJ homolog subfamily B member 2	3	2	-2.3677	-2.34197	-2.12659	-1.92192	-2.01496	-2.01032
NDUFS5	O43920	NADH dehydrogenase [ubiquinone] iron-sulfur protein 5	3	3	-0.93342	-1.03843	-1.30655	-1.49295	-1.4506	-1.30004
EXOC7	Q9UPT5-2;Q9UPT5-5;Q9UPT5-1;Q9UPT5-6;Q9UPT5;Q9UPT5-4	Exocyst complex component 7	3	3	-1.46112	-1.20157	-0.881344	-0.900482	-0.966433	-0.920004
UBA1	P22314-2;P22314	Ubiquitin-like modifier-activating enzyme 1	36	36	4.14771	4.12737	3.98094	4.04715	4.0283	3.97867
FN3KRP	Q9HA64	Ketosamine-3-kinase	3	3	-0.586116	-0.647503	-0.889796	-1.08848	-0.937114	-0.911291
RARRES2	Q99969	Retinoic acid receptor responder protein 2	2	2	-1.60041	-1.58671	-1.91366	-2.15319	-1.94357	-1.95293
MAP2K4	P45985;P45985-2	Dual specificity mitogen-activated protein kinase kinase 4	3	3	-3.39038	-3.6517	-2.95482	-2.58718	-2.8698	-2.61848
LYN	P07948-2;P07948	Tyrosine-protein kinase Lyn	14	11	1.95578	1.91127	1.75636	1.83438	1.74896	1.75687
MRPL12	P52815	39S ribosomal protein L12, mitochondrial	3	3	-0.756352	-0.83263	-0.530838	-0.592699	-0.591162	-0.457935
ACP1	P24666;P24666-3;P24666-2;P24666-4	Low molecular weight phosphotyrosine protein phosphatase	7	7	0.316039	0.180765	0.512502	0.499967	0.633303	0.516178
PSMC5	P62195;P62195-2	26S protease regulatory subunit 8	9	9	0.0488778	0.00635653	-0.0926586	-0.0585004	-0.0695736	-0.122158
VPS13C	Q709C8-3;Q709C8;Q709C8-4;Q709C8-2	Vacuolar protein sorting-associated protein 13C	22	22	0.856334	0.925181	1.08045	1.08106	1.17128	1.04877
SLC44A2	Q8IWA5-3;Q8IWA5;Q8IWA5-2	Choline transporter-like protein 2	2	2	-1.2721	-1.26698	-0.917151	-0.945477	-0.918549	-1.10152
NUDC	Q9Y266	Nuclear migration protein nudC	7	7	0.703342	0.630817	0.477965	0.369647	0.373048	0.487718
STK10	O94804	Serine/threonine-protein kinase 10	21	20	2.46396	2.49071	2.39298	2.35901	2.35819	2.30791
SEC62	Q99442	Translocation protein SEC62	2	2	-0.41917	-0.581556	-0.282372	-0.184826	-0.17424	-0.261019
AK1	P00568	Adenylate kinase isoenzyme 1	6	6	0.651849	0.597241	0.385293	0.449551	0.420821	0.286569
MYO5A	Q9Y4I1-2;Q9Y4I1;Q9Y4I1-3	Unconventional myosin-Va	6	6	-0.763826	-0.791604	-0.386575	-0.491353	-0.568931	-0.564564
ARCN1	P48444;P48444-2	Coatomer subunit delta	11	11	1.92594	1.97338	1.7982	1.82286	1.82681	1.87606
GPS1	Q13098-5;Q13098;Q13098-7	COP9 signalosome complex subunit 1	4	4	-1.03849	-0.926618	-1.31611	-1.30138	-1.14667	-1.29516
NAE1	Q13564-3;Q13564-2;Q13564;Q13564-4	NEDD8-activating enzyme E1 regulatory subunit	4	4	-1.92538	-1.91989	-1.73932	-1.6221	-1.49966	-1.53855
NDUFV2	P19404	NADH dehydrogenase [ubiquinone] flavoprotein 2, mitochondrial	3	3	-1.6678	-1.62007	-1.39526	-1.38743	-1.43752	-1.52988
PRMT1	Q99873-2;Q99873-3;Q99873	Protein arginine N-methyltransferase 1	6	6	-0.0305283	-0.0560025	-0.205371	-0.134163	-0.214951	-0.140462
PCBP1	Q15365	Poly(rC)-binding protein 1	10	7	2.94331	2.97896	2.85091	2.7808	2.87138	2.79577
SMC3	Q9UQE7	Structural maintenance of chromosomes protein 3	11	11	0.799628	0.689085	0.573353	0.626687	0.585251	0.588071
IMPDH2	P12268	Inosine-5-monophosphate dehydrogenase 2	7	7	-1.26787	-1.34448	-1.44451	-1.40716	-1.39059	-1.42972
TMEM30A	Q9NV96-3;Q9NV96-2;Q9NV96	Cell cycle control protein 50A	3	3	-0.411147	-0.449763	-0.200778	-0.0407815	-0.264007	-0.14485
SEC23B	Q15437	Protein transport protein Sec23B	4	2	-5.0113	-5.45327	-4.06504	-4.36234	-4.34355	-3.55759
RMDN1	Q96DB5;Q96DB5-3;Q96DB5-2	Regulator of microtubule dynamics protein 1	2	2	-1.93695	-2.05424	-1.81	-1.77241	-1.67266	-1.82143
ARHGAP17	Q68EM7-2;Q68EM7-6;Q68EM7-5;Q68EM7;Q68EM7-4	Rho GTPase-activating protein 17	5	5	-0.410484	-0.242648	-0.517109	-0.615537	-0.561704	-0.51421
OXSR1	O95747	Serine/threonine-protein kinase OSR1	8	8	0.347066	0.394428	0.210088	0.155309	0.124825	0.271402
SYNE1	Q8NF91-4;Q8NF91;Q8NF91-8;Q8NF91-2	Nesprin-1	3	3	-5.01035	-4.84158	-4.52356	-4.33989	-4.00011	-4.01953
NAAA	Q02083;Q02083-2;Q02083-3	N-acylethanolamine-hydrolyzing acid amidase;N-acylethanolamine-hydrolyzing acid amidase subunit alpha;N-acylethanolamine-hydrolyzing acid amidase subunit beta	4	4	-0.852207	-0.660002	-1.13394	-1.44231	-1.10865	-1.17321
COTL1	Q14019	Coactosin-like protein	14	14	4.75402	4.81684	4.72078	4.68911	4.6726	4.70947
UACA	Q9BZF9-2;Q9BZF9	Uveal autoantigen with coiled-coil domains and ankyrin repeats	2	2	-1.45208	-1.46043	-1.85611	-1.87007	-1.6046	-1.88654
STXBP3	O00186	Syntaxin-binding protein 3	11	11	1.01205	0.874599	1.1472	1.06251	1.141	1.16819
CDS2	O95674	Phosphatidate cytidylyltransferase 2	4	4	-1.14527	-0.998914	-0.891514	-0.857141	-0.856499	-0.728975
DDX6	P26196	Probable ATP-dependent RNA helicase DDX6	6	6	0.267997	0.304813	0.36002	0.435951	0.401696	0.358167
	P0DPI2;A0A0B4J2D5;P0DPI2-2;A0A0B4J2D5-2		5	5	1.67535	1.69613	1.53639	1.54787	1.61628	1.61052
NUP160	Q12769	Nuclear pore complex protein Nup160	2	2	-2.77698	-3.12086	-3.59056	-3.36584	-3.296	-3.52549
APP	Q5IS80;P05067-7;P05067-11;P05067-8;P05067-9;P05067;P05067-3;P05067-4;P05067-5;P05067-6;P05067-10	Amyloid beta A4 protein;N-APP;Soluble APP-alpha;Soluble APP-beta;C99;Beta-amyloid protein 42;Beta-amyloid protein 40;C83;P3(42);P3(40);C80;Gamma-secretase C-terminal fragment 59;Gamma-secretase C-terminal fragment 57;Gamma-secretase C-terminal fragment 50;C31	13	13	1.52064	1.67718	1.79621	1.91832	1.85165	1.76441
PDK3	Q15120;Q15120-2	[Pyruvate dehydrogenase (acetyl-transferring)] kinase isozyme 3, mitochondrial	2	2	-2.02967	-1.96525	-2.21321	-2.25458	-2.18343	-2.08912
RBM39	Q14498-3;Q14498-2;Q14498	RNA-binding protein 39	5	5	-0.191674	-0.196922	-0.352976	-0.395793	-0.266975	-0.307036
DRG1	Q9Y295	Developmentally-regulated GTP-binding protein 1	3	3	-1.4422	-1.52316	-1.85013	-1.60886	-1.81637	-1.74065
CAPZA1	P52907	F-actin-capping protein subunit alpha-1	14	11	3.88435	3.86381	3.79781	3.78702	3.71499	3.79953
MAP1S	Q66K74-2;Q66K74	Microtubule-associated protein 1S;MAP1S heavy chain;MAP1S light chain	2	2	-1.45261	-1.38138	-1.87578	-1.60866	-1.75199	-1.6375
ADK	P55263-3;P55263-4;P55263-2;P55263	Adenosine kinase	4	4	-1.03829	-0.964543	-1.31028	-1.5688	-1.29548	-1.24934
IL16	Q14005-3;Q14005-2;Q14005;Q14005-4	Pro-interleukin-16;Interleukin-16	7	7	1.3816	1.47354	1.28573	1.31586	1.29029	1.35332
DHX15	O43143	Pre-mRNA-splicing factor ATP-dependent RNA helicase DHX15	7	7	0.0222856	0.128827	0.201043	0.187217	0.267472	0.192251
PF4	P02776	Platelet factor 4;Platelet factor 4, short form	6	3	6.31973	6.19264	6.39387	6.39501	6.44377	6.51047
MAPKAPK2	P49137;P49137-2	MAP kinase-activated protein kinase 2	4	2	-2.49402	-2.76179	-2.30037	-2.37018	-2.19232	-2.08893
NOMO2;NOMO1;NOMO3	Q5JPE7-2;Q15155;P69849;Q5JPE7;Q5JPE7-3	Nodal modulator 2;Nodal modulator 1;Nodal modulator 3	5	5	-2.49121	-2.41293	-3.24034	-2.74923	-3.14157	-2.86735
RAC1;RAC3	P63000;P63000-2;P60763	Ras-related C3 botulinum toxin substrate 1;Ras-related C3 botulinum toxin substrate 3	10	6	1.49665	1.28609	1.88159	1.65451	1.66828	1.66569
RPLP2	P05387	60S acidic ribosomal protein P2	7	6	1.81446	1.89342	1.70994	1.78499	1.76315	1.73755
VPS29	Q9UBQ0;Q9UBQ0-2	Vacuolar protein sorting-associated protein 29	6	6	1.26555	1.30355	1.5182	1.4588	1.38075	1.38817
CSDE1	O75534-2;O75534;O75534-3;O75534-4	Cold shock domain-containing protein E1	4	4	-2.37339	-2.34782	-1.77721	-2.17811	-2.02146	-1.95103
CRK	P46108;P46108-2	Adapter molecule crk	2	2	-4.43921	-4.46328	-3.48354	-3.61456	-3.09642	-4.05239
NRD1	O43847;O43847-2	Nardilysin	7	7	-0.348972	-0.36323	-0.551469	-0.410117	-0.515947	-0.490662
SWAP70	Q9UH65	Switch-associated protein 70	3	2	-1.67918	-1.57505	-1.38849	-1.11991	-1.11199	-1.39746
PPP1R9B	Q96SB3	Neurabin-2	4	4	-2.49592	-2.50432	-2.26351	-2.15006	-2.40221	-2.25243
WDR36	Q8NI36	WD repeat-containing protein 36	2	2	-2.48845	-2.74818	-3.39829	-3.11939	-2.9588	-3.00603
2021-09-09	Q9UHD8-5;Q9UHD8-7;Q9UHD8-2;Q9UHD8;Q9UHD8-3;Q9UHD8-4;Q9UHD8-9;Q9UHD8-8	Septin-9	15	15	2.10864	2.27126	1.87014	1.97184	2.0319	2.01052
WBP2	Q969T9;Q969T9-2	WW domain-binding protein 2	4	4	-0.0403377	-0.00669671	0.0946034	0.130068	0.0194707	0.118354
RHEB	Q15382	GTP-binding protein Rheb	3	3	-0.490387	-0.303065	-0.176428	-0.251834	-0.213712	-0.216189
IGHG2	P01859	Ig gamma-2 chain C region	7	4	0.661626	0.666166	1.10747	0.774796	1.02924	1.07015
WAS	P42768	Wiskott-Aldrich syndrome protein	5	5	-0.412651	-0.360855	-0.504904	-0.55028	-0.721361	-0.671469
STIP1	P31948;P31948-2;P31948-3	Stress-induced-phosphoprotein 1	33	33	4.11931	4.12614	4.19151	4.18239	4.14712	4.15542
CD226	Q15762	CD226 antigen	5	5	0.226032	0.212225	0.158963	0.165792	0.092919	0.0843628
ATG3	Q9NT62-2;Q9NT62	Ubiquitin-like-conjugating enzyme ATG3	5	5	-0.08225	-0.0835894	-0.287127	-0.157631	-0.338364	-0.219137
FES	P07332-3;P07332;P07332-2;P07332-4	Tyrosine-protein kinase Fes/Fps	3	3	-3.3927	-3.44792	-3.13026	-2.93008	-3.16472	-2.72749
HTT	P42858	Huntingtin	7	7	-1.45269	-1.02592	-0.612587	-0.922865	-0.85013	-0.69655
TMED9	Q9BVK6	Transmembrane emp24 domain-containing protein 9	2	2	1.041	0.973587	0.804362	0.571523	0.825164	0.802703
ATP11B	Q9Y2G3	Probable phospholipid-transporting ATPase IF	2	2	-3.69548	-3.62834	-3.31506	-3.11674	-3.27866	-3.52603
THUMPD1	Q9NXG2	THUMP domain-containing protein 1	2	2	-2.23891	-2.17464	-1.97258	-1.58917	-1.96221	-1.80554
SET;SETSIP	Q01105-3;Q01105-4;Q01105-2;Q01105;P0DME0	Protein SET;Protein SETSIP	5	5	1.36175	1.48062	1.21708	1.14775	1.28547	1.31139
SEC24B	O95487-2;O95487;O95487-3	Protein transport protein Sec24B	4	4	-2.03396	-2.0356	-1.44341	-1.56131	-1.80536	-1.81796
EEF1G	P26641;P26641-2	Elongation factor 1-gamma	20	20	4.02696	4.11177	4.00895	3.96497	3.90112	3.93018
KIAA1033	Q2M389-2;Q2M389	WASH complex subunit 7	3	3	-4.4383	-4.12232	-3.80206	-3.95257	-4.01334	-4.01918
PRAF2	O60831	PRA1 family protein 2	2	2	-2.81669	-2.24421	-1.85149	-1.77219	-2.14361	-2.0257
RCSD1	Q6JBY9;Q6JBY9-2	CapZ-interacting protein	2	2	-1.83414	-1.97582	-2.15166	-2.03043	-2.02124	-2.09312
FAM91A1;LINC00869	Q658Y4;P0C866	Protein FAM91A1;Putative uncharacterized protein encoded by LINC00869	2	2	-4.42254	-4.42728	-4.27438	-4.21868	-3.97829	-3.98133
ASRGL1	Q7L266-2;Q7L266	Isoaspartyl peptidase/L-asparaginase;Isoaspartyl peptidase/L-asparaginase alpha chain;Isoaspartyl peptidase/L-asparaginase beta chain	2	2	-2.79185	-2.33649	-2.13014	-2.13182	-2.1948	-2.24607
UBE2F	Q969M7-6;Q969M7;Q969M7-2;Q969M7-5;Q969M7-4;Q969M7-3	NEDD8-conjugating enzyme UBE2F	3	3	-2.81391	-2.52074	-2.0966	-2.36785	-2.16643	-2.43688
GK;GK3P	P32189-1;P32189-4;P32189-2;P32189;Q14409	Glycerol kinase;Putative glycerol kinase 3	4	2	-1.52149	-1.57622	-1.32516	-1.28983	-1.46107	-1.43477
GLO1	Q04760-2;Q04760	Lactoylglutathione lyase	6	6	1.40412	1.52299	1.60949	1.56994	1.54942	1.5623
TRAPPC3	O43617;O43617-2	Trafficking protein particle complex subunit 3	3	3	-2.49528	-2.53149	-2.32365	-2.14494	-1.79548	-2.02637
INPP5K	Q9BT40-2;Q9BT40	Inositol polyphosphate 5-phosphatase K	2	2	-2.13754	-2.64731	-2.99814	-2.74437	-2.81236	-2.87506
TARS	P26639;P26639-2	Threonine--tRNA ligase, cytoplasmic	17	16	1.8481	1.66997	2.02471	1.90884	1.96223	1.88927
RCC2	Q9P258	Protein RCC2	10	10	1.09718	1.15853	1.16929	1.21607	1.18701	1.18878
SNX17	Q15036-2;Q15036	Sorting nexin-17	3	3	-1.93402	-1.56909	-1.11424	-1.25032	-1.40653	-1.48409
PLEC	Q15149-7;Q15149-8;Q15149-9;Q15149-5;Q15149-4;Q15149-6;Q15149-3;Q15149-2;Q15149	Plectin	164	159	5.46541	5.5338	5.29325	5.34587	5.45051	5.34372
RUVBL2	Q9Y230;Q9Y230-2	RuvB-like 2	9	9	0.86869	0.928991	0.830494	0.61204	0.726228	0.695139
UBE4A	Q14139;Q14139-2	Ubiquitin conjugation factor E4 A	2	2	-2.87319	-3.05544	-3.32107	-3.64727	-3.77682	-3.22779
GGCT	O75223;O75223-3	Gamma-glutamylcyclotransferase	4	4	-0.311774	-0.48099	-0.500354	-0.547381	-0.594908	-0.620078
EIF2S3;EIF2S3L	P41091;Q2VIR3;Q2VIR3-2	Eukaryotic translation initiation factor 2 subunit 3;Putative eukaryotic translation initiation factor 2 subunit 3-like protein	14	14	1.45362	1.46049	1.26657	1.39021	1.32998	1.38746
RPLP1	P05386	60S acidic ribosomal protein P1	4	2	0.491103	0.242154	0.607784	0.668887	0.62549	0.509462
BLMH	Q13867	Bleomycin hydrolase	10	10	0.975293	0.955262	0.803966	0.870647	0.904806	0.906945
STAG2	Q8N3U4;Q8N3U4-2	Cohesin subunit SA-2	2	2	-3.43316	-3.08255	-2.81534	-2.7526	-2.99543	-3.00114
C4A;C4B	P0C0L4-2;P0C0L5;P0C0L4	Complement C4-A;Complement C4 beta chain;Complement C4-A alpha chain;C4a anaphylatoxin;C4b-A;C4d-A;Complement C4 gamma chain;Complement C4-B;Complement C4 beta chain;Complement C4-B alpha chain;C4a anaphylatoxin;C4b-B;C4d-B;Complement C4 gamma chain	2	2	-3.16927	-3.10185	-3.33584	-3.64643	-4.03928	-3.72405
YKT6	O15498-2;O15498	Synaptobrevin homolog YKT6	4	4	-0.198411	0.0384074	-0.232427	-0.479183	-0.311921	-0.362216
GUSB	P08236;P08236-2;P08236-3	Beta-glucuronidase	4	4	-1.6763	-1.51793	-1.38697	-1.2357	-1.24819	-1.48835
TOMM20	Q15388	Mitochondrial import receptor subunit TOM20 homolog	2	2	-1.39183	-1.07701	-1.53303	-1.79668	-1.4937	-1.53876
COPA	P53621;P53621-2	Coatomer subunit alpha;Xenin;Proxenin	31	31	2.8498	2.85427	2.77897	2.83747	2.77092	2.7983
DDX17	Q92841-1;Q92841-3;Q92841;Q92841-2	Probable ATP-dependent RNA helicase DDX17	18	12	2.39954	2.42834	2.19148	2.13736	2.37048	2.19138
PNKD	Q8N490-4;Q8N490-3;Q8N490	Probable hydrolase PNKD	3	3	-0.713409	-1.02536	-0.600206	-0.550139	-0.671686	-0.415968
PGAM1	P18669	Phosphoglycerate mutase 1	16	16	3.57281	3.70778	3.55435	3.47624	3.54193	3.495
HAGH	Q16775;Q16775-2;Q16775-3	Hydroxyacylglutathione hydrolase, mitochondrial	4	4	0.30006	0.37828	0.580959	0.415164	0.630106	0.483104
QDPR	P09417-2;P09417	Dihydropteridine reductase	4	4	-0.996453	-1.15509	-0.9674	-0.944615	-0.811793	-0.850232
VAPA	Q9P0L0;Q9P0L0-2	Vesicle-associated membrane protein-associated protein A	8	7	2.05701	1.85991	2.13836	2.24915	2.07173	2.24198
BICD2	Q8TD16;Q8TD16-2	Protein bicaudal D homolog 2	2	2	-5.00723	-5.44146	-4.47186	-4.943	-4.32611	-4.01191
C10orf76	Q5T2E6;Q5T2E6-2	UPF0668 protein C10orf76	2	2	-2.37282	-2.43792	-1.77343	-2.1589	-2.18713	-2.08903
CCT6A	P40227;P40227-2	T-complex protein 1 subunit zeta	21	21	3.5486	3.46423	3.37788	3.42961	3.35526	3.45095
RNH1	P13489	Ribonuclease inhibitor	21	21	2.95803	2.94392	2.92317	2.77768	2.80173	2.83336
XPO1	O14980	Exportin-1	20	20	1.68195	1.66272	1.56238	1.57697	1.65124	1.53824
SRP14	P37108	Signal recognition particle 14 kDa protein	5	5	0.964334	1.13635	1.17134	1.41024	1.35318	1.22288
HNRNPH3	P31942-2;P31942;P31942-3;P31942-6;P31942-5;P31942-4	Heterogeneous nuclear ribonucleoprotein H3	6	5	0.371363	0.415842	0.201846	0.245763	0.363326	0.242872
TMEM205	Q6UW68	Transmembrane protein 205	2	2	-4.43979	-4.9096	-3.24219	-3.6488	-4.39381	-3.71754
STX7	O15400-2;O15400	Syntaxin-7	10	10	1.63592	1.76459	1.55965	1.62757	1.60493	1.56845
PPIA	P62937;P62937-2	Peptidyl-prolyl cis-trans isomerase A;Peptidyl-prolyl cis-trans isomerase A, N-terminally processed	14	14	6.41584	6.46243	6.34356	6.30948	6.35258	6.41337
SAMHD1	Q9Y3Z3;Q9Y3Z3-4;Q9Y3Z3-3	Deoxynucleoside triphosphate triphosphohydrolase SAMHD1	35	35	4.06443	4.10391	3.94317	3.98589	4.05639	3.99857
EMC2	Q15006	ER membrane protein complex subunit 2	2	2	-2.97861	-2.72762	-2.9859	-3.37161	-3.30922	-3.16804
MADD	Q8WXG6-6;Q8WXG6-8;Q8WXG6-5;Q8WXG6-4;Q8WXG6-7;Q8WXG6-3;Q8WXG6-2;Q8WXG6	MAP kinase-activating death domain protein	2	2	-2.2443	-2.76384	-3.40951	-2.91577	-3.15839	-2.86699
MPV17	P39210	Protein Mpv17	3	3	-1.70879	-1.78636	-1.70941	-1.58869	-1.64212	-1.62467
C9orf142	Q9BUH6	Protein PAXX	8	8	0.0757283	-0.0555705	-0.0551466	-0.228363	-0.176017	-0.141359
GNAZ	P19086	Guanine nucleotide-binding protein G(z) subunit alpha	9	9	0.230239	0.344699	0.586852	0.374656	0.616231	0.44772
RTN4	Q9NQC3-3	Reticulon-4	8	2	0.73065	0.66135	0.814651	0.72914	0.819253	0.777167
DPYD	Q12882	Dihydropyrimidine dehydrogenase [NADP(+)]	5	5	-0.288536	-0.166253	-0.462029	-0.64718	-0.319738	-0.485112
PTBP1	P26599;P26599-2;P26599-3	Polypyrimidine tract-binding protein 1	18	15	2.86326	2.99036	2.79102	2.72856	2.79976	2.86139
PHKG2	P15735;P15735-2	Phosphorylase b kinase gamma catalytic chain, liver/testis isoform	2	2	-1.94823	-1.51239	-1.06595	-1.38492	-1.39702	-1.38985
ACTR1A	P61163	Alpha-centractin	14	7	1.81603	1.85498	1.81777	1.75766	1.77066	1.74099
MOGS	Q13724-2;Q13724	Mannosyl-oligosaccharide glucosidase	10	10	-0.136038	0.239889	-0.179436	-0.191596	-0.360247	-0.280547
HMGN2;HMGN3	P05204;Q15651-2;Q15651	Non-histone chromosomal protein HMG-17;High mobility group nucleosome-binding domain-containing protein 3	2	2	-0.540665	-0.375618	-0.176525	0.182347	-0.242063	0.29256
RAB18	Q9NP72;Q9NP72-2;Q9NP72-3	Ras-related protein Rab-18	9	9	0.311629	0.0863375	0.0549255	0.000452726	0.0444125	0.0405483
GCDH	Q92947;Q92947-2	Glutaryl-CoA dehydrogenase, mitochondrial	3	3	-1.52818	-1.68176	-1.91672	-1.85608	-2.04604	-1.69468
PRKCA	P17252	Protein kinase C alpha type	11	7	-0.133134	-0.292186	0.00161727	-0.0164458	-0.151638	0.0425099
CD151	P48509	CD151 antigen	3	3	-0.731522	-1.14199	-0.435418	-0.600917	-0.527859	-0.741195
APPL2	Q8NEU8-3;Q8NEU8;Q8NEU8-2	DCC-interacting protein 13-beta	6	6	-1.03802	-0.993481	-1.31994	-1.06835	-1.26068	-1.16953
TUBB	P07437	Tubulin beta chain	23	5	5.52351	5.56208	5.38502	5.40685	5.2889	5.49832
RAB11FIP3	O75154-2;O75154;O75154-3	Rab11 family-interacting protein 3	2	2	-4.01986	-4.14848	-3.48624	-3.98629	-3.70466	-3.73185
MAGED2	Q9UNF1-2;Q9UNF1	Melanoma-associated antigen D2	6	6	0.163232	0.109744	0.107508	-0.0700222	-0.0159059	-0.0861872
RCC1	P18754;P18754-2	Regulator of chromosome condensation	2	2	-1.53134	-1.32851	-1.79502	-1.53148	-1.68001	-1.88438
ALDH4A1	P30038-2;P30038-3;P30038	Delta-1-pyrroline-5-carboxylate dehydrogenase, mitochondrial	3	3	-4.02162	-3.83693	-3.52753	-3.32485	-3.73092	-3.73116
COX6B1	P14854	Cytochrome c oxidase subunit 6B1	6	6	1.66902	1.73027	1.6317	1.67094	1.59181	1.57943
MAP2K3	P46734-2;P46734;P46734-3	Dual specificity mitogen-activated protein kinase kinase 3	10	9	0.0544126	0.429541	0.916876	0.560363	0.714345	0.459354
DUSP3	P51452;P51452-2	Dual specificity protein phosphatase 3	6	6	1.40154	1.34691	1.21087	1.20112	1.25295	1.35124
TANGO2	Q6ICL3-3;Q6ICL3;Q6ICL3-4;Q6ICL3-5;Q6ICL3-6;Q6ICL3-2	Transport and Golgi organization protein 2 homolog	4	4	-1.04448	-0.962292	-1.50742	-1.05686	-1.35936	-1.38429
LRCH4	O75427	Leucine-rich repeat and calponin homology domain-containing protein 4	4	4	-2.25424	-2.18372	-2.06079	-1.84591	-2.12789	-2.0178
MVP	Q14764	Major vault protein	25	25	2.0978	2.02558	1.94875	1.96757	1.95861	2.03841
STK26	Q9P289;Q9P289-2;Q9P289-3	Serine/threonine-protein kinase 26	13	5	0.500054	0.365335	0.250112	0.26287	0.383943	0.197761
C2CD2L	O14523;O14523-2	C2 domain-containing protein 2-like	2	2	-3.16757	-3.90253	-2.92852	-2.94683	-2.95898	-3.17716
EZR	P15311	Ezrin	30	19	3.11576	3.29111	2.91702	2.91975	3.07717	3.09902
SERPINE1	P05121;P05121-2	Plasminogen activator inhibitor 1	7	7	0.882334	0.939751	1.04021	1.01007	1.08299	0.938747
TTR	P02766	Transthyretin	5	4	1.53855	1.41244	1.37111	1.42296	1.31683	1.31954
TOP2B	Q02880-2;Q02880	DNA topoisomerase 2-beta	10	10	0.161088	0.242783	0.315848	0.238535	0.28265	0.349847
PDS5B	Q9NTI5;Q9NTI5-2;Q9NTI5-3	Sister chromatid cohesion protein PDS5 homolog B	4	3	-1.76274	-1.3715	-1.12627	-1.25383	-1.19665	-1.4016
TOR1A	O14656	Torsin-1A	3	3	-2.62882	-2.63181	-2.996	-3.39736	-2.78693	-3.00231
AHNAK	Q09666	Neuroblast differentiation-associated protein AHNAK	153	153	5.96849	6.24079	5.87235	5.86147	5.92681	5.96668
COX7A2	P14406	Cytochrome c oxidase subunit 7A2, mitochondrial	2	2	0.710203	0.801708	0.558454	0.393904	0.68662	0.565637
CYCS	P99999	Cytochrome c	8	8	2.50488	2.26079	2.56479	2.54251	2.51317	2.6142
TIMM9	Q9Y5J7	Mitochondrial import inner membrane translocase subunit Tim9	2	2	-1.67784	-1.46558	-1.69356	-1.86551	-1.72981	-1.94895
NIPSNAP3A	Q9UFN0	Protein NipSnap homolog 3A	9	9	2.02442	2.1073	2.4974	2.2214	2.19308	2.27046
AP3M1	Q9Y2T2	AP-3 complex subunit mu-1	3	3	-0.635242	-0.669485	-0.796523	-0.689452	-0.881642	-0.93148
HSD17B11	Q8NBQ5	Estradiol 17-beta-dehydrogenase 11	6	6	0.427306	0.446246	0.494251	0.523993	0.510034	0.44512
PPP1CB	P62140	Serine/threonine-protein phosphatase PP1-beta catalytic subunit	13	3	-0.197414	-0.338097	0.0191506	0.00851029	-0.231245	0.0678784
MICAL1	Q8TDZ2-4;Q8TDZ2;Q8TDZ2-2	Protein-methionine sulfoxide oxidase MICAL1	11	11	-0.0542132	-0.179489	0.120991	0.116522	0.115243	-0.087076
SRGN	P10124	Serglycin	3	3	0.104352	-0.0957164	0.106221	0.191107	0.360008	0.204859
NQO2	P16083	Ribosyldihydronicotinamide dehydrogenase [quinone]	2	2	-3.69331	-3.42437	-3.8614	-3.94196	-4.33438	-4.73732
TMSB4X	P62328	Thymosin beta-4;Hematopoietic system regulatory peptide	4	3	2.94687	2.96286	3.45527	3.20823	3.03794	3.50991
NAA15	Q9BXJ9	N-alpha-acetyltransferase 15, NatA auxiliary subunit	3	3	-1.92478	-1.90929	-1.83049	-1.53732	-1.33022	-1.64861
SDF2L1	Q9HCN8	Stromal cell-derived factor 2-like protein 1	3	3	-2.25359	-2.67534	-1.77016	-1.95334	-2.28978	-2.08673
BET1	O15155;O15155-2	BET1 homolog	2	2	-2.35504	-2.34676	-1.87791	-1.59806	-1.74777	-0.638926
GSTO1	P78417;P78417-3;P78417-2	Glutathione S-transferase omega-1	15	15	4.63472	4.60637	4.93234	4.72517	4.74274	4.72095
TCP1	P17987	T-complex protein 1 subunit alpha	25	25	3.60225	3.58847	3.57306	3.50111	3.44205	3.52496
TNFAIP8L2	Q6P589	Tumor necrosis factor alpha-induced protein 8-like protein 2	4	3	-1.0814	-0.711601	-0.676557	-0.69229	-0.57453	-0.659275
YY1;YY2	P25490;O15391	Transcriptional repressor protein YY1;Transcription factor YY2	2	2	-2.36663	-2.75309	-2.30138	-2.37035	-2.18294	-2.00645
ARHGAP10	A1A4S6	Rho GTPase-activating protein 10	2	2	-1.32886	-1.59122	-1.05936	-1.31605	-1.3081	-1.12985
C12orf10	Q9HB07	UPF0160 protein MYG1, mitochondrial	2	2	-2.48918	-2.74991	-3.20041	-2.7507	-3.1663	-2.86684
RPRD1B	Q9NQG5	Regulation of nuclear pre-mRNA domain-containing protein 1B	4	4	-0.593685	-0.48496	-0.474557	-0.388956	-0.223813	-0.179022
ARMT1	Q9H993	Protein-glutamate O-methyltransferase	4	4	-0.721268	-0.58287	-0.735627	-0.780655	-0.880519	-0.994554
PSMA3	P25788-2;P25788	Proteasome subunit alpha type-3	10	10	2.3897	2.47926	2.3322	2.3329	2.22825	2.38506
SEC22B	O75396	Vesicle-trafficking protein SEC22b	8	8	1.09697	0.996379	0.86596	0.966806	0.968717	0.97762
SF3B3	Q15393	Splicing factor 3B subunit 3	15	15	1.26	1.32146	1.26873	1.11401	1.18112	1.1835
NCKIPSD	Q9NZQ3-3;Q9NZQ3;Q9NZQ3-5;Q9NZQ3-4;Q9NZQ3-2	NCK-interacting protein with SH3 domain	4	4	-1.26006	-1.54251	-1.15695	-1.31438	-1.06792	-1.06604
METAP2	P50579-3;P50579-2;P50579	Methionine aminopeptidase 2	3	3	-1.84697	-2.1313	-1.88476	-1.76913	-1.61479	-1.69627
TTC37	Q6PGP7	Tetratricopeptide repeat protein 37	3	3	-2.97837	-3.30613	-2.50631	-2.77979	-2.69228	-3.03405
NUTF2	P61970	Nuclear transport factor 2	2	2	-0.258808	-0.322265	-0.201609	-0.0634987	-0.207763	-0.222117
PSPC1	Q8WXF1-2;Q8WXF1	Paraspeckle component 1	3	3	-1.19906	-1.39261	-2.04405	-1.67164	-1.99164	-1.37808
NDUFA10	O95299;O95299-2	NADH dehydrogenase [ubiquinone] 1 alpha subcomplex subunit 10, mitochondrial	4	4	-0.341272	-0.285158	-0.41912	-0.5999	-0.630468	-0.37438
ERBB2IP	Q96RT1-7;Q96RT1-6;Q96RT1-4;Q96RT1-5;Q96RT1-3;Q96RT1-9;Q96RT1-2;Q96RT1;Q96RT1-8	Protein LAP2	7	7	0.216994	0.0955104	-0.0794958	0.136501	-0.0949731	-0.168115
GLB1	P16278;P16278-3;P16278-2	Beta-galactosidase	6	6	-0.223558	-0.36865	-0.361943	-0.429957	-0.373612	-0.446026
PPP1R18	Q6NYC8;Q6NYC8-2	Phostensin	4	4	-0.522987	-0.595973	-1.05201	-0.999387	-0.607516	-0.79401
TCERG1	O14776;O14776-2	Transcription elongation regulator 1	3	3	-4.02304	-3.61021	-3.57892	-3.34464	-2.79722	-3.35138
PECAM1	P16284-3;P16284-2;P16284;P16284-6;P16284-5;P16284-4	Platelet endothelial cell adhesion molecule	27	27	3.24867	3.15047	3.27106	3.26941	3.24861	3.33866
EIF3H	O15372	Eukaryotic translation initiation factor 3 subunit H	7	7	0.484324	0.44035	0.314176	0.37348	0.451789	0.315814
UBE2H	P62256-2;P62256	Ubiquitin-conjugating enzyme E2 H	2	2	-1.2624	-1.25884	-1.08795	-1.0823	-1.26292	-1.10382
GRAP2	O75791	GRB2-related adapter protein 2	9	9	1.20919	1.13177	1.31777	1.25867	1.20151	1.24143
AHCYL1;AHCYL2	O43865-2;O43865;Q96HN2-4;Q96HN2-3;Q96HN2-2;Q96HN2	Putative adenosylhomocysteinase 2;Putative adenosylhomocysteinase 3	6	6	0.901736	0.896223	1.23618	1.10588	0.990483	0.972803
RAB31;RAB22A	Q13636;Q9UL26	Ras-related protein Rab-31;Ras-related protein Rab-22A	3	3	-1.7505	-1.84859	-2.38144	-2.24783	-2.02234	-1.87575
NFATC3;NFATC4;NFATC1;NFATC2	Q12968;Q14934-6;O95644-10;Q14934-10;Q12968-2;Q14934-9;Q14934-8;Q14934;Q14934-7;O95644-6;Q14934-14;Q14934-5;Q14934-4;O95644;Q14934-3;Q14934-2;Q12968-4;Q12968-3;Q14934-12;Q14934-11;O95644-4;O95644-11;Q14934-15;Q14934-16;Q14934-17;Q12968-6;Q14934-13;Q14934-18;O95644-2;O95644-5;Q12968-5;O95644-8;O95644-3;Q14934-20;Q14934-19;Q13469-2;Q13469-5;O95644-17;Q13469;Q13469-4;Q13469-3;Q14934-21	Nuclear factor of activated T-cells, cytoplasmic 3;Nuclear factor of activated T-cells, cytoplasmic 4;Nuclear factor of activated T-cells, cytoplasmic 1;Nuclear factor of activated T-cells, cytoplasmic 2	2	2	-7.4241	-7.3138	-6.97618	-6.77593	-7.31335	-6.57403
GNB1	P62873;P62873-2	Guanine nucleotide-binding protein G(I)/G(S)/G(T) subunit beta-1	13	7	1.57065	1.54533	1.60874	1.7368	1.60808	1.63467
TUFM	P49411	Elongation factor Tu, mitochondrial	21	21	3.36086	3.39805	3.19702	3.31704	3.13337	3.32545
CRAT	P43155-3;P43155-2;P43155	Carnitine O-acetyltransferase	4	4	-2.49696	-2.53495	-2.10532	-2.52442	-2.00522	-2.09352
SRSF10	O75494-5;O75494-4;O75494-6;O75494-3;O75494-2;O75494	Serine/arginine-rich splicing factor 10	2	2	-3.9737	-3.61623	-3.30501	-3.34768	-3.28999	-3.74436
RASA1	P20936-2;P20936-4;P20936	Ras GTPase-activating protein 1	9	9	0.619538	0.604885	0.557924	0.457486	0.577151	0.4214
FCN1	O00602	Ficolin-1	6	6	1.6477	1.9099	1.64373	1.57016	1.64043	1.61879
FMNL1	O95466-2;O95466;O95466-3	Formin-like protein 1	17	17	1.54992	1.46398	1.20999	1.42077	1.44456	1.29335
GNA13	Q14344;Q14344-2	Guanine nucleotide-binding protein subunit alpha-13	11	11	1.45148	1.59119	1.67031	1.70545	1.66912	1.54844
ACAD9	Q9H845	Acyl-CoA dehydrogenase family member 9, mitochondrial	3	3	-2.65738	-2.52684	-2.12837	-1.91321	-2.50343	-2.33658
ATE1	O95260-2;O95260	Arginyl-tRNA--protein transferase 1	2	2	-2.63703	-2.32848	-2.23137	-2.12147	-2.38915	-2.2414
PSMD5	Q5IFJ8;Q16401;Q16401-2	26S proteasome non-ATPase regulatory subunit 5	11	11	0.870592	0.828519	0.633746	0.810379	0.695501	0.785908
DIAPH1	O60610-2;O60610-3;O60610	Protein diaphanous homolog 1	44	44	4.05524	4.00727	4.08738	4.21789	4.08402	4.26263
PFDN4	Q9NQP4	Prefoldin subunit 4	2	2	-2.12074	-2.53803	-3.95858	-3.09796	-2.825	-2.73461
RDX	P35241;P35241-5;P35241-4	Radixin	19	6	-0.328582	-0.525519	-0.775457	-0.698762	-0.483823	-0.966974
LMAN1	P49257	Protein ERGIC-53	7	7	-0.241178	-0.559057	-0.771943	-0.779667	-0.550213	-0.54313
SON	P18583-8;P18583-6;P18583-2;P18583-10;P18583-3;P18583-4;P18583-7;P18583;P18583-5;P18583-9	Protein SON	2	2	-5.00289	-5.42857	-5.11047	-4.27745	-4.31985	-4.73782
REEP5	Q00765	Receptor expression-enhancing protein 5	6	6	1.02579	1.09195	0.932046	0.885708	0.88738	1.05567
RAD21;RAD21L1	O60216;Q9H4I0	Double-strand-break repair protein rad21 homolog;Double-strand-break repair protein rad21-like protein 1	2	2	-2.14215	-1.95387	-2.9418	-2.18968	-2.74768	-2.33161
ACTR2	P61160;P61160-2	Actin-related protein 2	15	15	3.8926	3.85673	3.73523	3.85223	3.71322	3.81795
EIF5A;EIF5AL1	P63241;P63241-2;Q6IS14	Eukaryotic translation initiation factor 5A-1;Eukaryotic translation initiation factor 5A-1-like	11	11	2.77514	2.78337	2.8456	2.93902	2.82431	2.8203
RPS17	P08708	40S ribosomal protein S17	4	4	-0.443815	-0.568961	-0.847136	-0.642581	-0.590196	-0.642594
NME2	P22392-2;P22392	Nucleoside diphosphate kinase B	17	7	3.62058	3.69735	3.80441	3.72439	3.82146	3.68589
PPM1A	P35813-3;P35813;P35813-2	Protein phosphatase 1A	7	7	1.01186	0.958392	1.09875	1.13873	1.04881	1.00365
AP3D1	O14617-4;O14617;O14617-5;O14617-3;O14617-2	AP-3 complex subunit delta-1	6	6	-0.482439	-0.525751	-0.190909	-0.139361	-0.193459	-0.521109
DAK	Q3LXA3;Q3LXA3-2	Bifunctional ATP-dependent dihydroxyacetone kinase/FAD-AMP lyase (cyclizing);ATP-dependent dihydroxyacetone kinase;FAD-AMP lyase (cyclizing)	7	7	-0.451651	-0.677256	-0.365852	-0.292305	-0.514391	-0.360781
WDR37	Q9Y2I8-2;Q9Y2I8;Q9Y2I8-3	WD repeat-containing protein 37	4	4	-2.64173	-2.18173	-1.87845	-1.77591	-1.85915	-2.3546
ANO10	Q9NW15-2;Q9NW15;Q9NW15-3;Q9NW15-5;Q9NW15-4	Anoctamin-10	4	4	-2.37534	-2.18414	-1.70544	-1.77011	-2.12587	-2.1558
HACD4	Q5VWC8	Very-long-chain (3R)-3-hydroxyacyl-CoA dehydratase 4	3	3	-0.45456	-0.531884	-0.120609	-0.25389	-0.301791	-0.475207
HSPD1	P10809	60 kDa heat shock protein, mitochondrial	32	32	4.87085	4.88645	4.77059	4.8508	4.74621	4.84978
PDCD6	O75340-2;O75340	Programmed cell death protein 6	4	4	0.345484	0.516223	0.313967	0.300391	0.341363	0.359666
GIT1	Q9Y2X7-3;Q9Y2X7	ARF GTPase-activating protein GIT1	4	4	-2.40368	-2.4673	-2.29923	-1.79902	-1.99283	-2.30006
AGAP2	Q99490-2;Q99490	Arf-GAP with GTPase, ANK repeat and PH domain-containing protein 2	2	2	-2.78244	-2.4122	-3.45282	-2.91412	-3.13979	-2.74466
SNCA	P37840-2;P37840;P37840-3	Alpha-synuclein	11	11	4.20088	4.11986	4.08554	4.03064	3.91478	4.10796
VPS26B	Q4G0F5	Vacuolar protein sorting-associated protein 26B	6	5	-0.720671	-0.67033	-0.721811	-0.820987	-0.746114	-0.860907
KIAA0513	O60268-2;O60268-3;O60268	Uncharacterized protein KIAA0513	5	5	0.42228	0.331655	0.579375	0.73006	0.386917	0.605619
DCUN1D1	Q96GG9	DCN1-like protein 1	4	4	-0.677349	-0.68151	-0.363617	-0.642382	-0.56051	-0.517805
NAMPT	P43490	Nicotinamide phosphoribosyltransferase	4	3	-0.849955	-1.03082	-1.05093	-1.33167	-1.05051	-1.39931
ATP6V0A2	Q9Y487	V-type proton ATPase 116 kDa subunit a isoform 2	2	2	-2.37049	-2.44643	-2.02703	-1.93399	-2.40221	-2.16062
IGHG1	P0DOX5;P01857	Ig gamma-1 chain C region	10	5	2.6453	2.76536	2.54729	2.49696	2.44735	2.6951
STRAP	Q9Y3F4;Q9Y3F4-2	Serine-threonine kinase receptor-associated protein	12	12	2.05583	1.93272	2.12186	2.04682	2.05617	2.07757
EFHD2	Q96C19	EF-hand domain-containing protein D2	12	12	2.51101	2.82161	2.42531	2.53577	2.50928	2.46525
ACTN4	O43707;O43707-2;O43707-3	Alpha-actinin-4	60	36	5.00733	5.1262	4.98919	4.99328	4.88404	5.00354
RABEP1	Q15276-2;Q15276	Rab GTPase-binding effector protein 1	2	2	-2.64214	-2.25166	-1.78548	-2.05405	-2.10624	-2.3467
HSP90AA1	P07900;P07900-2	Heat shock protein HSP 90-alpha	40	26	5.72618	5.84159	5.74723	5.71332	5.66311	5.70015
ASNA1	O43681	ATPase ASNA1	8	8	0.8134	0.838088	0.762942	0.597028	0.786321	0.704252
S100A4	P26447	Protein S100-A4	6	6	5.42058	5.73368	5.31912	5.31949	5.43074	5.45878
M6PR	P20645	Cation-dependent mannose-6-phosphate receptor	5	5	0.20978	0.555369	0.738624	0.557522	0.528197	0.597614
CCDC93	Q567U6	Coiled-coil domain-containing protein 93	3	3	-2.02694	-2.27221	-2.33539	-2.36162	-2.46146	-2.88546
GPD1L	Q8N335	Glycerol-3-phosphate dehydrogenase 1-like protein	2	2	-2.12586	-2.36125	-2.57531	-2.62657	-2.25309	-2.76812
RENBP	P51606	N-acylglucosamine 2-epimerase	5	5	-0.853157	-0.483216	-0.350023	-0.463101	-0.418707	-0.542758
SPECC1	Q5M775-5;Q5M775-3;Q5M775-2;Q5M775-4;Q5M775	Cytospin-B	4	4	-2.98606	-2.4073	-2.03272	-1.81482	-2.63965	-2.08007
INPP5B	P32019-3;P32019-2;P32019;P32019-4	Type II inositol 1,4,5-trisphosphate 5-phosphatase	2	2	-1.93377	-2.04708	-2.3712	-2.01442	-2.20251	-2.17633
LYPLA2	O95372	Acyl-protein thioesterase 2	5	5	-0.19324	0.188362	-0.643086	-0.554921	-0.143849	-0.20355
SH3BGRL	O75368	SH3 domain-binding glutamic acid-rich-like protein	9	9	2.67003	2.52046	2.58314	2.43398	2.41319	2.42595
CLC	Q05315	Galectin-10	2	2	-0.127378	-0.790885	-1.46366	-1.24561	-0.701807	-2.41668
COLGALT1	Q8NBJ5	Procollagen galactosyltransferase 1	6	6	-0.845757	-0.908825	-0.840691	-1.40487	-1.40974	-1.25268
LARS	Q9P2J5;Q9P2J5-2;Q9P2J5-3	Leucine--tRNA ligase, cytoplasmic	8	8	-0.278831	-0.318716	-0.391006	-0.622902	-0.417997	-0.37251
HEBP1	Q9NRV9	Heme-binding protein 1	2	2	-0.557628	-0.853964	-1.03002	-1.09879	-0.725543	-1.18995
SPTAN1	Q13813-3;Q13813;Q13813-2	Spectrin alpha chain, non-erythrocytic 1	57	57	3.70397	3.7056	3.75131	3.78921	3.75808	3.70388
RPE	Q96AT9-4;Q96AT9-2;Q96AT9;Q96AT9-5;Q96AT9-3	Ribulose-phosphate 3-epimerase	2	2	-2.35105	-2.54084	-2.2182	-2.12846	-2.08824	-2.4393
CAST	P20810-8;P20810-2;P20810;P20810-5;P20810-10;P20810-6;P20810-3;P20810-4;P20810-9;P20810-7	Calpastatin	4	4	-0.412208	-0.432105	-0.787749	-0.538439	-0.69855	-0.452287
SNRPG;SNRPGP15	P62308;A8MWD9	Small nuclear ribonucleoprotein G;Putative small nuclear ribonucleoprotein G-like protein 15	3	3	0.720443	0.735523	0.691901	0.378177	0.577422	0.584973
RNASEH2A	O75792	Ribonuclease H2 subunit A	2	2	-2.49177	-2.33672	-3.2412	-2.93086	-2.84536	-2.42083
RPL26;RPL26L1	P61254;Q9UNX3	60S ribosomal protein L26;60S ribosomal protein L26-like 1	3	3	0.077541	-0.175777	-0.241355	-0.380569	-0.0904095	-0.420259
APOA1BP	Q8NCW5-2;Q8NCW5	NAD(P)H-hydrate epimerase	5	5	-0.720182	-0.953146	-0.528416	-0.715518	-0.518586	-0.766586
G3BP1	Q13283	Ras GTPase-activating protein-binding protein 1	2	2	-1.67507	-1.50943	-2.13933	-1.57718	-2.22233	-1.94669
SNRPE	P62304	Small nuclear ribonucleoprotein E	2	2	-1.45216	-1.6848	-1.41638	-1.22886	-1.45594	-1.44161
PIK3R1	P27986;P27986-4;P27986-5;P27986-3;P27986-2	Phosphatidylinositol 3-kinase regulatory subunit alpha	5	5	-1.6833	-1.24504	-1.2424	-1.07285	-1.25685	-1.25619
EHD4	Q9H223	EH domain-containing protein 4	10	4	-1.75721	-1.56185	-1.56752	-1.41465	-1.38822	-1.59319
EIF2A	Q9BY44-4;Q9BY44-3;Q9BY44	Eukaryotic translation initiation factor 2A;Eukaryotic translation initiation factor 2A, N-terminally processed	2	2	-2.24505	-2.88955	-2.99988	-2.76463	-2.97263	-3.00567
GALK1	P51570;P51570-2	Galactokinase	6	6	-0.278993	-0.362636	-0.364771	-0.363161	-0.479763	-0.516173
NDUFV1	P49821-2;P49821	NADH dehydrogenase [ubiquinone] flavoprotein 1, mitochondrial	9	9	-0.121316	-0.0130283	-0.298749	-0.206227	-0.0673878	-0.272772
CALR	P27797	Calreticulin	18	18	5.32094	5.44273	5.35678	5.28842	5.2609	5.29265
SLFN5	Q08AF3;Q08AF3-2	Schlafen family member 5	7	7	-0.139318	-0.0240111	0.0415927	0.152603	0.0225929	-0.0508093
PTGES3	Q15185-3;Q15185-4;Q15185	Prostaglandin E synthase 3	3	3	1.42437	1.20047	1.04315	1.23794	1.10297	1.20798
STIM1	Q13586;Q13586-2	Stromal interaction molecule 1	15	15	2.39218	2.30084	2.34063	2.24007	2.14088	2.18659
PTK2	Q05397-7;Q05397;Q05397-5;Q05397-2;Q05397-6	Focal adhesion kinase 1	4	4	-1.75234	-2.1398	-1.72352	-1.69322	-1.82224	-1.53137
ACTR3	P61158	Actin-related protein 3	22	22	4.83997	4.82276	4.77916	4.78807	4.72053	4.82131
MATR3	P43243	Matrin-3	13	13	1.12503	0.915675	0.844718	0.964273	0.896667	0.869876
DOK3	Q7L591;Q7L591-3	Docking protein 3	8	8	0.40744	0.408084	0.387812	0.318821	0.180761	0.30655
HLA-C	P10321;P10321-2	HLA class I histocompatibility antigen, Cw-7 alpha chain	9	5	0.494031	0.474216	0.31241	0.347299	0.0824546	0.436436
RPL38	P63173	60S ribosomal protein L38	3	3	-1.39319	-1.32527	-1.06123	-1.3186	-0.864816	-1.20263
CSNK1A1;CSNK1A1L	P48729-3;P48729;Q8N752;P48729-2	Casein kinase I isoform alpha;Casein kinase I isoform alpha-like	2	2	-5.01481	-4.85016	-4.06993	-5.00057	-3.9739	-4.3397
ATP5H	O75947;O75947-2	ATP synthase subunit d, mitochondrial	9	9	2.82494	2.74319	2.72209	2.56075	2.63378	2.75272
NT5C2	P49902-2;P49902	Cytosolic purine 5-nucleotidase	4	4	-0.968958	-1.01954	-1.06117	-1.06052	-1.3451	-1.19593
PRCP	P42785;P42785-2	Lysosomal Pro-X carboxypeptidase	3	3	-2.98334	-2.75244	-2.36527	-2.3011	-2.77014	-2.73129
COPG2	Q9UBF2;Q9UBF2-2	Coatomer subunit gamma-2	8	5	-0.942148	-1.2457	-0.78695	-1.00272	-0.925957	-0.624345
SCCPDH	Q8NBX0	Saccharopine dehydrogenase-like oxidoreductase	7	7	0	0.0265392	0.0432766	0.0989563	0.100711	0.0197544
CCL5	P13501	C-C motif chemokine 5;RANTES(3-68);RANTES(4-68)	5	5	1.33842	1.15244	1.36038	1.80339	1.4241	1.45584
FRMD4B	Q9Y2L6-2;Q9Y2L6	FERM domain-containing protein 4B	2	2	-2.85077	-4.31466	-2.30238	-2.54258	-3.21093	-2.74332
S100A11	P31949	Protein S100-A11;Protein S100-A11, N-terminally processed	6	6	2.74064	3.01907	2.62466	2.61263	2.66138	2.84461
GMPS	P49915;P49915-2	GMP synthase [glutamine-hydrolyzing]	5	5	0.0446421	0.140716	-0.104793	0.0395172	0.00683422	0.0390582
RIN3	Q8TB24-4;Q8TB24	Ras and Rab interactor 3	2	2	-2.78302	-2.50262	-2.43571	-2.21588	-2.6033	-2.32196
GMPPB	Q9Y5P6;Q9Y5P6-2	Mannose-1-phosphate guanyltransferase beta	3	3	-1.33008	-1.17324	-1.2852	-1.49601	-1.60985	-1.88637
TRIP10	Q15642-4;Q15642-2;Q15642-3;Q15642;Q15642-5	Cdc42-interacting protein 4	3	3	-1.44607	-1.4816	-1.27668	-1.12884	-1.36126	-1.43724
ANP32B	Q92688-2;Q92688	Acidic leucine-rich nuclear phosphoprotein 32 family member B	6	5	2.234	2.49422	2.24247	2.18887	2.18675	2.27667
NUP93	Q8N1F7-2;Q8N1F7	Nuclear pore complex protein Nup93	2	2	-1.27092	-1.13863	-1.19771	-0.986337	-0.768775	-0.642995
SNX12	Q9UMY4-1;Q9UMY4;Q9UMY4-3	Sorting nexin-12	6	5	-0.756408	-0.673237	-0.674014	-1.01715	-0.998997	-0.986627
CCZ1;CCZ1B	P86791;P86790	Vacuolar fusion protein CCZ1 homolog;Vacuolar fusion protein CCZ1 homolog B	2	2	-2.80685	-2.5089	-3.02391	-2.94725	-2.69164	-2.87835
PAK2	Q13177	Serine/threonine-protein kinase PAK 2;PAK-2p27;PAK-2p34	14	12	2.49278	2.6164	2.44667	2.46188	2.50979	2.50923
SYK	P43405-2;P43405	Tyrosine-protein kinase SYK	18	17	1.8008	1.84626	1.74515	1.80198	1.80778	1.73347
MTHFD1	P11586	C-1-tetrahydrofolate synthase, cytoplasmic;Methylenetetrahydrofolate dehydrogenase;Methenyltetrahydrofolate cyclohydrolase;Formyltetrahydrofolate synthetase;C-1-tetrahydrofolate synthase, cytoplasmic, N-terminally processed	23	23	2.11827	2.07602	1.98323	2.08273	2.05847	1.94829
STX12	Q86Y82	Syntaxin-12	3	3	-2.03096	-1.90135	-2.07039	-2.15533	-2.01947	-2.02036
NT5C	Q8TCD5-2;Q8TCD5	5(3)-deoxyribonucleotidase, cytosolic type	2	2	-0.749857	-0.566803	-0.890816	-1.08	-0.69053	-0.831065
SFPQ	P23246;P23246-2	Splicing factor, proline- and glutamine-rich	18	17	2.86514	3.04973	2.72174	2.86067	2.83395	2.89769
SDPR	O95810	Serum deprivation-response protein	18	18	4.81251	4.68477	4.91822	4.79543	4.83643	4.80948
MPI	P34949;P34949-2	Mannose-6-phosphate isomerase	4	4	-0.849541	-0.694607	-0.551597	-0.630306	-0.769107	-0.509761
AKR1A1	P14550	Alcohol dehydrogenase [NADP(+)]	10	9	1.21745	1.11329	0.973666	0.994533	1.02858	1.17729
TUBB4B;TUBB4A	P68371;P04350	Tubulin beta-4B chain;Tubulin beta-4A chain	23	3	2.31168	2.35583	2.13509	2.27061	2.09559	2.31701
RNASET2	O00584	Ribonuclease T2	3	3	-0.900541	-0.332529	-0.285963	-0.0984997	-0.448138	-0.321381
HBA1	P69905	Hemoglobin subunit alpha	11	11	7.91762	7.50733	7.34938	7.27791	5.36892	6.28329
GPD2	P43304;P43304-2	Glycerol-3-phosphate dehydrogenase, mitochondrial	23	23	2.50649	2.48036	2.66083	2.55986	2.50388	2.56574
EIF3A	Q14152-2;Q14152	Eukaryotic translation initiation factor 3 subunit A	18	18	1.5071	1.41999	1.35182	1.37896	1.45483	1.27698
LRRC8D	Q7L1W4	Volume-regulated anion channel subunit LRRC8D	2	2	-2.02707	-2.46488	-2.12913	-2.03528	-1.87295	-1.69825
RGS18	Q9NS28	Regulator of G-protein signaling 18	6	6	1.85648	1.71018	1.7509	1.59666	1.65294	1.70525
AK2	P54819-2;P54819;P54819-3;P54819-5;P54819-6;P54819-4	Adenylate kinase 2, mitochondrial;Adenylate kinase 2, mitochondrial, N-terminally processed	10	10	1.93269	1.995	1.9119	1.92859	1.7254	1.82817
UBE3A	Q05086-2;Q05086-3;Q05086	Ubiquitin-protein ligase E3A	2	2	-2.36567	-2.25914	-3.08282	-2.44878	-2.58362	-2.52351
LRBA	P50851-2;P50851	Lipopolysaccharide-responsive and beige-like anchor protein	40	40	2.75568	2.66481	2.64125	2.67552	2.68102	2.63035
AIMP1	Q12904;Q12904-2	Aminoacyl tRNA synthase complex-interacting multifunctional protein 1;Endothelial monocyte-activating polypeptide 2	3	3	-2.01931	-1.55215	-2.20261	-2.14835	-1.94378	-1.95293
PEA15	Q15121;Q15121-2	Astrocytic phosphoprotein PEA-15	4	4	-0.419436	-0.280154	-0.555121	-0.600384	-0.41583	-0.388718
PPP6R3	Q5H9R7-3;Q5H9R7-4;Q5H9R7-6;Q5H9R7-2;Q5H9R7;Q5H9R7-5	Serine/threonine-protein phosphatase 6 regulatory subunit 3	4	4	-2.79412	-2.32733	-1.92938	-2.39516	-2.38125	-2.16104
DOCK11	Q5JSL3	Dedicator of cytokinesis protein 11	6	6	-0.106195	-0.105506	-0.123566	-0.232561	-0.133166	-0.259097
PGM1	P36871;P36871-2;P36871-3	Phosphoglucomutase-1	15	15	2.58943	2.51185	2.56455	2.37961	2.43307	2.33966
RCN2	Q14257;Q14257-2	Reticulocalbin-2	2	2	-6.16587	-5.37413	-5.0094	-2.9757	-4.67099	-5.29497
ELMO1	Q92556;Q92556-3	Engulfment and cell motility protein 1	8	5	0.458352	0.627695	0.61762	0.846777	0.624076	0.682384
BRK1	Q8WUW1;Q8WUW1-2	Protein BRICK1	4	4	0.0767729	0.689664	0.68436	0.791889	0.747797	0.570616
SCAMP3	O14828-2;O14828	Secretory carrier-associated membrane protein 3	2	2	-2.13182	-2.1938	-1.80077	-1.77405	-2.22828	-1.62835
ASMTL	O95671-3;O95671;O95671-2	N-acetylserotonin O-methyltransferase-like protein	4	4	-1.75764	-1.46317	-1.62102	-1.95769	-1.86004	-2.09753
TFAM	Q00059;Q00059-2	Transcription factor A, mitochondrial	2	2	-1.14851	-1.39971	-1.13312	-1.09093	-0.761497	-1.13856
MMS19	Q96T76-5;Q96T76-9;Q96T76;Q96T76-8;Q96T76-7	MMS19 nucleotide excision repair protein homolog	2	2	-3.65074	-4.83384	-3.02512	-3.6484	-3.27352	-4.0032
PSMD12	O00232;O00232-2	26S proteasome non-ATPase regulatory subunit 12	7	7	0.896776	0.795802	0.714925	0.846415	0.747316	0.748418
DNAJC3	Q13217	DnaJ homolog subfamily C member 3	3	3	-0.412651	-0.523293	-0.595607	-0.711114	-0.497922	-0.544386
EEF1E1	O43324;O43324-2	Eukaryotic translation elongation factor 1 epsilon-1	3	3	-1.44062	-1.73488	-1.90896	-1.94369	-1.66207	-1.70319
SDHB	P21912	Succinate dehydrogenase [ubiquinone] iron-sulfur subunit, mitochondrial	7	7	1.28608	1.39081	1.37856	1.36838	1.42719	1.42322
COPS6	Q7L5N1	COP9 signalosome complex subunit 6	4	4	-0.136112	-0.377868	-0.0568293	-0.0187408	-0.0238231	-0.247234
VEGFC	P49767	Vascular endothelial growth factor C	2	2	-1.32349	-1.37647	-0.832521	-1.21676	-1.31617	-1.04509
ADD1	P35611-2;P35611-6;P35611;P35611-3;P35611-4;P35611-5	Alpha-adducin	9	9	-0.289066	-0.0934452	-0.473673	-0.519804	-0.578817	-0.1524
AGTRAP	Q6RW13;Q6RW13-2	Type-1 angiotensin II receptor-associated protein	2	2	-2.34912	-2.64097	-2.42164	-2.35999	-2.2824	-2.17453
PCMT1	P22061;P22061-2	Protein-L-isoaspartate(D-aspartate) O-methyltransferase	11	11	1.06727	1.48924	1.48235	1.71265	1.46173	1.44327
GNL1	P36915;P36915-2	Guanine nucleotide-binding protein-like 1	2	2	-3.69268	-4.17417	-3.26714	-3.65858	-3.7161	-3.73153
TOMM70A	O94826	Mitochondrial import receptor subunit TOM70	5	5	-0.84499	-0.773373	-1.13121	-1.03192	-1.09855	-0.761479
PACSIN2	Q9UNF0;Q9UNF0-2	Protein kinase C and casein kinase substrate in neurons protein 2	10	10	1.9932	2.19827	2.20559	2.38409	2.24507	2.14915
ACOT9	Q9Y305-3;Q9Y305-2;Q9Y305;Q9Y305-4	Acyl-coenzyme A thioesterase 9, mitochondrial	6	6	0.0471531	0.0127775	0.163045	0.163337	0.190908	0.00259782
XPO7	Q9UIA9	Exportin-7	13	13	0.606342	0.397067	0.666031	0.626077	0.540326	0.787918
PLIN3	O60664-4;O60664-3;O60664;O60664-2	Perilipin-3	12	12	0.635731	0.506163	0.283273	0.352994	0.578757	0.438949
IBA57	Q5T440	Putative transferase CAF17, mitochondrial	2	2	-2.80715	-2.61197	-2.8309	-3.40037	-2.80125	-3.15941
UQCRC1	P31930	Cytochrome b-c1 complex subunit 1, mitochondrial	13	12	2.46632	2.55713	2.44133	2.44706	2.48719	2.47464
LGALS8	O00214;O00214-2	Galectin-8	3	3	-0.847411	-0.884284	-0.640557	-0.699645	-0.876539	-0.459118
FKBP1A	P62942	Peptidyl-prolyl cis-trans isomerase FKBP1A	2	2	0.189226	0.266242	0.593908	0.373205	0.314612	0.28324
PTPRC	P08575-4;P08575-9;P08575-10;P08575-8;P08575-7;P08575-5;P08575-6;P08575	Receptor-type tyrosine-protein phosphatase C	31	31	3.60424	3.74393	3.50996	3.62407	3.62813	3.57291
NCK2	O43639	Cytoplasmic protein NCK2	7	6	0.665396	0.525875	0.758599	0.820613	0.606026	0.68983
TPI1	P60174;P60174-1;P60174-4	Triosephosphate isomerase	18	18	5.33018	5.41577	5.28029	5.33992	5.26037	5.35271
ERH	P84090	Enhancer of rudimentary homolog	3	3	-0.566427	-0.65167	-0.6308	-0.41855	-0.339464	-0.467333
GIMAP8	Q8ND71	GTPase IMAP family member 8	2	2	-2.65555	-2.41342	-2.45915	-2.23518	-2.37634	-2.43105
CORO1C	Q9ULV4;Q9ULV4-2;Q9ULV4-3	Coronin-1C	24	22	4.41542	4.2346	4.42745	4.48295	4.39374	4.38579
CLIP1	P30622-2;P30622-1;P30622	CAP-Gly domain-containing linker protein 1	13	9	1.36567	1.2987	1.22857	1.13565	1.34679	1.09078
CISD2	Q8N5K1	CDGSH iron-sulfur domain-containing protein 2	3	3	0.348493	-0.00491022	0.377955	0.29216	0.602786	0.323408
PLCG2	P16885	1-phosphatidylinositol 4,5-bisphosphate phosphodiesterase gamma-2	14	14	1.05522	1.06089	1.12569	1.31901	1.20848	1.06905
UBAP1	Q9NZ09-2;Q9NZ09;Q9NZ09-4;Q9NZ09-3	Ubiquitin-associated protein 1	2	2	-3.69201	-3.62145	-3.82803	-4.39221	-4.01093	-3.72465
PPID	Q08752	Peptidyl-prolyl cis-trans isomerase D	5	4	-0.995278	-0.603112	-0.622265	-0.662229	-0.623622	-0.512814
DCPS	Q96C86	m7GpppX diphosphatase	5	5	-0.456108	-0.482441	-0.627443	-0.476469	-0.533709	-0.716361
MSI2	Q96DH6;Q96DH6-2;Q96DH6-3	RNA-binding protein Musashi homolog 2	2	2	-2.81226	-2.74904	-2.08424	-2.8602	-2.16509	-2.43701
LRRFIP1	Q32MZ4-3;Q32MZ4-2;Q32MZ4	Leucine-rich repeat flightless-interacting protein 1	11	11	1.69958	1.81296	1.50649	1.65441	1.46367	1.75769
LEPRE1	Q32P28-4;Q32P28;Q32P28-3	Prolyl 3-hydroxylase 1	3	3	-2.62899	-2.74429	-2.98444	-2.76873	-2.81662	-3.32524
NCSTN	Q92542-2;Q92542	Nicastrin	3	3	-1.92538	-2.21088	-1.51031	-1.62457	-2.14913	-1.57663
ABI1	Q8IZP0-10;Q8IZP0-8;Q8IZP0-7;Q8IZP0-2;Q8IZP0-4;Q8IZP0-3;Q8IZP0-5;Q8IZP0-6;Q8IZP0-9;Q8IZP0-12;Q8IZP0;Q8IZP0-11	Abl interactor 1	9	7	1.62226	1.36166	1.6563	1.59504	1.70797	1.5641
TGFB1	P01137	Transforming growth factor beta-1;Latency-associated peptide	11	11	1.50526	1.4627	1.58953	1.45987	1.61428	1.64707
MTSS1	O43312-4;O43312;O43312-5	Metastasis suppressor protein 1	3	3	-0.600089	-0.473207	-0.568834	-0.218553	-0.284469	0.00375567
SASH3	O75995	SAM and SH3 domain-containing protein 3	5	5	-0.559042	-0.795446	-0.827786	-0.900482	-0.832321	-1.35464
EIF4G3	O43432-4;O43432;O43432-3	Eukaryotic translation initiation factor 4 gamma 3	3	2	-3.69461	-3.25094	-3.89474	-3.61574	-3.69887	-4.34976
PGK1	P00558;P00558-2	Phosphoglycerate kinase 1	31	31	6.02467	6.10978	6.00507	6.02392	5.98621	6.05336
DEK	P35659;P35659-2	Protein DEK	11	11	0.916984	0.857682	0.976732	0.948541	1.11983	0.917013
HBB	P68871	Hemoglobin subunit beta;LVV-hemorphin-7;Spinorphin	15	8	7.95529	7.48776	7.38773	7.4114	5.50206	6.46432
G6B	O95866-7;O95866-2;O95866-4;O95866-5;O95866-3;O95866-6;O95866	Protein G6b	8	8	2.10909	2.01759	2.20901	2.10882	2.07765	2.23561
TPT1	P13693;P13693-2	Translationally-controlled tumor protein	8	8	1.85612	1.846	1.66123	1.71972	1.54	1.87154
EIF3F	O00303	Eukaryotic translation initiation factor 3 subunit F	8	8	0.484603	0.722001	0.702263	0.686252	0.758006	0.717674
PRKAB1;PRKAB2	Q9Y478;O43741-2;O43741	5-AMP-activated protein kinase subunit beta-1;5-AMP-activated protein kinase subunit beta-2	2	2	-2.98128	-2.98408	-2.40009	-2.80649	-2.98779	-2.61899
GID8	Q9NWU2	Glucose-induced degradation protein 8 homolog	3	3	-2.3586	-2.09836	-1.70317	-2.30787	-1.77862	-1.81862
RECQL	P46063	ATP-dependent DNA helicase Q1	7	7	-0.191712	-0.0425833	-0.550367	-0.422528	-0.175224	-0.18295
SRSF9	Q13242	Serine/arginine-rich splicing factor 9	5	4	-0.990978	-0.680251	-1.30805	-0.881857	-0.9985	-1.14273
CDKN2D	P55273	Cyclin-dependent kinase 4 inhibitor D	2	2	-3.39941	-2.95928	-2.78659	-3.16469	-2.83268	-2.51811
HNRNPH2	P55795	Heterogeneous nuclear ribonucleoprotein H2	8	3	-1.67753	-1.51397	-1.68272	-2.06608	-1.94954	-1.64114
CAMK2D	Q13557;Q13557-6;Q13557-8;Q13557-11;Q13557-4;Q13557-9;Q13557-10;Q13557-5;Q13557-12;Q13557-3	Calcium/calmodulin-dependent protein kinase type II subunit delta	7	5	0.0905066	0.270398	-0.17411	0	0.0866652	0.132663
	P09493-5		19	2	-0.773813	-0.795606	-0.633671	-0.541087	-0.767686	-0.739249
PDDC1	Q8NB37-3;Q8NB37;Q8NB37-2	Parkinson disease 7 domain-containing protein 1	2	2	-2.2452	-2.88963	-2.99181	-2.94574	-2.82941	-2.7513
RAB4B	P61018;P61018-2	Ras-related protein Rab-4B	6	4	-0.377661	-0.433103	-0.306309	-0.305987	-0.241399	-0.422628
LGALS1	P09382	Galectin-1	10	10	3.57916	3.90441	3.54806	3.61655	3.54202	3.64061
NSF	P46459;P46459-2	Vesicle-fusing ATPase	12	12	1.29419	1.26608	1.16865	1.17768	1.30129	1.20197
SMC1A	Q14683	Structural maintenance of chromosomes protein 1A	7	7	0.304295	0.386572	0.389268	0.511188	0.378889	0.618697
SUGT1	Q9Y2Z0-2;Q9Y2Z0	Suppressor of G2 allele of SKP1 homolog	3	3	-1.27014	-1.18175	-1.26048	-0.839637	-1.00482	-1.02647
HINT2	Q9BX68	Histidine triad nucleotide-binding protein 2, mitochondrial	4	4	-0.447026	-0.5704	-0.434675	-0.495989	-0.221846	-0.218893
RAB6A	P20340;P20340-2;P20340-4	Ras-related protein Rab-6A	9	2	-1.60334	-1.68546	-1.36336	-1.56472	-1.43425	-1.64553
MYO1F	O00160	Unconventional myosin-If	14	14	1.51269	1.72637	1.46586	1.55789	1.54183	1.34191
ARFGEF1	Q9Y6D6	Brefeldin A-inhibited guanine nucleotide-exchange protein 1	6	6	-0.642806	-0.645767	-0.514709	-0.63745	-0.556482	-0.621009
ARF6	P62330	ADP-ribosylation factor 6	4	4	-0.461311	-0.271872	-0.134473	-0.223506	-0.328898	-0.284281
MGEA5	O60502-4;O60502;O60502-3;O60502-2	Protein O-GlcNAcase	3	3	-2.49241	-2.74114	-2.55588	-2.00025	-2.50692	-2.15852
MYO1G	B0I1T2;B0I1T2-4	Unconventional myosin-Ig;Minor histocompatibility antigen HA-2	22	22	2.00233	2.08291	1.82169	2.00896	1.65031	1.97051
FAF1	Q9UNN5-2;Q9UNN5	FAS-associated factor 1	2	2	-2.98015	-2.98172	-2.52811	-2.61601	-2.83278	-3.00946
TOM1L2	Q6ZVM7-5;Q6ZVM7;Q6ZVM7-3;Q6ZVM7-2	TOM1-like protein 2	6	6	-0.728078	-0.626848	-0.554186	-0.699696	-0.361398	-0.419543
NUDCD2	Q8WVJ2	NudC domain-containing protein 2	2	2	-2.24617	-2.53522	-3.19774	-2.74594	-2.34349	-2.88957
PSMD9	O00233;O00233-2	26S proteasome non-ATPase regulatory subunit 9	4	4	-0.893819	-1.15823	-1.14185	-1.1422	-1.11899	-1.17854
TCOF1	Q13428-2;Q13428-8;Q13428-6;Q13428-7;Q13428;Q13428-3;Q13428-4;Q13428-5	Treacle protein	2	2	-3.17759	-2.97477	-2.40611	-2.61853	-3.20535	-2.32431
CD14	P08571	Monocyte differentiation antigen CD14;Monocyte differentiation antigen CD14, urinary form;Monocyte differentiation antigen CD14, membrane-bound form	8	8	0.462478	0.539847	0.487162	0.285477	0.441641	0.39332
PARVG	Q9HBI0;Q9HBI0-3;Q9HBI0-2	Gamma-parvin	5	5	-1.82845	-1.61081	-1.54272	-1.70341	-1.43166	-1.58454
HSPA8	P11142;P11142-2	Heat shock cognate 71 kDa protein	39	32	6.6722	6.66836	6.63706	6.67272	6.57099	6.61798
NUMA1	Q14980-2;Q14980;Q14980-4;Q14980-3	Nuclear mitotic apparatus protein 1	24	24	1.2532	1.14103	1.15188	1.43291	1.40395	1.3923
GTF2I	P78347-2;P78347-4;P78347-3;P78347;P78347-5	General transcription factor II-I	5	5	-1.11996	-1.69955	-1.88069	-1.64135	-1.72528	-1.56254
PARK7	Q99497	Protein deglycase DJ-1	16	16	4.94703	4.95811	4.93823	4.90113	4.94025	4.85151
ANO6	Q4KMQ2-3;Q4KMQ2;Q4KMQ2-4;Q4KMQ2-2	Anoctamin-6	5	5	0.612425	0.606586	0.579511	0.381141	-0.0442828	0.392437
UCHL3	P15374	Ubiquitin carboxyl-terminal hydrolase isozyme L3	4	4	-0.800905	-1.29818	-0.677251	-0.96745	-0.738529	-0.79494
PHPT1	Q9NRX4	14 kDa phosphohistidine phosphatase	3	3	-2.53595	-2.02619	-1.96033	-2.06984	-2.09125	-2.07651
PABPC1	P11940-2;P11940	Polyadenylate-binding protein 1	17	6	2.36885	2.53932	2.36037	2.3342	2.24249	2.4317
SP100	P23497;P23497-7;P23497-6;P23497-5;P23497-2;P23497-3;P23497-4	Nuclear autoantigen Sp-100	4	2	-2.02785	-2.03117	-2.47481	-2.33382	-2.51898	-1.93159
BLVRA	P53004	Biliverdin reductase A	10	10	1.63854	1.67659	1.42995	1.65607	1.43797	1.60743
SBDS	Q9Y3A5	Ribosome maturation protein SBDS	3	3	-0.447162	-0.354459	-0.653064	-0.59569	-0.346679	-0.717664
SERPINB6	P35237	Serpin B6	11	11	1.65422	1.79156	1.93241	1.8703	1.74054	1.78511
PDIA3	P30101	Protein disulfide-isomerase A3	34	34	6.22171	6.25852	6.24667	6.17385	6.07825	6.16085
ACSS1	Q9NUB1-3;Q9NUB1-2;Q9NUB1;Q9NUB1-4	Acetyl-coenzyme A synthetase 2-like, mitochondrial	2	2	-3.3997	-3.10177	-2.63375	-3.17014	-3.16005	-2.63126
GCLM	P48507;P48507-2	Glutamate--cysteine ligase regulatory subunit	3	3	-1.38861	-1.58146	-1.439	-1.30993	-0.864311	-1.22577
DCTN3	O75935;O75935-3;O75935-2	Dynactin subunit 3	4	4	0.188202	0.0785392	0.0905378	-0.105081	0.111918	-0.0869774
MAP2K2	P36507	Dual specificity mitogen-activated protein kinase kinase 2	6	2	-1.66974	-2.21365	-2.34733	-2.24345	-2.29415	-2.0142
CSRP1	P21291	Cysteine and glycine-rich protein 1	9	9	2.13081	2.09898	2.34754	2.23052	2.23789	2.09192
CD97;EMR2	P48960-2;P48960-3;P48960;Q9UHX3-4;Q9UHX3-6;Q9UHX3-3;Q9UHX3-2;Q9UHX3	CD97 antigen;CD97 antigen subunit alpha;CD97 antigen subunit beta;EGF-like module-containing mucin-like hormone receptor-like 2	2	2	-3.39405	-3.07113	-3.33858	-3.61405	-3.49983	-3.3058
YARS	P54577	Tyrosine--tRNA ligase, cytoplasmic;Tyrosine--tRNA ligase, cytoplasmic, N-terminally processed	25	25	3.25883	3.30205	3.29828	3.18752	3.04923	3.14168
HSP90B1	P14625	Endoplasmin	43	41	5.41336	5.41818	5.41661	5.33553	5.27208	5.37699
SLC25A13	Q9UJS0;Q9UJS0-2	Calcium-binding mitochondrial carrier protein Aralar2	2	2	-5.01775	-4.42501	-4.12717	-3.91801	-4.81864	-4.0032
CHMP4B	Q9H444	Charged multivesicular body protein 4b	3	3	0.590397	0.528107	0.519809	0.742681	0.775088	0.692423
FAM162A	Q96A26	Protein FAM162A	2	2	-1.45952	-1.32423	-0.943253	-1.09756	-1.38398	-1.28323
SF3A2	Q15428	Splicing factor 3A subunit 2	2	2	-3.69627	-3.62996	-3.21739	-2.66777	-2.67813	-3.80578
FAM114A2	Q9NRY5	Protein FAM114A2	3	3	-2.80025	-3.30367	-3.32075	-3.66464	-3.2996	-3.16827
SLC25A6;SLC25A4	P12236;P12235	ADP/ATP translocase 3;ADP/ATP translocase 3, N-terminally processed;ADP/ATP translocase 1	15	7	3.85577	4.05998	4.07305	4.04021	4.011	4.08725
SDCBP	O00560-3;O00560;O00560-2	Syntenin-1	5	5	-0.852622	-0.775546	-0.909461	-0.863295	-0.813208	-0.891124
GPSM3	Q9Y4H4	G-protein-signaling modulator 3	2	2	-2.77698	-3.12084	-3.59252	-3.32488	-3.53445	-2.86016
LNPEP	Q9UIQ6-3;Q9UIQ6-2;Q9UIQ6	Leucyl-cystinyl aminopeptidase;Leucyl-cystinyl aminopeptidase, pregnancy serum form	6	6	-1.84479	-2.04166	-2.38279	-1.82522	-2.3968	-2.43054
POTEJ	P0CG39	POTE ankyrin domain family member J	8	2	1.73724	1.70709	2.00484	2.17127	1.65184	1.97215
NAPA	P54920	Alpha-soluble NSF attachment protein	15	15	1.95737	1.91483	1.93738	1.86554	1.71626	1.83257
DCTN5	Q9BTE1;Q9BTE1-3;Q9BTE1-2	Dynactin subunit 5	3	3	-1.45004	-1.74249	-1.9082	-1.94554	-1.59779	-1.76296
RPL13	P26373;P26373-2	60S ribosomal protein L13	7	7	1.99639	1.96444	1.72177	1.8342	2.01564	1.83939
VWF	P04275	von Willebrand factor;von Willebrand antigen 2	77	77	4.59302	4.6721	4.88423	4.72567	4.63171	4.74472
SMAD2;SMAD3;SMAD9;SMAD5;SMAD1	Q15796-2;Q15796;P84022-4;P84022-3;P84022-2;P84022;O15198-2;Q99717;Q15797;O15198	Mothers against decapentaplegic homolog 2;Mothers against decapentaplegic homolog 3;Mothers against decapentaplegic homolog 9;Mothers against decapentaplegic homolog 5;Mothers against decapentaplegic homolog 1	2	2	-0.81016	-0.709333	-0.76617	-1.72558	-0.962864	-1.39556
PSMA4	P25789;P25789-2	Proteasome subunit alpha type-4	9	9	1.29829	1.18779	1.28644	1.27897	1.37653	1.29617
RPL34	P49207	60S ribosomal protein L34	3	3	-0.0318321	-0.206117	0.132372	0.291074	0.243304	-0.191951
NMI	Q13287	N-myc-interactor	2	2	-3.17346	-2.83742	-2.9984	-2.77355	-2.57932	-2.75777
HGH1	Q9BTY7	Protein HGH1 homolog	2	2	-4.99856	-4.81881	-6.08111	-4.93825	-5.26012	-5.37713
STK24	Q9Y6E0-2;Q9Y6E0	Serine/threonine-protein kinase 24;Serine/threonine-protein kinase 24 36 kDa subunit;Serine/threonine-protein kinase 24 12 kDa subunit	15	8	2.60681	2.63724	2.768	2.75272	2.59793	2.69323
BASP1	P80723;P80723-2	Brain acid soluble protein 1	3	3	-1.27084	-1.44918	-0.929288	-1.32926	-1.20077	-1.21651
CA13	Q8N1Q1	Carbonic anhydrase 13	2	2	-3.16927	-3.10185	-3.33587	-3.64586	-4.07279	-3.1544
THRAP3	Q9Y2W1	Thyroid hormone receptor-associated protein 3	5	5	0.0208488	0.128103	-0.0922584	0.010823	0.0129657	0.0532837
PXN	P49023-4;P49023-2;P49023;P49023-3	Paxillin	2	2	-2.97047	-3.10405	-4.32193	-3.29429	-3.51904	-3.16356
CCAR1	Q8IX12-2;Q8IX12	Cell division cycle and apoptosis regulator protein 1	2	2	-2.98013	-2.83271	-2.65725	-2.97726	-2.56092	-2.62864
BCAP31	P51572;P51572-2	B-cell receptor-associated protein 31	9	9	3.24299	3.21673	3.10944	3.16964	3.04844	3.24443
CA1	P00915	Carbonic anhydrase 1	5	5	1.31941	1.01986	0.958768	1.12617	-0.00104341	0.414102
GP5	P40197	Platelet glycoprotein V	20	20	3.66621	3.90717	3.92716	3.90729	3.8723	3.86288
SNX3	O60493;O60493-4;O60493-2	Sorting nexin-3	7	6	1.76152	1.85531	1.82965	1.64472	1.72185	1.64677
GIMAP7	Q8NHV1	GTPase IMAP family member 7	4	4	-0.980864	-1.0302	-1.38371	-1.01094	-1.47534	-1.08365
DNAJC10	Q8IXB1;Q8IXB1-2	DnaJ homolog subfamily C member 10	3	3	-2.81406	-2.5068	-2.09325	-2.4981	-2.26033	-2.65305
GART	P22102;P22102-2	Trifunctional purine biosynthetic protein adenosine-3;Phosphoribosylamine--glycine ligase;Phosphoribosylformylglycinamidine cyclo-ligase;Phosphoribosylglycinamide formyltransferase	12	12	0.250004	0.35063	0.389643	0.45725	0.412132	0.284781
USP7	Q93009-3;Q93009	Ubiquitin carboxyl-terminal hydrolase 7	11	11	0.60551	0.427273	0.409978	0.229863	0.528364	0.212823
MRE11A	P49959-2;P49959;P49959-3	Double-strand break repair protein MRE11A	4	4	-1.09535	-1.22387	-1.28195	-1.50344	-1.29244	-1.16885
CLIC4	Q9Y696	Chloride intracellular channel protein 4	10	9	0.953408	1.06693	1.0247	0.925185	0.866485	0.862524
UBE2O	Q9C0C9	E2/E3 hybrid ubiquitin-protein ligase UBE2O	11	11	1.31183	1.0326	1.04763	1.06449	1.03265	1.07355
FKBP3	Q00688	Peptidyl-prolyl cis-trans isomerase FKBP3	4	4	1.14597	0.964513	1.45423	1.26071	1.38362	0.996493
SEMA4D	Q92854	Semaphorin-4D	3	3	-1.42804	-1.38976	-1.26472	-1.19961	-1.38973	-1.39003
WDFY1	Q8IWB7	WD repeat and FYVE domain-containing protein 1	4	4	-1.08708	-1.18238	-1.47941	-1.16175	-1.47901	-1.17053
ACOT7	O00154-4;O00154-2;O00154-3;O00154-6;O00154-5;O00154-7;O00154	Cytosolic acyl coenzyme A thioester hydrolase	4	4	-1.67949	-1.57712	-1.25791	-1.42553	-1.49486	-1.65169
FAM98B	Q52LJ0-1;Q52LJ0	Protein FAM98B	2	2	-2.94826	-3.50673	-2.91705	-3.10891	-2.66436	-3.01453
TPD52L2	O43399;O43399-5;O43399-7;O43399-2;O43399-4;O43399-3;O43399-6	Tumor protein D54	13	13	1.9572	1.84345	1.73576	1.87896	1.84692	1.82804
AMBP	P02760	Protein AMBP;Alpha-1-microglobulin;Inter-alpha-trypsin inhibitor light chain;Trypstatin	2	2	-2.97497	-3.11425	-3.13816	-3.35013	-3.75808	-3.13691
NHP2L1	P55769	NHP2-like protein 1;NHP2-like protein 1, N-terminally processed	6	6	-0.113174	0.051998	0.126904	-0.0591655	0.227814	0.140406
PSMA6	P60900;P60900-2	Proteasome subunit alpha type-6	9	9	1.68802	1.71712	1.58089	1.65877	1.67614	1.69106
NPLOC4	Q8TAT6;Q8TAT6-2	Nuclear protein localization protein 4 homolog	7	7	-0.22118	-0.175072	-0.202307	-0.443411	-0.297856	-0.266967
PRDX3	P30048-2;P30048	Thioredoxin-dependent peroxide reductase, mitochondrial	9	9	2.43172	2.39205	2.21813	2.27245	1.8796	2.39093
CARS	P49589-2;P49589;P49589-3	Cysteine--tRNA ligase, cytoplasmic	7	7	0.140855	0.157941	0.128016	0.333991	0.248611	0.229035
CHID1	Q9BWS9-3;Q9BWS9;Q9BWS9-2	Chitinase domain-containing protein 1	3	3	-2.37119	-2.35605	-2.01607	-2.37157	-2.28253	-2.16324
SCAMP2	O15127	Secretory carrier-associated membrane protein 2	3	3	-1.323	-1.8821	-1.73874	-2.06339	-1.86688	-1.81647
PRKACB	P22694-4;P22694-3;P22694;P22694-5;P22694-7;P22694-6;P22694-9;P22694-2;P22694-10;P22694-8	cAMP-dependent protein kinase catalytic subunit beta	11	3	3.00132	2.97283	3.17328	2.99485	3.04127	3.04957
GALK2	Q01415-2;Q01415	N-acetylgalactosamine kinase	2	2	-3.15826	-4.55344	-4.5342	-4.92391	-4.76958	-4.00392
DDAH2	O95865	N(G),N(G)-dimethylarginine dimethylaminohydrolase 2	2	2	-3.16262	-3.88555	-3.8385	-3.61263	-4.01744	-4.33826
IGKV3D-20	P01619;A0A0C4DH25	Ig kappa chain V-III region B6	2	2	-5.01775	-4.42501	-4.12717	-3.91747	-4.85924	-3.49705
CAPN2	P17655;P17655-2	Calpain-2 catalytic subunit	15	15	1.94356	2.05274	1.84479	2.02153	1.72958	1.88231
PURB	Q96QR8	Transcriptional activator protein Pur-beta	3	3	-0.841865	-1.47607	-0.944813	-0.904548	-0.886405	-0.852925
RPIA	P49247	Ribose-5-phosphate isomerase	3	3	-0.529192	-0.443591	-0.247075	-0.543974	-0.264547	-0.325631
LANCL1	O43813	LanC-like protein 1	3	3	-0.946752	-0.8724	-0.529334	-0.94197	-0.63159	-0.797693
GAPDH	P04406;P04406-2	Glyceraldehyde-3-phosphate dehydrogenase	22	22	6.46557	6.37219	6.4001	6.33037	6.38092	6.23981
SPAG9	O60271-5;O60271-3;O60271-4;O60271-2;O60271;O60271-9	C-Jun-amino-terminal kinase-interacting protein 4	4	4	-2.62967	-3.30916	-2.39775	-2.48131	-2.84894	-2.75084
ALG1	Q9BT22-2;Q9BT22	Chitobiosyldiphosphodolichol beta-mannosyltransferase	2	2	-4.45626	-3.23699	-3.14157	-2.9196	-3.7927	-2.98954
EHD1	Q9H4M9	EH domain-containing protein 1	33	18	4.21718	4.32108	4.33129	4.32831	4.28214	4.32796
BZW1	Q7L1Q6-2;Q7L1Q6;Q7L1Q6-4;Q7L1Q6-3	Basic leucine zipper and W2 domain-containing protein 1	9	9	0.66296	0.893334	0.750269	0.54623	0.662364	0.653691
APRT	P07741;P07741-2	Adenine phosphoribosyltransferase	13	13	2.39899	2.6005	2.29148	2.44283	2.3127	2.46861
GLYR1	Q49A26-5;Q49A26-2;Q49A26-3;Q49A26;Q49A26-4	Putative oxidoreductase GLYR1	5	5	-1.44493	-1.19653	-1.80573	-1.62004	-1.27414	-1.54468
EIF5B	O60841	Eukaryotic translation initiation factor 5B	2	2	-3.16262	-3.88555	-3.83854	-3.61244	-4.02838	-4.0188
C14orf166	Q9Y224	UPF0568 protein C14orf166	8	8	0.607151	0.60209	0.687284	0.585825	0.704938	0.649317
BAG6	P46379-4;P46379-5;P46379-2;P46379;P46379-3	Large proline-rich protein BAG6	3	3	-2.97536	-3.0938	-3.09135	-2.60508	-2.82639	-2.80292
SNRPD2	P62316-2;P62316	Small nuclear ribonucleoprotein Sm D2	3	3	-0.0627415	-0.254316	-0.191338	0.393731	-0.0112101	0.484759
HBD	P02042	Hemoglobin subunit delta	13	6	2.48366	2.28856	2.38953	2.09322	1.11749	1.77365
GGH	Q92820	Gamma-glutamyl hydrolase	6	6	-0.256413	-0.136119	-0.132158	-0.112693	-0.19057	-0.100617
LYZ	P61626	Lysozyme C	9	9	4.52757	5.12291	4.70298	4.52457	4.51821	4.53701
SERPINB10	P48595	Serpin B10	5	5	-0.285077	-0.219375	-0.260937	-0.208182	-0.0850533	-0.0574183
GLS	O94925;O94925-3	Glutaminase kidney isoform, mitochondrial	7	7	-0.814203	-0.565128	-0.407102	-0.650288	-0.358989	-0.630138
CNPY2	Q9Y2B0	Protein canopy homolog 2	3	3	-1.91403	-1.49766	-1.67362	-2.04569	-2.25451	-2.00495
EIF2S1	P05198	Eukaryotic translation initiation factor 2 subunit 1	6	6	0.464219	0.484999	0.274749	0.375855	0.456749	0.453684
IAH1	Q2TAA2;Q2TAA2-2	Isoamyl acetate-hydrolyzing esterase 1 homolog	7	7	-0.165136	-0.349917	0.0643819	-0.217067	-0.00820132	-0.224316
TRAF3IP3	Q9Y228;Q9Y228-2	TRAF3-interacting JNK-activating modulator	3	3	-1.20685	-0.638846	-1.67307	-1.02728	-1.38937	-1.08004
ATG4B	Q9Y4P1-6;Q9Y4P1;Q9Y4P1-2	Cysteine protease ATG4B	2	2	-4.42754	-4.43808	-5.20348	-4.2923	-4.74194	-5.29217
COPZ1	P61923-5;P61923;P61923-4	Coatomer subunit zeta-1	4	4	0.518968	0.331229	0.396066	0.298417	0.171574	0.351972
RBM15	Q96T37-4;Q96T37-2;Q96T37-3;Q96T37	Putative RNA-binding protein 15	2	2	-4.44206	-4.08606	-3.47671	-4.45353	-3.43039	-3.77376
PRKCB	P05771-2;P05771	Protein kinase C beta type	14	10	2.36519	2.34688	2.59494	2.34582	2.4791	2.41653
DNAJC8	O75937	DnaJ homolog subfamily C member 8	5	5	0.666133	0.879812	0.904107	0.834356	0.82009	0.933677
HCK	P08631-3;P08631-2;P08631-4;P08631	Tyrosine-protein kinase HCK	5	2	-2.64574	-1.88244	-1.80117	-1.95632	-2.01595	-2.01032
SEC23A	Q15436;Q15436-2	Protein transport protein Sec23A	10	8	-0.377358	-0.382921	-0.397049	-0.423986	-0.543891	-0.415316
TAB1	Q15750-2;Q15750	TGF-beta-activated kinase 1 and MAP3K7-binding protein 1	3	3	-2.23816	-2.09688	-2.14073	-2.3618	-2.2723	-2.43384
F5	P12259	Coagulation factor V;Coagulation factor V heavy chain;Coagulation factor V light chain	36	29	3.27769	3.22016	3.47749	3.3029	3.23093	3.46434
SLC2A3;SLC2A14	P11169;Q8TDB8-4;Q8TDB8-2;Q8TDB8;Q8TDB8-5	Solute carrier family 2, facilitated glucose transporter member 3;Solute carrier family 2, facilitated glucose transporter member 14	5	5	3.56107	3.52073	3.55796	3.07269	3.19506	3.46068
COMT	P21964-2;P21964	Catechol O-methyltransferase	6	6	0.072341	-0.116441	0.0176103	0.264515	0.00976827	0.204758
TPM4	P67936	Tropomyosin alpha-4 chain	29	8	7.54086	7.63713	7.60261	7.49424	7.43344	7.5154
LUC7L3	O95232;O95232-2	Luc7-like protein 3	2	2	-3.61448	-3.54567	-3.22021	-3.33817	-3.68592	-3.13813
EIF2AK2	P19525-2;P19525	Interferon-induced, double-stranded RNA-activated protein kinase	3	3	-2.34586	-2.74504	-2.9461	-2.60952	-2.97588	-2.6347
RPL10A	P62906	60S ribosomal protein L10a	7	7	1.69497	1.96588	1.54076	1.63011	1.64555	1.84779
LCP1	P13796	Plastin-2	47	38	6.07661	6.40013	5.9996	6.13795	6.09505	6.14971
GBE1	Q04446	1,4-alpha-glucan-branching enzyme	7	7	-0.345413	-0.0906618	-0.0745562	-0.116845	-0.175541	-0.0590396
CFB	P00751;P00751-2	Complement factor B;Complement factor B Ba fragment;Complement factor B Bb fragment	3	3	-1.04179	-1.04114	-0.717283	-1.07602	-0.803138	-0.957428
HSPA5	P11021	78 kDa glucose-regulated protein	38	36	5.49755	5.49629	5.51118	5.46432	5.44084	5.41559
PPP5C	P53041	Serine/threonine-protein phosphatase 5	3	3	0.606811	0.677124	0.283771	0.336791	0.659624	0.57961
SULT1A4;SULT1A3	P0DMN0;P0DMM9;P0DMM9-3;P0DMM9-2	Sulfotransferase 1A4;Sulfotransferase 1A3	13	5	2.3619	2.19699	2.23729	2.04452	1.93106	2.25516
RPS25	P62851	40S ribosomal protein S25	3	3	0.729671	0.807724	0.808405	0.896302	1.02766	0.781612
APMAP	Q9HDC9;Q9HDC9-2	Adipocyte plasma membrane-associated protein	10	10	1.26176	1.3098	1.23569	1.28393	1.24507	1.26715
MOB4	Q9Y3A3-2;Q9Y3A3-3;Q9Y3A3	MOB-like protein phocein	3	3	-1.31265	-1.0399	-1.45982	-1.26855	-1.47093	-1.18761
KLC1	Q07866-8;Q07866-2;Q07866-3;Q07866;Q07866-7;Q07866-5;Q07866-10;Q07866-6;Q07866-4;Q07866-9	Kinesin light chain 1	8	8	0.160885	0.333356	0.217735	0.179891	0.128591	0.160695
ARPC5L	Q9BPX5	Actin-related protein 2/3 complex subunit 5-like protein	3	3	-1.39737	-1.05973	-0.83345	-1.22864	-0.82379	-1.10423
SAE1	Q9UBE0;Q9UBE0-2;Q9UBE0-3	SUMO-activating enzyme subunit 1;SUMO-activating enzyme subunit 1, N-terminally processed	6	6	0.773623	0.703059	0.541752	0.753863	0.69161	0.511136
CASP1	P29466-2;P29466;P29466-3;P29466-4	Caspase-1;Caspase-1 subunit p20;Caspase-1 subunit p10	6	6	0.42453	0.56303	0.394176	0.388639	0.507914	0.314268
C1orf123	Q9NWV4	UPF0587 protein C1orf123	3	3	-0.764553	-0.536534	-0.533892	-0.452741	-0.335144	-0.657988
CASP10	Q92851-6;Q92851-2;Q92851-4;Q92851-7;Q92851-3;Q92851-5;Q92851	Caspase-10;Caspase-10 subunit p23/17;Caspase-10 subunit p12	2	2	-8.01945	-8.31929	-3.88035	-7.69515	-8.26223	-4.03018
HIBCH	Q6NVY1;Q6NVY1-2	3-hydroxyisobutyryl-CoA hydrolase, mitochondrial	4	4	-1.04044	-0.901863	-1.03612	-0.803635	-0.643209	-0.734006
PSMB3	P49720	Proteasome subunit beta type-3	4	4	-0.383986	-0.341549	-0.171959	-0.411944	-0.146026	-0.26473
OPTN	Q96CV9-3;Q96CV9;Q96CV9-2	Optineurin	5	5	-1.09062	-1.60245	-1.79301	-1.33312	-1.69843	-1.64655
MGST3	O14880	Microsomal glutathione S-transferase 3	3	3	-0.281018	-0.369993	-0.0745866	-0.429053	0.020592	-0.050761
NDUFS8	O00217	NADH dehydrogenase [ubiquinone] iron-sulfur protein 8, mitochondrial	2	2	-1.20183	-1.05565	-1.9407	-1.19946	-1.30368	-1.34712
PMPCB	O75439	Mitochondrial-processing peptidase subunit beta	4	3	-2.02798	-2.11873	-2.05801	-2.03817	-1.94241	-1.81474
TPRKB	Q9Y3C4-3;Q9Y3C4;Q9Y3C4-2	EKC/KEOPS complex subunit TPRKB	2	2	-2.63717	-2.01562	-2.60777	-2.61281	-2.72251	-2.42322
PSMD14	O00487	26S proteasome non-ATPase regulatory subunit 14	3	3	-2.03201	-1.77006	-2.06479	-2.26711	-2.10449	-1.88317
FN3K	Q9H479	Fructosamine-3-kinase	5	5	0.226503	0.226481	0.493246	0.109731	0.533901	0.676752
TECR	Q9NZ01;Q9NZ01-2	Very-long-chain enoyl-CoA reductase	2	2	-1.51853	-1.68302	-1.85107	-1.5206	-2.13931	-1.87326
TPR	P12270;P12270-2	Nucleoprotein TPR	12	12	-1.52799	-2.06819	-1.57096	-1.64255	-1.55273	-1.58882
YES1	P07947	Tyrosine-protein kinase Yes	9	3	-0.0533777	-0.289218	0.10901	0.144428	0.0572409	-0.243705
TOMM22	Q9NS69	Mitochondrial import receptor subunit TOM22 homolog	2	2	-3.69947	-2.58437	-2.72026	-1.9936	-2.49086	-3.0204
CYB5R3	P00387-2;P00387;P00387-3	NADH-cytochrome b5 reductase 3;NADH-cytochrome b5 reductase 3 membrane-bound form;NADH-cytochrome b5 reductase 3 soluble form	12	12	3.06728	3.1076	3.30046	3.14796	3.13911	3.09833
ECM29	Q5VYK3	Proteasome-associated protein ECM29 homolog	11	11	-0.895283	-0.869023	-0.919286	-0.868366	-1.16642	-1.1495
RUVBL1	Q9Y265;Q9Y265-2	RuvB-like 1	7	7	0.521683	0.208846	0.465283	0.813342	0.508955	0.461373
ARF5	P84085	ADP-ribosylation factor 5	10	5	0.677825	0.693566	0.694204	0.630069	0.475366	0.600455
RAB35	Q15286	Ras-related protein Rab-35	5	5	0.836581	0.779979	0.885097	0.795153	0.911643	0.847834
ARPC1B	O15143	Actin-related protein 2/3 complex subunit 1B	16	15	4.96265	5.15983	5.03361	4.95711	4.88133	4.98979
PPP2R1A	P30153	Serine/threonine-protein phosphatase 2A 65 kDa regulatory subunit A alpha isoform	22	22	2.64457	2.67175	2.5948	2.62976	2.48436	2.64795
LTA4H	P09960;P09960-4;P09960-2;P09960-3	Leukotriene A-4 hydrolase	20	20	3.14508	3.13327	3.14898	3.34029	3.19881	3.5735
GLG1	Q92896;Q92896-3;Q92896-2	Golgi apparatus protein 1	6	6	-1.10143	-0.803967	-0.859743	-0.866032	-0.571086	-0.825518
PRKCD	Q05655;Q05655-2	Protein kinase C delta type;Protein kinase C delta type regulatory subunit;Protein kinase C delta type catalytic subunit	18	16	2.28179	2.19195	2.19752	2.23443	2.15762	2.08484
ALDH1A1	P00352	Retinal dehydrogenase 1	4	4	-0.286907	-0.370202	-0.484724	-0.294458	-0.719069	-0.472395
AP1B1	Q10567-3;Q10567-4;Q10567-2;Q10567	AP-1 complex subunit beta-1	28	13	3.08922	3.0851	3.10608	3.04982	2.92736	2.96817
USO1	O60763;O60763-2	General vesicular transport factor p115	12	12	1.08278	0.983078	0.783743	1.01922	0.837363	1.01718
RHOC	P08134	Rho-related GTP-binding protein RhoC	10	2	-4.42754	-4.43803	-5.20488	-4.27371	-6.70104	-5.25092
COX5A	P20674	Cytochrome c oxidase subunit 5A, mitochondrial	6	6	2.27689	2.42615	2.14332	2.23625	2.19904	2.38523
SNTB1	Q13884;Q13884-2	Beta-1-syntrophin	12	12	0.352334	0.317184	0.325055	0.41638	0.432059	0.357407
SUMF2	Q8NBJ7;Q8NBJ7-3;Q8NBJ7-2;Q8NBJ7-5;Q8NBJ7-4	Sulfatase-modifying factor 2	2	2	-1.85436	-1.50917	-1.48964	-1.63716	-1.56386	-1.37953
TBCE	Q15813;Q15813-2	Tubulin-specific chaperone E	4	4	-1.75612	-1.85759	-1.14172	-1.43563	-1.82649	-1.69931
NOLC1	Q14978;Q14978-3;Q14978-2	Nucleolar and coiled-body phosphoprotein 1	4	4	-0.680202	-0.61725	-0.815351	-0.607234	-0.825611	-0.729671
ADPRH	P54922	[Protein ADP-ribosylarginine] hydrolase	2	2	-1.84146	-1.73028	-1.35466	-1.7222	-1.74731	-1.63764
STON2	Q8WXE9;Q8WXE9-3	Stonin-2	3	3	-1.21506	-1.18379	-0.904628	-1.28351	-1.03774	-0.951687
USMG5	Q96IX5	Up-regulated during skeletal muscle growth protein 5	2	2	-2.37006	-2.26743	-2.24618	-1.92326	-2.30133	-2.174
LPCAT3	Q6P1A2;Q6P1A2-2	Lysophospholipid acyltransferase 5	3	3	-6.15057	-6.32799	-5.79167	-5.7902	-6.25695	-6.17476
BAG5	Q9UL15;Q9UL15-2	BAG family molecular chaperone regulator 5	4	4	-2.13754	-1.77282	-1.53648	-1.79924	-1.88729	-1.81606
LMAN2	Q12907	Vesicular integral-membrane protein VIP36	7	7	0.96425	1.04829	0.753628	0.924723	1.00899	0.926525
TRAP1	Q12931-2;Q12931	Heat shock protein 75 kDa, mitochondrial	3	3	-1.27139	-0.98848	-1.31438	-1.17419	-1.31022	-1.21391
HCLS1	P14317	Hematopoietic lineage cell-specific protein	12	12	2.51432	2.48928	2.19457	2.49935	2.29797	2.47905
HADH	Q16836;Q16836-3;Q16836-2	Hydroxyacyl-coenzyme A dehydrogenase, mitochondrial	8	8	1.59076	1.5247	1.76698	1.82923	1.47485	1.7379
ATP1B3	P54709	Sodium/potassium-transporting ATPase subunit beta-3	5	5	0.114299	0.214454	0.22554	0.220193	0.360008	0.176703
TXNL1	O43396	Thioredoxin-like protein 1	8	8	1.25986	1.40308	1.46503	1.3381	1.38587	1.42785
VIM	P08670	Vimentin	45	44	6.4013	6.71084	6.21664	6.41511	6.43037	6.51372
AIP	O00170	AH receptor-interacting protein	5	5	0.330036	0.443164	0.231975	0.245435	0.417109	0.302779
TCEB2	Q15370;Q15370-2	Transcription elongation factor B polypeptide 2	4	4	1.11839	1.22321	1.07293	1.02012	1.00766	1.21107
PKM	P14618;P14618-3	Pyruvate kinase PKM	40	5	6.50727	6.60179	6.56868	6.50435	6.42249	6.45032
NAPG	Q99747-2;Q99747	Gamma-soluble NSF attachment protein	7	7	0.0983392	-0.0215688	-0.042231	-0.0427873	0.0509326	-0.0879401
MP68	P56378;P56378-2	6.8 kDa mitochondrial proteolipid	2	2	-1.05225	-1.35058	-0.975806	-1.21097	-1.05155	-0.965834
MRI1	Q9BV20-2;Q9BV20	Methylthioribose-1-phosphate isomerase	4	4	-1.59486	-1.42674	-1.34006	-1.17094	-1.40064	-1.53387
THOC2	Q8NI27	THO complex subunit 2	2	2	-2.36619	-2.4373	-2.69076	-2.98529	-2.24025	-2.89346
CAPZB	P47756-2	F-actin-capping protein subunit beta	19	3	4.36601	4.38708	4.33881	4.27	4.07289	4.35595
CYC1	P08574	Cytochrome c1, heme protein, mitochondrial	6	6	0.811681	0.921115	0.923538	0.965307	1.10533	0.868359
BID	P55957;P55957-2;P55957-4	BH3-interacting domain death agonist;BH3-interacting domain death agonist p15;BH3-interacting domain death agonist p13;BH3-interacting domain death agonist p11	6	6	-0.82017	-1.14766	-0.695931	-0.799955	-0.938388	-0.888963
KHSRP	Q92945	Far upstream element-binding protein 2	9	6	0.600426	0.398058	0.521741	0.389679	0.308041	0.317507
ANKFY1	Q9P2R3;Q9P2R3-2;Q9P2R3-4	Rabankyrin-5	4	4	-0.284671	0.458799	-0.0206673	-0.736248	-0.362694	-0.110018
HTATIP2	Q9BUP3;Q9BUP3-3	Oxidoreductase HTATIP2	2	2	-0.766233	-0.510698	-0.356045	-0.473936	-0.57233	-0.605439
LMNA	P02545-2;P02545-6;P02545-3;P02545;P02545-5;P02545-4	Prelamin-A/C;Lamin-A/C	18	16	1.93899	1.94967	1.62695	1.85354	1.78271	1.98376
GOLGA3	Q08378-4;Q08378-2;Q08378	Golgin subfamily A member 3	3	2	-3.17163	-3.10654	-2.96222	-3.15514	-2.68036	-3.03443
METAP1	P53582	Methionine aminopeptidase 1	5	5	0.0931832	0.167793	0.0506907	0.142758	0.00836945	-0.187602
NDUFA6	P56556	NADH dehydrogenase [ubiquinone] 1 alpha subcomplex subunit 6	2	2	-1.03896	-1.00025	-1.15167	-1.38075	-0.934092	-1.35129
HSPE1	P61604	10 kDa heat shock protein, mitochondrial	10	10	3.76362	3.87209	3.66518	3.79587	3.66503	3.81523
PACS1	Q6VY07;Q6VY07-2	Phosphofurin acidic cluster sorting protein 1	4	4	-0.675028	-0.618456	-0.735867	-0.473181	-0.399861	-0.41861
SMARCD2;SMARCD3;SMARCD1	Q92925-3;Q92925-2;Q92925;Q6STE5-2;Q96GM5-2;Q6STE5;Q96GM5	SWI/SNF-related matrix-associated actin-dependent regulator of chromatin subfamily D member 2;SWI/SNF-related matrix-associated actin-dependent regulator of chromatin subfamily D member 3;SWI/SNF-related matrix-associated actin-dependent regulator of chromatin subfamily D member 1	2	2	-4.43391	-4.89212	-3.75303	-4.38111	-4.81275	-3.71162
SNRPA	P09012	U1 small nuclear ribonucleoprotein A	3	2	-1.93438	-2.20035	-2.06881	-1.69012	-1.16772	-1.90169
RAB1A	P62820;P62820-2;P62820-3	Ras-related protein Rab-1A	14	7	4.30226	4.25568	4.35219	4.39604	4.29451	4.27746
ARL6IP5	O75915	PRA1 family protein 3	6	6	2.2713	2.53879	2.59342	2.51705	2.44682	2.5052
ITGA2	P17301	Integrin alpha-2	23	23	2.86698	2.82957	3.15332	2.8412	3.06396	2.87124
ATIC	P31939;P31939-2	Bifunctional purine biosynthesis protein PURH;Phosphoribosylaminoimidazolecarboxamide formyltransferase;IMP cyclohydrolase	21	21	1.92868	1.89791	1.92386	1.97651	2.05726	1.92337
NDUFA9	Q16795	NADH dehydrogenase [ubiquinone] 1 alpha subcomplex subunit 9, mitochondrial	5	5	-0.0584362	-0.183631	-0.365069	-0.0711621	-0.279659	-0.24079
PPP6C	O00743-2;O00743;O00743-3	Serine/threonine-protein phosphatase 6 catalytic subunit;Serine/threonine-protein phosphatase 6 catalytic subunit, N-terminally processed	7	7	1.03412	1.15664	1.19383	1.12608	1.16759	1.11399
ADSS	P30520	Adenylosuccinate synthetase isozyme 2	8	8	-0.102988	-0.260366	-0.476167	-0.229636	-0.386112	-0.1755
NDUFB5	O43674-2;O43674	NADH dehydrogenase [ubiquinone] 1 beta subcomplex subunit 5, mitochondrial	2	2	-1.84032	-1.27243	-2.05946	-1.83982	-1.81378	-1.58286
FNTA	P49354-2;P49354	Protein farnesyltransferase/geranylgeranyltransferase type-1 subunit alpha	3	3	-0.952574	-1.02395	-0.515577	-0.966887	-0.926116	-0.81658
CIRBP	Q14011;Q14011-2	Cold-inducible RNA-binding protein	2	2	-1.5265	-1.33153	-1.07575	-1.25428	-1.3486	-1.43079
ANXA5	P08758	Annexin A5	22	22	4.23763	4.43355	4.3098	4.16813	4.28428	4.2195
NCF4	Q15080;Q15080-3	Neutrophil cytosol factor 4	3	3	-2.783	-2.61141	-2.98806	-2.94987	-2.6779	-2.75509
SHMT2	P34897-3;P34897;P34897-2	Serine hydroxymethyltransferase, mitochondrial	13	12	0.696148	0.665195	0.881845	0.689518	0.72369	0.731388
TES	Q9UGI8-2;Q9UGI8	Testin	8	8	0.976812	1.05156	0.73002	1.02296	0.969402	0.869371
HADHB	P55084;P55084-2	Trifunctional enzyme subunit beta, mitochondrial;3-ketoacyl-CoA thiolase	14	14	2.42433	2.24344	2.20096	2.28907	2.1645	2.31797
ILF3	Q12906-5;Q12906-4;Q12906-2;Q12906-6;Q12906-3;Q12906;Q12906-7	Interleukin enhancer-binding factor 3	17	17	2.3897	2.39854	2.32067	2.36259	2.41508	2.30939
SPTB	P11277-2;P11277;P11277-3	Spectrin beta chain, erythrocytic	51	46	2.80227	2.70244	2.73803	2.74473	2.62443	2.63057
PURA	Q00577	Transcriptional activator protein Pur-alpha	4	4	0.605275	0.788251	0.755663	0.722499	0.82076	1.01146
FIS1	Q9Y3D6	Mitochondrial fission 1 protein	3	3	-1.6105	-1.20555	-0.978543	-1.5474	-1.02664	-0.886115
DCXR	Q7Z4W1	L-xylulose reductase	9	9	0.477933	0.320694	0.342632	0.250752	0.377166	0.334347
AP1S2	P56377	AP-1 complex subunit sigma-2	3	3	-1.26982	-1.09356	-1.41483	-1.42803	-1.65792	-1.08573
EIF4B	P23588-2;P23588	Eukaryotic translation initiation factor 4B	5	5	-0.331682	-0.771795	-0.759784	-0.646379	-0.650978	-0.937723
CHCHD3	Q9NX63	MICOS complex subunit MIC19	6	6	0.360946	0.614347	0.326898	0.500311	0.363054	0.221837
SRI	P30626;P30626-2;P30626-3	Sorcin	6	6	1.55944	1.45135	1.44759	1.30903	1.3829	1.52582
TIPRL	O75663;O75663-2	TIP41-like protein	4	4	-1.20498	-1.26753	-1.08734	-1.08828	-0.984625	-1.30593
KPNB1	Q14974;Q14974-2	Importin subunit beta-1	27	27	2.99311	2.93094	2.94888	2.84258	2.96642	2.82966
ALDH2	P05091;P05091-2	Aldehyde dehydrogenase, mitochondrial	7	7	0.11268	0.235071	0.417609	0.384225	0.138525	0.237535
LAMP1	P11279;P11279-2	Lysosome-associated membrane glycoprotein 1	3	3	0.86981	0.999773	0.868175	0.848331	0.83822	0.940915
CPSF7	Q8N684-2;Q8N684;Q8N684-3	Cleavage and polyadenylation specificity factor subunit 7	5	5	-3.39363	-2.63796	-2.67617	-2.33798	-2.64054	-2.99514
TOMM34	Q15785	Mitochondrial import receptor subunit TOM34	2	2	-4.01786	-4.48857	-3.50712	-3.09442	-4.04873	-4.33725
HEXB	P07686	Beta-hexosaminidase subunit beta;Beta-hexosaminidase subunit beta chain B;Beta-hexosaminidase subunit beta chain A	9	9	0.159435	0.267248	0.488706	0.11009	0.45661	0.419237
EIF3L	Q9Y262-2;Q9Y262	Eukaryotic translation initiation factor 3 subunit L	10	10	1.44708	1.52013	1.41943	1.35031	1.47926	1.46254
GZMA	P12544-2;P12544	Granzyme A	8	8	0.832413	0.944616	0.746369	0.846108	0.76253	0.902379
ECI1	P42126;P42126-2	Enoyl-CoA delta isomerase 1, mitochondrial	3	3	-2.15086	-1.83907	-1.65624	-1.77668	-1.95903	-1.93338
HPCAL1;HPCA	P37235;P84074	Hippocalcin-like protein 1;Neuron-specific calcium-binding protein hippocalcin	11	6	1.62194	1.63225	1.61693	1.5463	1.49696	1.6317
PCNA	P12004	Proliferating cell nuclear antigen	4	4	-1.10094	-0.803242	-0.919559	-0.57302	-0.433066	-0.93028
ITGAM	P11215;P11215-2	Integrin alpha-M	19	19	1.84846	1.9675	1.88596	1.78982	1.5557	1.85981
CHKB	Q9Y259	Choline/ethanolamine kinase	2	2	-1.75277	-2.14102	-1.6556	-1.88277	-1.66649	-1.88472
SF3B4	Q15427	Splicing factor 3B subunit 4	2	2	-0.845167	-0.870626	-0.979342	-1.20005	-0.879956	-0.884866
COPS4	Q9BT78-2;Q9BT78	COP9 signalosome complex subunit 4	6	6	0.679973	0.731873	0.657053	0.604778	0.651955	0.725666
DDX1	Q92499;Q92499-3;Q92499-2	ATP-dependent RNA helicase DDX1	10	10	0.496907	0.46978	0.630319	0.564209	0.582089	0.438112
BANK1	Q8NDB2-4;Q8NDB2-3;Q8NDB2-2;Q8NDB2	B-cell scaffold protein with ankyrin repeats	2	2	-0.672974	-0.919396	-0.73915	-1.00451	-1.37868	-1.01846
RPS6KA1	Q15418-4;Q15418;Q15418-2;Q15418-3	Ribosomal protein S6 kinase alpha-1	3	2	-3.18621	-2.73751	-1.8967	-2.86667	-2.69877	-2.75455
CNST	Q6PJW8;Q6PJW8-2;Q6PJW8-3	Consortin	6	6	0.119798	-0.0981146	0.202048	-0.0381553	0.173013	0.203208
SRSF6	Q13247;Q13247-3	Serine/arginine-rich splicing factor 6	5	3	1.12857	1.278	0.907525	1.27789	0.97337	1.07026
SGTB	Q96EQ0	Small glutamine-rich tetratricopeptide repeat-containing protein beta	2	2	-4.44459	-4.13321	-3.2479	-4.46173	-4.06568	-2.85307
PREP	P48147	Prolyl endopeptidase	15	14	1.04657	1.00828	1.00223	0.846071	1.05179	0.813528
TPM3	P06753	Tropomyosin alpha-3 chain	22	2	-1.9367	-1.7729	-2.1802	-1.81335	-3.18354	-2.22771
SSR4	P51571	Translocon-associated protein subunit delta	4	4	0.9933	0.926411	1.04637	1.09367	1.22667	0.915176
RPL5	P46777	60S ribosomal protein L5	10	10	1.37672	1.43766	1.01931	1.36064	1.37931	1.30114
EFTUD1	Q7Z2Z2;Q7Z2Z2-2	Elongation factor Tu GTP-binding domain-containing protein 1	4	4	-0.965564	-0.924076	-0.678223	-0.9448	-0.829653	-0.918637
USP4	Q13107-2;Q13107	Ubiquitin carboxyl-terminal hydrolase 4	3	2	-2.9838	-2.50733	-2.5468	-2.4741	-2.70558	-2.52067
AKAP13	Q12802-4;Q12802;Q12802-2	A-kinase anchor protein 13	2	2	-2.3677	-2.42711	-2.43627	-2.36818	-1.93959	-1.88689
ALAD	P13716;P13716-2	Delta-aminolevulinic acid dehydratase	8	8	1.26798	1.10353	1.39268	1.22041	1.2138	1.27317
TARDBP	Q13148;Q13148-4	TAR DNA-binding protein 43	5	5	0.147514	-0.0542495	0.279303	0.0207377	0.112244	0.319978
RAB3GAP2	Q9H2M9	Rab3 GTPase-activating protein non-catalytic subunit	9	9	0.682221	0.763708	0.915944	0.821589	0.816281	0.68061
PSMC1	P62191;P62191-2	26S protease regulatory subunit 4	9	9	1.34573	1.06626	1.15926	1.11368	1.1113	0.955877
DOCK2	Q92608	Dedicator of cytokinesis protein 2	16	15	1.04126	0.925796	0.81516	0.938082	0.995738	0.647383
RANBP2	P49792	E3 SUMO-protein ligase RanBP2	5	4	-3.26197	-3.37938	-2.97314	-2.51805	-3.47881	-2.99467
CNN2	Q99439;Q99439-2	Calponin-2	11	11	3.58492	3.58537	3.53755	3.42429	3.28614	3.61544
H2AFX	P16104	Histone H2AX	7	2	0.555984	-0.12428	0.208363	1.17392	0.371359	0.841528
RALB	P11234;P11234-2;P11234-3	Ras-related protein Ral-B	7	4	0.375544	0.174675	0.621734	0.374606	0.383984	0.277362
EVL	Q9UI08;Q9UI08-2;Q9UI08-4;Q9UI08-5;Q9UI08-3	Ena/VASP-like protein	8	8	0.0621323	0.00290288	-0.065968	0.299892	0.461259	0.175985
HNRNPA1;HNRNPA1L2	P09651-3;P09651-2;P09651;Q32P51	Heterogeneous nuclear ribonucleoprotein A1;Heterogeneous nuclear ribonucleoprotein A1, N-terminally processed;Heterogeneous nuclear ribonucleoprotein A1-like 2	14	13	3.33124	3.55	3.23041	3.35782	3.23618	3.46467
PSMF1	Q92530	Proteasome inhibitor PI31 subunit	3	3	-4.49316	-5.70923	-4.98264	-4.45579	-4.31342	-4.73808
ATP6V1C1	P21283	V-type proton ATPase subunit C 1	5	5	-0.515482	-0.624852	-0.544025	-0.895357	-0.598282	-1.03798
PPP1CC	P36873;P36873-2	Serine/threonine-protein phosphatase PP1-gamma catalytic subunit	16	2	-3.17079	-3.46711	-2.78016	-2.59753	-2.9636	-3.53662
	REV__Q96L91-4;REV__Q96L91-3;REV__Q96L91-5;REV__Q96L91-2;REV__Q96L91;P29833;P0C6M1		2	2	-0.611564	-0.678846	-1.12141	-0.881739	-0.854591	-0.529454
TPMT	P51580	Thiopurine S-methyltransferase	2	2	-1.32682	-1.25393	-1.73198	-1.47807	-1.14179	-1.90274
AGFG1	P52594-2;P52594-3;P52594;P52594-4	Arf-GAP domain and FG repeat-containing protein 1	3	3	-0.639817	-0.280125	-0.577746	-0.84451	-0.486249	-0.626645
RPS27A;UBA52;UBB;UBC	P62979;P62987;P0CG47;P0CG48	Ubiquitin-40S ribosomal protein S27a;Ubiquitin;40S ribosomal protein S27a;Ubiquitin-60S ribosomal protein L40;Ubiquitin;60S ribosomal protein L40;Polyubiquitin-B;Ubiquitin;Polyubiquitin-C;Ubiquitin	8	8	3.71801	3.93823	3.78438	3.65401	3.81926	3.61655
ASAP1	Q9ULH1;Q9ULH1-2	Arf-GAP with SH3 domain, ANK repeat and PH domain-containing protein 1	12	10	0.0693163	0.33034	0.433328	0.356745	0.225066	0.254675
HLA-DRA	P01903	HLA class II histocompatibility antigen, DR alpha chain	6	6	0.262006	0.523703	0.544685	0.38482	0.558876	0.519832
PTGES2	Q9H7Z7	Prostaglandin E synthase 2;Prostaglandin E synthase 2 truncated form	2	2	-4.43043	-4.44427	-4.55409	-4.34805	-3.69477	-3.7321
HIST1H1B	P16401	Histone H1.5	11	8	2.93199	3.29189	2.94262	3.04307	3.0253	2.56775
VAV1	P15498-2;P15498	Proto-oncogene vav	10	9	0.20464	-0.010069	-0.0283105	0.0312497	0.0491283	0.0307677
DPP7	Q9UHL4	Dipeptidyl peptidase 2	8	8	0.416945	0.554275	0.448283	0.487271	0.306862	0.385272
ARAF;RAF1;BRAF	P10398;P04049;P04049-2;P15056	Serine/threonine-protein kinase A-Raf;RAF proto-oncogene serine/threonine-protein kinase;Serine/threonine-protein kinase B-raf	2	2	-0.989678	-1.07497	-1.01297	-1.03349	-1.42066	-1.3893
RPN1	P04843	Dolichyl-diphosphooligosaccharide--protein glycosyltransferase subunit 1	26	26	3.52395	3.48355	3.43689	3.42635	3.48069	3.52066
PGLS	O95336	6-phosphogluconolactonase	10	10	1.95174	2.06763	2.17565	1.99085	2.16178	2.04199
PAFAH1B1	P43034;Q5IS43	Platelet-activating factor acetylhydrolase IB subunit alpha	7	7	0.696148	0.552701	0.683497	0.504708	0.441085	0.464833
SEC13	P55735-2;P55735;P55735-4;P55735-3	Protein SEC13 homolog	4	4	-0.943345	-0.740015	-1.13617	-0.980644	-1.19072	-0.7514
SLMAP	Q14BN4;Q14BN4-2;Q14BN4-3;Q14BN4-4;Q14BN4-5;Q14BN4-7;Q14BN4-6	Sarcolemmal membrane-associated protein	8	8	0.857212	0.861801	0.899815	0.63971	0.780543	0.773791
ESYT1	Q9BSJ8;Q9BSJ8-2	Extended synaptotagmin-1	30	30	3.59479	3.49826	3.50595	3.56472	3.44897	3.44112
VAV3	Q9UKW4-2;Q9UKW4;Q9UKW4-4	Guanine nucleotide exchange factor VAV3	3	2	-4.43088	-4.39229	-4.53306	-5.03561	-4.74811	-4.31979
ACSL4	O60488-2;O60488	Long-chain-fatty-acid--CoA ligase 4	5	4	-0.594834	-0.537338	-0.484845	-0.0928002	-0.374883	-0.603031
UBA5	Q9GZZ9-2;Q9GZZ9	Ubiquitin-like modifier-activating enzyme 5	3	3	-0.851437	-0.940242	-0.908591	-0.601014	-0.885379	-0.691762
UBA7	P41226	Ubiquitin-like modifier-activating enzyme 7	22	22	2.43322	2.3602	2.42873	2.26979	2.32666	2.32833
ARHGEF6	Q15052;Q15052-2	Rho guanine nucleotide exchange factor 6	4	2	-1.0948	-1.14347	-1.48257	-1.1695	-1.4768	-1.05233
GNB5	O14775-3;O14775-2;O14775	Guanine nucleotide-binding protein subunit beta-5	3	3	-1.6721	-2.30428	-1.78169	-1.87746	-1.12133	-1.77838
OXCT1	P55809;P55809-2	Succinyl-CoA:3-ketoacid coenzyme A transferase 1, mitochondrial	9	9	0.920368	0.888294	0.699759	0.969568	0.695833	0.832342
TSPO	P30536	Translocator protein	3	3	-0.143159	0.15414	0.31313	0.234136	-0.000169493	0.077233
PIP4K2A	P48426	Phosphatidylinositol 5-phosphate 4-kinase type-2 alpha	16	2	2.95833	3.05144	2.96468	2.96908	2.84074	2.99339
PBDC1	Q9BVG4	Protein PBDC1	4	4	-0.595734	-0.928067	-0.768733	-1.06253	-0.877763	-0.922123
TOP1	P11387	DNA topoisomerase 1	3	3	-0.718011	-0.754979	-1.06347	-0.67667	-0.777708	-1.11092
ZAP70	P43403;P43403-3;P43403-2	Tyrosine-protein kinase ZAP-70	6	5	-1.04165	-0.831274	-0.94459	-0.727697	-0.815554	-0.85913
HECTD3	Q5T447;Q5T447-2	E3 ubiquitin-protein ligase HECTD3	5	5	-0.817039	-1.10211	-1.25231	-1.19579	-0.88661	-1.14031
ALDOA	P04075;P04075-2	Fructose-bisphosphate aldolase A	29	23	6.27259	6.29663	6.31099	6.19095	6.13453	6.25505
VAMP7	P51809;P51809-2;P51809-3	Vesicle-associated membrane protein 7	6	6	0.0986424	-0.224497	0.105442	0.12343	-0.00661416	0.000325674
SLAIN2	Q9P270	SLAIN motif-containing protein 2	3	3	-1.76438	-1.93585	-1.84888	-2.16795	-2.19815	-1.84497
CLTA	P09496-2;P09496-4;P09496-3;P09496;P09496-5	Clathrin light chain A	9	9	2.95648	3.08933	3.17595	3.04839	3.06173	3.06254
TBCB	Q99426-2;Q99426	Tubulin-folding cofactor B	7	7	0.294175	0.856651	0.822163	0.766833	0.61208	0.976094
TPD52	P55327-8;P55327-2;P55327-4;P55327;P55327-7;P55327-5;P55327-6;P55327-3	Tumor protein D52	3	3	-1.92308	-1.706	-2.38777	-1.82386	-1.78896	-2.27009
F13A1	P00488	Coagulation factor XIII A chain	42	42	6.27857	6.12308	6.22303	6.08816	5.97308	6.13231
NDUFS7	O75251-2;O75251	NADH dehydrogenase [ubiquinone] iron-sulfur protein 7, mitochondrial	2	2	-1.8554	-1.36258	-1.53656	-1.05972	-1.54175	-1.33534
APOE	P02649	Apolipoprotein E	4	4	-1.04011	-1.03791	-0.932988	-0.940742	-1.09518	-0.782777
GOLGB1	Q14789-4;Q14789-3;Q14789;Q14789-2	Golgin subfamily B member 1	3	3	-4.02094	-3.6069	-3.85527	-3.63373	-3.10847	-3.53145
H2AFV;H2AFZ	Q71UI9;P0C0S5;Q71UI9-3;Q71UI9-4;Q71UI9-2	Histone H2A.V;Histone H2A.Z	5	3	2.76841	2.96171	2.80761	3.04539	3.03586	3.0046
C11orf54	Q9H0W9-3;Q9H0W9-2;Q9H0W9;Q9H0W9-4	Ester hydrolase C11orf54	3	3	-1.26748	-1.28182	-1.58812	-1.32653	-1.23295	-1.43389
NDUFA5	Q16718-2;Q16718	NADH dehydrogenase [ubiquinone] 1 alpha subcomplex subunit 5	5	5	0.0478122	0.218181	0.320528	0.169883	0.372631	0.113752
KMT2A	Q03164-2;Q03164;Q03164-3	Histone-lysine N-methyltransferase 2A;MLL cleavage product N320;MLL cleavage product C180	2	2	-2.36596	-2.34559	-2.86671	-2.5916	-3.02627	-2.14996
MSN	P26038	Moesin	51	40	6.58968	6.75688	6.60772	6.65784	6.59628	6.59708
CHMP2A	O43633	Charged multivesicular body protein 2a	3	3	-0.164498	0.177085	-0.0230154	-0.271676	-0.206466	-0.0532416
SNRNP70	P08621-2;P08621;P08621-3	U1 small nuclear ribonucleoprotein 70 kDa	6	6	-0.0941212	-0.213575	-0.0667846	-0.0794744	-0.0117783	-0.183927
LIMS1	P48059;P48059-4;P48059-2;P48059-5;P48059-3	LIM and senescent cell antigen-like-containing domain protein 1	22	16	5.1045	4.92257	5.25507	5.02487	5.02547	5.17966
RAB8B	Q92930	Ras-related protein Rab-8B	8	3	-0.716005	-0.514786	-0.734325	-0.830566	-0.570381	-0.756746
ENPP4	Q9Y6X5	Bis(5-adenosyl)-triphosphatase ENPP4	5	5	-0.311526	-0.532218	-0.588584	-0.676517	-0.325663	-0.714219
PVALB	P20472	Parvalbumin alpha	2	2	-4.42254	-4.42728	-4.19215	-2.24657	-4.56554	-3.50035
PPP3CA	Q08209-3;Q08209-2;Q08209;Q08209-5	Serine/threonine-protein phosphatase 2B catalytic subunit alpha isoform	7	3	0.508425	0.501444	0.342062	0.584396	0.376688	0.115937
CDV3	Q9UKY7-2;Q9UKY7	Protein CDV3 homolog	2	2	0.147104	0.288757	-0.0169198	0.171638	-0.129468	0.262097
CD55	P08174-4;P08174;P08174-3;P08174-5;P08174-2;P08174-6;P08174-7	Complement decay-accelerating factor	3	3	-0.68704	-0.392231	-0.173718	-0.338304	-0.616722	-0.342848
GNB4	Q9HAV0	Guanine nucleotide-binding protein subunit beta-4	11	4	-0.48448	-0.24008	-0.240227	-0.309071	-0.114495	-0.342051
DYNC1LI1	Q9Y6G9	Cytoplasmic dynein 1 light intermediate chain 1	3	3	-1.14411	-1.54063	-1.79451	-1.39836	-1.57329	-1.38587
CBX1	P83916	Chromobox protein homolog 1	3	2	-3.69572	-2.94484	-3.12505	-3.27823	-2.54215	-2.95883
GIGYF2	Q6Y7W6-4;Q6Y7W6-5;Q6Y7W6;Q6Y7W6-3	PERQ amino acid-rich with GYF domain-containing protein 2	2	2	-4.43294	-4.24787	-4.36301	-4.32725	-5.08413	-4.71727
FKBP2	P26885	Peptidyl-prolyl cis-trans isomerase FKBP2	5	5	0.890851	0.765356	0.797538	0.637269	0.83022	0.739028
KIAA2026	Q5HYC2-2;Q5HYC2	Uncharacterized protein KIAA2026	2	2	-0.146786	0.108622	-0.173784	-0.490859	-0.227524	0.0512028
ACADSB	P45954-2;P45954	Short/branched chain specific acyl-CoA dehydrogenase, mitochondrial	6	6	-0.491785	-0.591337	-0.359863	-0.583089	-0.408604	-0.486318
COX7B	P24311	Cytochrome c oxidase subunit 7B, mitochondrial	2	2	0.509952	0.470722	0.521038	0.400551	0.427013	0.224299
FARSA	Q9Y285-2;Q9Y285	Phenylalanine--tRNA ligase alpha subunit	3	3	-1.45367	-1.42303	-1.61079	-2.13788	-1.36452	-1.64758
PSMB9	P28065-2;P28065	Proteasome subunit beta type-9	6	6	1.29763	1.16167	0.91906	0.985601	1.02687	1.35701
ARHGAP6	O43182-5;O43182-3;O43182-2;O43182-4;O43182	Rho GTPase-activating protein 6	11	11	0.860846	0.947527	1.10372	1.04489	0.888467	0.916523
ILKAP	Q9H0C8	Integrin-linked kinase-associated serine/threonine phosphatase 2C	4	4	-1.52501	-1.29196	-1.28513	-1.42846	-1.19381	-1.30621
SF3B5	Q9BWJ5	Splicing factor 3B subunit 5	2	2	-2.1367	-1.97166	-1.45433	-2.09357	-1.72005	-2.01837
CPNE1	Q99829	Copine-1	9	9	0.510545	0.661409	0.625106	0.706361	0.573338	0.748142
TUBB1	Q9H4B7	Tubulin beta-1 chain	25	19	6.32601	6.26751	6.24933	6.2083	5.99485	6.30711
SNX6	Q9UNH7;Q9UNH7-2	Sorting nexin-6;Sorting nexin-6, N-terminally processed	7	7	0.75141	0.865139	0.912638	0.933353	1.01086	0.747316
ETFA	P13804;P13804-2	Electron transfer flavoprotein subunit alpha, mitochondrial	11	11	2.21273	2.31084	2.1653	2.2366	2.18774	2.26803
NDUFS2	O75306-2;O75306	NADH dehydrogenase [ubiquinone] iron-sulfur protein 2, mitochondrial	4	4	-0.746537	-1.00836	-0.923344	-0.96939	-0.979646	-0.977272
EML3	Q32P44-2;Q32P44	Echinoderm microtubule-associated protein-like 3	4	4	-1.52047	-1.52084	-1.70885	-1.40988	-1.69012	-1.7605
BSG	P35613-2;P35613;P35613-3;P35613-4	Basigin	4	4	0.738199	0.702915	0.578254	0.738869	0.491733	0.712743
ITPR2	Q14571	Inositol 1,4,5-trisphosphate receptor type 2	5	4	-0.245487	-0.722076	-0.583632	-0.664811	-0.585626	-0.739638
MAPKAPK3	Q16644	MAP kinase-activated protein kinase 3	5	3	0.286432	0.395385	0.493307	0.427923	0.361731	0.335871
CYFIP2	Q96F07-2;Q96F07	Cytoplasmic FMR1-interacting protein 2	23	4	-1.21167	-0.733781	-0.79617	-0.777911	-0.816825	-0.886417
EIF3I	Q13347	Eukaryotic translation initiation factor 3 subunit I	9	9	1.28101	1.38633	1.06054	1.24538	1.26491	1.35962
PLBD1	Q6P4A8	Phospholipase B-like 1;Phospholipase B-like 1 chain A;Phospholipase B-like 1 chain B;Phospholipase B-like 1 chain C	2	2	-3.65787	-2.38187	-2.55493	-2.47879	-2.45683	-2.88562
TST	Q16762	Thiosulfate sulfurtransferase	6	6	0.922614	1.13102	0.935157	1.02397	0.846026	0.958612
DNAJB1	P25685-2;P25685	DnaJ homolog subfamily B member 1	7	7	1.46885	1.48472	1.42491	1.27183	1.50046	1.41762
CALU	O43852;O43852-3;O43852-5;O43852-2;O43852-4;O43852-9;O43852-6;O43852-13;O43852-14;O43852-15;O43852-11;O43852-8;O43852-10	Calumenin	10	10	2.31476	2.06583	2.17074	2.03359	1.86156	2.15854
UCHL5	Q9Y5K5-2;Q9Y5K5-4;Q9Y5K5-3;Q9Y5K5	Ubiquitin carboxyl-terminal hydrolase isozyme L5	4	4	-0.984682	-1.45044	-1.51312	-1.28265	-1.45956	-1.29373
NUCB2	P80303-2;P80303	Nucleobindin-2;Nesfatin-1	4	4	-0.558408	-0.442177	-0.496104	-0.84773	-0.618091	-0.537948
SRC	P12931;P12931-2	Proto-oncogene tyrosine-protein kinase Src	20	16	3.79867	3.72354	3.9858	3.79139	3.74329	3.85729
ETHE1	O95571	Persulfide dioxygenase ETHE1, mitochondrial	5	5	-1.09403	-0.830739	-0.82066	-0.954809	-0.805078	-0.882155
SNRPD3	P62318-2;P62318	Small nuclear ribonucleoprotein Sm D3	3	3	-0.550674	-0.394659	-0.971597	-0.391427	-0.603866	-0.678276
CAND1	Q86VP6;Q86VP6-2	Cullin-associated NEDD8-dissociated protein 1	31	31	3.01235	3.00724	3.05858	3.10014	3.07143	2.97392
NDUFA8	P51970	NADH dehydrogenase [ubiquinone] 1 alpha subcomplex subunit 8	3	3	-0.767353	-0.586057	-0.934869	-0.681789	-0.860879	-0.680291
SLC9A3R1	O14745	Na(+)/H(+) exchange regulatory cofactor NHE-RF1	8	8	1.35071	1.39411	1.18193	1.29886	1.38791	1.34608
CA2	P00918	Carbonic anhydrase 2	13	13	4.03015	3.85335	3.8385	4	3.76459	3.51795
RBM14	Q96PK6;Q96PK6-2	RNA-binding protein 14	6	6	0.0895931	0.299751	-0.0585737	0.223109	0.0513766	0.119913
USP14	P54578-2;P54578;P54578-3	Ubiquitin carboxyl-terminal hydrolase 14	8	8	2.03986	1.88499	1.89373	1.75563	2.00747	1.8092
ADAR	P55265-5;P55265-3;P55265-2;P55265;P55265-4	Double-stranded RNA-specific adenosine deaminase	7	7	-0.945489	-0.682436	-0.874638	-0.901737	-0.928805	-0.883703
CECR1	Q9NZK5;Q9NZK5-2	Adenosine deaminase CECR1	7	7	-0.0858052	0.00475803	0.124362	0.166831	0.000866389	-0.086607
HSD17B12	Q53GQ0	Very-long-chain 3-oxoacyl-CoA reductase	7	7	-0.169872	-0.310468	0.119236	0.344979	-0.177352	-0.324728
NCK1	P16333	Cytoplasmic protein NCK1	4	3	-1.09514	-1.18322	-1.36896	-1.01449	-1.30858	-1.43857
FBL	P22087	rRNA 2-O-methyltransferase fibrillarin	5	5	1.45753	1.42148	1.28242	1.23752	1.37653	1.50366
RGS6	P49758-2;P49758-6;P49758-11;P49758-7;P49758-10;P49758-9;P49758-16;P49758-5;P49758-8;P49758-3;P49758;P49758-13;P49758-14;P49758-15;P49758-12	Regulator of G-protein signaling 6	5	5	-1.44387	-1.57767	-1.49789	-1.56529	-1.05729	-1.14118
DNAJC7	Q99615-2;Q99615	DnaJ homolog subfamily C member 7	4	4	-0.58547	-0.705977	-0.933817	-0.881504	-0.787607	-0.534335
GSTK1	Q9Y2Q3;Q9Y2Q3-3;Q9Y2Q3-2;Q9Y2Q3-4	Glutathione S-transferase kappa 1	6	6	1.58296	1.40786	1.46617	1.22167	1.34205	1.50787
RAB7A	P51149	Ras-related protein Rab-7a	12	12	3.21372	3.31009	3.31097	3.38059	3.27097	3.27685
H1FX	Q92522	Histone H1x	6	6	0.48437	0.419889	0.331909	0.986867	0.634794	0.662019
ARHGDIA	P52565;P52565-2	Rho GDP-dissociation inhibitor 1	9	9	3.21079	3.3254	3.17287	3.14889	3.2814	3.23946
ILF2	Q12905	Interleukin enhancer-binding factor 2	9	9	1.57927	1.72282	1.52152	1.66187	1.43975	1.62932
GP6	Q9HCN6-2;Q9HCN6;Q9HCN6-3	Platelet glycoprotein VI	4	4	1.40265	0.919757	1.60949	1.26193	1.30563	1.24815
CAD	P27708	CAD protein;Glutamine-dependent carbamoyl-phosphate synthase;Aspartate carbamoyltransferase;Dihydroorotase	13	13	-0.0516016	0.0221724	0.0821539	0.169567	-0.00160872	-0.0272964
PTER	Q96BW5-2;Q96BW5	Phosphotriesterase-related protein	2	2	-3.18313	-2.50419	-2.29809	-2.84191	-2.05797	-2.77554
PSMA5	P28066;P28066-2	Proteasome subunit alpha type-5	7	7	1.26676	1.08997	1.1378	1.01512	1.02371	1.19584
FRYL	O94915	Protein furry homolog-like	4	3	-1.76503	-1.61441	-2.11799	-1.49927	-2.05256	-1.94074
ATP5B	P06576	ATP synthase subunit beta, mitochondrial	25	25	4.39768	4.45912	4.31558	4.38227	4.31932	4.4692
GGA1	Q9UJY5-3;Q9UJY5-2;Q9UJY5;Q9UJY5-6;Q9UJY5-4	ADP-ribosylation factor-binding protein GGA1	2	2	-6.99419	-7.36126	-6.06741	-4.7066	-7.21464	-7.17013
MESDC2	Q14696	LDLR chaperone MESD	4	4	0.708714	0.644493	0.635717	0.550581	0.292847	0.693853
STK38	Q15208	Serine/threonine-protein kinase 38	5	5	-0.720454	-0.603954	-0.839136	-0.998428	-0.942431	-0.520675
PCYOX1	Q9UHG3-2;Q9UHG3	Prenylcysteine oxidase 1	3	3	-1.3848	-1.72913	-1.99104	-1.44763	-1.98646	-1.6878
IMPA1	P29218;P29218-3;P29218-2	Inositol monophosphatase 1	4	4	-0.489688	-0.492773	-0.788499	-0.507892	-0.474005	-0.615503
ME1	P48163-2;P48163	NADP-dependent malic enzyme	3	3	-3.38534	-2.82092	-4.03519	-2.87978	-4.04328	-3.29572
VCP	P55072	Transitional endoplasmic reticulum ATPase	38	38	4.646	4.57801	4.62521	4.54085	4.48951	4.59587
NDUFA7	O95182	NADH dehydrogenase [ubiquinone] 1 alpha subcomplex subunit 7	3	3	-1.03856	-1.19669	-1.00005	-0.706307	-1.20223	-0.924336
SCYL1	Q96KG9-5;Q96KG9-3;Q96KG9-4;Q96KG9-6;Q96KG9-2;Q96KG9	N-terminal kinase-like protein	3	3	-1.93743	-2.19634	-1.63248	-2.19798	-1.77928	-1.88161
IKBKG	Q9Y6K9-2;Q9Y6K9;Q9Y6K9-3	NF-kappa-B essential modulator	2	2	-1.94123	-1.61173	-1.69347	-1.53575	-1.75521	-1.63742
USP47	Q96K76-4;Q96K76;Q96K76-2	Ubiquitin carboxyl-terminal hydrolase 47	10	10	0.365937	-0.00303197	0.197041	-0.0209103	0.0668323	-0.0989485
DDX46	Q7L014	Probable ATP-dependent RNA helicase DDX46	3	2	-1.84422	-0.860949	-2.25544	-1.31804	-1.49146	-2.18729
NAA50	Q9GZZ1;Q9GZZ1-2	N-alpha-acetyltransferase 50	3	3	-1.68909	-0.978666	-0.938971	-0.713367	-1.33583	-1.17347
DYNLL2	Q96FJ2	Dynein light chain 2, cytoplasmic	4	2	1.70428	1.61704	1.66132	1.65949	1.75339	1.80881
PYGB	P11216	Glycogen phosphorylase, brain form	35	27	3.6839	3.54056	3.63406	3.59518	3.40579	3.43971
EXOSC7	Q15024	Exosome complex component RRP42	2	2	-2.63997	-2.09167	-2.1433	-2.25695	-2.29362	-2.0142
YWHAB	P31946;P31946-2	14-3-3 protein beta/alpha;14-3-3 protein beta/alpha, N-terminally processed	16	8	2.69803	2.70139	2.54454	2.63284	2.73611	2.65393
WDR44	Q5JSH3-2;Q5JSH3;Q5JSH3-4	WD repeat-containing protein 44	21	21	2.63547	2.70791	2.65874	2.63581	2.66725	2.60926
ANK1	P16157-2;P16157-8;P16157-12;P16157-21;P16157;P16157-3;P16157-16;P16157-5;P16157-15;P16157-11;P16157-10;P16157-13;P16157-4;P16157-7;P16157-6;P16157-9;P16157-14	Ankyrin-1	8	8	-0.19657	-0.349593	-0.0415171	-0.115356	-0.370133	-0.0995208
GFPT1	Q06210-2;Q06210	Glutamine--fructose-6-phosphate aminotransferase [isomerizing] 1	5	5	-1.3226	-1.87566	-1.82185	-1.8598	-1.59629	-1.8868
HLA-DPA1	P20036	HLA class II histocompatibility antigen, DP alpha 1 chain	2	2	-1.26256	-1.08516	-1.25944	-1.18389	-1.39088	-1.2064
ELANE	P08246	Neutrophil elastase	2	2	-0.722356	-0.402394	-0.801055	-0.630207	-0.53379	-0.908224
PSMB7	Q99436	Proteasome subunit beta type-7	4	4	-0.0818948	0.0097554	0.10767	0.0778082	-0.0420471	-0.0364647
PFDN1	O60925	Prefoldin subunit 1	3	3	-0.754517	-0.948861	-0.668299	-0.781479	-0.77747	-0.85558
PI4KA	P42356	Phosphatidylinositol 4-kinase alpha	3	3	-2.02733	-2.19149	-2.34658	-2.25041	-2.00457	-2.34981
SUN2	Q9UH99-2;Q9UH99;Q9UH99-3	SUN domain-containing protein 2	15	15	2.15411	2.25779	2.01242	2.22653	2.20487	2.01922
OTUB1	Q96FW1	Ubiquitin thioesterase OTUB1	5	5	0.703781	0.640113	0.739125	0.307032	0.577873	0.536461
ALDH16A1	Q8IZ83;Q8IZ83-3	Aldehyde dehydrogenase family 16 member A1	9	9	0.543038	0.587123	0.565513	0.681398	0.682586	0.548965
TMED10	P49755	Transmembrane emp24 domain-containing protein 10	5	5	1.59711	1.96786	1.96448	1.71435	2.05841	2.02854
SFXN1	Q9H9B4	Sideroflexin-1	8	7	0.66883	0.474501	0.271139	0.551024	0.490371	0.531794
CORO1B	Q9BR76	Coronin-1B	11	11	1.87079	1.70234	1.91526	1.82517	1.76723	1.97356
SMARCC2;SMARCC1	Q8TAQ2-2;Q8TAQ2-3;Q8TAQ2;Q92922	SWI/SNF complex subunit SMARCC2;SWI/SNF complex subunit SMARCC1	4	4	-0.804348	-0.785581	-0.638979	-0.789527	-0.78081	-0.76405
SMS	P52788-2;P52788	Spermine synthase	4	4	0.301114	0.399419	0.426683	0.454862	0.410997	0.317655
PNPLA6	Q8IY17-5;Q8IY17-2;Q8IY17-3;Q8IY17	Neuropathy target esterase	2	2	-3.69028	-3.61795	-4.18208	-4.39167	-3.24917	-4.37112
C9orf64	Q5T6V5	UPF0553 protein C9orf64	2	2	-2.13252	-2.19539	-1.71255	-1.85957	-1.92992	-2.3522
CLU	P10909-4;P10909-6;P10909;P10909-5;P10909-2;P10909-3	Clusterin;Clusterin beta chain;Clusterin alpha chain	12	12	2.67285	2.70581	2.86931	2.657	2.69053	2.94621
TUBA4A	P68366-2;P68366	Tubulin alpha-4A chain	26	7	4.74502	4.70237	4.74382	4.48933	4.33305	4.7421
BLOC1S1	P78537-2;P78537	Biogenesis of lysosome-related organelles complex 1 subunit 1	2	2	-2.36437	-2.88707	-2.55896	-1.81606	-2.52145	-2.42751
PUF60	Q9UHX1-4;Q9UHX1-6;Q9UHX1-3;Q9UHX1-5;Q9UHX1-2;Q9UHX1	Poly(U)-binding-splicing factor PUF60	5	5	-0.937558	-0.836666	-0.869498	-0.726216	-0.818784	-0.890994
GCN1L1	Q92616	Translational activator GCN1	10	10	-1.52427	-1.32146	-1.29548	-1.47433	-1.16866	-1.31922
PPP2CA;PPP2CB	P67775;P67775-2;P62714	Serine/threonine-protein phosphatase 2A catalytic subunit alpha isoform;Serine/threonine-protein phosphatase 2A catalytic subunit beta isoform	10	10	1.11948	1.08248	1.28833	1.05122	1.21288	1.14542
WASF2	Q9Y6W5;Q9Y6W5-2	Wiskott-Aldrich syndrome protein family member 2	11	11	0.288849	0.270341	0.283676	0.28255	0.324648	0.289075
FLOT1	O75955;O75955-2	Flotillin-1	11	11	0.431834	0.327076	0.321245	0.361193	0.243624	0.379141
PRMT5	O14744-2;O14744;O14744-4;O14744-3;O14744-5	Protein arginine N-methyltransferase 5;Protein arginine N-methyltransferase 5, N-terminally processed	2	2	-1.67815	-1.62596	-1.47401	-1.8784	-1.94053	-2.01221
ATP8A1	Q9Y2Q0-3;Q9Y2Q0-2;Q9Y2Q0	Phospholipid-transporting ATPase IA	10	10	0.585453	0.622598	0.798086	0.632836	0.732229	0.559384
DENND4C	Q5VZ89-5;Q5VZ89-3;Q5VZ89;Q5VZ89-7	DENN domain-containing protein 4C	3	3	-2.49351	-2.43083	-2.71157	-2.46152	-2.86556	-2.42045
STRN	O43815;O43815-2	Striatin	6	6	-0.0358894	0.0780759	0.371295	0.0360842	0.0224857	0.136403
RPL15	P61313;P61313-2	60S ribosomal protein L15	5	5	1.39748	1.4206	1.36318	1.25498	1.4655	1.08012
DNM1	Q05193-3;Q05193;Q05193-5;Q05193-2	Dynamin-1	14	5	0.0439189	0.374941	0.21987	0.497786	0.416079	0.247684
ERLIN2	O94905	Erlin-2	6	3	0.320407	0.1663	0.301505	-0.0952199	-0.077962	0.229885
TBC1D10B	Q4KMP7	TBC1 domain family member 10B	2	2	-3.0829	-3.19537	-3.14986	-2.90251	-3.16508	-2.74417
PSMD7	P51665	26S proteasome non-ATPase regulatory subunit 7	8	8	0.329107	0.426545	0.392154	0.168848	0.192351	0.391608
NIPSNAP1	Q9BPW8	Protein NipSnap homolog 1	3	2	-2.49821	-2.02131	-2.49577	-2.22899	-2.59787	-2.42574
PICALM	Q13492-3;Q13492-2;Q13492-5;Q13492;Q13492-4	Phosphatidylinositol-binding clathrin assembly protein	7	7	-1.03648	-0.744573	-0.775407	-1.04031	-1.20572	-1.21635
SERPINB9	P50453	Serpin B9	16	14	2.3769	2.5902	2.50223	2.60584	2.51609	2.60294
MAPK14	Q16539;Q16539-2;Q16539-5;Q16539-3;Q16539-4	Mitogen-activated protein kinase 14	9	8	0.615711	0.544666	0.828155	0.569928	0.570692	0.71697
GLRX3	O76003	Glutaredoxin-3	5	4	0.331945	0.199856	0.198225	0.0138361	0.22259	0.273263
PSMD13	Q9UNM6;Q9UNM6-2	26S proteasome non-ATPase regulatory subunit 13	13	13	2.09156	1.97727	2.07721	2.22646	2.18553	1.98492
CYB5R1	Q9UHQ9	NADH-cytochrome b5 reductase 1	8	8	0.861418	0.922225	1.05486	0.975671	0.814143	1.04531
VPS13A	Q96RL7-4;Q96RL7-2;Q96RL7-3;Q96RL7	Vacuolar protein sorting-associated protein 13A	6	6	-0.79827	-1.26083	-1.12273	-1.17087	-1.30076	-1.11152
RAN	P62826	GTP-binding nuclear protein Ran	11	11	2.66408	3.09027	2.95249	2.98809	3.02187	3.05299
PRKCQ	Q04759;Q04759-2;Q04759-3	Protein kinase C theta type	5	3	-2.25552	-2.18623	-1.89476	-1.45964	-2.1241	-2.33896
IFI16	Q16666-3;Q16666-2;Q16666;Q16666-6	Gamma-interferon-inducible protein 16	8	8	0.186607	0.184865	-0.3105	0.0102451	0.387516	-0.219921
PRDX4	Q13162	Peroxiredoxin-4	9	7	1.62932	1.40636	1.38486	1.55289	1.4428	1.28637
PIN1	Q13526	Peptidyl-prolyl cis-trans isomerase NIMA-interacting 1	2	2	-3.38264	-5.00405	-3.78064	-3.61499	-4.07438	-3.15438
ESD	P10768	S-formylglutathione hydrolase	9	9	2.34719	2.43424	2.36462	2.48427	2.44565	2.44051
RBBP4	Q09028-3;Q09028;Q09028-2;Q09028-4	Histone-binding protein RBBP4	5	3	0.00136027	0.0535446	-0.199848	0.0206096	0.0186429	-0.0277939
RPS24	P62847-2;P62847-3;P62847;P62847-4	40S ribosomal protein S24	3	3	-0.557238	-0.364301	-0.773179	-0.51596	-0.375827	-1.11951
ACO1	P21399	Cytoplasmic aconitate hydratase	9	9	0.31236	0.0823446	0.32775	0.188808	0.344874	0.257897
FKBP15	Q5T1M5;Q5T1M5-2	FK506-binding protein 15	2	2	-2.13294	-1.96489	-1.87248	-2.40055	-2.3769	-2.25355
UBL4A	P11441	Ubiquitin-like protein 4A	2	2	-2.98081	-2.73143	-2.67076	-2.79145	-2.69696	-2.87821
CCT3	P49368;P49368-2	T-complex protein 1 subunit gamma	21	21	2.96072	2.93053	2.86817	2.94914	2.95679	2.80434
EIF4G2	P78344-2;P78344	Eukaryotic translation initiation factor 4 gamma 2	10	10	0.92817	0.810522	0.71181	0.595117	0.910459	0.846421
HDDC3	Q8N4P3;Q8N4P3-2	Guanosine-3,5-bis(diphosphate) 3-pyrophosphohydrolase MESH1	3	3	-2.63256	-2.73554	-2.41526	-2.34082	-2.35726	-2.88908
NUDT5	Q9UKK9	ADP-sugar pyrophosphatase	4	4	0.255882	0.0775472	0.2348	0.144398	0.245835	0.356123
TEX10	Q9NXF1-2;Q9NXF1	Testis-expressed sequence 10 protein	2	2	-3.9691	-3.41096	-4.18515	-5.13551	-3.44289	-4.03728
CTSG	P08311	Cathepsin G	7	7	0.750097	0.673207	0.989864	0.706859	0.830748	0.703116
CERS2	Q96G23	Ceramide synthase 2	2	2	-1.33555	-0.722001	-1.11569	-1.32556	-1.09247	-1.38496
H3F3A	P84243	Histone H3.3	8	3	7.80998	8.45989	7.68145	8.06686	8.07131	7.81239
RPL3	P39023	60S ribosomal protein L3	10	10	1.92311	2.47545	2.22633	2.37436	2.59518	2.35346
TBC1D15	Q8TC07-2;Q8TC07-3;Q8TC07	TBC1 domain family member 15	6	6	-1.14469	-0.958609	-1.0087	-1.60185	-1.19507	-1.13784
RPL27	P61353	60S ribosomal protein L27	5	5	1.06133	1.05066	0.972564	1.44184	1.35945	1.07059
FASN	P49327	Fatty acid synthase;[Acyl-carrier-protein] S-acetyltransferase;[Acyl-carrier-protein] S-malonyltransferase;3-oxoacyl-[acyl-carrier-protein] synthase;3-oxoacyl-[acyl-carrier-protein] reductase;3-hydroxyacyl-[acyl-carrier-protein] dehydratase;Enoyl-[acyl-carrier-protein] reductase;Oleoyl-[acyl-carrier-protein] hydrolase	29	29	1.71799	1.62192	1.54846	1.63948	1.71115	1.50203
VAPB	O95292;O95292-2	Vesicle-associated membrane protein-associated protein B/C	3	2	0.120633	0.048629	-0.0729134	0.0885272	-0.17643	0.113281
XPNPEP1	Q9NQW7;Q9NQW7-3;Q9NQW7-2;Q9NQW7-4	Xaa-Pro aminopeptidase 1	17	17	1.65257	1.58542	1.90837	1.65908	1.69873	1.59224
HLA-B	P01889	HLA class I histocompatibility antigen, B-7 alpha chain	12	6	2.77166	2.69823	2.68311	2.89867	2.79487	2.82101
CCDC6	Q16204	Coiled-coil domain-containing protein 6	4	4	-0.942022	-1.01655	-1.01098	-1.3998	-0.989015	-1.05243
NCKAP1	Q9Y2A7;Q9Y2A7-2	Nck-associated protein 1	8	8	0.781085	0.580525	0.75308	0.456753	0.521061	0.578076
NDUFS4	O43181	NADH dehydrogenase [ubiquinone] iron-sulfur protein 4, mitochondrial	2	2	-1.38463	-1.7452	-2.01842	-1.44771	-1.89882	-1.68962
FYN	P06241-3;P06241-2;P06241	Tyrosine-protein kinase Fyn	8	4	-2.13628	-1.71635	-1.46918	-2.09139	-1.74172	-1.47639
MOSPD2	Q8NHP6	Motile sperm domain-containing protein 2	2	2	-4.43598	-4.07591	-4.11879	-4.96655	-4.75026	-4.31974
EHBP1L1	Q8N3D4	EH domain-binding protein 1-like protein 1	3	3	-2.6234	-2.98372	-4.24485	-3.10518	-2.4128	-3.5919
DIABLO	Q9NR28-2;Q9NR28-3;Q9NR28	Diablo homolog, mitochondrial	5	5	0.368401	0.355208	0.357361	0.400624	0.195258	0.220106
AARS	P49588;P49588-2	Alanine--tRNA ligase, cytoplasmic	21	21	1.67678	1.48045	1.53729	1.55622	1.52515	1.43255
CLEC1B	Q9P126-2;Q9P126	C-type lectin domain family 1 member B	4	4	0.754183	0.59471	0.786188	0.427175	0.318232	0.587471
RPL10	P27635	60S ribosomal protein L10	5	5	0.631381	0.468534	0.18989	0.497579	0.606645	0.392649
NDUFB1	O75438;O75438-2	NADH dehydrogenase [ubiquinone] 1 beta subcomplex subunit 1	2	2	-1.77552	-1.20247	-1.18936	-1.18804	-1.4112	-1.43597
KHDRBS1	Q07666;Q07666-2	KH domain-containing, RNA-binding, signal transduction-associated protein 1	4	2	-0.288821	-0.0149199	0.00930622	-0.20689	0.0765141	-0.0419793
C20orf27	Q9GZN8;Q9GZN8-2	UPF0687 protein C20orf27	2	2	-0.986042	-1.40722	-1.28146	-1.18259	-1.3903	-1.8299
PTPN7	P35236;P35236-2;P35236-3	Tyrosine-protein phosphatase non-receptor type 7	2	2	-3.16924	-3.28322	-3.14206	-2.92629	-3.33616	-2.99739
ABCC4	O15439-2;O15439;O15439-4;O15439-3	Multidrug resistance-associated protein 4	4	4	-1.75883	-1.37192	-1.57061	-1.48101	-1.39919	-1.2529
VPS39	Q96JC1;Q96JC1-2	Vam6/Vps39-like protein	3	3	-1.24273	-1.37742	-1.4346	-1.85527	-1.99219	-1.08083
CASP3	Q5IS99;Q5IS54;P42574	Caspase-3;Caspase-3 subunit p17;Caspase-3 subunit p12	6	6	-0.460534	-0.710882	-0.46654	-0.537418	-0.487384	-0.555569
NTPCR	Q9BSD7	Cancer-related nucleoside-triphosphatase	2	2	-5.00308	-5.42917	-5.07024	-4.99542	-4.71413	-5.29319
TSC22D4;TSC22D1;TSC22D2	Q9Y3Q8-2;Q9Y3Q8;Q15714-2;Q15714-3;O75157-2;O75157;Q15714	TSC22 domain family protein 4;TSC22 domain family protein 1;TSC22 domain family protein 2	2	2	-0.638685	-0.489754	-0.487884	-0.98881	-0.816531	-0.588703
GABPA	Q06546	GA-binding protein alpha chain	2	2	-2.12641	-2.65947	-2.18878	-2.83304	-2.69548	-2.87824
SNAP23	O00161;O00161-2	Synaptosomal-associated protein 23	11	11	1.94736	2.00411	2.10744	2.12455	1.86558	2.18402
PSMB8	P28062-2;P28062	Proteasome subunit beta type-8	5	5	0.613655	0.860516	0.776804	0.834246	0.935851	0.748005
PAIP1	Q9H074-3;Q9H074-2;Q9H074	Polyadenylate-binding protein-interacting protein 1	2	2	-2.62543	-3.5048	-2.9485	-2.95933	-2.44504	-2.76175
CAT	P04040	Catalase	27	27	4.14858	4.25456	4.21993	4.03914	4.07789	4.20406
PRPF6	O94906-2;O94906	Pre-mRNA-processing factor 6	3	3	-1.83837	-1.56158	-1.92651	-1.84937	-1.74008	-1.69317
PHKB	Q93100-4;Q93100-3;Q93100-2;Q93100	Phosphorylase b kinase regulatory subunit beta	2	2	-2.48794	-3.00156	-3.17659	-2.75217	-3.14745	-2.74452
ARL6IP1	Q15041;Q15041-2;Q15041-3	ADP-ribosylation factor-like protein 6-interacting protein 1	2	2	-0.291309	0.0698123	0.196587	-0.245457	0.0226729	0.45387
COPG1	Q9Y678	Coatomer subunit gamma-1	22	19	1.92663	1.93941	1.88214	1.94494	1.9312	1.79654
ENDOD1	O94919	Endonuclease domain-containing 1 protein	15	15	1.89749	1.8145	1.92067	2.00063	1.81105	1.91461
FAM101B	Q8N5W9	Filamin-interacting protein FAM101B	2	2	-2.78691	-2.24421	-2.86703	-2.78111	-2.58733	-2.5379
HIST1H4A	P62805	Histone H4	12	12	7.78868	7.84432	7.59166	8.25528	8.07782	8.09578
CLPP	Q16740	ATP-dependent Clp protease proteolytic subunit, mitochondrial	2	2	-2.13085	-1.89482	-2.26882	-2.1424	-2.01991	-2.02036
PARVB	Q9HBI1-3;Q9HBI1;Q9HBI1-2	Beta-parvin	15	15	4.40995	4.19333	4.58308	4.33796	4.3275	4.35262
PLAA	Q9Y263	Phospholipase A-2-activating protein	4	4	-1.50226	-1.62127	-1.3577	-1.88265	-2.26995	-1.7316
IMMT	Q16891-2;Q16891-4;Q16891;Q16891-3	MICOS complex subunit MIC60	20	20	2.48622	2.49356	2.53365	2.47601	2.36597	2.36392
PHB2	Q99623;Q99623-2	Prohibitin-2	16	16	2.61944	2.56922	2.57371	2.62576	2.43733	2.52464
PPP2R2A;PPP2R2B;PPP2R2D	P63151;P63151-2;Q00005-6;Q00005;Q00005-2;Q00005-3;Q66LE6;Q00005-4;Q00005-5;Q00005-7	Serine/threonine-protein phosphatase 2A 55 kDa regulatory subunit B alpha isoform;Serine/threonine-protein phosphatase 2A 55 kDa regulatory subunit B beta isoform;Serine/threonine-protein phosphatase 2A 55 kDa regulatory subunit B delta isoform	5	5	-1.08652	-1.07162	-0.607155	-1.22063	-0.871098	-0.957519
GSS	P48637;P48637-2	Glutathione synthetase	14	14	1.74444	1.77902	1.81401	1.89842	1.71529	1.81803
HINT3	Q9NQE9	Histidine triad nucleotide-binding protein 3	2	2	-1.60295	-1.53287	-1.56134	-1.6312	-1.60193	-1.96249
LSP1	P33241-3;P33241;P33241-2	Lymphocyte-specific protein 1	8	8	2.75336	3.03795	2.56552	2.8873	2.82136	2.82899
PMPCA	Q10713;Q10713-2	Mitochondrial-processing peptidase subunit alpha	3	3	-1.55171	-1.44515	-1.60267	-1.19016	-1.31583	-1.41831
EDC4	Q6P2E9-2;Q6P2E9	Enhancer of mRNA-decapping protein 4	4	4	-1.74479	-1.56827	-1.67612	-1.33006	-1.70127	-1.38325
QARS	P47897-2;P47897	Glutamine--tRNA ligase	12	12	1.23454	1.25827	0.95669	1.26329	1.26681	1.11591
CPPED1	Q9BRF8;Q9BRF8-2	Serine/threonine-protein phosphatase CPPED1	5	5	0.139355	0.30081	0.191232	0.0161402	0.286551	-0.055727
RTN1	Q5IS59;Q16799;Q16799-3;Q16799-2	Reticulon-1	4	4	0.619602	0.318791	0.447352	0.309518	0.406343	0.359991
ACTL6A	O96019-2;O96019	Actin-like protein 6A	2	2	-2.03735	-1.84901	-1.34476	-1.81066	-2.13931	-1.57677
PSMD8	P48556	26S proteasome non-ATPase regulatory subunit 8	5	5	0.859039	0.739722	0.744889	0.631306	0.767639	0.815369
LRPPRC	P42704	Leucine-rich PPR motif-containing protein, mitochondrial	19	19	1.27431	1.20231	1.1976	1.16363	1.27755	1.1449
PRKAR1A	P10644;P10644-2	cAMP-dependent protein kinase type I-alpha regulatory subunit;cAMP-dependent protein kinase type I-alpha regulatory subunit, N-terminally processed	15	15	3.18042	3.20774	3.23007	3.19479	3.19583	3.36057
MTAP	Q13126-4;Q13126;Q13126-3;Q13126-2;Q13126-7;Q13126-6;Q13126-5	S-methyl-5-thioadenosine phosphorylase	5	5	-0.522322	-0.481795	-0.436867	-0.379114	-0.582948	-0.272912
ATP5I	P56385	ATP synthase subunit e, mitochondrial	4	4	1.48253	1.5027	1.61317	1.5284	1.42917	1.68978
SF1	Q15637-4;Q15637-6;Q15637-3;Q15637-2;Q15637;Q15637-7;Q15637-5	Splicing factor 1	6	6	-0.850311	-1.04689	-0.979856	-0.844453	-0.899748	-0.728049
GTPBP2	Q9BX10-2;Q9BX10-4;Q9BX10	GTP-binding protein 2	8	8	1.1305	1.0628	1.14785	1.04092	0.754266	1.00791
ZYX	Q15942;Q15942-2	Zyxin	22	22	5.20775	5.0964	4.85853	5.15472	4.71876	5.23646
GP1BA	P07359	Platelet glycoprotein Ib alpha chain;Glycocalicin	15	15	4.7776	4.649	4.84982	4.81823	4.65585	4.78718
PDGFA	P04085-2;P04085	Platelet-derived growth factor subunit A	2	2	-2.50171	-2.09915	-1.95661	-2.03567	-2.39695	-2.16072
WDR1	O75083;O75083-3	WD repeat-containing protein 1	36	36	5.9878	5.99828	6.0573	5.93794	5.86817	5.89216
FAM63A	Q8N5J2-4;Q8N5J2-2;Q8N5J2;Q8N5J2-3	Protein FAM63A	4	3	-0.633652	-0.756149	-0.966438	-0.725158	-0.61224	-0.924601
ALDH9A1	P49189;P49189-3;P49189-2	4-trimethylaminobutyraldehyde dehydrogenase	11	11	0.66693	0.759576	0.618691	0.613505	0.627914	0.773114
IDH3B	O43837;O43837-3;O43837-2	Isocitrate dehydrogenase [NAD] subunit beta, mitochondrial	4	4	-0.932795	-1.31829	-1.12141	-1.3866	-1.13862	-1.44339
SF3B1	O75533	Splicing factor 3B subunit 1	12	12	-0.690124	-0.801028	-0.741422	-0.737526	-0.841696	-1.01766
DNAJA2	O60884	DnaJ homolog subfamily A member 2	8	8	0.798397	0.714341	0.748157	0.966606	0.886726	0.7286
DGKZ	Q13574-6;Q13574-2;Q13574-4;Q13574-7;Q13574-5;Q13574-3;Q13574	Diacylglycerol kinase zeta	2	2	-2.96336	-3.90828	-3.51712	-3.59522	-3.74525	-4.01953
RAD23B	P54727	UV excision repair protein RAD23 homolog B	12	9	2.29943	2.38033	2.35543	2.13452	2.05483	2.38865
ACOT13	Q9NPJ3-2;Q9NPJ3	Acyl-coenzyme A thioesterase 13;Acyl-coenzyme A thioesterase 13, N-terminally processed	3	3	-0.594134	-0.465467	-0.666094	-0.881975	-0.492487	-0.540893
GSPT1;GSPT2	P15170;P15170-2;P15170-3;Q8IYD1	Eukaryotic peptide chain release factor GTP-binding subunit ERF3A;Eukaryotic peptide chain release factor GTP-binding subunit ERF3B	13	13	1.56681	1.65097	1.54521	1.64273	1.35757	1.56923
CMPK1	P30085-3;P30085;P30085-2	UMP-CMP kinase	8	8	1.28741	1.27481	1.32285	1.27426	1.51659	1.29438
RBM12	Q9NTZ6	RNA-binding protein 12	4	4	-0.0834933	0.0482916	-0.252059	-0.0261369	-0.126916	0.00793925
PDHA1	P08559-3;P08559;P08559-2;P08559-4	Pyruvate dehydrogenase E1 component subunit alpha, somatic form, mitochondrial	8	8	0.570717	0.41551	0.461577	0.537828	0.588979	0.625552
GYG1	P46976;P46976-2;P46976-3	Glycogenin-1	6	6	0.698011	0.587558	0.69358	0.29997	0.666895	0.405874
HPSE	Q9Y251-2;Q9Y251;Q9Y251-3;Q9Y251-4	Heparanase;Heparanase 8 kDa subunit;Heparanase 50 kDa subunit	11	11	2.52098	2.58569	2.58501	2.73526	2.51164	2.62735
PSMB1	P20618	Proteasome subunit beta type-1	8	8	1.83165	1.85984	1.86303	1.6973	1.56618	1.87981
LSM3	P62310	U6 snRNA-associated Sm-like protein LSm3	2	2	-1.93438	-2.04842	-2.25115	-2.25144	-2.20975	-1.80923
TESC	Q96BS2-2;Q96BS2-3;Q96BS2	Calcineurin B homologous protein 3	2	2	-1.10038	-1.23469	-0.606141	-1.12228	-1.16785	-1.09527
DDX3X;DDX3Y	O00571-2;O00571;O15523-2;O15523	ATP-dependent RNA helicase DDX3X;ATP-dependent RNA helicase DDX3Y	14	14	1.54034	1.35059	1.54402	1.46414	1.65082	1.43545
GIMAP4	Q9NUV9	GTPase IMAP family member 4	16	16	2.51226	2.65135	2.46115	2.71724	2.79388	2.76496
TFRC	P02786	Transferrin receptor protein 1;Transferrin receptor protein 1, serum form	2	2	-2.63233	-2.6237	-2.55269	-2.60154	-3.71116	-2.99077
GNG11;GNGT1	P61952;P63211	Guanine nucleotide-binding protein G(I)/G(S)/G(O) subunit gamma-11;Guanine nucleotide-binding protein G(T) subunit gamma-T1	4	4	1.24046	1.17448	1.27862	0.946786	1.08021	1.16634
RAB32	Q13637	Ras-related protein Rab-32	12	10	1.91951	1.92921	1.98294	1.88925	1.77604	1.82493
VPS35	Q96QK1	Vacuolar protein sorting-associated protein 35	20	20	1.39228	1.23399	1.27434	1.20423	1.33761	1.21127
ANKRD13A	Q8IZ07	Ankyrin repeat domain-containing protein 13A	4	3	-3.39505	-2.68242	-2.82966	-2.59089	-3.20065	-2.41493
RPS2	P15880	40S ribosomal protein S2	9	9	2.09224	2.08807	2.10618	2.06285	2.31856	2.15266
2021-09-01	Q8WYJ6;Q8WYJ6-2	Septin-1	12	10	0.570149	0.537584	0.393913	0.430308	0.652623	0.444899
CUL2	Q13617;Q13617-2	Cullin-2	5	5	-1.3554	-1.36151	-1.25155	-1.21023	-1.29995	-1.43206
SRPR	P08240-2;P08240	Signal recognition particle receptor subunit alpha	4	4	-0.596683	-0.825206	-0.707513	-0.916995	-0.781144	-0.759821
PIP4K2C	Q8TBX8-2;Q8TBX8;Q8TBX8-3	Phosphatidylinositol 5-phosphate 4-kinase type-2 gamma	2	2	-1.26615	-1.4591	-1.61986	-1.69602	-1.5037	-1.20408
ITGB2	P05107	Integrin beta-2	24	24	3.28334	3.51581	3.34493	3.21668	3.28466	3.42724
FAM65B	Q9Y4F9-2;Q9Y4F9	Protein FAM65B	2	2	-2.63503	-2.16056	-2.71812	-2.95524	-2.2509	-2.54707
HOOK3	Q86VS8	Protein Hook homolog 3	4	4	-1.30943	-1.4382	-1.50034	-1.34657	-1.82775	-1.38087
SNX5	Q9Y5X3	Sorting nexin-5	9	9	-1.5214	-1.47569	-1.43531	-1.57241	-1.1471	-1.39648
PITPNA	Q00169	Phosphatidylinositol transfer protein alpha isoform	4	3	-0.945552	-0.714932	-0.826553	-0.905926	-0.886302	-0.98945
NUP210	Q8TEM1	Nuclear pore membrane glycoprotein 210	9	9	0.550367	0.547111	0.524334	0.559483	0.772965	0.610871
RBM17	Q96I25	Splicing factor 45	2	2	-2.36762	-2.64284	-2.24576	-1.5078	-2.52297	-2.52499
ENO1	P06733;P06733-2	Alpha-enolase	28	25	7.10854	7.35816	7.22583	7.09571	7.1144	7.20041
SUMO2	P61956-2;P61956	Small ubiquitin-related modifier 2	3	2	1.5569	1.73528	1.5078	1.54406	1.64963	1.63519
VPS4B	O75351	Vacuolar protein sorting-associated protein 4B	12	9	1.61336	1.57113	1.41533	1.53417	1.59119	1.60871
IQGAP1	P46940	Ras GTPase-activating-like protein IQGAP1	59	58	3.84412	4.0458	3.82248	3.89039	3.96474	3.84807
VPS4A	Q9UN37	Vacuolar protein sorting-associated protein 4A	7	3	-0.315461	-0.781567	-0.458806	-0.422357	-0.425268	-0.418018
PHB	P35232	Prohibitin	16	16	2.71406	2.84437	2.62615	2.78305	2.76744	2.72314
LSM8	O95777	U6 snRNA-associated Sm-like protein LSm8	6	6	-1.26193	-1.19807	-1.2215	-1.34967	-0.917344	-0.788242
UBA2	Q9UBT2;Q9UBT2-2	SUMO-activating enzyme subunit 2	6	6	-0.350202	-0.07509	-0.0571297	-0.0893634	-0.299546	0.0453908
CBX3	Q13185	Chromobox protein homolog 3	8	7	2.60591	4.38297	2.95734	3.10679	3.0819	3.04415
CPSF6	Q16630-3;Q16630;Q16630-2	Cleavage and polyadenylation specificity factor subunit 6	4	4	0.142971	0.0137214	0.40678	0.12435	0.391984	-0.051411
AHSA1	O95433-2;O95433	Activator of 90 kDa heat shock protein ATPase homolog 1	4	4	-1.31895	-1.53735	-1.26625	-1.30533	-1.51698	-1.25046
ARHGDIB	P52566	Rho GDP-dissociation inhibitor 2	11	11	5.05609	5.20811	4.99808	5.10692	4.99714	5.16877
VDAC2	P45880-2;P45880;P45880-1	Voltage-dependent anion-selective channel protein 2	14	14	3.03938	3.27582	3.25302	3.2474	3.12391	3.31127
BABAM1	Q9NWV8;Q9NWV8-3;Q9NWV8-2	BRISC and BRCA1-A complex member 1	2	2	-3.16968	-3.46427	-2.92418	-3.73266	-2.55592	-2.75844
CD36	P16671;P16671-3;P16671-4;P16671-2	Platelet glycoprotein 4	12	12	4.01695	3.75332	4.00959	4.26289	3.88844	3.88661
EXOC5	O00471	Exocyst complex component 5	3	3	-2.48897	-2.42191	-3.96534	-2.73752	-2.46354	-2.4289
RPLP0;RPLP0P6	P05388;P05388-2;Q8NHW5	60S acidic ribosomal protein P0;60S acidic ribosomal protein P0-like	9	9	2.22706	2.15185	2.32085	2.21547	2.481	2.12335
RAP1GAP2	Q684P5-3;Q684P5-2;Q684P5	Rap1 GTPase-activating protein 2	9	9	0.717584	0.536202	0.685293	0.740134	0.81561	0.573994
TROVE2	P10155;P10155-3;P10155-5;P10155-4	60 kDa SS-A/Ro ribonucleoprotein	9	9	0.291369	0.172178	-0.0251601	0.343626	0.188064	-0.0527593
ARRB1	P49407-2;P49407	Beta-arrestin-1	13	11	2.74283	2.67237	2.7669	2.57524	2.64383	2.63599
FGA	P02671;P02671-2	Fibrinogen alpha chain;Fibrinopeptide A;Fibrinogen alpha chain	38	38	6.87318	6.82008	6.71579	6.7222	6.6217	6.96516
NBEAL2	Q6ZNJ1-2;Q6ZNJ1;Q6ZNJ1-3	Neurobeachin-like protein 2	29	29	1.98279	2.03185	1.94143	2.04794	1.98019	1.89212
ATP6V0D1	P61421	V-type proton ATPase subunit d 1	6	6	0.462384	0.524027	0.515595	0.44746	0.0852372	0.445478
SKAP1	Q86WV1-2;Q86WV1	Src kinase-associated phosphoprotein 1	3	3	-2.36525	-2.33161	-3.056	-2.31091	-2.26696	-2.65284
DUT	P33316-2;P33316	Deoxyuridine 5-triphosphate nucleotidohydrolase, mitochondrial	3	3	-2.09745	-2.663	-2.11196	-1.86213	-2.51433	-2.16956
AP2M1	Q96CW1-2;Q96CW1	AP-2 complex subunit mu	8	8	1.19592	1.11718	1.27135	1.36483	1.14984	1.12356
DOCK10	Q96BY6;Q96BY6-3	Dedicator of cytokinesis protein 10	10	10	-0.264811	-0.475165	-0.359603	-0.391805	-0.223682	-0.179022
SART3	Q15020;Q15020-4;Q15020-2	Squamous cell carcinoma antigen recognized by T-cells 3	4	4	-1.94749	-1.36299	-1.26298	-1.6695	-1.4344	-1.54025
ATP1A1	P05023-3;P05023-4;P05023;P05023-2	Sodium/potassium-transporting ATPase subunit alpha-1	17	10	1.77708	1.8256	1.80407	1.80536	1.82012	1.92863
PSMB6	P28072	Proteasome subunit beta type-6	4	4	-0.22083	-0.705035	-0.482336	-0.621033	-0.954249	-0.506284
RPS14	P62263	40S ribosomal protein S14	5	5	0.249077	0.498824	0.355195	0.646903	0.457338	0.426373
ECH1	Q13011	Delta(3,5)-Delta(2,4)-dienoyl-CoA isomerase, mitochondrial	9	9	1.38533	1.39054	1.40818	1.47276	1.54796	1.3389
S100A12	P80511	Protein S100-A12;Calcitermin	5	5	1.94913	2.46963	2.18346	1.84335	2.19007	1.96175
COPS8	Q99627-2;Q99627	COP9 signalosome complex subunit 8	4	4	-1.66443	-1.66785	-1.84002	-1.7688	-1.74813	-1.57684
HSD17B8	Q92506	Estradiol 17-beta-dehydrogenase 8	2	2	-3.39847	-2.58561	-3.40253	-3.34513	-3.13571	-3.0017
BCL2L1	Q07817-2;Q07817-3;Q07817	Bcl-2-like protein 1	2	2	-1.25672	-1.70262	-1.54788	-1.70821	-1.68888	-1.48448
PPIL3	Q9H2H8;Q9H2H8-2	Peptidyl-prolyl cis-trans isomerase-like 3	3	3	-2.49284	-2.5263	-2.71548	-2.22393	-2.28424	-2.25567
IDH3A	P50213;P50213-2	Isocitrate dehydrogenase [NAD] subunit alpha, mitochondrial	8	8	0.101726	0.21998	0.173332	-0.158665	0.153627	0.0898226
LYST	Q99698	Lysosomal-trafficking regulator	2	2	-5.01794	-4.42525	-4.1098	-4.35028	-4.75688	-4.72478
SARNP	P82979	SAP domain-containing ribonucleoprotein	4	4	-0.0388185	-0.112962	-0.00698257	-0.106765	0.0132602	-0.0557033
SERPINB1	P30740;P30740-2	Leukocyte elastase inhibitor	23	22	4.34624	4.56186	4.4516	4.42974	4.36139	4.3157
DAB2	P98082-2;P98082-3;P98082	Disabled homolog 2	2	2	-1.39302	-1.30028	-1.09809	-0.925717	-1.3643	-1.43042
ATP5A1	P25705;P25705-2;P25705-3	ATP synthase subunit alpha, mitochondrial	32	32	4.90283	4.92956	4.83326	4.90705	4.79437	4.95541
GIT2	Q14161-11;Q14161-7;Q14161-6;Q14161-10;Q14161-8;Q14161-4;Q14161-5;Q14161-3;Q14161;Q14161-2;Q14161-9	ARF GTPase-activating protein GIT2	2	2	-3.69962	-2.93527	-2.48688	-3.46291	-3.27352	-2.72553
RTN2	O75298-3;O75298;O75298-2	Reticulon-2	4	4	-0.718283	-1.0279	-0.728366	-0.959404	-1.24348	-1.20969
NID2	Q14112-2;Q14112	Nidogen-2	4	3	-1.45243	-1.81681	-1.4194	-1.41756	-1.69941	-1.52671
SRSF2	Q01130;Q01130-2	Serine/arginine-rich splicing factor 2	3	3	-0.284143	-0.506164	-0.835928	-0.338424	-0.407192	-0.5686
FAF2	Q96CS3	FAS-associated factor 2	2	2	-2.13824	-1.8437	-1.40482	-1.70894	-2.23859	-1.74041
MPRIP	Q6WCQ1-3;Q6WCQ1;Q6WCQ1-2	Myosin phosphatase Rho-interacting protein	2	2	-2.77109	-4.25018	-4.15242	-3.92952	-4.03768	-3.50825
OSBP	P22059	Oxysterol-binding protein 1	8	8	0.145434	-0.0438928	0.114012	-0.0262025	-0.0546346	-0.144259
CTSB	P07858	Cathepsin B;Cathepsin B light chain;Cathepsin B heavy chain	5	5	-0.0273065	0.169718	0.139866	0.0434771	0.179377	0.161669
ADRBK1	P25098	Beta-adrenergic receptor kinase 1	8	8	-0.253505	-0.387296	-0.287339	-0.296223	-0.576818	-0.485796
FGFR1OP2	Q9NVK5;Q9NVK5-2;Q9NVK5-3	FGFR1 oncogene partner 2	2	2	-1.83688	-1.85042	-1.82822	-1.68537	-1.89517	-1.74715
PFN1	P07737	Profilin-1	15	15	7.27308	7.41217	7.33245	7.19318	7.0018	7.40239
PDHX	O00330;O00330-3;O00330-2	Pyruvate dehydrogenase protein X component, mitochondrial	2	2	-2.02564	-2.56013	-2.29466	-3.01056	-2.59323	-2.24897
NDUFA4	O00483	Cytochrome c oxidase subunit NDUFA4	4	4	0.613507	0.687782	0.668466	0.444865	0.430519	0.707938
ALDH6A1	Q02252-2;Q02252	Methylmalonate-semialdehyde dehydrogenase [acylating], mitochondrial	4	4	-0.28821	-0.366414	-0.287092	-0.241032	-0.379102	0.13279
MAN2A1	Q16706	Alpha-mannosidase 2	2	2	-3.16979	-2.8314	-3.64889	-2.89512	-3.84277	-2.85574
CFAP20	Q9Y6A4	Cilia- and flagella-associated protein 20	3	3	-1.18745	-0.727763	-0.69626	-1.09161	-0.578692	-0.78619
LSM2	Q9Y333	U6 snRNA-associated Sm-like protein LSm2	3	3	-0.554561	-1.40257	-1.11293	-1.03113	-1.19431	-1.54707
GMFB	P60983	Glia maturation factor beta	5	3	-1.60834	-1.08663	-1.35162	-1.56538	-1.44393	-1.59164
RAD23A	P54725;P54725-3;P54725-2	UV excision repair protein RAD23 homolog A	7	4	-2.77675	-3.04707	-3.7822	-2.63962	-3.05798	-3.31286
PRUNE	Q86TP1;Q86TP1-2;Q86TP1-5;Q86TP1-4;Q86TP1-3	Protein prune homolog	9	9	0.809386	0.6127	0.690543	0.756982	0.507458	0.563462
ANXA6	P08133;P08133-2	Annexin A6	43	43	4.98434	5.22433	4.9202	5.06772	5.08195	5.05963
HSDL1	Q3SXM5;Q3SXM5-2	Inactive hydroxysteroid dehydrogenase-like protein 1	3	3	-2.35755	-1.6537	-1.47562	-1.70382	-2.21364	-1.62857
VDAC3	Q9Y277;Q9Y277-2	Voltage-dependent anion-selective channel protein 3	14	14	3.2355	3.22084	3.23276	3.28503	3.23373	3.22616
DDX19B;DDX19A	Q9UMR2-2;Q9UMR2-4;Q9NUU7;Q9UMR2;Q9UMR2-3;Q9NUU7-2	ATP-dependent RNA helicase DDX19B;ATP-dependent RNA helicase DDX19A	7	7	0.35396	0.395385	0.405821	0.181234	0.409576	0.218434
IFI35	P80217;P80217-2	Interferon-induced 35 kDa protein	4	4	-2.13503	-1.49201	-2.19581	-2.12538	-1.63225	-2.17062
MFN2	O95140;O95140-2	Mitofusin-2	2	2	-1.67568	-1.61356	-1.85632	-1.51895	-2.23987	-1.68321
TC2N	Q8N9U0-2;Q8N9U0	Tandem C2 domains nuclear protein	7	7	0.0722482	-0.456753	-0.113367	-0.00511909	-0.174589	0.0971493
ANXA2;ANXA2P2	P07355;P07355-2;A6NMY6	Annexin A2;Putative annexin A2-like protein	29	29	4.70039	5.18101	4.74275	4.74747	4.87764	4.901
SEC23IP	Q9Y6Y8-2;Q9Y6Y8	SEC23-interacting protein	4	4	-1.26732	-1.43458	-1.43743	-1.40818	-1.63854	-1.29007
HSPA9	P38646	Stress-70 protein, mitochondrial	24	23	3.2697	3.24692	3.25729	3.25101	3.18781	3.25636
FKBP4	Q02790	Peptidyl-prolyl cis-trans isomerase FKBP4;Peptidyl-prolyl cis-trans isomerase FKBP4, N-terminally processed	3	3	-4.01746	-4.14295	-3.78899	-4.37817	-4.77353	-4.31931
CUL3	Q13618;Q13618-2;Q13618-3	Cullin-3	6	6	-0.451379	-0.63339	-0.447873	-0.720303	-0.577109	-0.925664
RAB10	P61026	Ras-related protein Rab-10	10	8	3.25056	3.29307	3.38476	3.30505	3.23362	3.31124
TLN2	Q9Y4G6	Talin-2	26	2	-1.84605	-1.46718	-1.10455	-1.57785	-1.83425	-1.2927
TBC1D13	Q9NVG8;Q9NVG8-2	TBC1 domain family member 13	8	8	-0.050906	-0.277071	0.253703	-0.23711	-0.0231931	-0.123297
TMX1	Q9H3N1	Thioredoxin-related transmembrane protein 1	7	7	1.27108	1.51932	1.33524	1.67841	1.4849	1.48007
HBS1L	Q9Y450;Q9Y450-4;Q9Y450-2	HBS1-like protein	2	2	-1.32292	-1.88176	-1.75942	-1.53565	-2.14457	-1.75046
ARHGAP1	Q07960	Rho GTPase-activating protein 1	22	22	3.10056	2.98526	3.13369	2.97413	2.88674	2.89281
NANS	Q9NR45	Sialic acid synthase	3	3	-0.636628	-0.648588	-0.607066	-0.129822	-0.758201	-0.461328
MOB2	Q70IA6-2;Q70IA6;Q70IA6-3	MOB kinase activator 2	2	2	-1.20716	-0.959596	-1.10592	-1.20093	-1.07053	-1.261
SNX9	Q9Y5X1	Sorting nexin-9	3	3	-1.04684	-1.00118	-1.04829	-1.45647	-1.20986	-0.914806
RPS12	P25398	40S ribosomal protein S12	6	6	2.24331	2.26029	2.10771	2.23485	2.25698	2.24745
STX4	Q12846;Q12846-2	Syntaxin-4	4	4	-0.593535	-0.931454	-0.314702	-0.908144	-0.425155	-0.71124
DLD	P09622;P09622-3;P09622-2	Dihydrolipoyl dehydrogenase, mitochondrial	11	11	1.89688	1.92878	1.75047	1.89745	1.84552	1.95672
LARP1	Q6PKG0-3;Q6PKG0	La-related protein 1	3	3	-1.97305	-2.36433	-2.10582	-1.54824	-2.17864	-2.08813
RNASEL	Q05823-2;Q05823	2-5A-dependent ribonuclease	2	2	-1.68289	-2.06549	-2.04597	-2.15876	-1.94881	-1.82342
SND1	Q7KZF4	Staphylococcal nuclease domain-containing protein 1	29	29	2.90891	2.90623	2.91283	2.91433	2.75523	2.87745
C1QBP	Q07021	Complement component 1 Q subcomponent-binding protein, mitochondrial	5	5	0.43282	0.309368	0.57411	0.398756	0.561087	0.284629
RPL32	P62910	60S ribosomal protein L32	3	3	0.270553	-0.0762351	-0.877136	0.227098	0.19299	-0.387044
NRAS;KRAS	P01111;P01116-2;P01116	GTPase NRas;GTPase KRas;GTPase KRas, N-terminally processed	5	5	-0.041823	-0.0819979	-0.145559	-0.0781927	-0.019045	-0.150669
RPL4	P36578	60S ribosomal protein L4	9	9	1.26244	1.20667	1.23299	1.34544	1.38505	1.18898
C14orf159	Q7Z3D6-5;Q7Z3D6-3;Q7Z3D6;Q7Z3D6-2;Q7Z3D6-4	UPF0317 protein C14orf159, mitochondrial	3	3	-2.64959	-1.68955	-1.6817	-1.61787	-1.86608	-2.35436
EXOC8	Q8IYI6	Exocyst complex component 8	2	2	-3.18036	-2.06645	-3.27963	-2.9291	-2.8349	-2.63763
PRKAR2B	P31323	cAMP-dependent protein kinase type II-beta regulatory subunit	13	10	0.957193	0.763983	1.03726	0.813434	0.862473	1.05623
SLC25A11	Q02978;Q02978-2	Mitochondrial 2-oxoglutarate/malate carrier protein	9	9	1.01395	1.04353	0.956006	1.31495	1.10371	1.07651
MICU1	Q9BPX6-5;Q9BPX6-4;Q9BPX6-2;Q9BPX6;Q9BPX6-3	Calcium uptake protein 1, mitochondrial	2	2	-0.756185	-1.25845	-1.07325	-1.01449	-1.47321	-1.12109
JAK3	P52333;P52333-2;P52333-4	Tyrosine-protein kinase JAK3	4	4	-1.60168	-1.7391	-1.52943	-2.17903	-2.32185	-1.57391
C3	P01024	Complement C3;Complement C3 beta chain;C3-beta-c;Complement C3 alpha chain;C3a anaphylatoxin;Acylation stimulating protein;Complement C3b alpha chain;Complement C3c alpha chain fragment 1;Complement C3dg fragment;Complement C3g fragment;Complement C3d fragment;Complement C3f fragment;Complement C3c alpha chain fragment 2	28	24	2.36512	2.35597	2.41725	2.33401	2.35716	2.53405
RPS15	P62841	40S ribosomal protein S15	2	2	-1.74932	-2.00402	-2.44048	-2.00538	-1.82118	-1.89907
ZC3HAV1	Q7Z2W4;Q7Z2W4-3;Q7Z2W4-2	Zinc finger CCCH-type antiviral protein 1	3	3	-2.98287	-2.60846	-2.54612	-2.7732	-2.84646	-2.51784
CCT8	P50990;P50990-2;P50990-3	T-complex protein 1 subunit theta	31	31	3.79547	3.75871	3.79731	3.7541	3.73772	3.75312
SERPINA3	P01011	Alpha-1-antichymotrypsin;Alpha-1-antichymotrypsin His-Pro-less	7	7	0.0983698	-0.00465501	-0.00672114	-0.463101	0.00537801	0.0887755
PRPS2	P11908;P11908-2	Ribose-phosphate pyrophosphokinase 2	10	3	-0.31978	-0.275838	-0.288045	-0.38161	-0.28341	-0.35339
RPA1	P27694	Replication protein A 70 kDa DNA-binding subunit;Replication protein A 70 kDa DNA-binding subunit, N-terminally processed	9	9	0.708893	0.854715	0.702067	0.920174	1.01179	0.817468
ATP5L	O75964	ATP synthase subunit g, mitochondrial	6	6	0.798211	1.20627	1.0684	1.16349	1.02989	1.14208
RAB1B	Q9H0U4	Ras-related protein Rab-1B	12	5	1.73157	1.79318	1.97769	1.87423	1.72362	1.74361
ATAD3A;ATAD3B	Q9NVI7-2;Q9NVI7;Q9NVI7-3;Q5T9A4	ATPase family AAA domain-containing protein 3A;ATPase family AAA domain-containing protein 3B	7	7	-0.295396	0.138477	0.235537	0.139354	-0.126332	-0.0294767
DPYSL2	Q16555-2;Q16555	Dihydropyrimidinase-related protein 2	15	15	2.28767	2.14698	2.23876	2.22027	2.01741	2.13589
CLINT1	Q14677;Q14677-2;Q14677-3	Clathrin interactor 1	8	8	1.48264	1.54878	1.7188	1.4243	1.58275	1.61293
CRKL	P46109	Crk-like protein	14	14	2.46177	2.42158	2.4137	2.30345	2.32205	2.51228
HK1	P19367-4;P19367-2;P19367;P19367-3	Hexokinase-1	42	39	4.40173	4.31917	4.4883	4.5151	4.32011	4.34772
HSPH1	Q92598-2;Q92598-3;Q92598;Q92598-4	Heat shock protein 105 kDa	13	10	0.0931832	0.147537	0.0733915	0.139706	0.226037	0.19976
CCT4	P50991-2;P50991	T-complex protein 1 subunit delta	23	23	3.12925	3.11061	3.15564	3.0897	3.25478	3.13405
DECR1	Q16698-2;Q16698	2,4-dienoyl-CoA reductase, mitochondrial	12	12	1.46744	1.47084	1.46565	1.4961	1.4242	1.37579
GOT2	P00505;P00505-2	Aspartate aminotransferase, mitochondrial	12	12	2.24524	2.14698	2.03851	2.28207	2.03248	2.15766
TWF2	Q6IBS0	Twinfilin-2	15	14	2.65619	2.74629	2.60816	2.71478	2.71071	2.62404
PPA2	Q9H2U2;Q9H2U2-2;Q9H2U2-3;Q9H2U2-6	Inorganic pyrophosphatase 2, mitochondrial	14	14	1.76056	1.91557	1.87478	1.7953	2.0593	1.90188
GLUD1;GLUD2	P00367;P00367-3;P00367-2;P49448	Glutamate dehydrogenase 1, mitochondrial;Glutamate dehydrogenase 2, mitochondrial	21	21	2.51557	2.66926	2.47968	2.58113	2.56434	2.57292
F11R	Q9Y624;Q9Y624-2	Junctional adhesion molecule A	10	10	2.12268	1.8804	1.98498	1.76625	1.94141	1.99562
VCL	P18206;P18206-2	Vinculin	87	87	8.23009	8.08229	8.23911	8.08473	7.99875	8.03635
PMVK	Q15126	Phosphomevalonate kinase	5	5	-0.487408	-0.347475	-0.525455	-0.298579	-0.170185	-0.331152
GP9	P14770	Platelet glycoprotein IX	6	6	2.33781	2.32463	2.61056	2.31201	2.31877	2.38905
CHMP4A	Q9BY43;Q9BY43-2	Charged multivesicular body protein 4a	3	3	-0.315087	-0.750893	-0.54863	-0.552387	-0.727015	-0.765317
ADAM10	O14672;O14672-2	Disintegrin and metalloproteinase domain-containing protein 10	10	10	1.71235	1.69039	1.826	1.64534	1.70618	1.82519
GK2	Q14410	Glycerol kinase 2	4	2	-2.36593	-2.34548	-2.87304	-2.46814	-2.17277	-2.5349
LGALSL	Q3ZCW2	Galectin-related protein	8	8	2.43503	2.44405	2.46183	2.46444	2.35125	2.30958
MSH2	P43246-2;P43246	DNA mismatch repair protein Msh2	4	4	-2.37018	-2.16376	-2.34812	-1.90359	-2.20813	-2.16492
FTL	P02792	Ferritin light chain	3	3	-1.15293	-0.768724	-1.17909	-1.02937	-1.08342	-0.95065
AMPD2	Q01433-2;Q01433;Q01433-3;Q01433-5;Q01433-4	AMP deaminase 2	17	17	2.00995	1.98767	2.083	2.02548	2.00363	1.9805
KPNA4	O00629	Importin subunit alpha-3	6	4	-2.08837	-1.8009	-2.13078	-1.62962	-1.67939	-1.78635
FGB	P02675	Fibrinogen beta chain;Fibrinopeptide B;Fibrinogen beta chain	31	31	6.60566	6.54461	6.48499	6.47762	6.48865	6.65523
ADRM1	Q16186	Proteasomal ubiquitin receptor ADRM1	3	3	-2.95688	-2.62484	-2.5207	-2.96445	-2.46422	-2.64687
LAP3	P28838-2;P28838	Cytosol aminopeptidase	19	19	2.5916	2.77008	2.65473	2.63374	2.54305	2.68545
RPS19	P39019	40S ribosomal protein S19	7	7	1.71096	1.53031	1.54264	1.94834	1.68346	1.70602
DHRS7	Q9Y394-2;Q9Y394	Dehydrogenase/reductase SDR family member 7	5	5	-0.376624	-0.267998	-0.477172	-0.684356	-0.157147	-0.44847
GRPEL1	Q9HAV7	GrpE protein homolog 1, mitochondrial	4	4	-0.601443	-0.391442	-0.472147	-1.0483	-0.511639	-0.562259
HNRNPDL	O14979-3;O14979-2;O14979	Heterogeneous nuclear ribonucleoprotein D-like	5	4	0.854809	0.195453	0.284839	0.489144	0.412537	0.296887
RNF213	Q63HN8;Q63HN8-4	E3 ubiquitin-protein ligase RNF213	27	27	0.7858	0.939629	0.882768	0.909751	0.981273	0.855517
PRRC1	Q96M27;Q96M27-3;Q96M27-2;Q96M27-5;Q96M27-4	Protein PRRC1	5	5	0.262168	0.025032	0.211086	0.223331	0.268863	0.118973
S100A9	P06702	Protein S100-A9	7	7	4.59668	4.81328	4.44083	4.58989	4.83208	4.55642
TMEM173	Q86WV6	Stimulator of interferon genes protein	3	3	-0.567652	-0.297403	-0.145751	-1.45121	-0.603061	-0.714525
NEDD8	Q15843	NEDD8	3	3	0.181728	0.282241	0.378356	0.053703	0.123832	0.00687702
PRPSAP1	Q14558;Q14558-2	Phosphoribosyl pyrophosphate synthase-associated protein 1	4	2	-4.43249	-4.1124	-4.61067	-3.89531	-4.78331	-4.72409
NHP2	Q9NX24	H/ACA ribonucleoprotein complex subunit 2	3	3	-1.84789	-1.72707	-2.20315	-1.75069	-1.66423	-2.10356
ECHS1	P30084	Enoyl-CoA hydratase, mitochondrial	10	10	1.88785	2.33764	2.02542	1.91189	1.99379	2.09633
QIL1	Q5XKP0	Protein QIL1	2	2	-1.39353	-1.28908	-1.0456	-0.937247	-1.25955	-1.54509
ST13;ST13P4;ST13P5	P50502;Q8IZP2;Q8NFI4	Hsc70-interacting protein;Putative protein FAM10A4;Putative protein FAM10A5	9	9	1.9062	1.52062	1.71029	1.93812	1.69	1.97765
USP5	P45974-2;P45974	Ubiquitin carboxyl-terminal hydrolase 5	19	19	1.58264	1.70529	1.58924	1.51303	1.68197	1.60969
CCBL2	Q6YP21;Q6YP21-3;Q6YP21-2	Kynurenine--oxoglutarate transaminase 3	3	3	-1.75061	-1.98018	-2.17062	-1.92435	-1.79529	-1.95675
TIMP1	P01033	Metalloproteinase inhibitor 1	6	6	0.232504	0.36743	0.348588	0.427103	0.358241	0.255471
ITPR1	Q14643-4;Q14643-3;Q14643-8;Q14643-7;Q14643-5;Q14643-6;Q14643-2;Q14643	Inositol 1,4,5-trisphosphate receptor type 1	16	15	0.745729	0.714766	0.69158	0.793034	0.76876	0.764023
GNB2	P62879	Guanine nucleotide-binding protein G(I)/G(S)/G(T) subunit beta-2	15	5	1.94449	1.93586	1.93482	1.73847	1.91761	1.9572
FAM160B1	Q5W0V3;Q5W0V3-2	Protein FAM160B1	3	3	-2.79975	-3.69346	-3.08445	-4.02963	-3.72103	-3.32623
UBE2K	P61086;P61086-2;P61086-3	Ubiquitin-conjugating enzyme E2 K	7	7	-0.0301513	0.26628	-0.0956208	-0.0443344	0.248611	-0.0571284
CSTB	P04080	Cystatin-B	5	5	1.69688	1.74329	1.67807	1.48354	1.86566	1.43792
ALYREF	Q86V81	THO complex subunit 4	3	3	0.0942765	0.119906	-0.0686935	-0.243754	0.280805	0
GLRX	P35754	Glutaredoxin-1	4	4	0.0213597	0.0341444	-0.0605017	-0.175018	-0.0328494	0.12179
ATP6V1B2	P21281	V-type proton ATPase subunit B, brain isoform	11	11	0.483675	0.379283	0.551202	0.513689	0.535353	0.345331
LYPLA1	O75608-2;O75608	Acyl-protein thioesterase 1	8	8	0.24662	0.0187111	0.35576	0.141086	0.275393	0.0842312
GAPVD1	Q14C86-3;Q14C86-4;Q14C86-5;Q14C86-2;Q14C86;Q14C86-6	GTPase-activating protein and VPS9 domain-containing protein 1	3	3	-1.31903	-1.39327	-1.38978	-1.41696	-1.84821	-1.29247
PKN1	Q16512-2;Q16512;Q16512-3	Serine/threonine-protein kinase N1	6	6	-0.167539	0.108277	-0.073096	0.0852676	-0.0047174	0.253548
MTMR12	Q9C0I1;Q9C0I1-3;Q9C0I1-2	Myotubularin-related protein 12	11	11	-0.0517762	-0.264441	-0.141376	0.198574	-0.0309193	-0.229486
C19orf43	Q9BQ61	Uncharacterized protein C19orf43	2	2	-2.03539	-1.77558	-1.61817	-1.39845	-2.15311	-1.7503
WDFY4	Q6ZS81-2;Q6ZS81-3;Q6ZS81-5;Q6ZS81-4;Q6ZS81	WD repeat- and FYVE domain-containing protein 4	2	2	-6.18338	-5.39684	-4.04892	-4.94637	-6.60143	-5.25191
UMPS	P11172;P11172-2;P11172-3;P11172-4	Uridine 5-monophosphate synthase;Orotate phosphoribosyltransferase;Orotidine 5-phosphate decarboxylase	4	4	-0.942211	-1.027	-0.976775	-0.939699	-1.00665	-0.881941
GBP1	P32455	Interferon-induced guanylate-binding protein 1	8	5	0.735785	1.42593	0.913036	0.900073	1.05991	0.830004
ZMPSTE24	O75844	CAAX prenyl protease 1 homolog	5	5	0.370008	0.418879	0.409326	0.532723	0.352884	0.445307
PSMB2	P49721	Proteasome subunit beta type-2	4	4	0.162334	0.0210045	-0.16614	-0.0628973	0.213274	0.0264459
EIF3D	O15371-2;O15371-3;O15371	Eukaryotic translation initiation factor 3 subunit D	5	5	-0.892782	-0.68942	-0.799089	-0.690999	-0.795159	-0.642412
TTLL12	Q14166	Tubulin--tyrosine ligase-like protein 12	5	5	-1.19578	-1.3971	-1.1328	-0.939699	-1.20865	-1.44136
PSMD3	O43242;O43242-2	26S proteasome non-ATPase regulatory subunit 3	12	12	1.04452	1.14706	1.12066	1.11861	1.15466	1.09143
BUD31	P41223;P41223-2	Protein BUD31 homolog	2	2	-2.03136	-1.90204	-2.00986	-1.51812	-1.80976	-2.02589
CPVL	Q9H3G5	Probable serine carboxypeptidase CPVL	5	5	-1.3243	-1.58775	-1.79996	-1.20749	-1.62573	-1.82276
HMGB2	P26583	High mobility group protein B2	8	7	2.98769	3.0406	2.91953	3.01406	3.07972	2.62523
IFI30	P13284	Gamma-interferon-inducible lysosomal thiol reductase	2	2	-2.79351	-1.93841	-2.13817	-2.23809	-2.41827	-1.72919
PRDX6	P30041	Peroxiredoxin-6	17	17	4.79174	4.72906	4.89148	4.71897	4.76489	4.83105
BAZ1B	Q9UIG0-2;Q9UIG0	Tyrosine-protein kinase BAZ1B	5	5	-0.501708	-0.84506	-0.938472	-0.151303	-0.453452	-0.414043
UNC13D	Q70J99;Q70J99-3	Protein unc-13 homolog D	39	39	3.52477	3.48079	3.55061	3.57137	3.5026	3.48061
DOK2	O60496	Docking protein 2	6	6	0.0994593	0.184845	0.0660116	0.172873	-0.127469	0.161793
JAM3	Q9BX67-2;Q9BX67	Junctional adhesion molecule C	5	5	-0.0533777	0.109032	0.21838	0.201561	0.26453	-0.153562
RPL11	P62913-2;P62913	60S ribosomal protein L11	4	4	1.36907	1.67483	1.5074	1.48121	1.75796	1.73838
SEC24A	O95486	Protein transport protein Sec24A	3	3	-2.80925	-2.24881	-2.34465	-2.11119	-2.60401	-2.42561
FTH1	P02794	Ferritin heavy chain;Ferritin heavy chain, N-terminally processed	4	4	0.534574	0.479342	0.451877	0.497303	0.791655	0.600623
LBR	Q14739	Lamin-B receptor	6	6	0.527794	0.519756	0.334225	0.610551	0.495963	0.410621
SRSF1	Q07955;Q07955-3;Q07955-2	Serine/arginine-rich splicing factor 1	10	9	1.83521	1.91682	1.82884	1.88987	1.87504	1.80295
MAN2B1	O00754-2;O00754	Lysosomal alpha-mannosidase;Lysosomal alpha-mannosidase A peptide;Lysosomal alpha-mannosidase B peptide;Lysosomal alpha-mannosidase C peptide;Lysosomal alpha-mannosidase D peptide;Lysosomal alpha-mannosidase E peptide	5	5	-0.763379	-0.786497	-0.437219	-0.997023	-0.237554	-0.741741
SNAP29	O95721	Synaptosomal-associated protein 29	3	3	-1.60119	-1.73787	-1.61612	-1.54012	-1.7746	-1.42802
ATM	Q13315	Serine-protein kinase ATM	2	2	-3.69532	-3.42788	-3.53328	-3.98177	-3.71361	-3.51471
STX11	O75558	Syntaxin-11	12	12	2.39398	2.21899	2.24101	2.28739	2.13763	2.33417
S100A6	P06703	Protein S100-A6	6	6	4.03924	4.42382	4.17788	4.16626	4.0748	4.17089
CRTAP	O75718	Cartilage-associated protein	3	3	-2.24565	-1.70969	-1.65871	-1.95533	-1.94514	-1.8235
ASAH1	Q13510-2;Q13510;Q13510-3	Acid ceramidase;Acid ceramidase subunit alpha;Acid ceramidase subunit beta	12	12	0.906196	1.27481	0.992215	1.15533	0.876144	0.947757
TCEB1	Q15369-2;Q15369	Transcription elongation factor B polypeptide 1	3	3	-0.0109653	0.0871478	-0.00735998	-0.0790358	-0.241565	0.143895
ETF1	P62495-2;P62495	Eukaryotic peptide chain release factor subunit 1	11	11	1.40375	1.08016	1.33763	1.00722	1.20709	0.97586
GCA	P28676	Grancalcin	3	3	-0.419614	-0.430329	-0.358565	-0.483422	-0.157805	-0.415005
ARPC3	O15145	Actin-related protein 2/3 complex subunit 3	10	10	3.452	3.55358	3.73648	3.55976	3.43016	3.55407
S100A10	P60903	Protein S100-A10	3	3	1.57054	2.09854	1.63457	1.53225	1.6227	1.96581
PDIA6	Q15084-3;Q15084;Q15084-4;Q15084-5;Q15084-2	Protein disulfide-isomerase A6	18	18	3.325	3.23968	3.37002	3.25857	3.13481	3.11567
CBL	P22681	E3 ubiquitin-protein ligase CBL	3	3	-2.11289	-2.26721	-2.35117	-2.01028	-2.49797	-2.3367
PDIA5	Q14554;Q14554-2	Protein disulfide-isomerase A5	13	13	1.82138	1.54493	1.75866	1.78878	1.68147	1.74978
ACTBL2	Q562R1	Beta-actin-like protein 2	15	3	1.46967	1.59127	1.72717	1.48623	1.7229	1.48337
TRMT112	Q9UI30;Q9UI30-2	Multifunctional methyltransferase subunit TRM112-like protein	3	3	-5.01054	-4.84191	-4.50276	-4.8884	-3.98189	-5.23623
PAPSS1	O43252	Bifunctional 3-phosphoadenosine 5-phosphosulfate synthase 1;Sulfate adenylyltransferase;Adenylyl-sulfate kinase	3	3	-2.24697	-1.49272	-1.76109	-1.87982	-1.48714	-1.64406
CALCOCO1	Q9P1Z2-2;Q9P1Z2-3;Q9P1Z2;Q9P1Z2-4	Calcium-binding and coiled-coil domain-containing protein 1	4	4	-0.165925	-0.488976	-0.264927	0.025606	-0.429935	-0.174608
AMPD3	Q01432-3;Q01432;Q01432-5;Q01432-4;Q01432-2;Q01432-6	AMP deaminase 3	2	2	-1.27139	-1.11775	-1.15025	-1.13846	-1.27188	-0.633676
SYMPK	Q92797;Q92797-2	Symplekin	2	2	-2.63157	-2.73336	-2.55624	-2.34065	-2.86696	-2.51744
ASPH	Q12797-10;Q12797	Aspartyl/asparaginyl beta-hydroxylase	3	3	-3.69556	-3.62849	-3.30579	-3.33256	-4.12691	-2.7309
CD84	Q9UIB8-3;Q9UIB8-2;Q9UIB8;Q9UIB8-6;Q9UIB8-5;Q9UIB8-4	SLAM family member 5	3	3	0.0361638	-0.28465	0.0691549	-0.647681	-0.258591	-0.30419
ITPA	Q9BY32;Q9BY32-2;Q9BY32-3	Inosine triphosphate pyrophosphatase	2	2	-2.76251	-2.29069	-3.05586	-2.00063	-3.04147	-3.17056
UBE3C	Q15386	Ubiquitin-protein ligase E3C	2	2	-2.97886	-2.97905	-2.68798	-2.08866	-3.00498	-3.17584
EIF4A2	Q14240;Q14240-2	Eukaryotic initiation factor 4A-II;Eukaryotic initiation factor 4A-II, N-terminally processed	11	2	-0.079306	-0.278134	-0.586845	-0.249059	-0.159375	-0.158224
PCSK6	P29122-2;P29122-8;P29122;P29122-7;P29122-6;P29122-5;P29122-4;P29122-3	Proprotein convertase subtilisin/kexin type 6	6	6	-0.081859	-0.253683	-0.164875	-0.139432	-0.273677	-0.309945
PLXNB2	O15031	Plexin-B2	3	2	-2.02396	-1.72174	-1.40106	-2.1007	-1.66666	-1.69499
AK3	Q9UIJ7;Q9UIJ7-2;Q9UIJ7-3	GTP:AMP phosphotransferase AK3, mitochondrial	12	12	1.87859	2.00698	1.99606	1.7848	1.83422	1.93729
NOP56	O00567	Nucleolar protein 56	7	7	0.587635	0.433239	0.308239	0.510777	0.507023	0.484544
MTCH2	Q9Y6C9	Mitochondrial carrier homolog 2	3	3	-0.773925	0.097207	-0.233821	0.093933	-0.351569	-0.0503033
RAB21	Q9UL25	Ras-related protein Rab-21	6	6	-0.675819	-0.764833	-0.480398	-0.63427	-0.828124	-0.64558
VPS16	Q9H269-2;Q9H269	Vacuolar protein sorting-associated protein 16 homolog	2	2	-3.38508	-4.18791	-3.77544	-5.04112	-3.99597	-3.72496
LMNB1	P20700	Lamin-B1	35	31	4.42001	4.65185	4.33328	4.52688	4.51503	4.5057
EFEMP1	Q12805-5;Q12805-2;Q12805-4;Q12805-3;Q12805	EGF-containing fibulin-like extracellular matrix protein 1	2	2	-2.78614	-2.72797	-2.40382	-2.63646	-2.34335	-3.02601
GAK	O14976-2;O14976	Cyclin-G-associated kinase	7	7	-0.557823	-0.539385	-0.459999	-0.529921	-0.710299	-0.830568
STMN1	P16949;P16949-2	Stathmin	7	5	1.75633	2.17548	1.86493	1.8353	1.91895	1.89633
RPL7	P18124	60S ribosomal protein L7	11	11	1.76775	1.68683	1.8238	1.68301	1.64614	1.39511
EIF4E	P06730;P06730-3;P06730-2	Eukaryotic translation initiation factor 4E	5	5	0.573837	0.473226	0.617639	0.393731	0.52061	0.163161
MRPS27	Q92552;Q92552-2	28S ribosomal protein S27, mitochondrial	2	2	-3.39602	-2.80777	-3.40747	-2.72723	-2.70444	-2.73757
MYCBP	Q99417	C-Myc-binding protein	5	5	0.882757	1.02733	0.886815	0.919847	0.941451	0.943679
SLC27A4	Q6P1M0	Long-chain fatty acid transport protein 4	3	3	-0.484758	-0.594856	-0.659313	-0.787594	-0.801345	-0.342582
HRG	P04196	Histidine-rich glycoprotein	2	2	-2.78592	-2.61676	-2.53409	-2.60487	-2.85937	-2.40718
IGF2R	P11717	Cation-independent mannose-6-phosphate receptor	2	2	-4.44264	-3.39669	-4.20632	-4.36055	-3.99949	-4.01953
CLIP2	Q9UDT6-2;Q9UDT6	CAP-Gly domain-containing linker protein 2	12	8	-0.314755	-0.321052	-0.31733	-0.15148	-0.363018	-0.259542
MYLK	Q15746-9;Q15746-11;Q15746-7;Q15746-4;Q15746-2;Q15746-3;Q15746-6;Q15746;Q15746-5	Myosin light chain kinase, smooth muscle;Myosin light chain kinase, smooth muscle, deglutamylated form	16	16	3.11328	3.18973	3.27966	3.14714	3.17117	3.14711
HNRNPA3	P51991-2;P51991	Heterogeneous nuclear ribonucleoprotein A3	11	11	2.42221	2.35616	2.10424	2.44483	2.22553	2.4451
MYO1C	O00159-2;O00159-3;O00159	Unconventional myosin-Ic	4	4	-0.895466	-0.8979	-1.15302	-0.412795	-0.794822	-0.607957
APEH	P13798	Acylamino-acid-releasing enzyme	13	13	1.57883	1.81956	1.7987	1.6979	1.71155	1.81352
OSBPL8	Q9BZF1-3;Q9BZF1-2;Q9BZF1	Oxysterol-binding protein-related protein 8	2	2	-1.51548	-2.32837	-1.81448	-1.38752	-1.6101	-2.03201
ANXA1	P04083	Annexin A1	25	25	4.40094	4.76925	4.36601	4.58489	4.4917	4.54917
IDH1	O75874	Isocitrate dehydrogenase [NADP] cytoplasmic	19	18	2.62002	2.65832	2.65025	2.42666	2.70404	2.53139
RPS6	P62753	40S ribosomal protein S6	7	7	1.88882	1.72317	1.41619	1.95241	1.83377	1.50097
GMPR2	Q9P2T1-2;Q9P2T1;Q9P2T1-3	GMP reductase 2	7	5	-0.256852	-0.164568	-0.0477781	-0.265826	-0.0175891	-0.2474
PPP1R14A	Q96A00-2;Q96A00	Protein phosphatase 1 regulatory subunit 14A	2	2	-0.380084	-0.550947	-0.51918	-0.112867	-0.414673	-0.441657
NONO	Q15233;Q15233-2	Non-POU domain-containing octamer-binding protein	11	10	1.81917	1.77217	1.552	1.9261	1.64955	1.74244
IKBKB	O14920-4;O14920-2;O14920	Inhibitor of nuclear factor kappa-B kinase subunit beta	3	3	-3.69812	-3.07805	-3.59136	-3.32575	-3.49455	-3.73773
KALRN	O60229-6;O60229-4;O60229-5;O60229	Kalirin	11	11	1.47798	1.31555	1.40807	1.27142	1.33061	1.39782
ATP5J	P18859;P18859-2	ATP synthase-coupling factor 6, mitochondrial	3	3	-3.17199	-3.28944	-2.76166	-3.37397	-4.41285	-3.71723
PRPS1	P60891;P60891-2	Ribose-phosphate pyrophosphokinase 1	10	3	1.86061	2.10571	1.99981	1.97025	2.15441	2.05818
GYS1	P13807-2;P13807	Glycogen [starch] synthase, muscle	2	2	-1.67538	-1.67519	-1.83504	-1.87487	-1.47917	-1.89044
EEF1A1P5;EEF1A1	Q5VTE0;P68104;P68104-2	Putative elongation factor 1-alpha-like 3;Elongation factor 1-alpha 1	18	18	5.26298	5.47437	5.20464	5.26507	5.45474	5.28352
MAPK3	P27361;P27361-2;P27361-3	Mitogen-activated protein kinase 3	4	3	-1.84307	-1.51134	-1.36829	-1.72717	-1.48999	-1.69969
LMNB2	Q03252	Lamin-B2	26	22	2.84758	3.02735	2.8377	2.92861	2.85019	2.95331
PITPNB	P48739;P48739-2;P48739-3	Phosphatidylinositol transfer protein beta isoform	6	5	0.246674	0.417448	0.375864	0.31773	0.27108	0.0866804
GNS	P15586-2;P15586	N-acetylglucosamine-6-sulfatase	6	6	-0.0240242	0.21728	0.135926	-0.109072	-0.196805	0.163077
UQCRC2	P22695	Cytochrome b-c1 complex subunit 2, mitochondrial	14	14	2.25475	2.40371	2.33014	2.33251	2.34788	2.51261
TMEM43	Q9BTV4	Transmembrane protein 43	5	5	0.587312	0.452868	0.34459	0.553193	0.248589	0.597017
HNRNPC;HNRNPCL4;HNRNPCL1;HNRNPCL3;HNRNPCL2	P07910-2;P07910-4;P07910;P0DMR1;O60812;B7ZW38;B2RXH8	Heterogeneous nuclear ribonucleoproteins C1/C2;Heterogeneous nuclear ribonucleoprotein C-like 4;Heterogeneous nuclear ribonucleoprotein C-like 1;Heterogeneous nuclear ribonucleoprotein C-like 3;Heterogeneous nuclear ribonucleoprotein C-like 2	13	13	3.28652	3.34093	3.28818	3.3015	3.48914	3.35757
ITGAL	P20701-3;P20701;P20701-2	Integrin alpha-L	16	16	1.11765	1.58534	1.19811	1.25389	1.36931	1.18401
TLN1	Q9Y490	Talin-1	179	156	9.6182	9.50837	9.63149	9.52022	9.36952	9.50857
PTMA	P06454-2;P06454	Prothymosin alpha;Prothymosin alpha, N-terminally processed;Thymosin alpha-1	3	3	1.06357	1.75579	1.39936	1.63327	1.62504	1.56207
MCTS1	Q9ULC4-2;Q9ULC4;Q9ULC4-3	Malignant T-cell-amplified sequence 1	4	4	-0.103492	-0.354046	-0.281457	-0.430733	-0.383369	-0.136906
RAB27A	P51159-2;P51159	Ras-related protein Rab-27A	5	3	-0.764497	-0.64537	-0.428861	-0.485703	-0.709161	-0.82618
PTPN12	Q05209;Q05209-2;Q05209-3	Tyrosine-protein phosphatase non-receptor type 12	14	14	1.164	1.04896	1.06565	1.07723	1.09019	1.09877
TIMM44	O43615	Mitochondrial import inner membrane translocase subunit TIM44	4	4	-0.885853	-1.36376	-1.19075	-0.979067	-1.11061	-0.583284
UBE2N;UBE2NL	P61088;Q5JXB2	Ubiquitin-conjugating enzyme E2 N;Putative ubiquitin-conjugating enzyme E2 N-like	10	10	2.39831	2.66956	2.59599	2.54539	2.53473	2.73412
MRVI1	Q9Y6F6-8;Q9Y6F6-3;Q9Y6F6-5;Q9Y6F6-1;Q9Y6F6-2;Q9Y6F6-4;Q9Y6F6;Q9Y6F6-7;Q9Y6F6-6	Protein MRVI1	6	6	-0.886823	-1.11455	-0.837428	-1.05832	-0.828962	-0.995904
LDHA	P00338;P00338-3;P00338-4;P00338-5;P00338-2	L-lactate dehydrogenase A chain	22	20	4.89757	4.9883	4.90891	4.9437	4.92536	4.91764
PEPD	P12955;P12955-3;P12955-2	Xaa-Pro dipeptidase	7	7	0.0657597	0.164703	0.213531	0.14393	0.0501226	0.225192
STOML2	Q9UJZ1;Q9UJZ1-2	Stomatin-like protein 2, mitochondrial	8	8	-0.67208	-1.0941	-0.663615	-0.471851	-0.940727	-0.920622
GDI2	P50395;P50395-2	Rab GDP dissociation inhibitor beta	27	18	3.86967	3.94836	3.91117	3.91138	3.86055	3.87483
PRTN3	P24158	Myeloblastin	4	4	0.244294	0.701768	0.360718	-0.016187	0.660765	0.248659
OPA1	O60313-13;O60313;O60313-9;O60313-11;O60313-2;O60313-10	Dynamin-like 120 kDa protein, mitochondrial;Dynamin-like 120 kDa protein, form S1	14	14	1.95469	1.88588	1.80802	1.847	1.88588	1.98643
MYL6	P60660-2;P60660	Myosin light polypeptide 6	10	10	6.26484	6.21512	6.29988	6.13276	6.09856	6.24652
EIF3K	Q9UBQ5;Q9UBQ5-2	Eukaryotic translation initiation factor 3 subunit K	5	5	-0.848121	-0.553961	-0.862689	-0.541087	-0.387429	-0.576531
GMPR	P36959	GMP reductase 1	7	5	1.0675	1.09753	1.2374	1.07677	1.09396	1.07201
PFDN5	Q99471;Q99471-2;Q99471-3	Prefoldin subunit 5	5	4	-0.364447	-0.290857	-0.358898	-0.24277	-0.0906789	-0.368089
PARP14	Q460N5-4;Q460N5-1;Q460N5;Q460N5-3	Poly [ADP-ribose] polymerase 14	2	2	-4.42831	-4.87566	-4.50124	-4.95453	-3.97476	-4.33965
NDUFS3	O75489	NADH dehydrogenase [ubiquinone] iron-sulfur protein 3, mitochondrial	10	10	0.851952	0.958512	0.997006	0.940492	0.936132	0.872908
HSD17B4	P51659;P51659-3;P51659-2	Peroxisomal multifunctional enzyme type 2;(3R)-hydroxyacyl-CoA dehydrogenase;Enoyl-CoA hydratase 2	31	31	2.97277	2.88295	3.05995	2.95276	2.95601	2.89105
GPX4	P36969-2;P36969	Phospholipid hydroperoxide glutathione peroxidase, mitochondrial	4	4	0.391851	0.139196	0.207213	0.175971	0.327039	0.0804178
RPS5	P46782	40S ribosomal protein S5;40S ribosomal protein S5, N-terminally processed	8	8	0.272165	0.470621	0.408521	0.28654	0.71994	0.444763
LRRFIP2	Q9Y608-4;Q9Y608;Q9Y608-2;Q9Y608-5	Leucine-rich repeat flightless-interacting protein 2	8	8	1.16485	1.06738	1.14042	0.875372	0.990348	1.18361
RAB4A	P20338	Ras-related protein Rab-4A	6	4	-0.850725	-1.04785	-0.909678	-1.46714	-0.944296	-0.987968
FDPS	P14324-2;P14324	Farnesyl pyrophosphate synthase	5	5	1.13833	1.1044	1.07827	1.04465	1.13259	1.14082
HNRNPM	P52272-2;P52272	Heterogeneous nuclear ribonucleoprotein M	19	19	2.93711	3.1568	2.89298	2.83738	3.05168	3.11237
NAPRT	Q6XQN6;Q6XQN6-3;Q6XQN6-2	Nicotinate phosphoribosyltransferase	10	10	-0.0055903	0.2474	0.19689	-0.00852072	-0.0117499	0.0423291
ATP6V1D	Q9Y5K8	V-type proton ATPase subunit D	3	3	-2.97458	-2.545	-3.0038	-2.47102	-2.60862	-2.32184
SRP72	O76094;O76094-2	Signal recognition particle subunit SRP72	2	2	-1.60246	-1.41445	-1.78588	-1.53167	-1.69179	-1.38343
LPCAT1	Q8NF37	Lysophosphatidylcholine acyltransferase 1	4	4	-1.75634	-1.56029	-1.69535	-1.38526	-2.13811	-2.09022
TREML1	Q86YW5;Q86YW5-2	Trem-like transcript 1 protein	5	5	2.49913	2.44989	2.60064	2.43062	2.44386	2.60377
MMRN1	Q13201	Multimerin-1;Platelet glycoprotein Ia*;155 kDa platelet multimerin	45	45	5.4804	5.44383	5.49302	5.36562	5.36518	5.48785
EIF1	P41567	Eukaryotic translation initiation factor 1	3	3	-2.03058	-1.89122	-2.15398	-2.12468	-1.79368	-2.09944
NDUFB10	O96000;O96000-2	NADH dehydrogenase [ubiquinone] 1 beta subcomplex subunit 10	3	3	-0.41988	-0.290038	-0.476086	-0.146344	-0.373976	-0.0371081
TPP2	P29144	Tripeptidyl-peptidase 2	24	24	2.5478	2.33745	2.51818	2.36769	2.3126	2.33934
AP3B1	O00203-3;O00203	AP-3 complex subunit beta-1	14	14	1.42606	1.49922	1.66831	1.42308	1.47254	1.49183
SNX27	Q96L92-3;Q96L92	Sorting nexin-27	2	2	-1.67579	-1.6137	-1.84449	-1.77175	-1.61027	-1.58742
GSTM2	P28161;P28161-2	Glutathione S-transferase Mu 2	8	4	0.589707	0.36743	-0.0299029	0.47959	0.657868	0.229905
CMTM5	Q96DZ9-4;Q96DZ9-5;Q96DZ9-3;Q96DZ9-6;Q96DZ9-2;Q96DZ9	CKLF-like MARVEL transmembrane domain-containing protein 5	2	2	1.19109	0.986503	1.20638	1.38334	0.871279	1.35224
CHMP5	Q9NZZ3	Charged multivesicular body protein 5	2	2	-3.16016	-3.44023	-5.19029	-3.2569	-3.5608	-3.01335
PRPF8	Q6P2Q9	Pre-mRNA-processing-splicing factor 8	23	23	1.15922	1.20159	1.18244	1.31311	1.25945	1.12356
ACAT2	Q9BWD1;Q9BWD1-2	Acetyl-CoA acetyltransferase, cytosolic	6	6	-0.948142	-1.04532	-1.09023	-1.04684	-0.600394	-0.829117
IPO5	O00410;O00410-3;O00410-2	Importin-5	15	15	1.19151	0.793918	0.816471	0.850623	0.970909	0.994524
LRRC59	Q96AG4	Leucine-rich repeat-containing protein 59	9	9	0.869988	0.850058	0.999706	0.982706	0.743869	0.928953
VAMP8	Q9BV40	Vesicle-associated membrane protein 8	2	2	-0.0789161	-0.440264	-0.472308	-0.0202946	-0.0261754	-0.0292398
GSR	P00390-2;P00390-3;P00390;P00390-5;P00390-4	Glutathione reductase, mitochondrial	14	14	2.41752	2.38778	2.51436	2.52781	2.52222	2.27393
SYTL4	Q96C24	Synaptotagmin-like protein 4	21	21	2.95143	2.9457	2.82133	3.0649	2.77413	2.90104
GZMH	P20718;P20718-2;P20718-3	Granzyme H	6	6	0.182871	0.325069	0.171819	0.435376	0.0673497	-0.051989
PDP1	Q9P0J1;Q9P0J1-2	[Pyruvate dehydrogenase [acetyl-transferring]]-phosphatase 1, mitochondrial	2	2	-3.40977	-2.49728	-2.31513	-2.33085	-3.39517	-2.62746
PGD	P52209-2;P52209	6-phosphogluconate dehydrogenase, decarboxylating	26	26	4.22368	4.24518	4.31038	4.25561	4.17275	4.32615
SLC25A24	Q6NUK1;Q6NUK1-2	Calcium-binding mitochondrial carrier protein SCaMC-1	10	10	0.566275	0.800636	0.312549	0.84627	0.543064	0.597262
SMCHD1	A6NHR9;A6NHR9-2;A6NHR9-3	Structural maintenance of chromosomes flexible hinge domain-containing protein 1	7	7	-1.13135	-1.59282	-1.2344	-1.29265	-1.3976	-1.12256
EXOC1	Q9NV70-2;Q9NV70	Exocyst complex component 1	4	4	-1.09375	-1.26171	-1.52792	-1.29297	-0.976155	-1.34992
CHP1	Q99653	Calcineurin B homologous protein 1	4	4	-2.03644	-1.65479	-1.61372	-1.70288	-1.71673	-1.95903
EIF3G	O75821	Eukaryotic translation initiation factor 3 subunit G	4	4	-0.889921	-0.810027	-1.09314	-0.891673	-0.771858	-0.892163
STK4	Q13043;Q13043-2	Serine/threonine-protein kinase 4;Serine/threonine-protein kinase 4 37kDa subunit;Serine/threonine-protein kinase 4 18kDa subunit	11	7	1.07092	1.35041	1.18117	1.13217	1.23305	1.04284
SELH	Q8IZQ5	Selenoprotein H	2	2	-1.86061	-1.1168	-1.25182	-1.07487	-1.52801	-1.43996
PLS3	P13797-3;P13797-2;P13797	Plastin-3	15	6	0.32033	-0.0171872	0.467269	0.0872789	0.360071	0.111843
ACTR10	Q9NZ32	Actin-related protein 10	5	5	-2.03149	-2.02835	-1.86803	-2.05166	-1.93127	-2.08484
ABHD14B	Q96IU4	Alpha/beta hydrolase domain-containing protein 14B	6	6	1.30567	0.923826	1.24739	1.07035	1.31973	1.16356
PHGDH	O43175	D-3-phosphoglycerate dehydrogenase	4	4	-2.12558	-2.2619	-2.77138	-1.80673	-2.64424	-2.33362
PLEKHO2	Q8TD55;Q8TD55-2	Pleckstrin homology domain-containing family O member 2	6	6	0.0761894	0.0559179	0.250112	0.34554	-0.178814	0.277305
YWHAE	P62258;P62258-2	14-3-3 protein epsilon	21	17	3.67769	3.60083	3.80254	3.62627	3.75973	3.5722
NEK9	Q8TD19	Serine/threonine-protein kinase Nek9	8	8	0.336729	0.0718049	-0.0195835	-0.189955	0.386174	0.156144
ISG20	Q96AZ6	Interferon-stimulated gene 20 kDa protein	2	2	-2.13071	-1.89465	-2.28911	-1.74499	-1.74136	-1.75923
UBA6	A0AVT1;A0AVT1-2	Ubiquitin-like modifier-activating enzyme 6	15	15	0.801194	1.08447	1.08236	0.934835	1.07105	0.93718
DTD1	Q8TEA8	D-tyrosyl-tRNA(Tyr) deacylase 1	2	2	-1.67189	-2.14102	-1.96928	-2.04239	-2.01496	-1.95121
BANF1	O75531	Barrier-to-autointegration factor;Barrier-to-autointegration factor, N-terminally processed	4	4	1.52878	1.8133	1.67148	1.73877	1.67714	1.85524
RTN3	O95197-3;O95197-4;O95197-7;O95197-2;O95197	Reticulon-3	3	3	0.696309	0.482749	0.725454	0.475911	0.6671	0.769322
TSC22D3	Q99576-4;Q99576;Q99576-3	TSC22 domain family protein 3	2	2	-1.15925	-1.10906	-0.987014	-1.52991	-1.2495	-1.17542
PPP2R4	Q15257-2;Q15257;Q15257-3;Q15257-4	Serine/threonine-protein phosphatase 2A activator	8	8	1.18909	1.35801	1.3499	1.20494	1.44309	1.31139
NHLRC2	Q8NBF2;Q8NBF2-2	NHL repeat-containing protein 2	8	8	0.576625	0.416838	0.603022	0.266644	0.223285	0.53587
TBCA	O75347;O75347-2	Tubulin-specific chaperone A	7	7	1.43835	1.56448	1.52902	1.5345	1.29411	1.42725
APOBEC3G	Q9HC16	DNA dC->dU-editing enzyme APOBEC-3G	3	3	-1.6008	-1.74535	-1.66817	-1.96517	-1.53332	-1.89802
SAP18	O00422;O00422-2	Histone deacetylase complex subunit SAP18	5	5	-0.764273	-0.434851	-0.688729	-0.386824	-0.377755	-0.584227
G6PD	P11413;P11413-3;P11413-2	Glucose-6-phosphate 1-dehydrogenase	28	28	3.9551	3.95808	3.89842	4.00929	3.90513	3.92265
FABP5	Q01469	Fatty acid-binding protein, epidermal	5	5	0.189283	0.435774	0.427435	0.164724	0.10999	0.244869
TPM4	P67936-2	Tropomyosin alpha-4 chain	25	3	1.49538	0.419244	1.43518	1.06095	1.3513	0.879328
ANXA7	P20073-2;P20073	Annexin A7	12	12	1.40817	1.24035	1.09416	1.39741	1.26903	1.28486
SAFB	Q15424-2;Q15424;Q15424-4;Q15424-3	Scaffold attachment factor B1	5	3	-0.375846	-0.446358	-0.567461	-0.632882	-0.366878	-0.338781
GOLPH3;GOLPH3L	Q9H4A6;Q9H4A5-2;Q9H4A5	Golgi phosphoprotein 3;Golgi phosphoprotein 3-like	2	2	-2.01389	-2.34876	-2.12913	-2.21478	-2.00315	-2.09352
SH3KBP1	Q96B97;Q96B97-2;Q96B97-3	SH3 domain-containing kinase-binding protein 1	11	11	0.584826	0.731311	0.433968	0.683686	0.728242	0.523895
FLNA	P21333-2;P21333	Filamin-A	168	150	9.79329	9.68361	9.82261	9.66956	9.56441	9.69552
PIK3CD	O00329;O00329-2	Phosphatidylinositol 4,5-bisphosphate 3-kinase catalytic subunit delta isoform	3	3	-3.1741	-3.13304	-2.63901	-2.96095	-3.32663	-3.16764
PSMD11	O00231;O00231-2	26S proteasome non-ATPase regulatory subunit 11	10	10	1.22136	1.04103	1.15266	1.12745	1.10197	0.911006
TXNRD1	Q16881-5;Q16881-2;Q16881-4;Q16881-3;Q16881-6;Q16881;Q16881-7	Thioredoxin reductase 1, cytoplasmic	8	7	-0.106014	-0.269836	0.0115443	0.0858773	-0.324329	-0.179602
NOP58	Q9Y2X3	Nucleolar protein 58	7	7	-0.191063	-0.143071	-0.470423	-0.494231	-0.0208173	-0.109942
PLA2G4A	P47712	Cytosolic phospholipase A2;Phospholipase A2;Lysophospholipase	6	6	-0.291432	-0.357476	-0.473834	-0.268555	-0.532537	-0.267918
C2orf88	Q9BSF0	Small membrane A-kinase anchor protein	5	5	-0.0251861	-0.196577	0.214203	-0.220115	-0.0701947	-0.030734
TPP1	Q5IS74;O14773-2;O14773	Tripeptidyl-peptidase 1	7	7	0.565355	0.484665	0.468188	0.292874	0.546554	0.567528
CAMK2G	Q13555-10;Q13555-3;Q13555-5;Q13555-4;Q13555-7;Q13555-11;Q13555-9;Q13555-2;Q13555-8;Q13555;Q13555-6	Calcium/calmodulin-dependent protein kinase type II subunit gamma	6	4	-1.75428	-1.72745	-1.82041	-1.84315	-1.49679	-1.42721
GMPPA	Q96IJ6;Q96IJ6-2	Mannose-1-phosphate guanyltransferase alpha	5	5	-0.938689	-1.3662	-1.22259	-1.43294	-1.20064	-1.13225
GP1BB	P13224;P13224-2	Platelet glycoprotein Ib beta chain	5	5	3.37156	3.27568	3.44903	3.28201	3.28896	3.45535
TYMP	P19971;P19971-2	Thymidine phosphorylase	18	18	2.27353	2.33092	2.34426	2.34459	2.32115	2.27136
CALD1	Q05682-5;Q05682-4;Q05682-3;Q05682-6;Q05682-2;Q05682	Caldesmon	25	25	4.60867	4.27486	4.38299	4.37075	4.18938	4.4991
SCYL2	Q6P3W7	SCY1-like protein 2	6	6	0.840431	0.663635	0.996269	0.802664	0.66737	0.807862
NGLY1	Q96IV0-3;Q96IV0-2;Q96IV0;Q96IV0-5	Peptide-N(4)-(N-acetyl-beta-glucosaminyl)asparagine amidase	2	2	-3.70164	-2.81988	-2.99192	-2.90927	-3.3025	-3.14579
LASP1	Q14847;Q14847-2;Q14847-3	LIM and SH3 domain protein 1	12	12	3.37983	3.50729	3.24668	3.45384	3.12992	3.58089
PDS5A	Q29RF7;Q29RF7-3	Sister chromatid cohesion protein PDS5 homolog A	4	3	-2.78728	-2.41982	-2.56735	-2.61591	-2.70369	-2.87802
WARS	P23381;P23381-2	Tryptophan--tRNA ligase, cytoplasmic;T1-TrpRS;T2-TrpRS	11	11	1.00484	1.06347	1.27016	0.948912	1.15874	1.0118
PTPN1	P18031	Tyrosine-protein phosphatase non-receptor type 1	8	8	0.373618	0.439525	0.627781	0.691029	0.456847	0.217078
CSNK2A2	P19784	Casein kinase II subunit alpha	2	2	-3.39395	-3.27218	-3.12452	-3.3564	-3.48457	-4.03573
STOM	P27105	Erythrocyte band 7 integral membrane protein	16	16	4.76995	4.62717	4.85359	4.83144	4.55364	4.81706
ACSL5	Q9ULC5-3;Q9ULC5;Q9ULC5-4	Long-chain-fatty-acid--CoA ligase 5	6	5	-0.48778	-0.52389	-0.290625	-0.675342	-0.908572	-0.586883
SPTBN1	Q01082;Q01082-3;Q01082-2	Spectrin beta chain, non-erythrocytic 1	61	55	3.73378	3.59813	3.69346	3.68883	3.70701	3.67243
KPNA1	P52294	Importin subunit alpha-5;Importin subunit alpha-5, N-terminally processed	3	2	-2.45885	-1.94541	-2.46965	-2.21405	-2.59947	-2.07019
CAMK1	Q14012	Calcium/calmodulin-dependent protein kinase type 1	13	13	1.51713	1.4974	1.62237	1.29514	1.40254	1.47411
TUBB8	Q3ZCM7;A6NNZ2	Tubulin beta-8 chain;Tubulin beta-8 chain-like protein LOC260334	11	2	-0.584378	-0.635612	-0.359158	-0.754688	-0.668185	-0.235852
IPO7	O95373	Importin-7	7	7	-0.845284	-1.04728	-0.647431	-1.07157	-0.661604	-1.00066
WDR61	Q9GZS3	WD repeat-containing protein 61;WD repeat-containing protein 61, N-terminally processed	2	2	-1.74297	-1.61745	-1.90984	-1.84868	-1.81839	-1.48186
CSTF2;CSTF2T	P33240-2;P33240;Q9H0L4	Cleavage stimulation factor subunit 2;Cleavage stimulation factor subunit 2 tau variant	2	2	-1.92417	-1.84411	-1.99903	-1.83536	-2.2149	-1.80915
CD9	P21926	CD9 antigen	8	8	4.88033	4.84801	5.13751	4.75368	4.84392	5.01352
AIF1	P55008;P55008-2;P55008-3	Allograft inflammatory factor 1	5	5	0.942112	1.35261	1.24435	0.991098	1.09257	0.870003
SNRPB2	P08579	U2 small nuclear ribonucleoprotein B	4	3	-0.841982	-1.16034	-1.20745	-0.941295	-0.643079	-0.734006
TAOK3	Q9H2K8	Serine/threonine-protein kinase TAO3	9	7	1.27967	1.2206	1.25067	1.20452	1.08716	1.29898
AKR7A2;AKR7L	O43488;Q8NHP1	Aflatoxin B1 aldehyde reductase member 2;Aflatoxin B1 aldehyde reductase member 4	8	8	1.56747	1.45947	1.4645	1.53191	1.44623	1.51062
UBLCP1	Q8WVY7	Ubiquitin-like domain-containing CTD phosphatase 1	3	2	-3.39173	-2.9475	-3.98543	-2.89426	-3.13431	-3.53061
TRIM25	Q14258	E3 ubiquitin/ISG15 ligase TRIM25	6	6	0.0710458	0.108903	-0.0139984	0.312104	0.0378878	0.329395
HACD3	Q9P035;Q9P035-2	Very-long-chain (3R)-3-hydroxyacyl-CoA dehydratase 3	4	4	-0.751797	-1.0165	-1.03256	-0.596512	-0.789047	-0.763852
DDX5	P17844-2;P17844	Probable ATP-dependent RNA helicase DDX5	17	11	0.871142	1.05921	0.885145	0.809822	0.894777	1.05434
PTPN6	P29350;P29350-3;P29350-4;P29350-2	Tyrosine-protein phosphatase non-receptor type 6	34	34	4.01106	4.0597	4.04318	4.0261	4.04795	3.90687
MTOR	P42345	Serine/threonine-protein kinase mTOR	2	2	-4.4363	-4.45702	-3.75696	-5.02898	-4.35304	-3.50319
STAT3	P40763-3;P40763-2;P40763	Signal transducer and activator of transcription 3	15	15	2.30273	2.21413	2.16645	2.28132	2.295	2.15003
KCTD12	Q96CX2	BTB/POZ domain-containing protein KCTD12	5	5	-0.0510797	-0.0332322	0.0661219	0.0767352	0.271214	-0.233117
KTN1	Q86UP2-2;Q86UP2-3;Q86UP2-4;Q86UP2	Kinectin	8	8	0.0924533	0.197423	0.126904	0.29636	0.144385	0.160321
GNLY	P22749-2;P22749	Granulysin	3	3	-3.26994	-2.61028	-2.77707	-2.45258	-3.22413	-2.58435
NAP1L4	Q99733;Q99733-2	Nucleosome assembly protein 1-like 4	9	7	1.33185	1.21999	1.00702	1.28875	1.25205	1.30926
CSK	P41240	Tyrosine-protein kinase CSK	23	23	3.10965	3.24403	3.22434	3.1914	3.1679	3.22674
NRBP1	Q9UHY1	Nuclear receptor-binding protein	3	3	-1.26466	-1.70082	-1.63338	-1.46572	-2.0025	-1.37789
FGG	P02679-2;P02679	Fibrinogen gamma chain	27	27	6.67214	6.61972	6.54252	6.55813	6.46355	6.78568
CS	O75390	Citrate synthase, mitochondrial	15	15	2.88633	2.94509	3.13235	2.95936	2.87206	2.8984
CPOX	P36551	Oxygen-dependent coproporphyrinogen-III oxidase, mitochondrial	3	3	-1.85031	-2.1394	-1.43609	-2.18415	-1.85786	-1.94542
	P56181-2		3	3	-1.25703	-1.88431	-1.35081	-1.64907	-1.51095	-1.25647
EPS15L1	Q9UBC2-3;Q9UBC2;Q9UBC2-2;Q9UBC2-4	Epidermal growth factor receptor substrate 15-like 1	13	13	1.00702	0.855618	0.884817	1.01238	0.961433	1.00951
RPL7A	P62424	60S ribosomal protein L7a	8	8	0	-0.536031	0.0249009	-0.399877	0.00297545	-0.207357
TMX3	Q96JJ7	Protein disulfide-isomerase TMX3	2	2	-2.03149	-1.8385	-2.07198	-2.26171	-2.31498	-1.62698
HMGB1;HMGB1P1	P09429;B2RPK0	High mobility group protein B1;Putative high mobility group protein B1-like 1	8	5	4.61175	4.91459	4.43647	4.79338	4.81519	4.65276
AP2A2	O94973-2;O94973;O94973-3	AP-2 complex subunit alpha-2	11	5	-2.32957	-2.87027	-2.63794	-2.98262	-2.44064	-2.88616
ATP2A3	Q93084-4;Q93084-2;Q93084-3;Q93084-7;Q93084;Q93084-6;Q93084-5	Sarcoplasmic/endoplasmic reticulum calcium ATPase 3	32	24	4.29418	4.21782	4.37832	4.30106	4.17554	4.31992
PPIB	P23284	Peptidyl-prolyl cis-trans isomerase B	12	12	3.69254	3.83641	3.88516	3.61533	3.86358	3.96042
DENND3	A2RUS2-2;A2RUS2	DENN domain-containing protein 3	3	3	-2.03279	-1.98118	-1.73565	-1.86527	-2.20975	-1.88101
UBA3	Q8TBC4-2;Q8TBC4	NEDD8-activating enzyme E1 catalytic subunit	8	8	-0.196954	-0.260449	-0.107842	-0.45436	0.155765	-0.0908822
OSTF1	Q92882	Osteoclast-stimulating factor 1	7	7	1.38981	1.63746	1.63874	1.46106	1.52125	1.66481
CCS	O14618	Copper chaperone for superoxide dismutase	4	4	0.0650786	-0.0411075	0.0434449	0.0433201	0.177084	-0.0473234
DBT	P11182	Lipoamide acyltransferase component of branched-chain alpha-keto acid dehydrogenase complex, mitochondrial	5	5	-1.14729	-1.66236	-1.10356	-1.50126	-1.05459	-1.44594
COMMD1	Q8N668;Q8N668-2	COMM domain-containing protein 1	2	2	-1.93915	-1.83175	-1.73256	-1.94826	-2.39	-1.93383
DOK1	Q99704-2;Q99704	Docking protein 1	2	2	-1.09598	-1.39813	-1.02147	-1.07939	-1.26107	-1.31683
RHOT2	Q8IXI1	Mitochondrial Rho GTPase 2	6	5	-1.04536	-0.883602	-1.45108	-1.12849	-0.649709	-1.18681
NCF2	P19878-3;P19878;P19878-4;P19878-2	Neutrophil cytosol factor 2	10	10	0.182671	0.0219898	0.054452	0.0180262	0.0447267	0.149342
LACTB	P83111;P83111-2	Serine beta-lactamase-like protein LACTB, mitochondrial	2	2	-3.39676	-3.09679	-2.94565	-3.71851	-2.8084	-2.7518
TMPO	P42166	Lamina-associated polypeptide 2, isoform alpha;Thymopoietin;Thymopentin	11	3	-1.74641	-1.56369	-1.4663	-2.32772	-1.46175	-2.10004
PPP3R1	P63098	Calcineurin subunit B type 1	3	3	-0.0297048	0.138223	0	0.307922	-0.279966	-0.285415
MYO9B	Q13459-2;Q13459	Unconventional myosin-IXb	6	6	0.164129	-0.0272122	0.109733	0.0557576	-0.13147	0.0275848
MTA2	O94776;O94776-2	Metastasis-associated protein MTA2	4	4	-0.716981	-1.0555	-0.90908	-0.801795	-1.08888	-1.06039
NUP54	Q7Z3B4;Q7Z3B4-3;Q7Z3B4-2	Nucleoporin p54	3	3	-2.12669	-2.51113	-2.26616	-2.50256	-2.30493	-2.54542
CTNNBL1	Q8WYA6-4;Q8WYA6;Q8WYA6-3;Q8WYA6-2	Beta-catenin-like protein 1	4	4	-1.20123	-1.30227	-1.66965	-1.41465	-1.14728	-1.17785
FXN	Q16595	Frataxin, mitochondrial;Frataxin intermediate form;Frataxin(56-210);Frataxin(78-210);Frataxin mature form	3	3	-1.09403	-1.50223	-1.21995	-1.24364	-1.36948	-0.978834
JAK1	P23458	Tyrosine-protein kinase JAK1	2	2	-3.38771	-3.42186	-3.12221	-3.15571	-3.47875	-3.52039
EXOC3L4	Q17RC7	Exocyst complex component 3-like protein 4	2	2	-4.01707	-3.82842	-4.19495	-3.60074	-3.71842	-3.73147
FGR	P09769	Tyrosine-protein kinase Fgr	6	5	-2.08459	-2.15583	-2.29652	-2.03082	-2.3	-2.08653
	P0DP25;P0DP24;P0DP23		10	9	3.88245	4.06553	3.97483	3.88838	3.91637	3.9759
RPL27A	P46776	60S ribosomal protein L27a	4	4	0.905971	1.08491	0.988832	1.0585	0.935571	0.761161
ACADS	P16219	Short-chain specific acyl-CoA dehydrogenase, mitochondrial	4	4	-0.85037	-1.08345	-0.935976	-0.815011	-0.666681	-1.10905
SERBP1	Q8NC51-4;Q8NC51-3;Q8NC51-2;Q8NC51	Plasminogen activator inhibitor 1 RNA-binding protein	6	6	1.37697	1.42715	1.21795	1.28085	1.58888	1.23801
PPM1F	P49593;P49593-2	Protein phosphatase 1F	7	7	-0.0269652	0	0.262134	0.140763	-0.133197	-0.0369413
PDHB	P11177;P11177-2;P11177-3	Pyruvate dehydrogenase E1 component subunit beta, mitochondrial	9	9	0.897681	0.644179	0.722239	0.805216	0.864893	0.900029
U2AF2	P26368-2;P26368	Splicing factor U2AF 65 kDa subunit	7	7	0.352233	0.384004	0.267928	0.255617	0.504973	0.24099
SH3GLB1	Q9Y371;Q9Y371-2;Q9Y371-3	Endophilin-B1	7	6	1.09186	1.03625	1.12079	1.02112	0.70662	1.0978
ATP5C1	P36542;P36542-2	ATP synthase subunit gamma, mitochondrial	8	8	1.81612	1.98405	1.7982	1.81404	1.98657	1.82226
ALDH1B1	P30837	Aldehyde dehydrogenase X, mitochondrial	2	2	-4.44024	-3.58947	-4.2018	-3.90298	-3.47445	-3.73833
EMD	P50402	Emerin	6	6	0.704499	0.745999	0.508813	0.630614	0.591876	0.898047
SLC35A4	L0R6Q1		3	3	0.0999434	-0.3362	-0.00219792	-0.61735	-0.114312	-0.25368
LYPLAL1	Q5VWZ2;Q5VWZ2-2	Lysophospholipase-like protein 1	3	3	-0.670293	-1.05603	-1.07148	-0.80068	-0.97077	-0.919916
CYFIP1	Q7L576;Q7L576-2;Q7L576-3	Cytoplasmic FMR1-interacting protein 1	33	14	2.81631	2.6616	2.83207	2.66533	2.60477	2.66762
SBF1	O95248;O95248-5;O95248-4	Myotubularin-related protein 5	3	3	-5.15931	-3.59174	-2.87765	-4.42113	-4.31461	-4.32961
H2AFY	O75367-2;O75367-3;O75367	Core histone macro-H2A.1	11	10	2.84681	2.87569	2.7589	2.70041	2.99878	2.77776
KARS	Q15046;Q15046-2	Lysine--tRNA ligase	12	12	1.31406	1.20677	1.41706	1.20791	1.30801	1.26561
ALDOC	P09972	Fructose-bisphosphate aldolase C	14	8	2.01937	1.91794	1.86129	2.06206	1.89998	1.89355
FUT8	Q9BYC5-2;Q9BYC5	Alpha-(1,6)-fucosyltransferase	2	2	-2.02499	-2.55809	-2.42967	-2.80602	-2.88659	-1.8613
DENR	O43583	Density-regulated protein	5	5	-0.318034	-0.222285	-0.630261	-0.318843	-0.168288	-0.28213
COA3	Q9Y2R0	Cytochrome c oxidase assembly factor 3 homolog, mitochondrial	2	2	-2.1253	-2.91249	-2.19555	-2.2283	-2.75013	-2.24607
GALM	Q96C23	Aldose 1-epimerase	3	3	-1.14844	-1.31049	-1.22259	-1.51474	-1.05269	-1.49433
NPC2	P61916-2;P61916	Epididymal secretory protein E1	4	4	-0.0557829	0.0880447	0.0718798	-0.337132	-0.13966	0.123963
HSP90AB1	P08238	Heat shock protein HSP 90-beta	37	18	4.20471	4.42038	4.28229	4.25886	4.28667	4.28225
EIF6	P56537-2;P56537	Eukaryotic translation initiation factor 6	2	2	-3.13322	-3.92511	-3.80756	-3.30086	-4.43292	-3.50206
FN1	P02751;P02751-13;P02751-7;P02751-1;P02751-3;P02751-17;P02751-8;P02751-14;P02751-9;P02751-6;P02751-10;P02751-5;P02751-11;P02751-4;P02751-12	Fibronectin;Anastellin;Ugl-Y1;Ugl-Y2;Ugl-Y3	28	28	2.09674	2.14464	2.22134	2.05126	2.07312	1.96998
PROSC	O94903	Proline synthase co-transcribed bacterial homolog protein	4	4	-1.20986	-0.764637	-0.980142	-1.21208	-0.993419	-1.09422
UTRN	P46939;P46939-2	Utrophin	28	28	1.29895	1.32362	1.26321	1.41441	1.18465	1.22525
ARAP1	Q96P48-3;Q96P48;Q96P48-7;Q96P48-2;Q96P48-4;Q96P48-1;Q96P48-5	Arf-GAP with Rho-GAP domain, ANK repeat and PH domain-containing protein 1	15	15	0.794416	0.787304	0.712215	0.886376	0.767434	0.628682
RPS16	P62249	40S ribosomal protein S16	7	7	1.13908	1.47893	1.23605	1.30363	1.56591	1.44598
APOC1	P02654	Apolipoprotein C-I;Truncated apolipoprotein C-I	2	2	-1.60746	-1.39679	-1.12551	-1.6699	-1.47306	-1.36225
DYNC1H1	Q14204	Cytoplasmic dynein 1 heavy chain 1	56	56	2.69446	2.63895	2.66682	2.60237	2.74594	2.46064
COPB1	P53618	Coatomer subunit beta	22	21	2.183	2.23202	2.2707	2.15743	2.11973	2.17795
YWHAG	P61981	14-3-3 protein gamma;14-3-3 protein gamma, N-terminally processed	19	14	2.85724	2.88349	2.88082	2.83234	2.88717	2.97383
SLC4A1	P02730-2;P02730	Band 3 anion transport protein	4	4	-1.52094	-1.57286	-1.55929	-1.39482	-1.99229	-1.63255
ECE1	P42892-3;P42892-2;P42892-4;P42892	Endothelin-converting enzyme 1	9	9	0.331068	-0.176692	0.237425	0.0537964	0.296721	0.0882738
UBE2L6	O14933;O14933-2	Ubiquitin/ISG15-conjugating enzyme E2 L6	2	2	-5.01832	-4.42584	-4.0736	-6.3085	-5.30695	-4.71303
RBM8A	Q9Y5S9;Q9Y5S9-2	RNA-binding protein 8A	4	4	-1.04347	-0.769196	-0.776498	-1.11208	-0.952156	-1.07418
ETFB	P38117;P38117-2	Electron transfer flavoprotein subunit beta	11	11	2.39652	2.40344	2.28033	2.38119	2.47006	2.34689
VARS	P26640	Valine--tRNA ligase	14	14	0.229243	0.160441	0.311525	0.176945	0.405244	0.0994688
SUSD1	Q6UWL2-3;Q6UWL2;Q6UWL2-2	Sushi domain-containing protein 1	4	4	-1.20821	-1.76575	-1.37903	-1.11353	-1.46523	-1.53944
RPS3A	P61247	40S ribosomal protein S3a	10	10	2.07921	2.32754	2.17794	2.24659	2.31494	2.25165
CUTA	O60888-3;O60888;O60888-2	Protein CutA	3	3	-0.215582	-0.256689	-0.316214	-0.210878	-0.170596	-0.421256
PABPN1;PABPN1L	Q92843-2;Q86U42-2;Q86U42;A6NDY0-2;A6NDY0;A6NDY0-4	Polyadenylate-binding protein 2;Embryonic polyadenylate-binding protein 2	2	2	-1.68247	-1.01524	-1.6474	-0.909406	-1.15384	-1.03826
HNRNPR	O43390;O43390-3;O43390-2;O43390-4	Heterogeneous nuclear ribonucleoprotein R	20	14	1.85477	2.03122	1.6574	2.00545	1.89305	1.95625
PSMD10	O75832	26S proteasome non-ATPase regulatory subunit 10	3	3	-0.193776	-0.53563	-0.316249	-0.614411	-0.350819	-0.473914
ALOX5AP	P20292	Arachidonate 5-lipoxygenase-activating protein	3	3	-4.42504	-3.5861	-4.73121	-3.31824	-3.47904	-3.33135
ENOPH1	Q9UHY7;Q9UHY7-2	Enolase-phosphatase E1	4	4	-1.75007	-1.97891	-2.28812	-1.66401	-1.79785	-2.18772
DSTN	P60981;P60981-2	Destrin	10	9	2.65573	2.35583	2.7257	2.47051	2.45026	2.65568
SF3A3	Q12874	Splicing factor 3A subunit 3	4	4	-1.20191	-0.71926	-1.02253	-1.14269	-1.03632	-0.96133
MECP2	P51608;P51608-2	Methyl-CpG-binding protein 2	9	9	0.991816	0.889303	0.767663	1.14417	1.16556	0.971979
GANAB	Q14697;Q14697-2	Neutral alpha-glucosidase AB	39	39	4.11061	4.06879	4.13516	3.99156	4.11308	4.00467
RPL18	Q07020-2;Q07020	60S ribosomal protein L18	4	4	0.00249287	-0.378708	-0.56519	-0.232974	-0.0148801	-0.360721
SNRPD1	P62314	Small nuclear ribonucleoprotein Sm D1	2	2	-1.79174	-1.28446	-1.57579	-1.16813	-1.19716	-1.69924
KIF5B	P33176	Kinesin-1 heavy chain	21	21	1.54836	1.3633	1.44675	1.32018	1.41592	1.48444
NDUFS1	P28331-3;P28331-4;P28331-5;P28331;P28331-2	NADH-ubiquinone oxidoreductase 75 kDa subunit, mitochondrial	13	13	0.663123	0.556972	0.74063	0.709444	0.864952	0.418216
KIF2A	O00139-2;O00139-1;O00139-5;O00139;O00139-4	Kinesin-like protein KIF2A	15	15	2.00062	1.93659	2.05716	1.84982	1.88624	1.93927
IPO9	Q96P70	Importin-9	5	4	-2.72587	-2.26843	-1.99682	-2.76508	-2.36225	-2.31341
EFTUD2	Q15029-2;Q15029-3;Q15029	116 kDa U5 small nuclear ribonucleoprotein component	12	11	0.0964911	0.189241	0.0737756	0.121617	0.170157	0.123835
MRPL49	Q13405	39S ribosomal protein L49, mitochondrial	2	2	-2.80351	-2.85231	-3.16997	-3.12828	-3.14986	-2.41568
CAB39	Q9Y376	Calcium-binding protein 39	9	9	1.32512	1.15328	1.27826	1.21452	1.2708	0.912479
LPXN	O60711;O60711-2	Leupaxin	4	4	-2.62823	-2.86395	-2.99033	-2.46031	-2.25826	-2.76794
EGF	P01133-2;P01133-3;P01133	Pro-epidermal growth factor;Epidermal growth factor	4	4	-0.592238	-0.704659	-0.689055	-0.692445	-0.532901	-0.522012
RGS10	O43665-2;O43665-1;O43665	Regulator of G-protein signaling 10	9	9	0.775767	0.619154	0.591208	0.63271	0.571726	0.807069
SF3A1	Q15459;Q15459-2	Splicing factor 3A subunit 1	5	5	-0.136075	-0.274608	-0.158408	-0.356599	-0.0351586	-0.0254506
PSMB10	P40306	Proteasome subunit beta type-10	6	6	1.00527	1.19445	1.0978	1.05984	0.804221	1.17219
LIMA1	Q9UHB6-3;Q9UHB6-2;Q9UHB6-5;Q9UHB6;Q9UHB6-4	LIM domain and actin-binding protein 1	2	2	-2.80719	-2.7391	-2.67838	-2.60358	-2.96865	-3.3454
PLCB3	Q01970-2;Q01970	1-phosphatidylinositol 4,5-bisphosphate phosphodiesterase beta-3	4	4	-4.02579	-3.13088	-3.25627	-4.07886	-3.27177	-2.70404
PADI4	Q9UM07	Protein-arginine deiminase type-4	2	2	-8.05177	-6.95545	-6.61221	-7.9397	-7.2455	-7.1693
ACLY	P53396;P53396-2;P53396-3	ATP-citrate synthase	30	30	2.74929	2.78437	2.78072	2.71714	2.85435	2.80214
MAVS	Q7Z434;Q7Z434-2;Q7Z434-5	Mitochondrial antiviral-signaling protein	6	6	-0.517711	-0.787413	-0.654202	-0.806038	-0.808627	-0.577712
TRA2B	P62995-3;P62995	Transformer-2 protein homolog beta	6	6	0.299612	0.739163	0.611511	0.558359	0.580019	0.596375
DDX18	Q9NVP1	ATP-dependent RNA helicase DDX18	3	3	-3.1726	-2.96583	-2.97277	-2.58105	-3.36297	-2.86306
ICAM3	P32942	Intercellular adhesion molecule 3	3	3	-0.720888	-0.563693	-0.813977	-0.739767	-0.389482	-1.03501
APOA1	P02647	Apolipoprotein A-I;Proapolipoprotein A-I;Truncated apolipoprotein A-I	11	11	1.8823	1.93161	2.20103	1.93375	1.7144	2.093
ADA	P00813	Adenosine deaminase	2	2	-1.45597	-1.43408	-1.26758	-1.43303	-1.45308	-1.48291
BTK	Q06187;Q06187-2	Tyrosine-protein kinase BTK	21	21	2.86348	2.72006	2.88316	2.76963	2.65166	2.68826
RARS	P54136-2;P54136	Arginine--tRNA ligase, cytoplasmic	17	17	1.42908	1.47067	1.47946	1.54619	1.4829	1.38931
COX6C	P09669	Cytochrome c oxidase subunit 6C	2	2	0.65832	0.966906	0.66834	0.898067	0.158892	0.958374
PSMC3	P17980	26S protease regulatory subunit 6A	7	7	1.05093	0.80385	1.01089	0.823997	0.842271	0.834418
ATPIF1	Q9UII2	ATPase inhibitor, mitochondrial	5	5	1.39327	1.81837	1.49927	1.56188	1.48643	1.6072
LRRC57	Q8N9N7	Leucine-rich repeat-containing protein 57	3	3	-2.12696	-2.26488	-2.4748	-1.89582	-2.50477	-2.32902
CNDP2	Q96KP4;Q96KP4-2	Cytosolic non-specific dipeptidase	16	16	2.52517	2.44358	2.46829	2.33674	2.44283	2.55143
TEX264	Q9Y6I9	Testis-expressed sequence 264 protein	2	2	-3.3975	-2.82736	-3.16044	-3.3621	-3.12831	-3.17247
WDR11	Q9BZH6	WD repeat-containing protein 11	5	5	-0.517853	-2.12244	-0.793107	-0.950042	-1.11935	-1.39071
SACM1L	Q9NTJ5;Q9NTJ5-2	Phosphatidylinositide phosphatase SAC1	22	22	2.93135	2.89455	3.01572	2.98726	2.80565	2.98525
RNPEP	Q9H4A4	Aminopeptidase B	7	7	0.786571	0.811853	0.60228	0.735419	0.956049	0.681273
CTSW	P56202	Cathepsin W	3	3	-1.26193	-1.2579	-1.15353	-0.706672	-1.42825	-1.29442
EIF4H	Q15056-2;Q15056	Eukaryotic translation initiation factor 4H	3	3	-0.250881	-0.224415	-0.18781	-0.217587	0.0270631	-0.346185
NSUN2	Q08J23;Q08J23-3;Q08J23-2	tRNA (cytosine(34)-C(5))-methyltransferase	2	2	-2.26255	-1.54137	-1.76759	-1.61375	-1.80813	-1.94678
PDAP1	Q13442	28 kDa heat- and acid-stable phosphoprotein	2	2	-0.75741	-0.960898	-1.1672	-0.943138	-0.656457	-1.00084
IDH2	P48735;P48735-2	Isocitrate dehydrogenase [NADP], mitochondrial	27	26	4.69951	4.80946	4.77279	4.70367	4.61764	4.79267
RPS20	P60866;P60866-2	40S ribosomal protein S20	3	3	0.566801	0.544347	0.544883	0.587856	0.527655	0.628264
ANXA4	P09525;P09525-2	Annexin A4	12	12	1.91192	2.03627	1.90438	2.07278	2.0027	2.04544
GLIPR2	Q9H4G4	Golgi-associated plant pathogenesis-related protein 1	3	3	-1.52529	-1.20369	-1.34712	-1.42021	-1.35316	-1.01389
COPS3	Q9UNS2;Q9UNS2-2	COP9 signalosome complex subunit 3	3	3	-3.22954	-3.37862	-3.12655	-3.13166	-3.12448	-3.53093
CHORDC1	Q9UHD1;Q9UHD1-2	Cysteine and histidine-rich domain-containing protein 1	3	3	-1.52548	-1.43346	-1.10293	-1.67726	-1.28109	-1.49446
ATP6V1H	Q9UI12-2;Q9UI12	V-type proton ATPase subunit H	5	5	-0.345201	-0.457863	-0.326041	-0.460679	-0.388529	-0.629273
PCYOX1L	Q8NBM8	Prenylcysteine oxidase-like	6	6	0.672357	0.45846	0.760934	0.466551	0.630628	0.616194
CTSZ	Q9UBR2	Cathepsin Z	6	6	0.018995	0.156563	0.150839	0.281938	-0.279182	0.893701
FAM175B	Q15018	BRISC complex subunit Abro1	3	3	-3.40935	-2.31272	-2.55065	-3.42076	-3.12645	-3.17252
FNBP1	Q96RU3-4;Q96RU3-3;Q96RU3-5;Q96RU3-2;Q96RU3	Formin-binding protein 1	7	7	-0.641672	-0.523991	-0.823731	-0.496485	-0.701219	-0.536124
RABGAP1	Q9Y3P9;Q9Y3P9-2	Rab GTPase-activating protein 1	10	9	0.0964911	0.115382	0.100922	0.0270037	0.227538	0.19974
MANF	P55145	Mesencephalic astrocyte-derived neurotrophic factor	11	11	2.88125	3.01029	2.98945	2.91674	2.91792	2.84834
PPM1G	O15355	Protein phosphatase 1G	4	4	-1.67476	-1.61943	-2.02018	-1.85191	-1.43262	-1.6456
BIN2	Q9UBW5;Q9UBW5-3;Q9UBW5-2	Bridging integrator 2	22	20	4.24522	4.22267	4.29162	4.21779	4.0146	4.23936
RAB3D	O95716	Ras-related protein Rab-3D	5	2	-0.352878	-0.247304	-0.116184	-0.378699	-0.378265	-0.0967105
BOLA2	Q9H3K6;Q9H3K6-2	BolA-like protein 2	5	5	1.10992	1.32184	1.04273	1.27439	0.995604	1.29889
USP15	Q9Y4E8-2;Q9Y4E8-3;Q9Y4E8	Ubiquitin carboxyl-terminal hydrolase 15	12	11	1.03958	1.09534	1.15499	1.07482	0.918064	0.968325
RIPK1	Q13546;Q13546-2	Receptor-interacting serine/threonine-protein kinase 1	3	3	-3.63907	-4.82666	-4.44848	-4.29982	-4.44238	-4.43149
CCAR2	Q8N163-2;Q8N163	Cell cycle and apoptosis regulator protein 2	11	11	0.562129	0.833507	0.560041	0.679371	0.588944	0.760887
PCK2	Q16822;Q16822-3	Phosphoenolpyruvate carboxykinase [GTP], mitochondrial	7	7	-0.246556	-0.605887	-0.502976	-0.379738	-0.450697	-0.623734
GOT1	P17174;P17174-2	Aspartate aminotransferase, cytoplasmic	5	5	0.296527	0.0952057	0.14865	-0.00874528	0.150732	0.28712
MAP4	P27816-2;P27816-6;P27816;P27816-7;P27816-5	Microtubule-associated protein 4	2	2	-3.39286	-2.48924	-3.04101	-2.33895	-2.83903	-2.87436
RPL28	P46779-4;P46779-5;P46779;P46779-2;P46779-3	60S ribosomal protein L28	3	3	0.964184	0.91394	0.918602	0.920483	1.1343	0.933436
SAMM50	Q9Y512	Sorting and assembly machinery component 50 homolog	6	6	0.0028162	-0.295416	-0.0695424	-0.00794221	-0.170185	-0.138747
SLC44A1	Q8WWI5-3;Q8WWI5-2;Q8WWI5	Choline transporter-like protein 1	5	5	-1.25626	-1.5334	-1.83173	-1.53408	-1.46326	-1.16528
FUBP1	Q96AE4;Q96AE4-2	Far upstream element-binding protein 1	13	9	1.54625	1.92073	1.62125	1.66754	1.76683	1.64633
HEATR5B	Q9P2D3-3;Q9P2D3	HEAT repeat-containing protein 5B	2	2	-2.98712	-2.40315	-2.30224	-2.96869	-3.12543	-3.00193
PRDX2	P32119	Peroxiredoxin-2	11	10	3.48158	3.24318	3.39055	3.49065	3.05494	3.2105
RABL6	Q3YEC7-2;Q3YEC7;Q3YEC7-3	Rab-like protein 6	2	2	-3.17032	-3.10395	-3.15704	-2.88928	-4.07681	-3.15434
COX4I1	P13073	Cytochrome c oxidase subunit 4 isoform 1, mitochondrial	8	8	2.88818	2.91352	2.91744	2.98058	2.91656	2.85951
HLA-E	P13747	HLA class I histocompatibility antigen, alpha chain E	5	3	-0.518897	-1.00534	-0.458527	-0.906945	-0.449895	-0.802849
FMR1	Q06787-11;Q06787-10;Q06787-8;Q06787-6;Q06787-2;Q06787-4;Q06787-5;Q06787-9;Q06787-7;Q06787-3;Q06787	Fragile X mental retardation protein 1	2	2	-2.66624	-1.75808	-2.00298	-1.59419	-2.21779	-2.3436
VPS25	Q9BRG1	Vacuolar protein-sorting-associated protein 25	4	4	-1.67589	-1.66821	-1.76631	-1.46352	-1.69498	-1.57803
MYO18A	Q92614-2;Q92614-3;Q92614-4;Q92614;Q92614-5	Unconventional myosin-XVIIIa	17	17	1.36049	1.35682	1.12291	1.30666	1.44053	1.37437
RANBP1	P43487-2;P43487	Ran-specific GTPase-activating protein	5	5	1.43282	1.35517	1.20325	1.40434	1.35297	1.45752
EEF2	P13639	Elongation factor 2	34	33	3.86347	4.06269	3.87646	3.92395	4.01847	3.89027
CKAP5	Q14008-2;Q14008;Q14008-3	Cytoskeleton-associated protein 5	28	28	2.14	1.91495	2.11968	2.08721	2.05522	1.99464
CLTC	Q00610-2;Q00610	Clathrin heavy chain 1	79	79	5.223	5.18595	5.25619	5.20645	5.18065	5.05433
BST1	Q10588;Q10588-2	ADP-ribosyl cyclase/cyclic ADP-ribose hydrolase 2	4	4	-1.31337	-1.08909	-1.1885	-1.19242	-1.19811	-1.4349
SIRPB1;SIRPA;SIRPG	Q5TFQ8;P78324-4;P78324;P78324-2;Q9P1W8-3;Q9P1W8-4;Q9P1W8-2;Q9P1W8	Signal-regulatory protein beta-1 isoform 3;Tyrosine-protein phosphatase non-receptor type substrate 1;Signal-regulatory protein gamma	3	3	-1.7597	-1.32875	-1.51643	-1.55565	-1.83609	-1.58243
TKT	P29401;P29401-2	Transketolase	28	28	4.87877	5.14653	5.01834	4.92972	4.97712	4.96704
ARL8B	Q9NVJ2	ADP-ribosylation factor-like protein 8B	6	2	1.73167	1.6877	1.78272	1.71095	1.61828	1.61211
GMFG	O60234	Glia maturation factor gamma	8	6	2.39985	2.54143	2.52649	2.37987	2.44648	2.41232
TCIRG1	Q13488;Q13488-2	V-type proton ATPase 116 kDa subunit a isoform 3	2	2	-2.65301	-2.50458	-2.73127	-1.98723	-2.92081	-2.00382
PDE12	Q6L8Q7-2;Q6L8Q7	2,5-phosphodiesterase 12	2	2	-4.24269	-4.12986	-3.87459	-4.53515	-4.26763	-3.36837
IGKC	P01834;P0DOX7	Ig kappa chain C region	5	5	1.5372	1.66554	1.68104	1.44376	1.61009	1.50917
MYH9	P35579;P35579-2	Myosin-9	168	135	9.35018	9.36826	9.43596	9.35153	9.22854	9.30081
CMAS	Q8NFW8;Q8NFW8-2	N-acylneuraminate cytidylyltransferase	3	3	-1.0391	-0.966075	-1.16583	-0.930769	-1.23146	-0.909714
PDLIM5	Q96HC4;Q96HC4-7;Q96HC4-4;Q96HC4-6;Q96HC4-3;Q96HC4-2	PDZ and LIM domain protein 5	10	10	1.20172	0.952366	1.2363	1.04981	1.08527	1.11495
PPCS	Q9HAB8;Q9HAB8-2	Phosphopantothenate--cysteine ligase	4	4	-1.14505	-1.55026	-1.58411	-1.15717	-1.95186	-1.24286
RRBP1	Q9P2E9-3;Q9P2E9	Ribosome-binding protein 1	8	8	0.118426	0.135938	0.180232	0.0626804	0.109012	0.296094
PRKG1	Q13976-2;Q13976;Q13976-3	cGMP-dependent protein kinase 1	15	15	1.40988	1.43263	1.46294	1.50096	1.1917	1.33808
DERA	Q9Y315	Deoxyribose-phosphate aldolase	6	6	-0.716656	-0.940331	-1.08715	-0.668669	-1.16086	-0.751949
PRF1	P14222	Perforin-1	11	11	1.56571	1.96967	1.65328	2.03159	1.91951	1.78338
RAB11FIP1;RAB11FIP2	Q6WKZ4-3;Q6WKZ4;Q6WKZ4-5;Q7L804;Q7L804-2;Q6WKZ4-1	Rab11 family-interacting protein 1;Rab11 family-interacting protein 2	2	2	-1.15054	-1.10762	-1.12002	-1.06828	-1.12573	-1.42356
ACAP1	Q15027	Arf-GAP with coiled-coil, ANK repeat and PH domain-containing protein 1	5	4	-1.04334	-0.643023	-0.936087	-0.950104	-0.959412	-0.777013
CFL1	P23528	Cofilin-1	22	21	7.64777	7.7219	7.7385	7.64978	7.64066	7.63212
MLEC	Q14165	Malectin	9	9	1.02342	1.09216	1.26465	1.20097	1.0167	0.951941
ISOC1	Q96CN7	Isochorismatase domain-containing protein 1	8	8	0.892112	0.957911	1.00255	1.0362	0.854147	0.922995
ATP6V0A1	Q93050-1;Q93050;Q93050-3	V-type proton ATPase 116 kDa subunit a isoform 1	5	5	-0.491879	-0.525452	-0.408177	-0.498063	-0.415419	-0.594389
HDGF	P51858;P51858-2;P51858-3	Hepatoma-derived growth factor	9	8	0.970097	0.920251	0.821346	0.906005	0.728453	1.10662
RPS21	P63220	40S ribosomal protein S21	6	6	1.05951	1.4135	1.31592	1.03674	0.83822	1.37
TOM1	O60784;O60784-2;O60784-3;O60784-4	Target of Myb protein 1	3	3	-1.32203	-2.02356	-1.80401	-2.07347	-1.36225	-2.03259
TF	P02787	Serotransferrin	31	31	3.14338	3.09634	3.13875	3.0598	3.024	3.16497
2021-09-07	Q16181;Q16181-2	Septin-7	20	19	3.35997	3.3739	3.40704	3.4133	3.12019	3.34334
BZW2	Q9Y6E2	Basic leucine zipper and W2 domain-containing protein 2	4	4	-1.3217	-1.17428	-1.23174	-1.3143	-1.20642	-1.09442
RPL23	P62829	60S ribosomal protein L23	6	6	1.09736	0.869109	0.935941	1.00244	1.09872	1.05067
UBE2D2;UBE2D3	P62837-2;P62837;P61077;P61077-2;P61077-3	Ubiquitin-conjugating enzyme E2 D2;Ubiquitin-conjugating enzyme E2 D3	2	2	-0.854344	-0.818676	-0.565532	-0.924078	-0.8564	-0.792111
AGK	Q53H12	Acylglycerol kinase, mitochondrial	4	4	-0.71774	-0.437852	-0.583762	-0.34243	-0.639905	-0.516007
PSTPIP1	O43586-2;O43586	Proline-serine-threonine phosphatase-interacting protein 1	2	2	-3.69832	-3.25664	-3.33158	-3.3371	-3.72009	-4.0276
RPL21	P46778	60S ribosomal protein L21	3	3	1.08717	1.2085	0.889419	1.13498	1.2718	1.07432
UBASH3B	Q8TF42	Ubiquitin-associated and SH3 domain-containing protein B	21	21	2.82568	2.62884	2.86706	2.77031	2.86492	2.60297
FYB	O15117-3;O15117-2;O15117	FYN-binding protein	20	20	3.36536	3.30167	3.33913	3.30889	3.09134	3.40951
BAX	Q07812-5;Q07812-8;Q07812;Q07812-2;Q07812-7	Apoptosis regulator BAX	4	4	-0.717794	-0.845683	-0.988967	-0.691773	-0.523556	-0.65274
TXNDC5	Q8NBS9-2;Q8NBS9	Thioredoxin domain-containing protein 5	9	9	1.37747	1.34119	1.62321	1.31429	1.38382	1.31195
PSMD2	Q13200;Q13200-3;Q13200-2	26S proteasome non-ATPase regulatory subunit 2	18	18	1.37697	1.31677	1.34219	1.36217	1.34931	1.26992
CNP	P09543-2;P09543	2,3-cyclic-nucleotide 3-phosphodiesterase	6	6	-0.634114	-0.852879	-0.779079	-0.909286	-0.464136	-0.51654
NPEPPS	P55786;P55786-2	Puromycin-sensitive aminopeptidase	23	23	2.63547	2.42255	2.51547	2.51198	2.52475	2.4367
HLA-A	P04439;P04439-2	HLA class I histocompatibility antigen, A-3 alpha chain	10	5	1.97817	2.0768	1.98273	2.28207	2.00634	2.03045
2021-09-05	Q99719;Q99719-2	Septin-5	14	12	1.70757	1.66339	1.7652	1.73975	1.59181	1.75544
MRPS36	P82909	28S ribosomal protein S36, mitochondrial	3	3	-0.43068	0.14842	-0.206504	0.0835588	-0.0385406	-0.0544478
TSTA3	Q13630	GDP-L-fucose synthase	2	2	-1.26077	-1.13574	-1.48273	-1.16375	-1.36197	-1.04933
ARMC6	Q6NXE6-2;Q6NXE6	Armadillo repeat-containing protein 6	2	2	-1.83038	-2.04756	-2.97737	-1.63627	-2.04795	-1.87524
AP1S1	P61966	AP-1 complex subunit sigma-1A	2	2	-5.01699	-4.09263	-4.58634	-4.31031	-5.38788	-4.71166
UQCRB	P14927;P14927-2	Cytochrome b-c1 complex subunit 7	4	4	0.092393	0.0904939	0.244611	0.0127149	0.124006	0.109028
ITGA2B	P08514;P08514-2;P08514-3	Integrin alpha-IIb;Integrin alpha-IIb heavy chain;Integrin alpha-IIb light chain, form 1;Integrin alpha-IIb light chain, form 2	44	44	6.849	6.69119	6.86953	6.65714	6.64055	6.75164
SOD2	P04179-4;P04179;P04179-2;P04179-3	Superoxide dismutase [Mn], mitochondrial	10	10	4.3865	4.41826	4.56481	4.38233	4.36782	4.41407
ACADVL	P49748-3;P49748;P49748-2	Very long-chain specific acyl-CoA dehydrogenase, mitochondrial	28	28	2.90395	2.87727	2.84452	2.93902	2.7858	2.90403
POLR2B	P30876	DNA-directed RNA polymerase II subunit RPB2	3	3	-3.62441	-2.82369	-2.86076	-3.22179	-2.85896	-3.40131
HIBADH	P31937	3-hydroxyisobutyrate dehydrogenase, mitochondrial	2	2	-3.68421	-4.4958	-4.55553	-4.33807	-4.00016	-4.01953
UQCRFS1;UQCRFS1P1	P47985;P0C7P4	Cytochrome b-c1 complex subunit Rieske, mitochondrial;Cytochrome b-c1 complex subunit 11;Putative cytochrome b-c1 complex subunit Rieske-like protein 1	6	6	0.282519	0.558065	0.462729	0.382982	0.337052	0.332563
SF3B6	Q9Y3B4	Splicing factor 3B subunit 6	2	2	-2.4939	-2.63267	-2.42892	-2.60428	-4.43068	-2.13763
BLVRB	P30043	Flavin reductase (NADPH)	7	7	0.0691317	0.21311	0.155879	0.0982608	-0.0677718	0.206327
GSDMD	P57764	Gasdermin-D	5	5	-2.78719	-2.61903	-2.37364	-3.4178	-2.83511	-2.75115
IST1	P53990-2;P53990-3;P53990;P53990-4;P53990-5	IST1 homolog	8	8	1.34956	1.43723	1.25309	1.33668	1.45784	1.40306
NUDT3	O95989	Diphosphoinositol polyphosphate phosphohydrolase 1	3	3	-1.09975	-1.07278	-0.802418	-1.00246	-1.21934	-1.09412
SLFN14	P0C7P3-2;P0C7P3	Schlafen family member 14	6	6	0.188515	-0.148441	0.249165	-0.263561	-0.301341	0.0188152
PSMA7	O14818;O14818-2	Proteasome subunit alpha type-7	8	8	1.3168	1.3613	1.46482	1.25717	1.31027	1.15726
HK3	P52790	Hexokinase-3	11	9	-0.0021869	0.0685925	0.285384	0.0137725	-0.066651	0.09728
RAP1B	P61224;P61224-3;A6NIZ1;P61224-2;P61224-4	Ras-related protein Rap-1b;Ras-related protein Rap-1b-like protein	18	6	6.13971	5.93739	6.10136	6.0327	5.93533	5.93744
CASP6	P55212;P55212-2	Caspase-6;Caspase-6 subunit p18;Caspase-6 subunit p11	4	4	-0.88246	-1.3791	-0.701852	-1.17874	-1.0249	-1.22108
SERPINA1	P01009;P01009-2;P01009-3	Alpha-1-antitrypsin;Short peptide from AAT	14	14	2.19407	2.34901	2.49562	2.29538	2.24445	2.22755
GRHPR	Q9UBQ7	Glyoxylate reductase/hydroxypyruvate reductase	7	7	0.462855	0.318567	0.266464	0.402563	0.395434	0.386939
DNAJC13	O75165	DnaJ homolog subfamily C member 13	5	5	-2.03644	-1.71892	-1.54703	-1.61287	-2.04593	-1.95049
EIF5	P55010	Eukaryotic translation initiation factor 5	5	5	-1.20588	-1.22802	-1.00184	-1.19565	-1.28746	-1.84236
EML2	O95834;O95834-2;O95834-3	Echinoderm microtubule-associated protein-like 2	13	13	1.42788	1.42375	1.50466	1.38284	1.4243	1.2635
VPS45	Q9NRW7;Q9NRW7-2	Vacuolar protein sorting-associated protein 45	2	2	-2.14552	-2.11304	-2.04489	-2.39769	-1.90636	-2.54419
EIF2B1	Q14232-2;Q14232	Translation initiation factor eIF-2B subunit alpha	3	2	-0.556361	-0.595414	-0.629411	-0.545047	-0.845583	-0.483777
RAB5B	P61020;P61020-2	Ras-related protein Rab-5B	7	4	-1.1501	-0.988434	-1.32742	-1.07454	-0.951138	-1.13851
CDK3;CDK2	Q00526;P24941-2;P24941	Cyclin-dependent kinase 3;Cyclin-dependent kinase 2	3	3	0.803242	0.969177	0.937719	0.707734	0.694138	0.993133
PRKAG1	P54619-2;P54619;P54619-3	5-AMP-activated protein kinase subunit gamma-1	6	6	-0.505657	-0.850296	-0.309317	-0.839866	-0.370242	-0.80102
PRPF40A	O75400-2;O75400-3;O75400	Pre-mRNA-processing factor 40 homolog A	4	4	-1.02453	-1.1366	-1.01302	-1.25283	-1.24707	-0.996043
GM2A	P17900	Ganglioside GM2 activator;Ganglioside GM2 activator isoform short	4	4	-0.525418	-0.396695	-0.867806	-0.440241	-0.284093	-0.568324
ALDH3A2	P51648;P51648-2	Fatty aldehyde dehydrogenase	2	2	-4.43056	-4.44452	-4.53164	-4.93815	-4.3129	-4.32966
SERPINH1	P50454	Serpin H1	9	9	0.785649	0.788656	1.05013	0.564386	0.65115	0.604371
KIAA1468	Q9P260;Q9P260-2	LisH domain and HEAT repeat-containing protein KIAA1468	3	3	-2.23458	-2.34419	-2.45572	-2.10704	-2.49346	-2.32431
VPS11	Q9H270	Vacuolar protein sorting-associated protein 11 homolog	2	2	-1.45261	-1.42767	-1.79582	-1.33224	-1.28766	-1.64993
SERPINE2	P07093-2;P07093-3;P07093	Glia-derived nexin	10	10	1.22984	1.35151	1.33501	1.18257	1.13064	1.3616
PRKAR2A	P13861-2;P13861	cAMP-dependent protein kinase type II-alpha regulatory subunit	14	11	1.41404	1.35975	1.30008	1.30772	1.46811	1.37178
CCDC58	Q4VC31	Coiled-coil domain-containing protein 58	2	2	-2.48995	-3.13253	-2.63465	-3.20402	-2.13907	-2.64146
MAPK1	P28482;P28482-2	Mitogen-activated protein kinase 1	12	11	2.28653	2.29783	2.35211	2.43562	2.25526	2.23872
KIF13B	Q9NQT8	Kinesin-like protein KIF13B	2	2	-2.97727	-2.70892	-3.24906	-2.08498	-2.88179	-2.5315
ARHGEF1	Q92888;Q92888-3;Q92888-2;Q92888-4	Rho guanine nucleotide exchange factor 1	16	16	1.18638	1.29327	1.16929	1.15407	1.35527	1.14709
TOR1AIP1	Q5JTV8;Q5JTV8-3	Torsin-1A-interacting protein 1	6	5	-0.134273	-0.399832	-0.30989	-0.401143	-0.168636	-0.37233
SNX1	Q13596-2;Q13596;Q13596-3	Sorting nexin-1	6	4	-2.65806	-2.2428	-2.32428	-2.656	-2.70234	-2.42359
TSPAN33	Q86UF1	Tetraspanin-33	2	2	-3.38922	-3.87742	-3.28093	-3.68668	-2.77439	-4.0702
DOCK8	Q8NF50-4;Q8NF50-3;Q8NF50-2;Q8NF50	Dedicator of cytokinesis protein 8	17	17	0.972946	0.858456	0.709499	0.972705	0.786959	1.00848
EIF2S2	P20042	Eukaryotic translation initiation factor 2 subunit 2	5	5	-0.558116	-0.891547	-0.897975	-0.598834	-0.749151	-0.892768
APBB1IP	Q7Z5R6	Amyloid beta A4 precursor protein-binding family B member 1-interacting protein	3	3	-1.26295	-1.1398	-1.13407	-1.35768	-1.16692	-0.920357
CLIC1	O00299	Chloride intracellular channel protein 1	20	20	4.99002	4.98212	5.07093	4.91892	4.87024	4.979
PFKL	P17858;P17858-2	ATP-dependent 6-phosphofructokinase, liver type	23	18	2.00517	1.80868	2.01805	1.872	1.95649	1.90562
PRPSAP2	O60256-3;O60256;O60256-4;O60256-2	Phosphoribosyl pyrophosphate synthase-associated protein 2	7	5	-0.319074	-0.206784	-0.472308	-0.296419	-0.0314376	-0.528983
UPF1	Q92900-2;Q92900	Regulator of nonsense transcripts 1	9	9	0.0124873	-0.154886	-0.0893646	-0.0796771	-0.117423	-0.083772
MCM2	P49736	DNA replication licensing factor MCM2	2	2	-2.49128	-3.01128	-2.50994	-3.21668	-2.14182	-2.53585
TSPAN14	Q8NG11;Q8NG11-2;Q8NG11-3	Tetraspanin-14	4	4	-0.000302634	-0.428929	-0.00898751	-0.116672	-0.22093	-0.259876
HNRNPH1	P31943	Heterogeneous nuclear ribonucleoprotein H;Heterogeneous nuclear ribonucleoprotein H, N-terminally processed	11	5	2.1256	2.29169	2.00885	2.22569	2.21871	2.22765
UBE2J1	Q9Y385	Ubiquitin-conjugating enzyme E2 J1	3	3	-0.524036	-0.605043	-0.116059	-0.692549	-0.84818	-0.14804
ZZEF1	O43149	Zinc finger ZZ-type and EF-hand domain-containing protein 1	8	8	-1.26537	-1.53701	-1.49527	-1.29918	-1.14185	-1.43654
ADH5	P11766	Alcohol dehydrogenase class-3	13	13	2.74166	2.76693	2.76762	2.84212	2.73092	2.73876
COPB2	P35606-2;P35606	Coatomer subunit beta	11	11	1.35007	0.808657	1.3473	1.14566	1.10197	1.03385
MAT2B	Q9NZL9-4;Q9NZL9-2;Q9NZL9;Q9NZL9-3	Methionine adenosyltransferase 2 subunit beta	4	4	-6.1511	-5.83032	-6.22614	-5.98383	-5.73928	-6.38992
ACAT1	P24752	Acetyl-CoA acetyltransferase, mitochondrial	10	10	0.798434	0.885388	0.862458	0.791757	0.947587	0.853728
ALOX12	P18054	Arachidonate 12-lipoxygenase, 12S-type	33	33	3.08526	2.8197	3.02453	2.93919	2.97025	3.0142
NDUFB9	Q9Y6M9	NADH dehydrogenase [ubiquinone] 1 beta subcomplex subunit 9	2	2	-1.14678	-1.49747	-1.31611	-1.49854	-1.38937	-1.28921
SELL	P14151;P14151-2	L-selectin	2	2	-2.03526	-1.59164	-1.83421	-2.0498	-2.12729	-1.59949
FAM49B	Q9NUQ9;Q9NUQ9-2	Protein FAM49B	12	12	1.57021	1.54429	1.49866	1.31809	1.71813	1.4982
CNOT1	A5YKK6-2;A5YKK6;A5YKK6-3;A5YKK6-4	CCR4-NOT transcription complex subunit 1	5	5	-1.46683	-1.29507	-1.23508	-1.17404	-1.58861	-1.29104
BCAT2	O15382;O15382-2	Branched-chain-amino-acid aminotransferase, mitochondrial	3	3	-0.942904	-0.968738	-0.929839	-1.17029	-0.632843	-0.823783
ACOT2;ACOT1	P49753;Q86TX2;P49753-2	Acyl-coenzyme A thioesterase 2, mitochondrial;Acyl-coenzyme A thioesterase 1	5	5	-1.83004	-2.46056	-2.44248	-2.24244	-2.09379	-2.15664
SMARCE1	Q969G3-6;Q969G3-5;Q969G3-3;Q969G3-2;Q969G3-4;Q969G3	SWI/SNF-related matrix-associated actin-dependent regulator of chromatin subfamily E member 1	3	3	-3.39202	-3.10999	-3.62831	-2.69607	-4.40473	-3.15036
TDRP	Q86YL5;Q86YL5-2	Testis development-related protein	2	2	-3.69308	-3.42393	-3.90715	-3.08143	-3.73393	-4.02714
CD46	P15529-16;P15529-7;P15529-4;P15529-6;P15529-3;P15529-5;P15529-2;P15529-15;P15529-9;P15529-12;P15529-14;P15529-8;P15529-11;P15529-13;P15529-10;P15529	Membrane cofactor protein	3	3	-0.105185	-0.00972008	0.160178	-0.351697	-0.237024	-0.068097
ABCE1	P61221	ATP-binding cassette sub-family E member 1	10	10	1.09757	1.09698	1.17569	1.05692	1.0479	1.20277
ACAP2	Q15057	Arf-GAP with coiled-coil, ANK repeat and PH domain-containing protein 2	4	3	-0.801994	-1.05363	-0.71462	-1.35514	-0.987202	-0.986951
TM9SF4	Q92544	Transmembrane 9 superfamily member 4	3	3	-1.94589	-1.27405	-1.52375	-1.4762	-1.77741	-1.25151
TIMM50	Q3ZCQ8-2;Q3ZCQ8;Q3ZCQ8-3	Mitochondrial import inner membrane translocase subunit TIM50	2	2	-2.96024	-2.22977	-2.58354	-2.62297	-2.36198	-2.43143
FAH	P16930;P16930-2	Fumarylacetoacetase	5	5	-1.93743	-1.90791	-1.89206	-1.95533	-1.78172	-2.35736
RPA3	P35244	Replication protein A 14 kDa subunit	4	4	-1.52251	-1.47569	-1.43249	-1.65148	-1.18682	-1.49716
DNM2	P50570-5;P50570;P50570-2;P50570-4;P50570-3	Dynamin-2	26	16	2.54149	2.40829	2.58889	2.44229	2.4918	2.47452
IARS2	Q9NSE4	Isoleucine--tRNA ligase, mitochondrial	8	8	0.389229	0.58779	0.533698	0.480242	0.443605	0.372446
PSME3	P61289;P61289-3;P61289-2	Proteasome activator complex subunit 3	2	2	-2.49771	-2.09304	-2.47054	-2.23662	-2.27701	-2.43371
CAPNS1	P04632	Calpain small subunit 1	12	12	2.71426	2.84706	2.90092	2.74841	2.74275	2.84044
AHSG	P02765	Alpha-2-HS-glycoprotein;Alpha-2-HS-glycoprotein chain A;Alpha-2-HS-glycoprotein chain B	2	2	-0.522322	-0.632136	-0.294805	-0.358073	-1.08277	-0.0494856
COPS2	P61201;P61201-2	COP9 signalosome complex subunit 2	4	4	0.295074	0.187586	0.286166	0.170258	0.333865	0.270519
HGS	O14964-2;O14964	Hepatocyte growth factor-regulated tyrosine kinase substrate	4	4	-0.561337	-0.691955	-0.570208	-0.662077	-0.757214	-0.627832
CNPY3	Q9BT09	Protein canopy homolog 3	6	6	0.649968	0.859614	0.728627	0.832239	0.621384	1.09251
PDLIM1	O00151	PDZ and LIM domain protein 1	20	20	4.45785	4.2365	4.35485	4.34783	4.04303	4.42023
ERGIC1	Q969X5;Q969X5-2	Endoplasmic reticulum-Golgi intermediate compartment protein 1	4	4	-0.25267	-0.441989	-0.361646	-0.400004	-0.0763582	-0.35574
SARG	Q9BW04-2;Q9BW04	Specifically androgen-regulated gene protein	2	2	-2.98255	-2.40999	-2.8266	-3.40932	-2.57088	-2.52378
RAB11B;RAB11A	Q15907;Q15907-2;P62491-2;P62491	Ras-related protein Rab-11B;Ras-related protein Rab-11A	15	14	3.65059	3.6054	3.76112	3.56939	3.63031	3.64647
RBMX;RBMXL1	P38159;P38159-2;Q96E39	RNA-binding motif protein, X chromosome;RNA-binding motif protein, X chromosome, N-terminally processed;RNA binding motif protein, X-linked-like-1	10	10	1.86285	1.87632	1.79571	1.94749	1.80794	2.08371
PSMC2	P35998;P35998-2	26S protease regulatory subunit 7	14	14	1.43955	1.44654	1.27064	1.50108	1.51061	1.35539
HSPA4	P34932	Heat shock 70 kDa protein 4	23	20	2.65557	2.69569	2.7754	2.61053	2.68574	2.71145
GDI1	P60028;P31150	Rab GDP dissociation inhibitor alpha	25	16	2.17221	1.96492	2.18194	2.07846	2.06064	2.06993
RPS13	P62277	40S ribosomal protein S13	8	8	1.76488	1.89102	1.36855	1.94893	1.74833	1.93279
SMAP2	Q8WU79-3;Q8WU79-2;Q8WU79	Stromal membrane-associated protein 2	2	2	-1.6009	-1.8585	-1.53656	-1.69882	-2.2354	-1.80882
TBXAS1	P24557;P24557-2;P24557-3;P24557-4	Thromboxane-A synthase	21	21	2.64196	2.74822	2.88105	2.76586	2.54645	2.75289
ARF4	P18085	ADP-ribosylation factor 4	10	6	1.39092	1.44499	1.68077	1.33086	1.49611	1.34998
HIST1H1E	P10412	Histone H1.4	12	3	5.44757	5.26751	5.16208	5.66245	5.57418	5.30791
TM9SF2	Q99805	Transmembrane 9 superfamily member 2	3	3	-1.20934	-0.798214	-1.00196	-0.756038	-0.997283	-1.02163
DPM1	O60762	Dolichol-phosphate mannosyltransferase subunit 1	4	4	-1.15003	-1.26531	-1.02907	-1.46175	-1.45956	-1.13769
ATL3	Q6DD88	Atlastin-3	11	11	1.6029	1.40742	1.61053	1.39332	1.4477	1.42725
STAT1	P42224;P42224-2	Signal transducer and activator of transcription 1-alpha/beta	18	18	2.28567	2.4879	2.36886	2.46241	2.48284	2.35229
RPSA	P08865	40S ribosomal protein SA	10	10	1.9332	2.14591	1.88822	1.99923	2.1207	2.00452
CD2AP	Q9Y5K6	CD2-associated protein	7	7	-0.28589	-0.341051	-0.312222	-0.432975	-0.195163	-0.176866
CFAP45;KIF3C	Q9UL16-2;Q9UL16;REV__Q96L93-6;REV__Q96L93-4;REV__Q96L93;REV__Q96L93-2;O14782	Cilia- and flagella-associated protein 45;Kinesin-like protein KIF3C	2	2	-3.39844	-2.71014	-3.1994	-2.75055	-3.1786	-2.63094
RPS15A	P62244	40S ribosomal protein S15a	4	4	0.77497	0.593969	0.392022	0.760613	0.847446	0.476713
EIF3E	P60228	Eukaryotic translation initiation factor 3 subunit E	8	8	1.12045	0.99462	0.99715	1.0762	1.10919	0.94572
GC	P02774-3;P02774;P02774-2	Vitamin D-binding protein	4	4	-0.813278	-1.03134	-0.892428	-1.11908	-0.942378	-0.892596
SULT1A1;SULT1A2	P50225;P50226	Sulfotransferase 1A1;Sulfotransferase 1A2	10	2	-0.896443	-0.683622	-0.36712	-1.04836	-0.900058	-0.458702
LY6G6F	Q5SQ64;Q5SQ64-2	Lymphocyte antigen 6 complex locus protein G6f	6	6	1.77489	1.38364	1.62788	1.25225	1.25564	1.81731
UGGT1	Q9NYU2;Q9NYU2-2	UDP-glucose:glycoprotein glucosyltransferase 1	34	34	2.58504	2.54167	2.59504	2.53963	2.54816	2.53337
PRDX5	P30044-2;P30044;P30044-3	Peroxiredoxin-5, mitochondrial	11	11	3.03063	2.99496	3.10578	2.98513	2.89862	2.96299
GUCY1B3	Q02153-2;Q02153;Q02153-3	Guanylate cyclase soluble subunit beta-1	10	10	-0.170097	-0.223876	0.0737205	-0.369794	0.0712696	-0.298
TNPO1	Q92973-2;Q92973;Q92973-3	Transportin-1	11	11	0.830369	0.762332	0.819222	0.959594	0.770887	0.746489
SRRT	Q9BXP5-5;Q9BXP5-4;Q9BXP5-2;Q9BXP5-3;Q9BXP5	Serrate RNA effector molecule homolog	6	6	-0.20869	-0.223336	-0.226494	-0.213839	0.0536211	-0.303529
PDIA4	P13667	Protein disulfide-isomerase A4	26	26	3.38014	3.60097	3.42753	3.54027	3.46505	3.41017
DBI	P07108;P07108-3;P07108-2;P07108-4;P07108-5	Acyl-CoA-binding protein	6	6	2.72045	3.01662	2.8814	2.7646	2.72873	2.92854
GAS2L1	Q99501-3;Q99501-2;Q99501-4;Q99501	GAS2-like protein 1	2	2	-2.50036	-2.1736	-2.03142	-2.67194	-2.26617	-2.00466
SSRP1	Q08945	FACT complex subunit SSRP1	9	8	0.273184	0.718885	0.365186	0.42232	0.52108	0.46107
SLC25A12	O75746-2;O75746	Calcium-binding mitochondrial carrier protein Aralar1	3	3	-1.52131	-1.32875	-1.80898	-1.47006	-1.2915	-1.39249				ZNF441	ZNF45	ZNF16	ZNF665	ZNF233	ZNF888	ZNF844	ZNF573	ZNF28	ZNF816	ZNF227	ZNF224	ZNF235	ZNF814	ZSCAN20	ZNF445	ZNF112	ZFP28	ZNF267	ZNF229	ZNF765	ZNF160	ZNF226	ZNF616	ZKSCAN5	ZNF664	ZNF93	ZNF214	ZNF791	ZNF415	ZNF468	ZNF273	ZNF222	ZNF223	ZNF701	ZNF662
PSME1	Q06323;Q06323-3;Q06323-2	Proteasome activator complex subunit 1	15	15	3.47017	3.63064	3.38559	3.64253	3.49563	3.5397
DMTN	Q08495-4;Q08495;Q08495-3;Q08495-2	Dematin	10	10	1.48775	1.04444	1.22771	1.26601	1.07525	1.27107
PTPN11	Q06124;Q06124-2;Q06124-3	Tyrosine-protein phosphatase non-receptor type 11	8	8	0.249596	0.14432	0.237058	0.103902	0.300913	-0.0180457
SSB	P05455	Lupus La protein	12	12	1.7169	1.69974	1.61176	1.66682	1.527	1.86777
TMBIM1	Q969X1	Protein lifeguard 3	2	2	-1.60334	-1.47018	-1.57553	-1.40912	-1.63412	-1.37808
MDH2	P40926;P40926-2	Malate dehydrogenase, mitochondrial	19	19	4.49502	4.65355	4.50756	4.53324	4.53944	4.62584
PPP1R7	Q15435-5;Q15435-4;Q15435-3;Q15435-2;Q15435	Protein phosphatase 1 regulatory subunit 7	4	4	-1.89135	-1.38457	-1.73246	-2.12902	-1.67834	-1.40996
FH	P07954-2;P07954	Fumarate hydratase, mitochondrial	11	11	1.59011	1.86437	1.80456	1.73533	1.76441	1.73306
HLA-F	P30511-2;P30511;P30511-3	HLA class I histocompatibility antigen, alpha chain F	2	2	-5.00638	-4.83384	-5.11999	-4.88393	-4.73518	-4.72528
ACSS2	Q9NR19;Q9NR19-2	Acetyl-coenzyme A synthetase, cytoplasmic	2	2	-3.16882	-3.66744	-2.90023	-3.36547	-4.04251	-4.00324
CCT5	P48643;P48643-2	T-complex protein 1 subunit epsilon	21	21	3.14331	3.17731	3.23709	3.09609	3.00223	3.19101
B2M	P61769	Beta-2-microglobulin;Beta-2-microglobulin form pI 5.3	6	6	3.31732	3.15247	3.32756	3.20791	3.18507	3.33038
RDH11	Q8TC12;Q8TC12-2;Q8TC12-3	Retinol dehydrogenase 11	9	9	1.8754	1.91707	1.91938	1.85209	1.76033	1.95738
ATXN10	Q9UBB4-2;Q9UBB4	Ataxin-10	4	4	-0.938437	-1.32141	-1.30561	-0.824947	-1.37325	-1.34546
STAT5B	P51692	Signal transducer and activator of transcription 5B	20	4	2.53482	2.60291	2.57891	2.63777	2.5396	2.41034
GGACT	Q9BVM4	Gamma-glutamylaminecyclotransferase	2	2	-2.62614	-2.85892	-3.49765	-1.76825	-3.42046	-3.16559
MOB1A;MOB1B	Q9H8S9;Q7L9L4;Q7L9L4-2;Q9H8S9-2	MOB kinase activator 1A;MOB kinase activator 1B	4	4	0.380037	0.175417	0.356911	0.296281	-0.0245687	0.276559
MCU	Q8NE86-3;Q8NE86	Calcium uniporter protein, mitochondrial	5	5	0.923024	0.790142	0.964442	0.887168	0.892407	0.782419
PPP1CA	P62136;P62136-2;P62136-3	Serine/threonine-protein phosphatase PP1-alpha catalytic subunit	18	4	2.7205	2.54902	2.60353	2.64083	2.56237	2.6458
TMED7	Q86XR7-2;Q9Y3B3-2;Q9Y3B3	Transmembrane emp24 domain-containing protein 7	5	5	-0.321237	-0.321601	-0.050439	-0.567941	-0.0253721	-0.360423
TTC27	Q6P3X3	Tetratricopeptide repeat protein 27	3	3	-2.02707	-2.10271	-2.51834	-1.74231	-1.97691	-1.57963
RAB14	P61106	Ras-related protein Rab-14	13	13	2.88014	2.71461	2.85667	2.84882	2.55367	2.76206
CDC42BPB	Q9Y5S2	Serine/threonine-protein kinase MRCK beta	7	6	-0.282559	-0.563283	-0.289705	-0.534823	-0.504567	-0.540622
RELA	Q04206-2;Q04206-3;Q04206-4;Q04206	Transcription factor p65	2	2	-1.31944	-1.34266	-1.385	-1.65369	-1.23547	-1.25669
PSMD1	Q99460-2;Q99460	26S proteasome non-ATPase regulatory subunit 1	14	14	1.35376	1.36785	1.35565	1.40001	1.30574	1.33936
EEA1	Q15075	Early endosome antigen 1	6	6	-0.845461	-0.844107	-0.961917	-0.526327	-0.867295	-0.822299
SEC24C	P53992	Protein transport protein Sec24C	11	11	0.333799	0.303304	0.234358	0.272314	0.276531	0.408477
XRCC6	P12956;P12956-2	X-ray repair cross-complementing protein 6	26	26	3.5265	3.72298	3.43121	3.67747	3.65902	3.58443
HNRNPUL2	Q1KMD3	Heterogeneous nuclear ribonucleoprotein U-like protein 2	14	14	1.03188	1.32922	1.04609	1.13691	1.15333	1.23312
RTCA	O00442;O00442-2	RNA 3-terminal phosphate cyclase	3	3	-1.75894	-1.23105	-1.74272	-1.27381	-1.77358	-1.52516
SRSF3	P84103-2;P84103	Serine/arginine-rich splicing factor 3	4	3	0.977867	1.2881	0.83038	1.27803	1.09019	1.09651
KCNAB2	Q13303-4;Q13303-2;Q13303;Q13303-3;Q13303-5	Voltage-gated potassium channel subunit beta-2	8	8	0.563644	1.10744	0.656468	0.955639	1.03304	0.994177
RPL23A	P62750	60S ribosomal protein L23a	7	7	1.49203	1.79933	1.32526	1.68433	1.91832	1.31788
CTSS	P25774;P25774-2	Cathepsin S	7	7	0.709826	0.849668	0.874814	0.518522	0.772777	0.781209
UBE2V1	Q13404-8;Q13404;Q13404-7;Q13404-2;Q13404-1	Ubiquitin-conjugating enzyme E2 variant 1	7	2	1.79021	2.04735	1.86714	1.88633	1.92113	1.88772
TXN	P10599;P10599-2	Thioredoxin	8	8	3.19342	3.2555	3.30276	3.22452	3.2496	3.18067
WIPI2	Q9Y4P8-3;Q9Y4P8-2;Q9Y4P8-4;Q9Y4P8-5;Q9Y4P8-6;Q9Y4P8	WD repeat domain phosphoinositide-interacting protein 2	2	2	-1.20888	-1.64581	-1.37024	-1.49052	-1.5737	-1.48004
ITGB5	P18084	Integrin beta-5	2	2	-0.193508	0.728778	0.32867	0.24508	0.56788	0.344018
EPHX2	P34913;P34913-3;P34913-2	Bifunctional epoxide hydrolase 2;Cytosolic epoxide hydrolase 2;Lipid-phosphate phosphatase	3	3	-0.996257	-1.06856	-1.08193	-0.554545	-0.971258	-1.22255
CD109	Q6YHK3-4;Q6YHK3;Q6YHK3-3;Q6YHK3-2	CD109 antigen	7	7	-1.58681	-1.92584	-1.96565	-1.60428	-1.73689	-1.94877
SUCLG2	Q96I99;Q96I99-2	Succinyl-CoA ligase [GDP-forming] subunit beta, mitochondrial	8	8	0.60019	0.690677	0.605964	0.558469	0.691826	0.654367
YWHAZ	P63104;P63104-2	14-3-3 protein zeta/delta	24	17	6.7628	6.7325	6.81994	6.70705	6.65148	6.73832
SPTA1	P02549-2;P02549	Spectrin alpha chain, erythrocytic 1	3	3	-0.562217	-0.515808	-0.618751	-0.489916	-0.619204	-0.245524
CASS4	Q9NQ75;Q9NQ75-2	Cas scaffolding protein family member 4	11	11	0.834344	1.04783	0.958576	1.02245	0.847356	1.06949
CELF2	O95319-5;O95319-2;O95319;O95319-4;O95319-3	CUGBP Elav-like family member 2	5	5	0.288212	0.421664	0.604009	0.0497402	0.147928	0.36019
ECHDC1	Q9NTX5-6;Q9NTX5-2;Q9NTX5;Q9NTX5-3	Ethylmalonyl-CoA decarboxylase	5	5	-2.49298	-2.64601	-2.557	-2.47294	-2.73319	-2.33197
GBAS	O75323;O75323-2	Protein NipSnap homolog 2	5	4	0.0206891	-0.0921386	0.164051	-0.223543	-0.0824276	-0.185221
RPS3	P23396;P23396-2	40S ribosomal protein S3	15	15	2.95824	3.32538	3.04242	3.08461	3.14589	3.13382
APEX1	P27695	DNA-(apurinic or apyrimidinic site) lyase;DNA-(apurinic or apyrimidinic site) lyase, mitochondrial	9	9	1.67382	1.74224	1.54925	1.73523	1.83459	1.85911
GNB2L1	P63244	Guanine nucleotide-binding protein subunit beta-2-like 1;Guanine nucleotide-binding protein subunit beta-2-like 1, N-terminally processed	14	14	2.29777	2.32275	2.26119	2.35214	2.36853	2.30916
FXR1	P51114;P51114-2;P51114-3	Fragile X mental retardation syndrome-related protein 1	4	4	-2.14974	-1.65392	-1.73816	-2.16334	-1.78773	-2.25343
FGD3	Q5JSP0;Q5JSP0-3;Q5JSP0-2	FYVE, RhoGEF and PH domain-containing protein 3	4	4	-2.13447	-1.90109	-1.74816	-1.67194	-2.32267	-2.01363
NAGK	Q9UJ70;Q9UJ70-2	N-acetyl-D-glucosamine kinase	7	7	-0.0314551	0.0403308	-0.172447	-0.0142183	0.0897451	0.000372064
NT5C3A	Q9H0P0-3;Q9H0P0-2;Q9H0P0-1;Q9H0P0	Cytosolic 5-nucleotidase 3A	5	5	-0.195268	-0.391958	-0.178749	-0.442845	-0.403004	-0.294715
SCFD1	Q8WVM8;Q8WVM8-2;Q8WVM8-3	Sec1 family domain-containing protein 1	8	8	-0.256173	-0.237843	-0.064637	-0.20115	-0.281056	-0.325223
PAICS	P22234;P22234-2	Multifunctional protein ADE2;Phosphoribosylaminoimidazole-succinocarboxamide synthase;Phosphoribosylaminoimidazole carboxylase	12	11	0.912437	0.740002	0.941524	0.718377	0.689576	0.819958
DCTN4	Q9UJW0-3;Q9UJW0;Q9UJW0-2	Dynactin subunit 4	5	5	-0.477903	-0.741906	-0.7888	-0.701412	-0.178083	-0.475207
GARS	P41250	Glycine--tRNA ligase	12	12	1.08264	0.955864	1.10479	0.851669	1.03644	0.962885
CD47	Q08722-3;Q08722-4;Q08722;Q08722-2	Leukocyte surface antigen CD47	4	4	1.79893	2.08186	1.99967	1.84135	1.79833	1.96975
PSMA2	P25787	Proteasome subunit alpha type-2	10	10	1.66862	1.52609	1.57694	1.34493	1.50055	1.77681
AIMP2	Q13155-2;Q13155	Aminoacyl tRNA synthase complex-interacting multifunctional protein 2	3	3	-0.890773	-0.973445	-0.782113	-0.605871	-1.01334	-1.09902
RAB3GAP1	Q15042-3;Q15042;Q15042-4	Rab3 GTPase-activating protein catalytic subunit	4	4	-0.749026	-0.870584	-0.677112	-0.56406	-0.765604	-1.02776
MAP2K1	Q02750;Q02750-2	Dual specificity mitogen-activated protein kinase kinase 1	8	4	0.777794	0.894968	0.916189	0.68502	0.969265	0.585482
DNM1L	O00429-4;O00429-5;O00429-3;O00429-9;O00429-2;O00429;O00429-8;O00429-6;O00429-7	Dynamin-1-like protein	38	38	3.7499	3.614	3.67783	3.7012	3.47052	3.74485
ICAM2	P13598	Intercellular adhesion molecule 2	6	6	2.14398	2.1408	2.24435	2.23771	1.99499	2.21069
EEF1B2	P24534	Elongation factor 1-beta	8	6	2.17076	2.26147	2.31802	2.12688	2.1294	2.19384
NDUFAB1	O14561	Acyl carrier protein, mitochondrial	2	2	-0.988119	-1.07171	-1.27597	-0.750271	-1.21715	-0.50559
ANXA3	P12429	Annexin A3	11	11	0.898657	0.819283	1.00558	0.740076	0.826876	0.733476
RASAL3	Q86YV0-2;Q86YV0	RAS protein activator like-3	9	9	-0.892478	-1.28261	-1.25252	-0.879855	-0.916872	-1.06991
KPNA3	O00505	Importin subunit alpha-4	7	5	-0.594085	-0.465371	-0.674199	-0.54766	-0.567731	-0.438153
AP2A1	O95782-2;O95782	AP-2 complex subunit alpha-1	17	11	1.01418	1.01315	1.036	0.797586	1.08754	1.00756
UBTF	P17480-2;P17480	Nucleolar transcription factor 1	4	4	-1.39404	-0.978803	-1.32982	-1.02091	-1.08371	-1.09727
METTL7A	Q9H8H3	Methyltransferase-like protein 7A	3	3	-1.5377	-0.944856	-1.36463	-1.5884	-0.96627	-1.39543
HDAC1	Q13547	Histone deacetylase 1	6	6	-0.0265544	-0.0712236	-0.236713	-0.0570046	0.0916246	0.190018
SLK	Q9H2G2-2;Q9H2G2	STE20-like serine/threonine-protein kinase	6	5	-1.85702	-1.45764	-1.25265	-1.56283	-1.95829	-1.52873
NDUFA13	Q9P0J0;Q9P0J0-2	NADH dehydrogenase [ubiquinone] 1 alpha subcomplex subunit 13	4	4	-0.752629	-0.838399	-1.08635	-0.720883	-0.778614	-0.76409
2021-09-06	Q14141-2;Q14141-4;Q14141	Septin-6	16	9	3.06926	2.98854	3.08731	3.03145	3.06698	2.98453
COPE	O14579;O14579-3;O14579-2	Coatomer subunit epsilon	6	6	-0.401717	-0.92215	-0.458567	-0.540762	-0.592635	-0.803052
DDB1	Q16531	DNA damage-binding protein 1	13	13	1.75778	1.65946	1.80752	1.74532	1.69124	1.41779
PRKCSH	P14314-2;P14314	Glucosidase 2 subunit beta	14	14	3.30565	3.31031	3.4353	3.30652	3.2456	3.32194
CLTB	P09497-2;P09497	Clathrin light chain B	6	6	1.73773	1.83866	1.95129	1.79001	1.6128	1.96416
OGFR	Q9NZT2-2;Q9NZT2	Opioid growth factor receptor	2	2	-2.24761	-2.64356	-2.68822	-2.61007	-2.61143	-2.15653
RASA3	Q14644;Q14644-2	Ras GTPase-activating protein 3	29	29	2.93477	2.68105	2.85019	2.76905	2.67966	2.80951
POR	P16435	NADPH--cytochrome P450 reductase	2	2	-1.75721	-1.51121	-1.63545	-1.47486	-1.49702	-1.76582
ACSL1	P33121-2;P33121-3;P33121	Long-chain-fatty-acid--CoA ligase 1	3	2	-1.19832	-1.89328	-1.61044	-1.48522	-1.13686	-1.60091
CDC37	Q16543	Hsp90 co-chaperone Cdc37;Hsp90 co-chaperone Cdc37, N-terminally processed	10	10	1.68631	1.5107	1.54777	1.69447	1.5179	1.52774
HSPB1	P04792	Heat shock protein beta-1	14	14	3.72837	3.43042	3.58781	3.72888	3.42843	3.76065
RPS4X	P62701	40S ribosomal protein S4, X isoform	11	11	2.61029	2.61432	2.534	2.58146	2.67789	2.74915
DHX9	Q08211	ATP-dependent RNA helicase A	23	23	2.02658	2.10893	1.90738	2.24063	2.16296	2.10137
RAB27B	O00194	Ras-related protein Rab-27B	13	11	3.8064	3.78384	3.93708	3.83009	3.65535	3.87504
WDR18	Q9BV38	WD repeat-containing protein 18	2	2	-4.01825	-4.48976	-3.46107	-4.42465	-4.32783	-4.32928
RPL14	P50914	60S ribosomal protein L14	4	4	0.731491	0.940481	0.698248	0.92594	0.935711	0.604509
MCM7	P33993;P33993-2;P33993-3	DNA replication licensing factor MCM7	2	2	-4.42831	-4.87566	-4.5021	-4.92665	-4.77204	-3.964
C10orf54	Q9H7M9	Platelet receptor Gi24	2	2	-0.731357	-0.961033	-0.587453	-0.725687	-1.24688	-0.487656
ARHGEF12	Q9NZN5-2;Q9NZN5	Rho guanine nucleotide exchange factor 12	2	2	-2.02616	-2.56162	-2.19981	-2.65283	-2.36865	-2.24185
RAB30	Q15771	Ras-related protein Rab-30	4	4	-2.13224	-2.04347	-1.88208	-1.94542	-2.28661	-2.53136
GRIPAP1	Q4V328-4;Q4V328;Q4V328-2;Q4V328-3	GRIP1-associated protein 1	9	9	0.115197	-0.0361925	-0.145782	0.135175	0	0.0416077
RAP1GDS1	P52306-4;P52306;P52306-5;P52306-6;P52306-2;P52306-3	Rap1 GTPase-GDP dissociation stimulator 1	16	16	1.89627	1.71068	1.92697	1.80957	1.61819	1.71285
MAPRE1	Q15691	Microtubule-associated protein RP/EB family member 1	17	15	3.23123	3.21086	3.32086	3.22116	3.27445	3.14181
CTSA	P10619-2;P10619	Lysosomal protective protein;Lysosomal protective protein 32 kDa chain;Lysosomal protective protein 20 kDa chain	8	8	0.513684	0.935969	1.09281	0.692376	0.682151	0.687132
FARSB	Q9NSD9;Q9NSD9-2	Phenylalanine--tRNA ligase beta subunit	10	10	0.66787	0.791086	0.768086	0.623529	0.825164	0.799918
TOMM6	Q96B49	Mitochondrial import receptor subunit TOM6 homolog	2	2	-3.68828	-4.4297	-3.73042	-4.40374	-3.95654	-3.7258
HUWE1	Q7Z6Z7-2;Q7Z6Z7-3;Q7Z6Z7	E3 ubiquitin-protein ligase HUWE1	12	12	0.331584	0.473729	0.384054	0.474183	0.356429	0.310348
AKT2	P31751-2;P31751	RAC-beta serine/threonine-protein kinase	5	4	-0.486942	-0.44891	-0.479067	-0.461296	-0.132796	-0.606573
ABHD16A	O95870-2;O95870	Abhydrolase domain-containing protein 16A	7	7	0.67971	0.625126	0.857816	0.811342	0.420761	0.706663
TACC1	O75410-10;O75410-5;O75410-4;O75410-6;O75410-3;O75410-7;O75410-9;O75410;O75410-2;O75410-8	Transforming acidic coiled-coil-containing protein 1	4	4	-1.75461	-1.98948	-1.52558	-1.7814	-2.24114	-1.62814
FCGR2A;FCGR2C	P12318-2;P12318;P31995-2;P31995	Low affinity immunoglobulin gamma Fc region receptor II-a;Low affinity immunoglobulin gamma Fc region receptor II-c	2	2	-2.035	-1.54702	-1.92287	-1.94888	-1.96816	-1.57984
DNPEP	Q9ULA0	Aspartyl aminopeptidase	2	2	-2.23473	-2.53322	-2.22865	-1.92472	-2.26669	-2.76764
DRG2	P55039	Developmentally-regulated GTP-binding protein 2	2	2	-3.17171	-3.26476	-2.81383	-2.56667	-3.51366	-3.5195
HNRNPA0	Q13151	Heterogeneous nuclear ribonucleoprotein A0	8	8	2.15637	2.46571	2.13986	2.50672	2.29883	2.50294
TRIM21	P19474;P19474-2	E3 ubiquitin-protein ligase TRIM21	4	4	-0.942715	-0.901734	-1.03031	-0.942462	-0.736859	-0.861161
CD44	P16070;P16070-15;P16070-5;P16070-7;P16070-3;P16070-6;P16070-4;P16070-17;P16070-9;P16070-8;P16070-16;P16070-10;P16070-11;P16070-13;P16070-14;P16070-12;P16070-18;P16070-19	CD44 antigen	4	4	1.02363	1.15033	0.932121	1.00674	1.21841	1.06762
GBF1	Q92538-3;Q92538-2;Q92538	Golgi-specific brefeldin A-resistance guanine nucleotide exchange factor 1	4	4	-1.74641	-1.32048	-1.75491	-0.933944	-1.91866	-2.01278
LCK	P06239-3;P06239	Tyrosine-protein kinase Lck	5	5	-0.763826	-1.00594	-1.0296	-0.794067	-0.894994	-0.644232
NUBP2	Q9Y5Y2	Cytosolic Fe-S cluster assembly factor NUBP2	2	2	-2.97795	-2.82865	-2.96628	-2.97683	-1.95523	-3.1966
ANKRD44	Q8N8A2;Q8N8A2-2;Q8N8A2-4	Serine/threonine-protein phosphatase 6 regulatory ankyrin repeat subunit B	6	6	-0.720127	-0.584636	-0.910876	-0.263637	-0.804932	-0.923982
RPS28	P62857	40S ribosomal protein S28	3	3	-0.375803	-0.310181	-0.751816	-0.149105	-0.573451	-0.174686
CTSC	P53634	Dipeptidyl peptidase 1;Dipeptidyl peptidase 1 exclusion domain chain;Dipeptidyl peptidase 1 heavy chain;Dipeptidyl peptidase 1 light chain	5	5	0.800467	1.01478	0.994128	0.912226	0.688825	0.890714
PTP4A2	Q12974;Q12974-4;Q12974-2;Q12974-3	Protein tyrosine phosphatase type IVA 2	5	5	0.203711	0.284289	0.448749	0.0452023	0.224026	0.43724
TBCD	Q9BTW9;Q9BTW9-4;Q9BTW9-5	Tubulin-specific chaperone D	4	4	-1.52409	-1.4787	-1.22529	-1.28452	-1.90799	-1.94416
ATP2A2	P16615;P16615-5;P16615-2;P16615-3;P16615-4	Sarcoplasmic/endoplasmic reticulum calcium ATPase 2	32	18	2.89341	2.75166	2.88113	2.87724	2.75363	2.85433
GBP2	P32456	Interferon-induced guanylate-binding protein 2	4	2	-1.59992	-1.86521	-1.67872	-1.48621	-1.31912	-2.11652
LGALS3	P17931	Galectin-3	4	4	-0.0600446	0.0731102	0.150891	0.0159803	0.138206	-0.144105
CPNE3	O75131	Copine-3	9	8	1.01089	1.03853	1.15499	0.979852	1.02884	1.00664
ATL1	Q8WXF7-2;Q8WXF7	Atlastin-1	7	7	0.235178	-0.19491	0.0353737	0.172988	-0.0302286	0.0802209
TXNRD2	Q9NNW7-2;Q9NNW7	Thioredoxin reductase 2, mitochondrial	3	2	-3.38877	-3.64134	-3.55513	-3.09182	-4.07293	-3.72337
GAR1	Q9NY12-2;Q9NY12	H/ACA ribonucleoprotein complex subunit 1	3	3	-0.979637	-1.22905	-1.36806	-0.96939	-1.12163	-1.13409
TSN	Q15631;Q15631-2	Translin	6	6	0.923436	0.998603	0.965166	1.09914	0.996007	0.872656
CASP8	Q14790-3;Q14790-2;Q14790;Q14790-4;Q14790-9;Q14790-6;Q14790-5;Q14790-8;Q14790-7	Caspase-8;Caspase-8 subunit p18;Caspase-8 subunit p10	2	2	-2.49103	-2.87684	-2.66372	-2.31802	-2.81717	-3.35063
COASY	Q13057;Q13057-2	Bifunctional coenzyme A synthase;Phosphopantetheine adenylyltransferase;Dephospho-CoA kinase	4	4	-1.83974	-1.56383	-1.71836	-1.32324	-2.00544	-1.47152
DARS	P14868;P14868-2	Aspartate--tRNA ligase, cytoplasmic	21	21	2.45757	2.41378	2.48107	2.44162	2.43219	2.32609
ELAVL1	Q15717;Q15717-2	ELAV-like protein 1	4	4	-0.254699	-0.232104	-0.272872	-0.187261	-0.276563	-0.191925
ABHD10	Q9NUJ1;Q9NUJ1-2;Q9NUJ1-3	Mycophenolic acid acyl-glucuronide esterase, mitochondrial	4	4	-0.915003	-1.16608	-0.899812	-0.980329	-1.28524	-1.18023
WNK1	Q9H4A3-2;Q9H4A3;Q9H4A3-5;Q9H4A3-6;Q9H4A3-7	Serine/threonine-protein kinase WNK1	3	3	-1.828	-3.01242	-2.44111	-2.70529	-2.18257	-2.85889
IDE	P14735	Insulin-degrading enzyme	4	4	-1.32593	-1.58422	-1.49233	-1.48477	-1.45315	-1.25173
XRN2	Q9H0D6-2;Q9H0D6	5-3 exoribonuclease 2	3	3	-1.83768	-1.99361	-1.58047	-2.06849	-1.52233	-2.18601
HSPA1A;HSPA1B	P0DMV8;P0DMV9;P0DMV8-2	Heat shock 70 kDa protein 1A;Heat shock 70 kDa protein 1B	33	16	4.23779	4.20885	4.2537	4.25374	4.05736	4.24201
NUCB1	Q02818	Nucleobindin-1	8	8	-0.677455	-0.407166	-0.630486	-0.700476	-0.372706	-0.626717
AKR1B1	P15121	Aldose reductase	8	8	1.51735	1.34295	1.35001	1.25894	1.57149	1.40741
ARHGEF7	Q14155-1;Q14155-5;Q14155-6;Q14155-2;Q14155-3;Q14155	Rho guanine nucleotide exchange factor 7	6	4	-0.630476	-0.564136	-0.803579	-0.871112	-0.524038	-0.392775
RPS7	P62081	40S ribosomal protein S7	7	7	1.13523	1.41086	1.1932	1.31337	1.40315	1.30749
DBNL	Q9UJU6;Q9UJU6-2;Q9UJU6-3;Q9UJU6-6;Q9UJU6-5	Drebrin-like protein	19	19	2.96986	2.81048	2.82085	2.87382	2.66371	3.0504
SORD	Q00796;Q00796-2	Sorbitol dehydrogenase	2	2	-1.833	-2.28855	-2.03474	-2.39023	-2.20163	-1.87206
PSAP	P07602;P07602-2;P07602-3	Prosaposin;Saposin-A;Saposin-B-Val;Saposin-B;Saposin-C;Saposin-D	9	9	2.62558	2.8587	2.70668	2.55365	2.67231	2.88818
NFKB1	P19838-2;P19838;P19838-3	Nuclear factor NF-kappa-B p105 subunit;Nuclear factor NF-kappa-B p50 subunit	9	9	-0.074706	-0.570366	-0.416376	-0.181417	-0.151919	-0.331621
UBE2I	P63279	SUMO-conjugating enzyme UBC9	6	6	1.38197	1.69432	1.39345	1.57423	1.43748	1.60387
PDCD10	Q9BUL8	Programmed cell death protein 10	4	4	0.186721	0.140589	0.251568	0.0822459	0.327297	0.0989917
TRPC6	Q9Y210-3;Q9Y210;Q9Y210-2	Short transient receptor potential channel 6	4	4	-2.25145	-2.17829	-2.50519	-1.80762	-2.3978	-2.43054
MYL12A;MYL12B	P19105;O14950	Myosin regulatory light chain 12A;Myosin regulatory light chain 12B	11	5	5.29905	5.22478	5.34339	5.24222	5.17431	5.22006
UROD	P06132	Uroporphyrinogen decarboxylase	4	4	-0.138543	0.0224935	-0.115182	-0.179317	0.129234	0.0740852
ERO1L	Q96HE7	ERO1-like protein alpha	3	3	-1.38361	-1.09465	-1.36986	-1.12521	-1.27188	-1.02054
NDUFB4	O95168-2;O95168	NADH dehydrogenase [ubiquinone] 1 beta subcomplex subunit 4	2	2	-0.988444	-1.07759	-1.21422	-0.922319	-1.18331	-0.948532
GPI	P06744;P06744-2	Glucose-6-phosphate isomerase	22	17	3.81448	3.93733	3.87366	3.83069	3.90628	3.8405
SF3B2	Q13435	Splicing factor 3B subunit 2	6	6	0.599547	0.511684	0.547098	0.299207	0.808754	0.773114
SMARCA5;SMARCA1	O60264;P28370-2;P28370	SWI/SNF-related matrix-associated actin-dependent regulator of chromatin subfamily A member 5;Probable global transcription activator SNF2L1	5	5	-1.33098	-0.951315	-1.43405	-1.3017	-0.859468	-1.2201
CAPZA2	P47755;P47755-2	F-actin-capping protein subunit alpha-2	14	11	2.24083	1.98566	2.19085	2.06982	2.11226	1.95696
ACAA2	P42765	3-ketoacyl-CoA thiolase, mitochondrial	11	11	0.97833	0.878416	0.723166	0.752514	1.13162	0.939952
RASA2	Q15283-2;Q15283	Ras GTPase-activating protein 2	2	2	-2.63075	-2.87	-2.55383	-2.21184	-2.47215	-3.33939
SPARC	P09486	SPARC	13	13	3.2005	3.13876	3.15141	3.16725	3.17158	3.16545
ACTN1	P12814;P12814-3;P12814-2;P12814-4	Alpha-actinin-1	67	38	8.00515	7.93547	8.09048	7.93417	7.83963	7.92421
OGDH	Q02218;Q02218-2	2-oxoglutarate dehydrogenase, mitochondrial	16	16	1.60033	1.50394	1.54738	1.59699	1.49498	1.62969
FAM120A	Q9NZB2-4;Q9NZB2;Q9NZB2-6;Q9NZB2-5	Constitutive coactivator of PPAR-gamma-like protein 1	6	6	-0.34876	-0.120732	-0.192494	-0.112349	-0.205105	-0.320917
TNPO3	Q9Y5L0-3;Q9Y5L0;Q9Y5L0-5;Q9Y5L0-1	Transportin-3	4	4	-0.911298	-0.907222	-0.732208	-0.760202	-1.39586	-0.391493
ANP32A	P39687	Acidic leucine-rich nuclear phosphoprotein 32 family member A	4	3	1.19492	1.53113	1.39114	1.29208	1.49213	1.41322
MTDH	Q86UE4	Protein LYRIC	9	9	-0.170625	-0.104761	0.0339913	-0.127308	-0.0451548	-0.291465
SUCLG1	P53597	Succinyl-CoA ligase [ADP/GDP-forming] subunit alpha, mitochondrial	6	6	0.453671	0.342827	0.0635795	0.284945	0.541381	0.5099
THEMIS2	Q5TEJ8-3;Q5TEJ8-5;Q5TEJ8;Q5TEJ8-2;Q5TEJ8-6	Protein THEMIS2	3	3	-3.6915	-3.40859	-4.26585	-3.28729	-3.50388	-3.51974
RAB37	Q96AX2;Q96AX2-3;Q96AX2-4;Q96AX2-2	Ras-related protein Rab-37	7	7	-0.215194	-0.330959	-0.400291	-0.263867	-0.343085	-0.176393
APOH	P02749	Beta-2-glycoprotein 1	5	5	-1.37788	-1.69402	-1.61683	-1.62349	-1.32352	-1.77125
DCTN2	Q13561;Q13561-3;Q13561-2	Dynactin subunit 2	15	15	2.36948	2.46225	2.35582	2.49142	2.25487	2.465
PGM2	Q96G03	Phosphoglucomutase-2	18	18	2.54462	2.57029	2.6114	2.40714	2.48945	2.63264
RPL18A	Q02543	60S ribosomal protein L18a	5	5	0.570717	0.569912	0.633504	0.501778	0.621069	0.4494
NARS	O43776	Asparagine--tRNA ligase, cytoplasmic	10	10	-0.165211	-0.140419	-0.113273	-0.344904	-0.104929	-0.143027
STAT6	P42226;P42226-3;P42226-2	Signal transducer and activator of transcription 6	4	4	-0.847293	-0.635362	-0.927745	-0.860622	-0.610791	-0.706174
ABCF1	Q8NE71-2;Q8NE71	ATP-binding cassette sub-family F member 1	6	6	-0.372913	-0.744341	-0.724105	-0.438292	-0.490915	-0.767379
VTA1	Q9NP79;Q9NP79-2	Vacuolar protein sorting-associated protein VTA1 homolog	4	4	-1.75515	-1.67254	-1.74651	-1.91333	-1.73325	-1.20559
PDE5A	O76074-2;O76074	cGMP-specific 3,5-cyclic phosphodiesterase	27	27	2.50534	2.4307	2.57708	2.49731	2.39262	2.47303
TCEA1	P23193;P23193-2	Transcription elongation factor A protein 1	4	4	-0.0262121	-0.145856	-0.207406	0.0696322	-0.186375	0.129381
MRPL9	Q9BYD2	39S ribosomal protein L9, mitochondrial	2	2	-2.62593	-3.13556	-3.17456	-2.57977	-2.84917	-2.63731
ECI2	O75521-2;O75521	Enoyl-CoA delta isomerase 2, mitochondrial	3	3	-1.92127	-1.90238	-2.45712	-1.57785	-1.49331	-1.75749
CMIP	Q8IY22-3;Q8IY22-2;Q8IY22	C-Maf-inducing protein	5	5	-0.2227	-0.470132	-0.393929	-0.263944	-0.357445	-0.271592
PLP2	Q04941;Q04941-2	Proteolipid protein 2	2	2	-1.83585	-1.84851	-1.98196	-1.94333	-2.04884	-1.57092
ACADM	P11310;P11310-2	Medium-chain specific acyl-CoA dehydrogenase, mitochondrial	8	8	0.633077	0.540232	0.599939	0.408731	0.715819	0.510453
GIMAP1	Q8WWP7	GTPase IMAP family member 1	7	7	0.0242304	-0.294877	-0.191998	-0.111244	-0.262862	-0.099048
VDAC1	P21796	Voltage-dependent anion-selective channel protein 1	13	13	3.55217	3.69585	3.5879	3.6182	3.48121	3.71612
PKM	P14618-2	Pyruvate kinase PKM	38	3	-0.0559923	0.425868	0.18695	0.233172	0.303257	0.18262
SNX2	O60749-2;O60749	Sorting nexin-2	7	5	0.885255	0.94036	0.8952	1.0049	0.950506	0.68604
U2AF1;U2AF1L4	P0DN76;Q01081;Q01081-3;Q8WU68-3;Q8WU68-2;Q8WU68;Q01081-2	Splicing factor U2AF 35 kDa subunit;Splicing factor U2AF 26 kDa subunit	4	4	-2.02525	-2.35428	-2.60756	-1.99961	-2.40607	-2.01202
NUDT2	P50583	Bis(5-nucleosyl)-tetraphosphatase [asymmetrical]	3	3	-1.45402	-1.69461	-1.29804	-1.63289	-1.9798	-1.62503
PPME1	Q9Y570-3;Q9Y570-2;Q9Y570;Q9Y570-4	Protein phosphatase methylesterase 1	2	2	-1.83517	-2.05884	-1.87493	-2.15006	-2.20388	-1.74944
CTTN	Q14247-3;Q14247;Q14247-2	Src substrate cortactin	20	20	3.4364	3.36356	3.25711	3.43415	3.06415	3.64399
PDXK	O00764;O00764-2;O00764-3	Pyridoxal kinase	6	6	-0.247547	-0.48157	-0.457414	-0.144895	-0.297683	-0.421162
ILK	Q13418;Q13418-2;Q13418-3	Integrin-linked protein kinase	21	21	5.56122	5.46686	5.69328	5.48523	5.40579	5.57578
HNRNPL	P14866;P14866-2	Heterogeneous nuclear ribonucleoprotein L	13	13	2.15052	2.53997	2.32079	2.4239	2.27132	2.52021
UBXN6	Q9BZV1-2;Q9BZV1	UBX domain-containing protein 6	2	2	-3.68233	-3.84042	-4.78591	-2.67712	-3.54561	-3.32985
RPL17	P18621-3;P18621;P18621-2	60S ribosomal protein L17	5	5	0.776619	0.786627	0.601044	0.7667	0.973097	0.654367
RPS8	P62241	40S ribosomal protein S8	7	7	1.4155	1.62998	1.38177	1.53225	1.60581	1.46813
LAMTOR2	Q9Y2Q5;Q9Y2Q5-2	Ragulator complex protein LAMTOR2	3	3	-1.67353	-1.85034	-1.80807	-1.6115	-1.80489	-1.94687
NMT1	P30419-2;P30419	Glycylpeptide N-tetradecanoyltransferase 1	4	4	-1.13929	-1.25922	-1.53429	-1.16361	-1.16618	-1.09532
DAZAP1	Q96EP5-2;Q96EP5	DAZ-associated protein 1	5	5	0.502071	0.403106	0.658681	0.26616	0.529168	0.489269
ATP6V1A	P38606-2;P38606	V-type proton ATPase catalytic subunit A	20	20	1.90655	1.67571	1.95441	1.88801	1.74888	1.69384
EEFSEC	P57772-2;P57772	Selenocysteine-specific elongation factor	2	2	-2.01004	-1.215	-2.04729	-1.46175	-1.58393	-1.68103
NAA10;NAA11	P41227-2;P41227;Q9BSU3	N-alpha-acetyltransferase 10;N-alpha-acetyltransferase 11	2	2	-0.803945	-0.637947	-0.857276	-0.501996	-0.581237	-0.799072
ARPC1A	Q92747;Q92747-2	Actin-related protein 2/3 complex subunit 1A	6	5	-0.312891	-0.53496	-0.384798	-0.362996	-0.422678	-0.651569
RAE1	P78406	mRNA export factor	2	2	-1.60854	-1.33455	-1.06226	-1.67685	-1.44416	-1.48311
SELP	P16109	P-selectin	15	15	2.84432	2.78111	3.00356	2.77494	2.76496	2.79807
TAP1	Q03518	Antigen peptide transporter 1	5	5	-1.11939	-1.08174	-1.20584	-1.25612	-1.21966	-0.863959
USP24	Q9UPU5	Ubiquitin carboxyl-terminal hydrolase 24	7	7	-0.216047	-0.917694	-0.410943	-0.601645	-0.352321	-0.653583
CYB5B	O43169	Cytochrome b5 type B	3	3	-1.26802	-1.30125	-1.46461	-1.22856	-1.00999	-1.65162
SPTLC1	O15269;O15269-2	Serine palmitoyltransferase 1	2	2	-5.01054	-4.84198	-4.50157	-4.92822	-4.71623	-5.2931
UFL1	O94874;O94874-2;O94874-3	E3 UFM1-protein ligase 1	10	10	0.0472468	0.118492	0.0393727	0.000743627	0.0775912	0.157475
GUCY1A3	Q02108-2;Q02108	Guanylate cyclase soluble subunit alpha-3	8	8	0.189425	0.224391	0.330394	0.405185	0.0434144	0.173685
HNRNPU	Q00839-2;Q00839	Heterogeneous nuclear ribonucleoprotein U	24	24	3.83305	3.91625	3.71294	3.94354	3.97656	3.96531
SRSF7	Q16629-3;Q16629-2;Q16629-4;Q16629	Serine/arginine-rich splicing factor 7	5	4	0.173847	0.266532	0.205835	0.0606046	0.382433	0.120319
PROS1	P07225	Vitamin K-dependent protein S	11	11	1.69477	1.54581	1.54333	1.68799	1.67673	1.64162
CTSD	P07339	Cathepsin D;Cathepsin D light chain;Cathepsin D heavy chain	12	12	1.81908	2.02754	1.89814	1.97067	1.88458	1.86594
ARL1	P40616-2;P40616	ADP-ribosylation factor-like protein 1	4	4	-1.44757	-1.33281	-1.21409	-1.46564	-1.45843	-1.32465
PAFAH1B3	Q15102	Platelet-activating factor acetylhydrolase IB subunit gamma	5	5	-0.637091	-0.641761	-0.543645	-0.852919	-0.295857	-0.686878
RPL13A	P40429	60S ribosomal protein L13a	5	5	1.08156	1.00956	0.962549	1.19444	1.06299	0.849117
HNRNPUL1	Q9BUJ2-4;Q9BUJ2-2;Q9BUJ2;Q9BUJ2-3	Heterogeneous nuclear ribonucleoprotein U-like protein 1	6	6	0.0461803	0.270167	0.0227968	0.0227442	0.225828	0.246355
CD4	P01730	T-cell surface glycoprotein CD4	4	4	-1.60452	-1.19659	-1.74369	-1.1539	-1.66042	-1.28967
CRLF3	Q8IUI8-2;Q8IUI8	Cytokine receptor-like factor 3	11	11	0.960251	0.918644	0.895929	0.943474	1.02133	0.838042
MGLL	Q99685;Q99685-2	Monoglyceride lipase	11	11	2.25141	2.13251	2.35217	2.11026	2.00773	2.18427
HNRNPD	Q14103-3;Q14103	Heterogeneous nuclear ribonucleoprotein D0	14	2	3.17454	3.37595	3.0919	3.36664	3.08995	3.4109
SLC25A1	P53007	Tricarboxylate transport protein, mitochondrial	7	7	0.446452	0.326519	0.44608	0.412731	0.358724	0.257529
CCNY	Q8ND76-3;Q8ND76-2;Q8ND76	Cyclin-Y	2	2	-1.85285	-1.49968	-1.69629	-1.97069	-1.74557	-1.47632
ETFDH	Q16134-3;Q16134	Electron transfer flavoprotein-ubiquinone oxidoreductase, mitochondrial	3	3	-1.26975	-1.26226	-1.23781	-1.18477	-1.41713	-1.13307
DNAJB11	Q9UBS4	DnaJ homolog subfamily B member 11	5	5	-0.349396	-0.52695	-0.314702	-0.657078	-0.385526	-0.518539
INPP5D	Q92835;Q92835-2;Q92835-3	Phosphatidylinositol 3,4,5-trisphosphate 5-phosphatase 1	10	8	0.447452	0.563282	0.427198	0.753805	0.489623	0.465437
RAB6B	Q9NRW1;Q9NRW1-2	Ras-related protein Rab-6B	12	5	3.04129	2.99736	3.16306	3.04034	2.95719	2.98453
ACOX1	Q15067-3;Q15067-2;Q15067	Peroxisomal acyl-coenzyme A oxidase 1	9	9	-0.670818	-1.0859	-0.792856	-0.961956	-0.877456	-1.02467
PDCD6IP	Q8WUM4;Q8WUM4-2	Programmed cell death 6-interacting protein	30	30	3.4581	3.45478	3.53164	3.4683	3.40242	3.46182
SSBP1	Q04837	Single-stranded DNA-binding protein, mitochondrial	4	4	-0.0454566	0.860644	0.51157	0.544451	0.295226	0.561424
DEF6	Q9H4E7	Differentially expressed in FDCP 6 homolog	6	6	-0.592538	-0.71755	-0.628337	-0.367523	-0.372561	-1.02548
DLST	P36957;P36957-2	Dihydrolipoyllysine-residue succinyltransferase component of 2-oxoglutarate dehydrogenase complex, mitochondrial	10	10	1.9344	2.10811	2.15293	1.70223	2.17247	2.24125
ERP29	P30040	Endoplasmic reticulum resident protein 29	11	11	2.42336	2.33293	2.47461	2.36067	2.41379	2.31848
YWHAH	Q04917	14-3-3 protein eta	19	15	3.32496	3.20466	3.3929	3.23161	3.22956	3.27031
PPA1	Q15181	Inorganic pyrophosphatase	4	4	0.731099	0.926657	0.771759	0.85972	1.10994	0.711473
HDHD1	Q08623;Q08623-4;Q08623-2;Q08623-3	Pseudouridine-5-phosphatase	3	3	-3.36072	-2.93747	-3.11682	-3.42503	-3.23445	-2.99737
DAG1	Q14118	Dystroglycan;Alpha-dystroglycan;Beta-dystroglycan	2	2	-1.94258	-1.45543	-1.69657	-1.778	-1.75789	-1.36923
TMOD3	Q9NYL9	Tropomodulin-3	17	17	2.86554	2.72321	2.94221	2.71428	2.65799	2.76714
EHD3	Q9NZN3	EH domain-containing protein 3	32	14	2.91186	2.9487	2.91432	2.94978	2.92802	2.91296
NEXN	Q0ZGT2-4;Q0ZGT2-2;Q0ZGT2;Q0ZGT2-3	Nexilin	14	14	2.96197	2.84516	2.97177	2.88024	2.77131	2.92216
ATP6V1F	Q16864;Q16864-2	V-type proton ATPase subunit F	3	3	-3.82201	-3.14807	-4.32953	-3.03832	-3.76902	-3.25165
TAOK1;TAOK2	Q7L7X3;Q7L7X3-3;Q9UL54-2;Q9UL54-4;Q9UL54	Serine/threonine-protein kinase TAO1;Serine/threonine-protein kinase TAO2	6	4	0.88103	0.623128	0.694686	0.72368	0.565224	0.902503
GRB2	P62993;P62993-2	Growth factor receptor-bound protein 2	12	12	2.67591	2.7465	2.85512	2.82613	2.54073	2.72446
RPL8	P62917	60S ribosomal protein L8	5	5	1.3934	1.25749	1.12278	1.39518	1.63871	1.30067
HMGCL	P35914;P35914-3;P35914-2	Hydroxymethylglutaryl-CoA lyase, mitochondrial	7	7	-0.146305	-0.456467	-0.235862	-0.35664	-0.251356	-0.480038
ESYT2	A0FGR8-2;A0FGR8;A0FGR8-6	Extended synaptotagmin-2	13	13	1.37121	1.26666	1.23078	1.40174	1.27368	1.31074
SH3BGRL3	Q9H299	SH3 domain-binding glutamic acid-rich-like protein 3	6	6	3.23827	3.25359	3.28756	3.24942	3.23155	3.23375
DNAJA1	P31689-2;P31689	DnaJ homolog subfamily A member 1	4	4	-0.137217	-0.197637	-0.0698153	-0.236658	0.0427315	-0.297084
AP2B1	P63010-2;P63010;P63010-3	AP-2 complex subunit beta	24	9	1.07561	1.00141	1.12543	1.11251	1.04712	0.933193
ITIH4	Q14624-4;Q14624-3;Q14624-2;Q14624	Inter-alpha-trypsin inhibitor heavy chain H4;70 kDa inter-alpha-trypsin inhibitor heavy chain H4;35 kDa inter-alpha-trypsin inhibitor heavy chain H4	4	4	-2.3671	-2.53682	-2.42012	-2.33324	-2.73133	-2.14996
PFAS	O15067	Phosphoribosylformylglycinamidine synthase	4	4	-2.36998	-2.54339	-2.01407	-2.51177	-2.87884	-2.15204
ARHGAP25	P42331-6;P42331-4;P42331-3;P42331;P42331-2;P42331-5	Rho GTPase-activating protein 25	12	12	1.04944	1.07983	0.963939	1.04072	1.17899	1.01123
CEP170	Q5SW79-2;Q5SW79-3;Q5SW79	Centrosomal protein of 170 kDa	2	2	-3.39186	-3.64899	-3.08356	-4.04509	-3.26244	-4.04472
MCCC2	Q9HCC0-2;Q9HCC0	Methylcrotonoyl-CoA carboxylase beta chain, mitochondrial	4	4	-6.15466	-5.35966	-6.3765	-4.81237	-6.48982	-4.64028
RAB2A;RAB2B	P61019;P61019-2;Q8WUD1	Ras-related protein Rab-2A;Ras-related protein Rab-2B	7	7	1.41269	1.34507	1.51629	1.32956	1.34099	1.25038
RANGAP1	P46060	Ran GTPase-activating protein 1	3	3	-1.3265	-0.730137	-1.14204	-0.987732	-0.842193	-0.956433
LONP1	P36776-3;P36776-2;P36776	Lon protease homolog, mitochondrial	10	10	0.105317	0.153135	0.192876	0.182946	0.0646349	0.119016
HINT1	P49773	Histidine triad nucleotide-binding protein 1	4	4	1.61421	1.93204	1.72796	1.72557	1.71586	1.82843
TRAPPC4	Q9Y296-2;Q9Y296	Trafficking protein particle complex subunit 4	2	2	-3.3935	-2.95022	-3.60686	-3.33762	-2.97367	-3.00565
SEC61A1	P61619	Protein transport protein Sec61 subunit alpha isoform 1	3	3	-1.0925	-1.71801	-1.29754	-1.65823	-1.3298	-1.54311
VPS18	Q9P253	Vacuolar protein sorting-associated protein 18 homolog	4	4	-3.97356	-3.39109	-3.54871	-3.5879	-4.01935	-3.32099
PTPRJ	Q12913;Q12913-2	Receptor-type tyrosine-protein phosphatase eta	16	16	2.15579	2.02054	2.13856	2.15507	2.02376	2.08933
BIN1	O00499-9;O00499-10;O00499-7;O00499-8;O00499-4;O00499-6;O00499-11;O00499-3;O00499-2;O00499-5;O00499	Myc box-dependent-interacting protein 1	6	4	-1.75396	-1.67041	-1.92839	-1.59806	-1.61689	-1.81417
APOA2	P02652	Apolipoprotein A-II;Proapolipoprotein A-II;Truncated apolipoprotein A-II	2	2	-1.44563	-1.39977	-1.41406	-1.62764	-2.43655	-0.687665
DNAJC9	Q8WXX5	DnaJ homolog subfamily C member 9	3	3	-1.45181	-1.74682	-1.57432	-1.04936	-1.63199	-1.89497
TBC1D23	Q9NUY8-2;Q9NUY8	TBC1 domain family member 23	2	2	-1.32471	-2.02197	-1.33325	-2.01338	-1.42818	-1.64575
ADD3	Q9UEY8-2;Q9UEY8	Gamma-adducin	7	7	-0.475363	-1.07545	-0.973245	-0.854537	-0.746114	-0.706935
EIF3C;EIF3CL	Q99613-2;Q99613;B5ME19	Eukaryotic translation initiation factor 3 subunit C;Eukaryotic translation initiation factor 3 subunit C-like protein	9	9	1.17463	1.08325	1.28573	1.00216	1.22621	1.08958
ROCK2	O75116	Rho-associated protein kinase 2	37	34	3.58606	3.48268	3.51341	3.49988	3.54469	3.54783
PDCD4	Q53EL6-2;Q53EL6	Programmed cell death protein 4	5	5	-0.632166	-1.09218	-0.881771	-0.855925	-0.943337	-0.612579
AP1G1	O43747;O43747-2	AP-1 complex subunit gamma-1	15	15	1.70139	1.52853	1.70181	1.64868	1.56348	1.46396
NID1	P14543-2;P14543	Nidogen-1	20	19	2.37382	2.07362	2.28918	2.10661	2.32824	2.27269
PSME2	Q9UL46	Proteasome activator complex subunit 2	12	12	2.44272	2.60659	2.48969	2.65554	2.51521	2.50439
SLC3A2	P08195-2;P08195-3;P08195;P08195-4	4F2 cell-surface antigen heavy chain	3	3	-1.61207	-0.979486	-1.0567	-1.3825	-1.14667	-1.39648
LAMTOR5	O43504	Ragulator complex protein LAMTOR5	3	3	-0.950546	-0.791364	-0.994958	-0.950847	-0.761214	-0.856003
TGFB1I1	O43294-2;O43294	Transforming growth factor beta-1-induced transcript 1 protein	9	9	1.09873	0.865653	0.982393	0.970863	0.93515	0.977972
USP9X;USP9Y	Q93008-1;Q93008;O00507-2;O00507	Probable ubiquitin carboxyl-terminal hydrolase FAF-X;Probable ubiquitin carboxyl-terminal hydrolase FAF-Y	11	11	0.334904	0.0468969	0.389047	0.0956591	0.292473	0.104591
CAPN1	P07384	Calpain-1 catalytic subunit	36	36	4.15373	4.22738	4.31914	4.07266	4.16554	4.1359
ITGB1	P05556;P05556-2;P05556-5;P05556-4;P05556-3	Integrin beta-1	20	20	3.81921	3.79891	3.91176	3.81762	3.75999	3.78884
RTCB	Q9Y3I0	tRNA-splicing ligase RtcB homolog	8	8	0.376968	0.00448024	0.144997	0.168819	-0.00927902	0.328344
BPNT1	O95861-3;O95861-4;O95861;O95861-2	3(2),5-bisphosphate nucleotidase 1	3	3	-0.990848	-1.23855	-0.710351	-1.29211	-1.06902	-1.21407
PFKP	Q01813;Q01813-2	ATP-dependent 6-phosphofructokinase, platelet type	29	25	3.43211	3.31331	3.56064	3.37167	3.20924	3.24561
PRTFDC1	Q9NRG1-2;Q9NRG1	Phosphoribosyltransferase domain-containing protein 1	3	2	-1.8487	-2.13554	-1.63015	-2.43025	-2.19703	-1.93759
INPPL1	O15357;O15357-2	Phosphatidylinositol 3,4,5-trisphosphate 5-phosphatase 2	5	3	-2.49323	-2.6311	-2.53291	-2.64276	-2.58006	-2.42624
IGHA1;IGHA2	P01876;P01877;P0DOX2	Ig alpha-1 chain C region;Ig alpha-2 chain C region	5	5	-1.25672	-1.02776	-0.975578	-0.793955	-1.32552	-1.30292
PSMB4	P28070	Proteasome subunit beta type-4	5	5	0.370084	0.470773	0.340238	0.230552	0.666692	0.323427
GPX1	P07203	Glutathione peroxidase 1	13	13	2.25979	2.21661	2.22227	2.212	2.33061	2.13741
JAGN1	Q8N5M9	Protein jagunal homolog 1	2	2	-4.01717	-3.82861	-4.17611	-3.95008	-3.26461	-4.0446
EEF1D	P29692;P29692-2;P29692-3;P29692-4	Elongation factor 1-delta	8	6	2.41018	2.73987	2.5077	2.52998	2.55348	2.62044
PSTPIP2	Q9H939;Q9H939-2	Proline-serine-threonine phosphatase-interacting protein 2	11	11	2.16649	1.9342	2.13973	2.01018	1.82726	2.11876
MYDGF	Q969H8	Myeloid-derived growth factor	3	3	0.267377	0.430268	0.314572	0.217439	0.462786	0.489137
DHRS7B	Q6IAN0	Dehydrogenase/reductase SDR family member 7B	2	2	-4.44102	-3.81636	-3.80866	-4.40551	-3.67481	-4.35077
DCTD	P32321;P32321-2	Deoxycytidylate deaminase	2	2	-1.93499	-2.12365	-2.05801	-2.04015	-1.86202	-2.2676
TRIM58	Q8NG06	E3 ubiquitin-protein ligase TRIM58	3	3	-2.038	-1.55141	-1.54331	-2.08852	-1.59356	-1.76304
MNDA	P41218	Myeloid cell nuclear differentiation antigen	14	14	2.94687	3.37301	3.22958	3.12931	3.09445	3.07423
DNM3	Q9UQ16-2;Q9UQ16-3;Q9UQ16;Q9UQ16-4;Q9UQ16-5	Dynamin-3	13	2	-3.43906	-2.96477	-2.38371	-3.47175	-3.48073	-3.14198
STT3A	P46977;P46977-2	Dolichyl-diphosphooligosaccharide--protein glycosyltransferase subunit STT3A	5	5	-0.808374	-0.432167	-0.498841	-0.757009	-0.58132	-0.764882
RPL12	P30050;P30050-2	60S ribosomal protein L12	5	5	1.54246	1.68603	1.40001	1.63759	1.63563	1.69888
PGAM5	Q96HS1-2;Q96HS1	Serine/threonine-protein phosphatase PGAM5, mitochondrial	5	5	0.344796	0.536266	0.743373	0.318691	0.323312	0.502827
RBM25	P49756;P49756-2;P49756-3	RNA-binding protein 25	2	2	-1.25789	-1.53728	-1.50733	-1.23171	-1.52028	-1.43338
FAM129A	Q9BZQ8	Protein Niban	5	5	-1.33016	-1.25421	-1.19161	-1.08142	-1.3559	-1.44416
SUB1	P53999	Activated RNA polymerase II transcriptional coactivator p15	5	5	1.02003	1.46262	1.07307	1.29727	1.35046	1.3757
LAMP2	P13473;P13473-2;P13473-3	Lysosome-associated membrane glycoprotein 2	2	2	-1.27171	-0.988984	-1.26493	-1.08	-0.872927	-1.18532
SLC25A20	O43772	Mitochondrial carnitine/acylcarnitine carrier protein	4	3	-0.678986	-0.187757	-0.713528	-0.287189	-0.236991	-0.680777
CDK5RAP3	Q96JB5-2;Q96JB5;Q96JB5-4;Q96JB5-3	CDK5 regulatory subunit-associated protein 3	3	3	-0.41128	-0.76951	-0.576149	-0.632188	-0.598282	-0.4612
ARHGAP18	Q8N392-2;Q8N392	Rho GTPase-activating protein 18	22	22	2.85679	2.73885	2.70778	2.90991	2.71831	2.79534
CKAP4	Q07065	Cytoskeleton-associated protein 4	9	9	-0.0290876	0.155122	-0.108591	0.0284948	0.443387	0.0316311
AGPS	O00116	Alkyldihydroxyacetonephosphate synthase, peroxisomal	4	4	-0.190795	-0.292724	-0.383553	-0.0759015	-0.370351	-0.0270595
LZIC	Q8WZA0;Q8WZA0-2	Protein LZIC	5	5	0.692679	1.05134	0.937975	0.85365	0.823996	0.781343
PGRMC1	O00264	Membrane-associated progesterone receptor component 1	5	4	1.40768	1.27752	1.55239	1.2134	1.38495	1.10458
TXNDC12	O95881	Thioredoxin domain-containing protein 12	3	3	-0.319156	-0.27777	-0.372426	-0.433838	-0.180725	-0.122234
HIF1AN	Q9NWT6	Hypoxia-inducible factor 1-alpha inhibitor	2	2	-1.93682	-1.83381	-2.08153	-1.74671	-1.73662	-1.88282
MAGT1	Q9H0U3	Magnesium transporter protein 1	3	3	-0.193968	-0.327707	-0.503058	-0.179823	-0.0153935	-0.227007
PSIP1	O75475;O75475-3;O75475-2	PC4 and SFRS1-interacting protein	8	7	1.1716	0.969296	0.894083	1.02432	1.17484	1.10694
ROCK1	Q13464	Rho-associated protein kinase 1	17	14	0.927488	0.606969	0.72582	0.730629	0.743242	0.794731
S100A8	P05109	Protein S100-A8;Protein S100-A8, N-terminally processed	9	9	4.0428	4.19813	3.93476	4.14063	4.34038	4.16381
CLASP1	Q7Z460-2;Q7Z460-4;Q7Z460-5;Q7Z460-3;Q7Z460	CLIP-associating protein 1	4	4	-2.37426	-2.02206	-1.96226	-2.4047	-1.91137	-2.3528
TUBA8	Q9NY65;Q9NY65-2	Tubulin alpha-8 chain	20	7	3.51877	3.27044	3.54455	3.46377	3.16664	3.51349
CCT7	Q99832;Q99832-3;Q99832-4;Q99832-2	T-complex protein 1 subunit eta	23	23	3.03254	2.95335	2.99028	3.05022	2.95902	2.99938
MACF1	Q9UPN3;Q9UPN3-4;Q9UPN3-3;Q9UPN3-2;Q9UPN3-5	Microtubule-actin cross-linking factor 1, isoforms 1/2/3/5	23	22	1.07805	0.812385	1.00105	0.909144	0.982767	0.812608
PITHD1	Q9GZP4-2;Q9GZP4	PITH domain-containing protein 1	3	3	-2.78829	-2.42142	-2.43516	-2.36248	-2.14721	-3.20916
XRCC5	P13010	X-ray repair cross-complementing protein 5	26	26	3.3103	3.54792	3.22505	3.51427	3.44308	3.44766
EIF4A3	P38919	Eukaryotic initiation factor 4A-III;Eukaryotic initiation factor 4A-III, N-terminally processed	10	7	-0.52313	-0.388839	-0.399375	-0.341053	-0.588643	-0.567771
[truncated: 377 more rows]
[truncated: 8 more columns]

## Sheet: B
SUPPL. TABLE 3B: Proteins differentially expressed (DEPs) between G2019S carriers (L2PD+L2NMC) and controls (2 pools for controls, 4 pools for G2019S). Quantitative measures expressed as Log2 except fold change that is expressed at linear scale.
Gene names	Protein IDs	Protein names	Peptides	Unique peptides	Control-1	Control-2	G2019S-1	G2019S-2	G2019S-3	G2019S-4	Fold Change	p-value
NDUFS5	O43920	NADH dehydrogenase [ubiquinone] iron-sulfur protein 5	3	3	1.43255	0.962809	-0.236556	-1.07038	-0.880949	-0.207472	-1.32098	0.00764796
EXOC7	Q9UPT5-2;Q9UPT5-5;Q9UPT5-1;Q9UPT5-6;Q9UPT5;Q9UPT5-4	Exocyst complex component 7	3	3	-1.75837	-0.634141	0.75285	0.669956	0.384302	0.585402	1.33263	0.00788049
RARRES2	Q99969	Retinoic acid receptor responder protein 2	2	2	1.16194	1.22363	-0.24881	-1.32756	-0.383504	-0.425692	-1.31702	0.0084604
MAP2K4	P45985;P45985-2	Dual specificity mitogen-activated protein kinase kinase 4	3	3	-0.886205	-1.49835	0.134081	0.995269	0.333254	0.921951	1.69757	0.008547
SEC23B	Q15437	Protein transport protein Sec23B	4	2	-0.80757	-1.46153	0.592564	0.152665	0.180459	1.34341	2.21938	0.0211376
SYNE1	Q8NF91-4;Q8NF91;Q8NF91-8;Q8NF91-2	Nesprin-1	3	3	-1.32754	-0.923501	-0.162128	0.277582	1.09103	1.04456	1.63036	0.0235905
NAAA	Q02083;Q02083-2;Q02083-3	N-acylethanolamine-hydrolyzing acid amidase;N-acylethanolamine-hydrolyzing acid amidase subunit alpha;N-acylethanolamine-hydrolyzing acid amidase subunit beta	4	4	0.770215	1.47681	-0.265514	-1.39913	-0.172512	-0.409863	-1.37404	0.0241541
NUP160	Q12769	Nuclear pore complex protein Nup160	2	2	1.68813	0.532438	-1.0461	-0.290875	-0.0561578	-0.82743	-1.40986	0.0280196
MAPKAPK2	P49137;P49137-2	MAP kinase-activated protein kinase 2	4	2	-0.528789	-1.65177	0.283343	-0.00942037	0.736508	1.17013	1.31035	0.0343782
NOMO2;NOMO1;NOMO3	Q5JPE7-2;Q15155;P69849;Q5JPE7;Q5JPE7-3	Nodal modulator 2;Nodal modulator 1;Nodal modulator 3	5	5	0.972847	1.20651	-1.26342	0.202615	-0.968566	-0.149988	-1.4616	0.034579
CRK	P46108;P46108-2	Adapter molecule crk	2	2	-1.0532	-1.09685	0.679258	0.441734	1.38104	-0.351975	1.85256	0.0396365
WDR36	Q8NI36	WD repeat-containing protein 36	2	2	1.48977	0.65719	-1.42683	-0.532769	-0.0179738	-0.169382	-1.41648	0.0401906
FES	P07332-3;P07332;P07332-2;P07332-4	Tyrosine-protein kinase Fes/Fps	3	3	-0.953457	-1.15557	0.00706612	0.739761	-0.119048	1.48125	1.34926	0.0472573
HTT	P42858	Huntingtin	7	7	-1.76476	-0.332647	1.05437	0.0131764	0.257249	0.772614	1.38393	0.0495294

## Sheet: C
SUPPL. TABLE 3C: Phosphoproteins differentially expressed (DEPPs) between G2019S carriers (L2PD+L2NMC) and controls (2 pools for controls, 4 pools for G2019S). Quantitative measures expressed as Log2 except fold change that is expressed at linear scale.
Protein	Gene names	Protein names	Amino acid	Position	Sequence window	Control-1	Control-2	G2019S-1	G2019S-2	G2019S-3	G2019S-4	Fold Change	p-value
O75592-2	MYCBP2	E3 ubiquitin-protein ligase MYCBP2	S	2812	TLKSDGRMPSSSRAESPGPGSRLSSPKPKTL	1.22145	1.33762	-0.85851	-0.532975	-0.673466	-0.494125	-2.23298	0.000117778
Q99549	MPHOSPH8	M-phase phosphoprotein 8	S	392	KLMPVSAQTPKGRRLSGEERGLWSTDSAEED	-1.4623	-0.954721	0.739307	0.064669	0.584656	1.02839	1.32471	0.0059925
Q13884-2	SNTB1	Beta-1-syntrophin	S	87	AGAGHPGAGGAQPPDSPAGVRTAFTDLPEQV	1.14678	1.25355	-0.736785	-1.16932	-0.0455956	-0.448627	-1.57188	0.00725092
Q96BR1-2	SGK3	Serine/threonine-protein kinase Sgk3	S	126	PDVRAFLQMDSPKHQSDPSEDEDERSSQKLH	-1.7659	-0.614675	0.518953	0.67437	0.400104	0.787147	1.41229	0.00889036
Q96BR1-2	SGK3	Serine/threonine-protein kinase Sgk3	S	129	RAFLQMDSPKHQSDPSEDEDERSSQKLHSTS	-1.7659	-0.614675	0.518953	0.67437	0.400104	0.787147	1.41229	0.00889036
Q5T1M5-2	FKBP15	FK506-binding protein 15	S	1151	TVAGAALRPSHHSQRSSLSGDEEDELFKGAT	-1.44859	-0.888718	-0.159032	0.756997	0.849849	0.889491	1.41307	0.0130452
Q9NUN5-3	LMBRD1	Probable lysosomal cobalamin transporter	S	455	CCKGKKSVIEGVDEDSDISDDEPSVYSA___	-1.18998	-1.11583	0.543896	0.173284	0.181481	1.40715	1.57322	0.0165496
Q14669	TRIP12	E3 ubiquitin-protein ligase TRIP12	S	1317	LVVRGYGRVREDDEDSDDDGSDEEIDESLAA	0.917385	1.33313	-0.179196	0.077512	-1.20541	-0.943419	-1.91342	0.0236642
Q14669	TRIP12	E3 ubiquitin-protein ligase TRIP12	S	1322	YGRVREDDEDSDDDGSDEEIDESLAAQFLNS	0.917385	1.33313	-0.179196	0.077512	-1.20541	-0.943419	-1.91342	0.0236642
P60709	ACTB;ACTG1;ACTA1;ACTC1;ACTG2;ACTA2	Actin, cytoplasmic 1;Actin, cytoplasmic 1, N-terminally processed;Actin, cytoplasmic 2;Actin, cytoplasmic 2, N-terminally processed;Actin, alpha skeletal muscle;Actin, alpha cardiac muscle 1;Actin, gamma-enteric smooth muscle;Actin, aortic smooth muscle	S	60	VGMGQKDSYVGDEAQSKRGILTLKYPIEHGI	1.02294	1.2189	-0.736839	-0.803342	-1.06966	0.368005	-1.46764	0.0248904
Q99571-3	P2RX4	P2X purinoceptor 4	S	357	EKKYKYVEDYEQGLASELDQ___________	1.43751	0.796533	-0.554832	-0.846571	-1.09747	0.264827	-2.7529	0.026016
Q92733	PRCC	Proline-rich protein PRCC	S	267	AALQVTKQITQEEDDSDEEVAPENFFSLPEK	0.86116	1.34761	-0.368755	-1.49375	-0.260176	-0.086088	-1.72272	0.0298314
O75064	DENND4B	DENN domain-containing protein 4B	S	732	LQEQPGALPVPGPSRSAPSSPAPRRTKQEMK	0.714248	1.46458	-1.12675	-0.731962	0.334047	-0.654167	-1.40096	0.0346675
O75064	DENND4B	DENN domain-containing protein 4B	S	736	PGALPVPGPSRSAPSSPAPRRTKQEMKVAQR	0.714248	1.46458	-1.12675	-0.731962	0.334047	-0.654167	-1.40096	0.0346675
Q70J99-2	UNC13D	Protein unc-13 homolog D	S	150	YCLLGIEQGVGVPGGSPGSRHRQKAVVRHTI	0.413148	1.76494	-0.615865	-0.0103886	-0.520161	-1.03167	-1.17525	0.0347922
Q70J99-2	UNC13D	Protein unc-13 homolog D	S	153	LGIEQGVGVPGGSPGSRHRQKAVVRHTIPEE	0.413148	1.76494	-0.615865	-0.0103886	-0.520161	-1.03167	-1.17525	0.0347922
Q99613-2	EIF3C;EIF3CL	Eukaryotic translation initiation factor 3 subunit C;Eukaryotic translation initiation factor 3 subunit C-like protein	S	899	KNEGYMRRGGYRQQQSQTAY___________	1.79192	0.369335	-0.539577	-0.295207	-1.10739	-0.219085	-1.57188	0.0376648
Q5T1M5-2	FKBP15	FK506-binding protein 15	S	946	SEEEEEKAEERPRRPSQEQSASASSGQPQAP	0.880686	1.27807	-1.29969	-0.94236	-0.0298869	0.113182	-1.93309	0.0381016
Q9UQ35	SRRM2	Serine/arginine repetitive matrix protein 2	S	454	ESPKPAPAPGSHREISSSPTSKNRSHGRAKR	1.70512	0.402542	-0.498008	-0.975298	0.197645	-0.832004	-1.32791	0.0475213
Q9UQ35	SRRM2	Serine/arginine repetitive matrix protein 2	S	455	SPKPAPAPGSHREISSSPTSKNRSHGRAKRD	1.70512	0.402542	-0.498008	-0.975298	0.197645	-0.832004	-1.32791	0.0475213
Q15149-7	PLEC	Plectin	S	4217	DMLSGNAGGFRSRSSSVGSSSSYPISPAVSR	0.980942	1.11795	-0.765912	-1.20031	-0.679435	0.546765	-1.72316	0.0492364
Q9Y608-2	LRRFIP2	Leucine-rich repeat flightless-interacting protein 2	S	96	ASATTPLSGNSSRRGSGDTSSLIDPDTSLSE	-0.582537	-1.51255	1.37321	0.294999	-0.179629	0.606499	1.16037	0.0499892
