# Supplementary material for: Differential Phospho‐Signatures in Blood Cells Identify LRRK2 G2019S Carriers in Parkinson's Disease
Source: Mov Disord. 2022 Jan 20;37(5):1004–15. doi: 10.1002/mds.28927 (PMC9306798; doi:10.1002/mds.28927)
Supplement: Supplementary file 9 — Table S4 [file MDS-37-1004-s005.xlsx]

## Sheet: A
SUPPL. TABLE 4A: Proteins detected in the study. Quantitative measures of L2PD and L2NMC samples expressed as Log2.
Gene names	Uniprot	Protein names	Peptides	Unique peptides	L2PD G2019S-1	L2PD G2019S-2	L2NMC G2019S-1	L2NMC G2019S-2
GATD3A	P0DPI2	Glutamine amidotransferase-like class 1 domain-containing protein 3A, mitochondrial	5	5	1.53639	1.54787	1.61628	1.61052
UBA6	A0AVT1	Ubiquitin-like modifier-activating enzyme 6	15	15	1.08236	0.934835	1.07105	0.93718
ESYT2	A0FGR8-2	Extended synaptotagmin-2	13	13	1.23078	1.40174	1.27368	1.31074
ARHGAP10	A1A4S6	Rho GTPase-activating protein 10	2	2	-1.05936	-1.31605	-1.3081	-1.12985
ELOVL7	A1L3X0	Elongation of very long chain fatty acids protein 7	2	2	-0.988335	-0.720936	-0.746535	-0.825229
DENND3	A2RUS2-2	DENN domain-containing protein 3	3	3	-1.73565	-1.86527	-2.20975	-1.88101
CNOT1	A5YKK6-2	CCR4-NOT transcription complex subunit 1	5	5	-1.23508	-1.17404	-1.58861	-1.29104
CCDC88B	A6NC98	Coiled-coil domain-containing protein 88B	3	3	-3.3245	-4.77912	-6.75327	-4.29857
PGP	A6NDG6	Phosphoglycolate phosphatase	3	3	-2.4181	-2.77214	-2.35091	-2.2072
SMCHD1	A6NHR9	Structural maintenance of chromosomes flexible hinge domain-containing protein 1	7	7	-1.2344	-1.29265	-1.3976	-1.12256
NCF1	P14598	Neutrophil cytosol factor 1	4	4	-0.0650601	-0.486195	-0.398643	-0.0963125
SNRPG	P62308	Small nuclear ribonucleoprotein G	3	3	0.691901	0.378177	0.577422	0.584973
MYO1G	B0I1T2	Unconventional myosin-Ig	22	22	1.82169	2.00896	1.65031	1.97051
IGLL5	P0DOX8	Immunoglobulin lambda-like polypeptide 5	6	2	0.000202516	-0.286682	-0.384759	-0.40906
NACA	Q13765	Nascent polypeptide-associated complex subunit alpha	5	5	0.26632	0.545319	0.63663	0.530016
SLC35A4	L0R6Q1	SLC35A4 upstream open reading frame protein	3	3	-0.00219792	-0.61735	-0.114312	-0.25368
AGPS	O00116	Alkyldihydroxyacetonephosphate synthase, peroxisomal	4	4	-0.383553	-0.0759015	-0.370351	-0.0270595
KIF2A	O00139-2	Kinesin-like protein KIF2A	15	15	2.05716	1.84982	1.88624	1.93927
DDX39A	O00148	ATP-dependent RNA helicase DDX39A	11	3	-1.20839	-1.4889	-1.14008	-1.49156
PDLIM1	O00151	PDZ and LIM domain protein 1	20	20	4.35485	4.34783	4.04303	4.42023
ACOT7	O00154-4	Cytosolic acyl coenzyme A thioester hydrolase	4	4	-1.25791	-1.42553	-1.49486	-1.65169
MYO1C	O00159-2	Unconventional myosin-Ic	4	4	-1.15302	-0.412795	-0.794822	-0.607957
MYO1F	O00160	Unconventional myosin-If	14	14	1.46586	1.55789	1.54183	1.34191
SNAP23	O00161	Synaptosomal-associated protein 23	11	11	2.10744	2.12455	1.86558	2.18402
AIP	O00170	AH receptor-interacting protein	5	5	0.231975	0.245435	0.417109	0.302779
GTPBP1	O00178	GTP-binding protein 1	3	3	-2.27372	-2.80045	-2.67411	-3.0142
STXBP3	O00186	Syntaxin-binding protein 3	11	11	1.1472	1.06251	1.141	1.16819
RAB27B	O00194	Ras-related protein Rab-27B	13	11	3.93708	3.83009	3.65535	3.87504
AP3B1	O00203-3	AP-3 complex subunit beta-1	14	14	1.66831	1.42308	1.47254	1.49183
LGALS8	O00214	Galectin-8	3	3	-0.640557	-0.699645	-0.876539	-0.459118
NDUFS8	O00217	NADH dehydrogenase [ubiquinone] iron-sulfur protein 8, mitochondrial	2	2	-1.9407	-1.19946	-1.30368	-1.34712
PSMD11	O00231	26S proteasome non-ATPase regulatory subunit 11	10	10	1.15266	1.12745	1.10197	0.911006
PSMD12	O00232	26S proteasome non-ATPase regulatory subunit 12	7	7	0.714925	0.846415	0.747316	0.748418
PSMD9	O00233	26S proteasome non-ATPase regulatory subunit 9	4	4	-1.14185	-1.1422	-1.11899	-1.17854
PGRMC1	O00264	Membrane-associated progesterone receptor component 1	5	4	1.55239	1.2134	1.38495	1.10458
CLIC1	O00299	Chloride intracellular channel protein 1	20	20	5.07093	4.91892	4.87024	4.979
EIF3F	O00303	Eukaryotic translation initiation factor 3 subunit F	8	8	0.702263	0.686252	0.758006	0.717674
PIK3CD	O00329	Phosphatidylinositol 4,5-bisphosphate 3-kinase catalytic subunit delta isoform	3	3	-2.63901	-2.96095	-3.32663	-3.16764
PDHX	O00330	Pyruvate dehydrogenase protein X component, mitochondrial	2	2	-2.29466	-3.01056	-2.59323	-2.24897
IPO5	O00410	Importin-5	15	15	0.816471	0.850623	0.970909	0.994524
SAP18	O00422	Histone deacetylase complex subunit SAP18	5	5	-0.688729	-0.386824	-0.377755	-0.584227
DNM1L	O00429-4	Dynamin-1-like protein	38	38	3.67783	3.7012	3.47052	3.74485
RTCA	O00442	RNA 3-terminal phosphate cyclase	3	3	-1.74272	-1.27381	-1.77358	-1.52516
EXOC5	O00471	Exocyst complex component 5	3	3	-3.96534	-2.73752	-2.46354	-2.4289
HMGN4	O00479	High mobility group nucleosome-binding domain-containing protein 4	2	2	-0.450163	-0.867432	-0.100848	-0.55198
NDUFA4	O00483	Cytochrome c oxidase subunit NDUFA4	4	4	0.668466	0.444865	0.430519	0.707938
PSMD14	O00487	26S proteasome non-ATPase regulatory subunit 14	3	3	-2.06479	-2.26711	-2.10449	-1.88317
BIN1	O00499-9	Myc box-dependent-interacting protein 1	6	4	-1.92839	-1.59806	-1.61689	-1.81417
KPNA3	O00505	Importin subunit alpha-4	7	5	-0.674199	-0.54766	-0.567731	-0.438153
VWA5A	O00534	von Willebrand factor A domain-containing protein 5A	3	3	-3.38078	-2.91033	-3.56361	-2.7376
SDCBP	O00560-3	Syntenin-1	5	5	-0.909461	-0.863295	-0.813208	-0.891124
NOP56	O00567	Nucleolar protein 56	7	7	0.308239	0.510777	0.507023	0.484544
DDX3X	O00571-2	ATP-dependent RNA helicase DDX3X	14	14	1.54402	1.46414	1.65082	1.43545
RNASET2	O00584	Ribonuclease T2	3	3	-0.285963	-0.0984997	-0.448138	-0.321381
FCN1	O00602	Ficolin-1	6	6	1.64373	1.57016	1.64043	1.61879
KPNA4	O00629	Importin subunit alpha-3	6	4	-2.13078	-1.62962	-1.67939	-1.78635
PPP6C	O00743-2	Serine/threonine-protein phosphatase 6 catalytic subunit	7	7	1.19383	1.12608	1.16759	1.11399
MAN2B1	O00754-2	Lysosomal alpha-mannosidase	5	5	-0.437219	-0.997023	-0.237554	-0.741741
PDXK	O00764	Pyridoxal kinase	6	6	-0.457414	-0.144895	-0.297683	-0.421162
C2CD2L	O14523	C2 domain-containing protein 2-like	2	2	-2.92852	-2.94683	-2.95898	-3.17716
COX7A2L	O14548	Cytochrome c oxidase subunit 7A-related protein, mitochondrial	2	2	-1.06256	-1.14864	-1.07402	-1.06073
NDUFAB1	O14561	Acyl carrier protein, mitochondrial	2	2	-1.27597	-0.750271	-1.21715	-0.50559
COPE	O14579	Coatomer subunit epsilon	6	6	-0.458567	-0.540762	-0.592635	-0.803052
EIF1AX	P47813	Eukaryotic translation initiation factor 1A, X-chromosomal	2	2	-3.1817	-2.89429	-3.55657	-2.85982
AP3D1	O14617-4	AP-3 complex subunit delta-1	6	6	-0.190909	-0.139361	-0.193459	-0.521109
CCS	O14618	Copper chaperone for superoxide dismutase	4	4	0.0434449	0.0433201	0.177084	-0.0473234
TOR1A	O14656	Torsin-1A	3	3	-2.996	-3.39736	-2.78693	-3.00231
ADAM10	O14672	Disintegrin and metalloproteinase domain-containing protein 10	10	10	1.826	1.64534	1.70618	1.82519
PRMT5	O14744-2	Protein arginine N-methyltransferase 5	2	2	-1.47401	-1.8784	-1.94053	-2.01221
SLC9A3R1	O14745	Na(+)/H(+) exchange regulatory cofactor NHE-RF1	8	8	1.18193	1.29886	1.38791	1.34608
TPP1	Q5IS74	Tripeptidyl-peptidase 1	7	7	0.468188	0.292874	0.546554	0.567528
GNB5	O14775-3	Guanine nucleotide-binding protein subunit beta-5	3	3	-1.78169	-1.87746	-1.12133	-1.77838
TCERG1	O14776	Transcription elongation regulator 1	3	3	-3.57892	-3.34464	-2.79722	-3.35138
PSMA7	O14818	Proteasome subunit alpha type-7	8	8	1.46482	1.25717	1.31027	1.15726
SCAMP3	O14828-2	Secretory carrier-associated membrane protein 3	2	2	-1.80077	-1.77405	-2.22828	-1.62835
MGST3	O14880	Microsomal glutathione S-transferase 3	3	3	-0.0745866	-0.429053	0.020592	-0.050761
IKBKB	O14920-4	Inhibitor of nuclear factor kappa-B kinase subunit beta	3	3	-3.59136	-3.32575	-3.49455	-3.73773
UBE2L6	O14933	Ubiquitin/ISG15-conjugating enzyme E2 L6	2	2	-4.0736	-6.3085	-5.30695	-4.71303
UQCRQ	O14949	Cytochrome b-c1 complex subunit 8	3	3	0.652598	0.54053	0.488932	0.694568
MYL12A	P19105	Myosin regulatory light chain 12A	11	5	5.34339	5.24222	5.17431	5.22006
HGS	O14964-2	Hepatocyte growth factor-regulated tyrosine kinase substrate	4	4	-0.570208	-0.662077	-0.757214	-0.627832
PPP1R12A	O14974-4	Protein phosphatase 1 regulatory subunit 12A	17	17	0.748706	1.01248	0.844562	1.1473
GAK	O14976-2	Cyclin-G-associated kinase	7	7	-0.459999	-0.529921	-0.710299	-0.830568
HNRNPDL	O14979-3	Heterogeneous nuclear ribonucleoprotein D-like	5	4	0.284839	0.489144	0.412537	0.296887
XPO1	O14980	Exportin-1	20	20	1.56238	1.57697	1.65124	1.53824
PLXNB2	O15031	Plexin-B2	3	2	-1.40106	-2.1007	-1.66666	-1.69499
PFAS	O15067	Phosphoribosylformylglycinamidine synthase	4	4	-2.01407	-2.51177	-2.87884	-2.15204
FYB	O15117-3	FYN-binding protein	20	20	3.33913	3.30889	3.09134	3.40951
SCAMP2	O15127	Secretory carrier-associated membrane protein 2	3	3	-1.73874	-2.06339	-1.86688	-1.81647
ARPC1B	O15143	Actin-related protein 2/3 complex subunit 1B	16	15	5.03361	4.95711	4.88133	4.98979
ARPC2	O15144	Actin-related protein 2/3 complex subunit 2	22	22	4.46203	4.42924	4.38059	4.34079
ARPC3	O15145	Actin-related protein 2/3 complex subunit 3	10	10	3.73648	3.55976	3.43016	3.55407
BET1	O15155	BET1 homolog	2	2	-1.87791	-1.59806	-1.74777	-0.638926
PGRMC2	O15173	Membrane-associated progesterone receptor component 2	3	2	-2.49392	-1.98723	-2.6326	-2.33386
PFDN6	O15212	Prefoldin subunit 6	3	3	-0.682258	-0.545606	-0.643949	-0.245083
SURF4	O15260	Surfeit locus protein 4	6	6	-1.2437	-1.13192	-0.955592	-1.4615
SPTLC1	O15269	Serine palmitoyltransferase 1	2	2	-4.50157	-4.92822	-4.71623	-5.2931
OGT	O15294-4	UDP-N-acetylglucosamine--peptide N-acetylglucosaminyltransferase 110 kDa subunit	2	2	-3.91597	-2.89634	-3.14021	-3.34011
INPP4B	O15327	Type II inositol 3,4-bisphosphate 4-phosphatase	4	4	-0.883586	-1.53658	-1.39688	-1.25893
PPM1G	O15355	Protein phosphatase 1G	4	4	-2.02018	-1.85191	-1.43262	-1.6456
INPPL1	O15357	Phosphatidylinositol 3,4,5-trisphosphate 5-phosphatase 2	5	3	-2.53291	-2.64276	-2.58006	-2.42624
EIF3D	O15371-2	Eukaryotic translation initiation factor 3 subunit D	5	5	-0.799089	-0.690999	-0.795159	-0.642412
EIF3H	O15372	Eukaryotic translation initiation factor 3 subunit H	7	7	0.314176	0.37348	0.451789	0.315814
BCAT2	O15382	Branched-chain-amino-acid aminotransferase, mitochondrial	3	3	-0.929839	-1.17029	-0.632843	-0.823783
STX7	O15400-2	Syntaxin-7	10	10	1.55965	1.62757	1.60493	1.56845
ABCC4	O15439-2	Multidrug resistance-associated protein 4	4	4	-1.57061	-1.48101	-1.39919	-1.2529
YKT6	O15498-2	Synaptobrevin homolog YKT6	4	4	-0.232427	-0.479183	-0.311921	-0.362216
ARPC5	O15511	Actin-related protein 2/3 complex subunit 5	7	7	3.18763	3.22441	3.23356	3.28652
TAPBP	O15533-2	Tapasin	4	4	-0.587149	-0.251872	-0.422077	-0.297342
DHX15	O43143	Pre-mRNA-splicing factor ATP-dependent RNA helicase DHX15	7	7	0.201043	0.187217	0.267472	0.192251
ZZEF1	O43149	Zinc finger ZZ-type and EF-hand domain-containing protein 1	8	8	-1.49527	-1.29918	-1.14185	-1.43654
ASAP2	O43150-2	Arf-GAP with SH3 domain, ANK repeat and PH domain-containing protein 2	13	11	0.55439	0.397379	0.236624	0.311264
CYB5B	O43169	Cytochrome b5 type B	3	3	-1.46461	-1.22856	-1.00999	-1.65162
PHGDH	O43175	D-3-phosphoglycerate dehydrogenase	4	4	-2.77138	-1.80673	-2.64424	-2.33362
NDUFS4	O43181	NADH dehydrogenase [ubiquinone] iron-sulfur protein 4, mitochondrial	2	2	-2.01842	-1.44771	-1.89882	-1.68962
ARHGAP6	O43182-5	Rho GTPase-activating protein 6	11	11	1.10372	1.04489	0.888467	0.916523
PSMD3	O43242	26S proteasome non-ATPase regulatory subunit 3	12	12	1.12066	1.11861	1.15466	1.09143
PAPSS1	O43252	Bifunctional 3-phosphoadenosine 5-phosphosulfate synthase 1	3	3	-1.76109	-1.87982	-1.48714	-1.64406
TGFB1I1	O43294-2	Transforming growth factor beta-1-induced transcript 1 protein	9	9	0.982393	0.970863	0.93515	0.977972
ADCY6	O43306-2	Adenylate cyclase type 6	7	7	-0.296153	-0.869359	-0.276054	-0.418392
MTSS1	O43312-4	Metastasis suppressor protein 1	3	3	-0.568834	-0.218553	-0.284469	0.00375567
EEF1E1	O43324	Eukaryotic translation elongation factor 1 epsilon-1	3	3	-1.90896	-1.94369	-1.66207	-1.70319
HNRNPR	O43390	Heterogeneous nuclear ribonucleoprotein R	20	14	1.6574	2.00545	1.89305	1.95625
TXNL1	O43396	Thioredoxin-like protein 1	8	8	1.46503	1.3381	1.38587	1.42785
TPD52L2	O43399	Tumor protein D54	13	13	1.73576	1.87896	1.84692	1.82804
EIF4G3	O43432-4	Eukaryotic translation initiation factor 4 gamma 3	3	2	-3.89474	-3.61574	-3.69887	-4.34976
AKR7A2	O43488	Aflatoxin B1 aldehyde reductase member 2	8	8	1.4645	1.53191	1.44623	1.51062
LAMTOR5	O43504	Ragulator complex protein LAMTOR5	3	3	-0.994958	-0.950847	-0.761214	-0.856003
DENR	O43583	Density-regulated protein	5	5	-0.630261	-0.318843	-0.168288	-0.28213
PSTPIP1	O43586-2	Proline-serine-threonine phosphatase-interacting protein 1	2	2	-3.33158	-3.3371	-3.72009	-4.0276
TIMM44	O43615	Mitochondrial import inner membrane translocase subunit TIM44	4	4	-1.19075	-0.979067	-1.11061	-0.583284
TRAPPC3	O43617	Trafficking protein particle complex subunit 3	3	3	-2.32365	-2.14494	-1.79548	-2.02637
CHMP2A	O43633	Charged multivesicular body protein 2a	3	3	-0.0230154	-0.271676	-0.206466	-0.0532416
NCK2	O43639	Cytoplasmic protein NCK2	7	6	0.758599	0.820613	0.606026	0.68983
RGS10	O43665-2	Regulator of G-protein signaling 10	9	9	0.591208	0.63271	0.571726	0.807069
NDUFB5	O43674-2	NADH dehydrogenase [ubiquinone] 1 beta subcomplex subunit 5, mitochondrial	2	2	-2.05946	-1.83982	-1.81378	-1.58286
NDUFA2	O43678	NADH dehydrogenase [ubiquinone] 1 alpha subcomplex subunit 2	3	3	-0.162382	-0.583663	-0.641947	-0.339223
ASNA1	O43681	ATPase ASNA1	8	8	0.762942	0.597028	0.786321	0.704252
ACTN4	O43707	Alpha-actinin-4	60	36	4.98919	4.99328	4.88404	5.00354
AP1G1	O43747	AP-1 complex subunit gamma-1	15	15	1.70181	1.64868	1.56348	1.46396
SYNGR2	O43760	Synaptogyrin-2	3	3	-1.39289	-0.790799	-0.69679	-1.07099
SGTA	O43765	Small glutamine-rich tetratricopeptide repeat-containing protein alpha	3	3	-1.66293	-1.87546	-1.95723	-1.63321
SLC25A20	O43772	Mitochondrial carnitine/acylcarnitine carrier protein	4	3	-0.713528	-0.287189	-0.236991	-0.680777
NARS	O43776	Asparagine--tRNA ligase, cytoplasmic	10	10	-0.113273	-0.344904	-0.104929	-0.143027
NUDT21	O43809	Cleavage and polyadenylation specificity factor subunit 5	9	9	0.231335	0.439088	0.491963	0.374985
LANCL1	O43813	LanC-like protein 1	3	3	-0.529334	-0.94197	-0.63159	-0.797693
STRN	O43815	Striatin	6	6	0.371295	0.0360842	0.0224857	0.136403
IDH3B	O43837	Isocitrate dehydrogenase [NAD] subunit beta, mitochondrial	4	4	-1.12141	-1.3866	-1.13862	-1.44339
NRD1	O43847	Nardilysin	7	7	-0.551469	-0.410117	-0.515947	-0.490662
CALU	O43852	Calumenin	10	10	2.17074	2.03359	1.86156	2.15854
AHCYL1	O43865-2	Putative adenosylhomocysteinase 2	6	6	1.23618	1.10588	0.990483	0.972803
NDUFS5	O43920	NADH dehydrogenase [ubiquinone] iron-sulfur protein 5	3	3	-1.30655	-1.49295	-1.4506	-1.30004
RAD21	O60216	Double-strand-break repair protein rad21 homolog	2	2	-2.9418	-2.18968	-2.74768	-2.33161
KALRN	O60229-6	Kalirin	11	11	1.40807	1.27142	1.33061	1.39782
GMFG	O60234	Glia maturation factor gamma	8	6	2.52649	2.37987	2.44648	2.41232
PRPSAP2	O60256-3	Phosphoribosyl pyrophosphate synthase-associated protein 2	7	5	-0.472308	-0.296419	-0.0314376	-0.528983
SMARCA5	O60264	SWI/SNF-related matrix-associated actin-dependent regulator of chromatin subfamily A member 5	5	5	-1.43405	-1.3017	-0.859468	-1.2201
KIAA0513	O60268-2	Uncharacterized protein KIAA0513	5	5	0.579375	0.73006	0.386917	0.605619
SPAG9	O60271-5	C-Jun-amino-terminal kinase-interacting protein 4	4	4	-2.39775	-2.48131	-2.84894	-2.75084
OPA1	O60313-13	Dynamin-like 120 kDa protein, mitochondrial	14	14	1.80802	1.847	1.88588	1.98643
ACSL4	O60488-2	Long-chain-fatty-acid--CoA ligase 4	5	4	-0.484845	-0.0928002	-0.374883	-0.603031
SNX3	O60493	Sorting nexin-3	7	6	1.82965	1.64472	1.72185	1.64677
DOK2	O60496	Docking protein 2	6	6	0.0660116	0.172873	-0.127469	0.161793
MGEA5	O60502-4	Protein O-GlcNAcase	3	3	-2.55588	-2.00025	-2.50692	-2.15852
DIAPH1	O60610-2	Protein diaphanous homolog 1	44	44	4.08738	4.21789	4.08402	4.26263
PLIN3	O60664-4	Perilipin-3	12	12	0.283273	0.352994	0.578757	0.438949
LPXN	O60711	Leupaxin	4	4	-2.99033	-2.46031	-2.25826	-2.76794
SNX2	O60749-2	Sorting nexin-2	7	5	0.8952	1.0049	0.950506	0.68604
DPM1	O60762	Dolichol-phosphate mannosyltransferase subunit 1	4	4	-1.02907	-1.46175	-1.45956	-1.13769
USO1	O60763	General vesicular transport factor p115	12	12	0.783743	1.01922	0.837363	1.01718
TOM1	O60784	Target of Myb protein 1	3	3	-1.80401	-2.07347	-1.36225	-2.03259
PRAF2	O60831	PRA1 family protein 2	2	2	-1.85149	-1.77219	-2.14361	-2.0257
EIF5B	O60841	Eukaryotic translation initiation factor 5B	2	2	-3.83854	-3.61244	-4.02838	-4.0188
DNAJA2	O60884	DnaJ homolog subfamily A member 2	8	8	0.748157	0.966606	0.886726	0.7286
CUTA	O60888-3	Protein CutA	3	3	-0.316214	-0.210878	-0.170596	-0.421256
PFDN1	O60925	Prefoldin subunit 1	3	3	-0.668299	-0.781479	-0.77747	-0.85558
WDR1	O75083	WD repeat-containing protein 1	36	36	6.0573	5.93794	5.86817	5.89216
ROCK2	O75116	Rho-associated protein kinase 2	37	34	3.51341	3.49988	3.54469	3.54783
CPNE3	O75131	Copine-3	9	8	1.15499	0.979852	1.02884	1.00664
RAB11FIP3	O75154-2	Rab11 family-interacting protein 3	2	2	-3.48624	-3.98629	-3.70466	-3.73185
DNAJC13	O75165	DnaJ homolog subfamily C member 13	5	5	-1.54703	-1.61287	-2.04593	-1.95049
GGCT	O75223	Gamma-glutamylcyclotransferase	4	4	-0.500354	-0.547381	-0.594908	-0.620078
NDUFS7	O75251-2	NADH dehydrogenase [ubiquinone] iron-sulfur protein 7, mitochondrial	2	2	-1.53656	-1.05972	-1.54175	-1.33534
RTN2	O75298-3	Reticulon-2	4	4	-0.728366	-0.959404	-1.24348	-1.20969
NDUFS2	O75306-2	NADH dehydrogenase [ubiquinone] iron-sulfur protein 2, mitochondrial	4	4	-0.923344	-0.96939	-0.979646	-0.977272
GBAS	O75323	Protein NipSnap homolog 2	5	4	0.164051	-0.223543	-0.0824276	-0.185221
PDCD6	O75340-2	Programmed cell death protein 6	4	4	0.313967	0.300391	0.341363	0.359666
TBCA	O75347	Tubulin-specific chaperone A	7	7	1.52902	1.5345	1.29411	1.42725
ATP6V1G1	O75348	V-type proton ATPase subunit G 1	4	4	-0.662928	-0.51044	-0.698099	-0.591228
VPS4B	O75351	Vacuolar protein sorting-associated protein 4B	12	9	1.41533	1.53417	1.59119	1.60871
H2AFY	O75367-2	Core histone macro-H2A.1	11	10	2.7589	2.70041	2.99878	2.77776
SH3BGRL	O75368	SH3 domain-binding glutamic acid-rich-like protein	9	9	2.58314	2.43398	2.41319	2.42595
FLNB	O75369-2	Filamin-B	20	7	-0.0927822	-0.126959	-0.178401	-0.135832
CS	O75390	Citrate synthase, mitochondrial	15	15	3.13235	2.95936	2.87206	2.8984
SEC22B	O75396	Vesicle-trafficking protein SEC22b	8	8	0.86596	0.966806	0.968717	0.97762
PRPF40A	O75400-2	Pre-mRNA-processing factor 40 homolog A	4	4	-1.01302	-1.25283	-1.24707	-0.996043
TACC1	O75410-10	Transforming acidic coiled-coil-containing protein 1	4	4	-1.52558	-1.7814	-2.24114	-1.62814
LRCH4	O75427	Leucine-rich repeat and calponin homology domain-containing protein 4	4	4	-2.06079	-1.84591	-2.12789	-2.0178
NDUFB1	O75438	NADH dehydrogenase [ubiquinone] 1 beta subcomplex subunit 1	2	2	-1.18936	-1.18804	-1.4112	-1.43597
PMPCB	O75439	Mitochondrial-processing peptidase subunit beta	4	3	-2.05801	-2.03817	-1.94241	-1.81474
PSIP1	O75475	PC4 and SFRS1-interacting protein	8	7	0.894083	1.02432	1.17484	1.10694
ERLIN1	O75477	Erlin-1	6	3	-0.742681	-0.673046	-0.747421	-0.731449
NDUFS3	O75489	NADH dehydrogenase [ubiquinone] iron-sulfur protein 3, mitochondrial	10	10	0.997006	0.940492	0.936132	0.872908
SRSF10	O75494-5	Serine/arginine-rich splicing factor 10	2	2	-3.30501	-3.34768	-3.28999	-3.74436
ECI2	O75521-2	Enoyl-CoA delta isomerase 2, mitochondrial	3	3	-2.45712	-1.57785	-1.49331	-1.75749
BANF1	O75531	Barrier-to-autointegration factor	4	4	1.67148	1.73877	1.67714	1.85524
SF3B1	O75533	Splicing factor 3B subunit 1	12	12	-0.741422	-0.737526	-0.841696	-1.01766
CSDE1	O75534-2	Cold shock domain-containing protein E1	4	4	-1.77721	-2.17811	-2.02146	-1.95103
STX11	O75558	Syntaxin-11	12	12	2.24101	2.28739	2.13763	2.33417
SKAP2	O75563	Src kinase-associated phosphoprotein 2	14	14	2.74568	2.47294	2.55119	2.52909
LYPLA1	O75608-2	Acyl-protein thioesterase 1	8	8	0.35576	0.141086	0.275393	0.0842312
SNRNP200	O75643	U5 small nuclear ribonucleoprotein 200 kDa helicase	18	18	1.06991	1.28058	1.32742	1.22465
TIPRL	O75663	TIP41-like protein	4	4	-1.08734	-1.08828	-0.984625	-1.30593
RP2	O75695	Protein XRP2	5	5	-0.785901	-0.460768	-0.911073	-0.761084
CRTAP	O75718	Cartilage-associated protein	3	3	-1.65871	-1.95533	-1.94514	-1.8235
SLC25A12	O75746-2	Calcium-binding mitochondrial carrier protein Aralar1	3	3	-1.80898	-1.47006	-1.2915	-1.39249
GRAP2	O75791	GRB2-related adapter protein 2	9	9	1.31777	1.25867	1.20151	1.24143
RNASEH2A	O75792	Ribonuclease H2 subunit A	2	2	-3.2412	-2.93086	-2.84536	-2.42083
EIF3G	O75821	Eukaryotic translation initiation factor 3 subunit G	4	4	-1.09314	-0.891673	-0.771858	-0.892163
EIF3J	O75822	Eukaryotic translation initiation factor 3 subunit J	8	7	0.23453	0.207294	0.0180013	0.00713075
PSMD10	O75832	26S proteasome non-ATPase regulatory subunit 10	3	3	-0.316249	-0.614411	-0.350819	-0.473914
ZMPSTE24	O75844	CAAX prenyl protease 1 homolog	5	5	0.409326	0.532723	0.352884	0.445307
IDH1	O75874	Isocitrate dehydrogenase [NADP] cytoplasmic	19	18	2.65025	2.42666	2.70404	2.53139
STAM2	O75886	Signal transducing adapter molecule 2	3	2	-2.18151	-2.64854	-2.60576	-2.23686
ARL6IP5	O75915	PRA1 family protein 3	6	6	2.59342	2.51705	2.44682	2.5052
DCTN3	O75935	Dynactin subunit 3	4	4	0.0905378	-0.105081	0.111918	-0.0869774
DNAJC8	O75937	DnaJ homolog subfamily C member 8	5	5	0.904107	0.834356	0.82009	0.933677
ATP5H	O75947	ATP synthase subunit d, mitochondrial	9	9	2.72209	2.56075	2.63378	2.75272
FLOT1	O75955	Flotillin-1	11	11	0.321245	0.361193	0.243624	0.379141
ATP5L	O75964	ATP synthase subunit g, mitochondrial	6	6	1.0684	1.16349	1.02989	1.14208
SASH3	O75995	SAM and SH3 domain-containing protein 3	5	5	-0.827786	-0.900482	-0.832321	-1.35464
GLRX3	O76003	Glutaredoxin-3	5	4	0.198225	0.0138361	0.22259	0.273263
PDE5A	O76074-2	cGMP-specific 3,5-cyclic phosphodiesterase	27	27	2.57708	2.49731	2.39262	2.47303
SRP72	O76094	Signal recognition particle subunit SRP72	2	2	-1.78588	-1.53167	-1.69179	-1.38343
MTA2	O94776	Metastasis-associated protein MTA2	4	4	-0.90908	-0.801795	-1.08888	-1.06039
STK10	O94804	Serine/threonine-protein kinase 10	21	20	2.39298	2.35901	2.35819	2.30791
TOMM70A	O94826	Mitochondrial import receptor subunit TOM70	5	5	-1.13121	-1.03192	-1.09855	-0.761479
UFL1	O94874	E3 UFM1-protein ligase 1	10	10	0.0393727	0.000743627	0.0775912	0.157475
TMEM63A	O94886	CSC1-like protein 1	5	5	0.616227	0.191418	0.158771	0.340581
PROSC	O94903	Proline synthase co-transcribed bacterial homolog protein	4	4	-0.980142	-1.21208	-0.993419	-1.09422
ERLIN2	O94905	Erlin-2	6	3	0.301505	-0.0952199	-0.077962	0.229885
PRPF6	O94906-2	Pre-mRNA-processing factor 6	3	3	-1.92651	-1.84937	-1.74008	-1.69317
FRYL	O94915	Protein furry homolog-like	4	3	-2.11799	-1.49927	-2.05256	-1.94074
ENDOD1	O94919	Endonuclease domain-containing 1 protein	15	15	1.92067	2.00063	1.81105	1.91461
GLS	O94925	Glutaminase kidney isoform, mitochondrial	7	7	-0.407102	-0.650288	-0.358989	-0.630138
AP2A2	O94973-2	AP-2 complex subunit alpha-2	11	5	-2.63794	-2.98262	-2.44064	-2.88616
SEC31A	O94979-6	Protein transport protein Sec31A	14	14	1.23703	0.945807	1.03644	1.08861
MFN2	O95140	Mitofusin-2	2	2	-1.85632	-1.51895	-2.23987	-1.68321
NDUFB4	O95168-2	NADH dehydrogenase [ubiquinone] 1 beta subcomplex subunit 4	2	2	-1.21422	-0.922319	-1.18331	-0.948532
NDUFA7	O95182	NADH dehydrogenase [ubiquinone] 1 alpha subcomplex subunit 7	3	3	-1.00005	-0.706307	-1.20223	-0.924336
RTN3	O95197-3	Reticulon-3	3	3	0.725454	0.475911	0.6671	0.769322
LUC7L3	O95232	Luc7-like protein 3	2	2	-3.22021	-3.33817	-3.68592	-3.13813
SBF1	O95248	Myotubularin-related protein 5	3	3	-2.87765	-4.42113	-4.31461	-4.32961
ATE1	O95260-2	Arginyl-tRNA--protein transferase 1	2	2	-2.23137	-2.12147	-2.38915	-2.2414
VAPB	O95292	Vesicle-associated membrane protein-associated protein B/C	3	2	-0.0729134	0.0885272	-0.17643	0.113281
SNAPIN	O95295	SNARE-associated protein Snapin	2	2	-4.63534	-3.5741	-4.3142	-3.4614
NDUFA10	O95299	NADH dehydrogenase [ubiquinone] 1 alpha subcomplex subunit 10, mitochondrial	4	4	-0.41912	-0.5999	-0.630468	-0.37438
CELF2	O95319-5	CUGBP Elav-like family member 2	5	5	0.604009	0.0497402	0.147928	0.36019
PGLS	O95336	6-phosphogluconolactonase	10	10	2.17565	1.99085	2.16178	2.04199
LYPLA2	O95372	Acyl-protein thioesterase 2	5	5	-0.643086	-0.554921	-0.143849	-0.20355
IPO7	O95373	Importin-7	7	7	-0.647431	-1.07157	-0.661604	-1.00066
TNFAIP8	O95379-3	Tumor necrosis factor alpha-induced protein 8	5	5	-1.06426	-0.863063	-0.982707	-0.850778
AHSA1	O95433-2	Activator of 90 kDa heat shock protein ATPase homolog 1	4	4	-1.26625	-1.30533	-1.51698	-1.25046
FMNL1	O95466-2	Formin-like protein 1	17	17	1.20999	1.42077	1.44456	1.29335
SEC24A	O95486	Protein transport protein Sec24A	3	3	-2.34465	-2.11119	-2.60401	-2.42561
SEC24B	O95487-2	Protein transport protein Sec24B	4	4	-1.44341	-1.56131	-1.80536	-1.81796
ETHE1	O95571	Persulfide dioxygenase ETHE1, mitochondrial	5	5	-0.82066	-0.954809	-0.805078	-0.882155
NFATC3	Q12968	Nuclear factor of activated T-cells, cytoplasmic 3	2	2	-6.97618	-6.77593	-7.31335	-6.57403
ASMTL	O95671-3	N-acetylserotonin O-methyltransferase-like protein	4	4	-1.62102	-1.95769	-1.86004	-2.09753
CDS2	O95674	Phosphatidate cytidylyltransferase 2	4	4	-0.891514	-0.857141	-0.856499	-0.728975
RAB3D	O95716	Ras-related protein Rab-3D	5	2	-0.116184	-0.378699	-0.378265	-0.0967105
SNAP29	O95721	Synaptosomal-associated protein 29	3	3	-1.61612	-1.54012	-1.7746	-1.42802
OXSR1	O95747	Serine/threonine-protein kinase OSR1	8	8	0.210088	0.155309	0.124825	0.271402
LSM8	O95777	U6 snRNA-associated Sm-like protein LSm8	6	6	-1.2215	-1.34967	-0.917344	-0.788242
AP2A1	O95782-2	AP-2 complex subunit alpha-1	17	11	1.036	0.797586	1.08754	1.00756
SDPR	O95810	Serum deprivation-response protein	18	18	4.91822	4.79543	4.83643	4.80948
AIFM1	O95831-3	Apoptosis-inducing factor 1, mitochondrial	13	13	1.01003	0.930436	0.844562	1.0696
EML2	O95834	Echinoderm microtubule-associated protein-like 2	13	13	1.50466	1.38284	1.4243	1.2635
BPNT1	O95861-3	3(2),5-bisphosphate nucleotidase 1	3	3	-0.710351	-1.29211	-1.06902	-1.21407
DDAH2	O95865	N(G),N(G)-dimethylarginine dimethylaminohydrolase 2	2	2	-3.8385	-3.61263	-4.01744	-4.33826
G6B	O95866-7	Protein G6b	8	8	2.20901	2.10882	2.07765	2.23561
ABHD16A	O95870-2	Abhydrolase domain-containing protein 16A	7	7	0.857816	0.811342	0.420761	0.706663
TXNDC12	O95881	Thioredoxin domain-containing protein 12	3	3	-0.372426	-0.433838	-0.180725	-0.122234
NUDT3	O95989	Diphosphoinositol polyphosphate phosphohydrolase 1	3	3	-0.802418	-1.00246	-1.21934	-1.09412
NDUFB10	O96000	NADH dehydrogenase [ubiquinone] 1 beta subcomplex subunit 10	3	3	-0.476086	-0.146344	-0.373976	-0.0371081
ACTL6A	O96019-2	Actin-like protein 6A	2	2	-1.34476	-1.81066	-2.13931	-1.57677
LDHA	P00338	L-lactate dehydrogenase A chain	22	20	4.90891	4.9437	4.92536	4.91764
ALDH1A1	P00352	Retinal dehydrogenase 1	4	4	-0.484724	-0.294458	-0.719069	-0.472395
GLUD1	P00367	Glutamate dehydrogenase 1, mitochondrial	21	21	2.47968	2.58113	2.56434	2.57292
CYB5R3	P00387-2	NADH-cytochrome b5 reductase 3	12	12	3.30046	3.14796	3.13911	3.09833
GSR	P00390-2	Glutathione reductase, mitochondrial	14	14	2.51436	2.52781	2.52222	2.27393
MT-CO2	P00403	Cytochrome c oxidase subunit 2	6	6	1.08018	1.28608	1.43422	1.19614
SOD1	P00441	Superoxide dismutase [Cu-Zn]	7	7	3.35318	3.33653	3.34624	3.34844
F13A1	P00488	Coagulation factor XIII A chain	42	42	6.22303	6.08816	5.97308	6.13231
PNP	P00491	Purine nucleoside phosphorylase	18	18	3.7969	3.77277	3.78854	3.72639
HPRT1	P00492	Hypoxanthine-guanine phosphoribosyltransferase	10	9	1.82543	1.46308	1.63211	1.81881
GOT2	P00505	Aspartate aminotransferase, mitochondrial	12	12	2.03851	2.28207	2.03248	2.15766
PGK1	P00558	Phosphoglycerate kinase 1	31	31	6.00507	6.02392	5.98621	6.05336
AK1	P00568	Adenylate kinase isoenzyme 1	6	6	0.385293	0.449551	0.420821	0.286569
HP	P00738-2	Haptoglobin	5	5	0.674863	0.0860603	0.423599	0.951703
PLG	P00747	Plasminogen	8	8	-0.503058	-1.45594	-0.905348	-0.870553
CFB	P00751	Complement factor B	3	3	-0.717283	-1.07602	-0.803138	-0.957428
ADA	P00813	Adenosine deaminase	2	2	-1.26758	-1.43303	-1.45308	-1.48291
CA1	P00915	Carbonic anhydrase 1	5	5	0.958768	1.12617	-0.00104341	0.414102
CA2	P00918	Carbonic anhydrase 2	13	13	3.8385	4	3.76459	3.51795
SERPINA1	P01009	Alpha-1-antitrypsin	14	14	2.49562	2.29538	2.24445	2.22755
SERPINA3	P01011	Alpha-1-antichymotrypsin	7	7	-0.00672114	-0.463101	0.00537801	0.0887755
C3	P01024	Complement C3	28	24	2.41725	2.33401	2.35716	2.53405
TIMP1	P01033	Metalloproteinase inhibitor 1	6	6	0.348588	0.427103	0.358241	0.255471
NRAS	P01111	GTPase NRas	5	5	-0.145559	-0.0781927	-0.019045	-0.150669
EGF	P01133-2	Pro-epidermal growth factor	4	4	-0.689055	-0.692445	-0.532901	-0.522012
TGFB1	P01137	Transforming growth factor beta-1	11	11	1.58953	1.45987	1.61428	1.64707
IGKV3D-20	P01619	Ig kappa chain V-III region B6	2	2	-4.12717	-3.91747	-4.85924	-3.49705
CD4	P01730	T-cell surface glycoprotein CD4	4	4	-1.74369	-1.1539	-1.66042	-1.28967
IGKC	P01834	Ig kappa chain C region	5	5	1.68104	1.44376	1.61009	1.50917
IGHG1	P0DOX5	Ig gamma-1 chain C region	10	5	2.54729	2.49696	2.44735	2.6951
IGHG2	P01859	Ig gamma-2 chain C region	7	4	1.10747	0.774796	1.02924	1.07015
IGHM	P0DOX6	Ig mu chain C region	3	3	-2.89784	-2.75308	-2.68022	-2.87868
IGHA1	P01876	Ig alpha-1 chain C region	5	5	-0.975578	-0.793955	-1.32552	-1.30292
HLA-B	P01889	HLA class I histocompatibility antigen, B-7 alpha chain	12	6	2.68311	2.89867	2.79487	2.82101
HLA-DRA	P01903	HLA class II histocompatibility antigen, DR alpha chain	6	6	0.544685	0.38482	0.558876	0.519832
HBD	P02042	Hemoglobin subunit delta	13	6	2.38953	2.09322	1.11749	1.77365
LMNA	P02545-2	Prelamin-A/C	18	16	1.62695	1.85354	1.78271	1.98376
SPTA1	P02549-2	Spectrin alpha chain, erythrocytic 1	3	3	-0.618751	-0.489916	-0.619204	-0.245524
APOA1	P02647	Apolipoprotein A-I	11	11	2.20103	1.93375	1.7144	2.093
APOE	P02649	Apolipoprotein E	4	4	-0.932988	-0.940742	-1.09518	-0.782777
APOA2	P02652	Apolipoprotein A-II	2	2	-1.41406	-1.62764	-2.43655	-0.687665
APOC1	P02654	Apolipoprotein C-I	2	2	-1.12551	-1.6699	-1.47306	-1.36225
FGA	P02671	Fibrinogen alpha chain	38	38	6.71579	6.7222	6.6217	6.96516
FGB	P02675	Fibrinogen beta chain	31	31	6.48499	6.47762	6.48865	6.65523
FGG	P02679-2	Fibrinogen gamma chain	27	27	6.54252	6.55813	6.46355	6.78568
SLC4A1	P02730-2	Band 3 anion transport protein	4	4	-1.55929	-1.39482	-1.99229	-1.63255
APOH	P02749	Beta-2-glycoprotein 1	5	5	-1.61683	-1.62349	-1.32352	-1.77125
FN1	P02751	Fibronectin	28	28	2.22134	2.05126	2.07312	1.96998
AMBP	P02760	Protein AMBP	2	2	-3.13816	-3.35013	-3.75808	-3.13691
AHSG	P02765	Alpha-2-HS-glycoprotein	2	2	-0.294805	-0.358073	-1.08277	-0.0494856
TTR	P02766	Transthyretin	5	4	1.37111	1.42296	1.31683	1.31954
GC	P02774-3	Vitamin D-binding protein	4	4	-0.892428	-1.11908	-0.942378	-0.892596
PPBP	P02775	Platelet basic protein	8	8	8.10964	8.10287	8.23281	8.0013
PF4	P02776	Platelet factor 4	6	3	6.39387	6.39501	6.44377	6.51047
TFRC	P02786	Transferrin receptor protein 1	2	2	-2.55269	-2.60154	-3.71116	-2.99077
TF	P02787	Serotransferrin	31	31	3.13875	3.0598	3.024	3.16497
FTL	P02792	Ferritin light chain	3	3	-1.17909	-1.02937	-1.08342	-0.95065
FTH1	P02794	Ferritin heavy chain	4	4	0.451877	0.497303	0.791655	0.600623
VTN	P04004	Vitronectin	5	5	0.287894	0.162846	0.245835	0.447669
CAT	P04040	Catalase	27	27	4.21993	4.03914	4.07789	4.20406
ARAF	P10398	Serine/threonine-protein kinase A-Raf	2	2	-1.01297	-1.03349	-1.42066	-1.3893
ALDOA	P04075	Fructose-bisphosphate aldolase A	29	23	6.31099	6.19095	6.13453	6.25505
CSTB	P04080	Cystatin-B	5	5	1.67807	1.48354	1.86566	1.43792
ANXA1	P04083	Annexin A1	25	25	4.36601	4.58489	4.4917	4.54917
PDGFA	P04085-2	Platelet-derived growth factor subunit A	2	2	-1.95661	-2.03567	-2.39695	-2.16072
APOB	P04114	Apolipoprotein B-100	9	9	-0.16413	-0.34726	-0.212736	0.0651755
PRNP	P61768	Major prion protein	3	3	-3.73845	-3.09689	-3.23013	-3.41592
SOD2	P04179-4	Superoxide dismutase [Mn], mitochondrial	10	10	4.56481	4.38233	4.36782	4.41407
HRG	P04196	Histidine-rich glycoprotein	2	2	-2.53409	-2.60487	-2.85937	-2.40718
CD74	P04233-2	HLA class II histocompatibility antigen gamma chain	4	4	-0.0476878	-0.241712	0.0148424	0.0219044
VWF	P04275	von Willebrand factor	77	77	4.88423	4.72567	4.63171	4.74472
GAPDH	P04406	Glyceraldehyde-3-phosphate dehydrogenase	22	22	6.4001	6.33037	6.38092	6.23981
ASL	P04424-3	Argininosuccinate lyase	2	2	-1.36269	-1.49972	-1.63182	-1.53543
HLA-A	P04439	HLA class I histocompatibility antigen, A-3 alpha chain	10	5	1.98273	2.28207	2.00634	2.03045
CAPNS1	P04632	Calpain small subunit 1	12	12	2.90092	2.74841	2.74275	2.84044
HSPB1	P04792	Heat shock protein beta-1	14	14	3.58781	3.72888	3.42843	3.76065
CYBB	P04839	Cytochrome b-245 heavy chain	11	11	1.43699	1.2637	1.2489	1.33881
RPN1	P04843	Dolichyl-diphosphooligosaccharide--protein glycosyltransferase subunit 1	26	26	3.43689	3.42635	3.48069	3.52066
RPN2	P04844	Dolichyl-diphosphooligosaccharide--protein glycosyltransferase subunit 2	18	18	1.94935	2.09575	1.90425	1.84305
GNAI2	P04899	Guanine nucleotide-binding protein G(i) subunit alpha-2	19	13	3.72824	3.62404	3.61222	3.67171
ATP1A1	P05023-3	Sodium/potassium-transporting ATPase subunit alpha-1	17	10	1.80407	1.80536	1.82012	1.92863
APP	Q5IS80	Amyloid beta A4 protein	13	13	1.79621	1.91832	1.85165	1.76441
ALDH2	P05091	Aldehyde dehydrogenase, mitochondrial	7	7	0.417609	0.384225	0.138525	0.237535
ITGB3	P05106	Integrin beta-3	37	37	7.18796	7.04923	6.96009	7.0958
ITGB2	P05107	Integrin beta-2	24	24	3.34493	3.21668	3.28466	3.42724
S100A8	P05109	Protein S100-A8	9	9	3.93476	4.14063	4.34038	4.16381
SERPINE1	P05121	Plasminogen activator inhibitor 1	7	7	1.04021	1.01007	1.08299	0.938747
SLC25A5	P05141	ADP/ATP translocase 2	12	4	2.39545	2.26413	2.2317	2.54382
MPO	P05164-2	Myeloperoxidase	24	24	3.72169	3.52352	3.74001	3.5174
PCCA	P05165-3	Propionyl-CoA carboxylase alpha chain, mitochondrial	2	2	-2.27443	-2.02611	-1.90269	-1.33487
PCCB	P05166	Propionyl-CoA carboxylase beta chain, mitochondrial	3	3	-1.71245	-1.10518	-1.44797	-1.82284
EIF2S1	P05198	Eukaryotic translation initiation factor 2 subunit 1	6	6	0.274749	0.375855	0.456749	0.453684
HMGN2	P05204	Non-histone chromosomal protein HMG-17	2	2	-0.176525	0.182347	-0.242063	0.29256
RPLP1	P05386	60S acidic ribosomal protein P1	4	2	0.607784	0.668887	0.62549	0.509462
RPLP2	P05387	60S acidic ribosomal protein P2	7	6	1.70994	1.78499	1.76315	1.73755
RPLP0	P05388	60S acidic ribosomal protein P0	9	9	2.32085	2.21547	2.481	2.12335
SSB	P05455	Lupus La protein	12	12	1.61176	1.66682	1.527	1.86777
ITGB1	P05556	Integrin beta-1	20	20	3.91176	3.81762	3.75999	3.78884
PRKCB	P05771-2	Protein kinase C beta type	14	10	2.59494	2.34582	2.4791	2.41653
UROD	P06132	Uroporphyrinogen decarboxylase	4	4	-0.115182	-0.179317	0.129234	0.0740852
LCK	P06239-3	Tyrosine-protein kinase Lck	5	5	-1.0296	-0.794067	-0.894994	-0.644232
FYN	P06241-3	Tyrosine-protein kinase Fyn	8	4	-1.46918	-2.09139	-1.74172	-1.47639
PTMA	P06454-2	Prothymosin alpha	3	3	1.39936	1.63327	1.62504	1.56207
ATP5B	P06576	ATP synthase subunit beta, mitochondrial	25	25	4.31558	4.38227	4.31932	4.4692
S100A9	P06702	Protein S100-A9	7	7	4.44083	4.58989	4.83208	4.55642
S100A6	P06703	Protein S100-A6	6	6	4.17788	4.16626	4.0748	4.17089
EIF4E	P06730	Eukaryotic translation initiation factor 4E	5	5	0.617639	0.393731	0.52061	0.163161
ENO1	P06733	Alpha-enolase	28	25	7.22583	7.09571	7.1144	7.20041
PYGL	P06737-2	Glycogen phosphorylase, liver form	29	21	2.88662	2.63071	2.76651	2.57376
GPI	P06744	Glucose-6-phosphate isomerase	22	17	3.87366	3.83069	3.90628	3.8405
NPM1	P06748	Nucleophosmin	9	9	2.82072	3.1176	3.06995	3.26538
TPM3	P06753	Tropomyosin alpha-3 chain	22	2	-2.1802	-1.81335	-3.18354	-2.22771
HEXA	P06865	Beta-hexosaminidase subunit alpha	3	3	-2.70447	-2.60434	-2.83819	-2.87439
SERPINE2	P07093-2	Glia-derived nexin	10	10	1.33501	1.18257	1.13064	1.3616
DBI	P07108	Acyl-CoA-binding protein	6	6	2.8814	2.7646	2.72873	2.92854
LDHB	P07195	L-lactate dehydrogenase B chain	18	17	5.41828	5.43171	5.28402	5.32136
GPX1	P07203	Glutathione peroxidase 1	13	13	2.22227	2.212	2.33061	2.13741
PROS1	P07225	Vitamin K-dependent protein S	11	11	1.54333	1.68799	1.67673	1.64162
P4HB	P07237	Protein disulfide-isomerase	32	32	5.48303	5.38349	5.36293	5.41865
FES	P07332-3	Tyrosine-protein kinase Fes/Fps	3	3	-3.13026	-2.93008	-3.16472	-2.72749
CTSD	P07339	Cathepsin D	12	12	1.89814	1.97067	1.88458	1.86594
ANXA2	P07355	Annexin A2	29	29	4.74275	4.74747	4.87764	4.901
GP1BA	P07359	Platelet glycoprotein Ib alpha chain	15	15	4.84982	4.81823	4.65585	4.78718
CAPN1	P07384	Calpain-1 catalytic subunit	36	36	4.31914	4.07266	4.16554	4.1359
TUBB	P07437	Tubulin beta chain	23	5	5.38502	5.40685	5.2889	5.49832
PSAP	P07602	Prosaposin	9	9	2.70668	2.55365	2.67231	2.88818
HEXB	P07686	Beta-hexosaminidase subunit beta	9	9	0.488706	0.11009	0.45661	0.419237
PFN1	P07737	Profilin-1	15	15	7.33245	7.19318	7.0018	7.40239
APRT	P07741	Adenine phosphoribosyltransferase	13	13	2.29148	2.44283	2.3127	2.46861
CD3E	P07766	T-cell surface glycoprotein CD3 epsilon chain	2	2	-1.67085	-0.731408	-1.05758	-0.880866
EPRS	P07814	Bifunctional glutamate/proline--tRNA ligase	12	12	0.325309	0.597393	0.479374	0.272745
CTSB	P07858	Cathepsin B	5	5	0.139866	0.0434771	0.179377	0.161669
HSP90AA1	P07900	Heat shock protein HSP 90-alpha	40	26	5.74723	5.71332	5.66311	5.70015
HNRNPC	P07910-2	Heterogeneous nuclear ribonucleoproteins C1/C2	13	13	3.28818	3.3015	3.48914	3.35757
YES1	P07947	Tyrosine-protein kinase Yes	9	3	0.10901	0.144428	0.0572409	-0.243705
LYN	P07948-2	Tyrosine-protein kinase Lyn	14	11	1.75636	1.83438	1.74896	1.75687
FH	P07954-2	Fumarate hydratase, mitochondrial	11	11	1.80456	1.73533	1.76441	1.73306
THBS1	P07996	Thrombospondin-1	60	14	7.65897	7.69654	7.73332	7.62919
ANXA6	P08133	Annexin A6	43	43	4.9202	5.06772	5.08195	5.05963
RHOC	P08134	Rho-related GTP-binding protein RhoC	10	2	-5.20488	-4.27371	-6.70104	-5.25092
CD55	P08174-4	Complement decay-accelerating factor	3	3	-0.173718	-0.338304	-0.616722	-0.342848
SLC3A2	P08195-2	4F2 cell-surface antigen heavy chain	3	3	-1.0567	-1.3825	-1.14667	-1.39648
GUSB	P08236	Beta-glucuronidase	4	4	-1.38697	-1.2357	-1.24819	-1.48835
HSP90AB1	P08238	Heat shock protein HSP 90-beta	37	18	4.28229	4.25886	4.28667	4.28225
SRPR	P08240-2	Signal recognition particle receptor subunit alpha	4	4	-0.707513	-0.916995	-0.781144	-0.759821
ELANE	P08246	Neutrophil elastase	2	2	-0.801055	-0.630207	-0.53379	-0.908224
CTSG	P08311	Cathepsin G	7	7	0.989864	0.706859	0.830748	0.703116
ITGA2B	P08514	Integrin alpha-IIb	44	44	6.86953	6.65714	6.64055	6.75164
PDHA1	P08559-3	Pyruvate dehydrogenase E1 component subunit alpha, somatic form, mitochondrial	8	8	0.461577	0.537828	0.588979	0.625552
PLEK	P08567	Pleckstrin	23	23	4.85931	4.81158	4.7343	4.78159
CD14	P08571	Monocyte differentiation antigen CD14	8	8	0.487162	0.285477	0.441641	0.39332
CYC1	P08574	Cytochrome c1, heme protein, mitochondrial	6	6	0.923538	0.965307	1.10533	0.868359
PTPRC	P08575-4	Receptor-type tyrosine-protein phosphatase C	31	31	3.50996	3.62407	3.62813	3.57291
SNRPB2	P08579	U2 small nuclear ribonucleoprotein B	4	3	-1.20745	-0.941295	-0.643079	-0.734006
SNRNP70	P08621-2	U1 small nuclear ribonucleoprotein 70 kDa	6	6	-0.0667846	-0.0794744	-0.0117783	-0.183927
HCK	P08631-3	Tyrosine-protein kinase HCK	5	2	-1.80117	-1.95632	-2.01595	-2.01032
VIM	P08670	Vimentin	45	44	6.21664	6.41511	6.43037	6.51372
RPS17	P08708	40S ribosomal protein S17	4	4	-0.847136	-0.642581	-0.590196	-0.642594
GNAI3	P08754	Guanine nucleotide-binding protein G(k) subunit alpha	11	5	-0.0084057	-0.266555	-0.113246	-0.0121767
ANXA5	P08758	Annexin A5	22	22	4.3098	4.16813	4.28428	4.2195
RPSA	P08865	40S ribosomal protein SA	10	10	1.88822	1.99923	2.1207	2.00452
SNRPA	P09012	U1 small nuclear ribonucleoprotein A	3	2	-2.06881	-1.69012	-1.16772	-1.90169
ENO2	P09104	Gamma-enolase	15	12	1.47729	1.37783	1.03736	1.31788
GSTP1	P09211	Glutathione S-transferase P	11	11	4.23778	4.07039	4.16539	4.06637
CD48	P09326	CD48 antigen	3	3	-1.25756	-1.73856	-1.42811	-1.65353
LGALS1	P09382	Galectin-1	10	10	3.54806	3.61655	3.54202	3.64061
QDPR	P09417-2	Dihydropteridine reductase	4	4	-0.9674	-0.944615	-0.811793	-0.850232
HMGB1	P09429	High mobility group protein B1	8	5	4.43647	4.79338	4.81519	4.65276
FBP1	P09467	Fructose-1,6-bisphosphatase 1	5	5	-1.74262	-1.97245	-1.5524	-1.3863
SPARC	P09486	SPARC	13	13	3.15141	3.16725	3.17158	3.16545
GSTM1	P09488	Glutathione S-transferase Mu 1	8	2	-0.413599	0.533574	0.616915	0.431327
	P09493-5		19	2	-0.633671	-0.541087	-0.767686	-0.739249
CLTA	P09496-2	Clathrin light chain A	9	9	3.17595	3.04839	3.06173	3.06254
CLTB	P09497-2	Clathrin light chain B	6	6	1.95129	1.79001	1.6128	1.96416
ANXA4	P09525	Annexin A4	12	12	1.90438	2.07278	2.0027	2.04544
CNP	P09543-2	2,3-cyclic-nucleotide 3-phosphodiesterase	6	6	-0.779079	-0.909286	-0.464136	-0.51654
DLD	P09622	Dihydrolipoyl dehydrogenase, mitochondrial	11	11	1.75047	1.89745	1.84552	1.95672
HNRNPA1	P09651-3	Heterogeneous nuclear ribonucleoprotein A1	14	13	3.23041	3.35782	3.23618	3.46467
SNRPA1	P09661	U2 small nuclear ribonucleoprotein A	3	3	-1.54187	-1.41124	-1.62565	-1.56475
COX6C	P09669	Cytochrome c oxidase subunit 6C	2	2	0.66834	0.898067	0.158892	0.958374
FGR	P09769	Tyrosine-protein kinase Fgr	6	5	-2.29652	-2.03082	-2.3	-2.08653
PARP1	P09874	Poly [ADP-ribose] polymerase 1	23	23	2.00326	2.26891	2.19343	2.17291
LTA4H	P09960	Leukotriene A-4 hydrolase	20	20	3.14898	3.34029	3.19881	3.5735
ALDOC	P09972	Fructose-bisphosphate aldolase C	14	8	1.86129	2.06206	1.89998	1.89355
C4A	P0C0L4-2	Complement C4-A	2	2	-3.33584	-3.64643	-4.03928	-3.72405
H2AFV	Q71UI9	Histone H2A.V	5	3	2.80761	3.04539	3.03586	3.0046
SLFN14	P0C7P3-2	Schlafen family member 14	6	6	0.249165	-0.263561	-0.301341	0.0188152
POTEJ	P0CG39	POTE ankyrin domain family member J	8	2	2.00484	2.17127	1.65184	1.97215
SULT1A4	P0DMN0	Sulfotransferase 1A4	13	5	2.23729	2.04452	1.93106	2.25516
HSPA1A	P0DMV8	Heat shock 70 kDa protein 1A	33	16	4.2537	4.25374	4.05736	4.24201
U2AF1	P0DN76	Splicing factor U2AF 35 kDa subunit	4	4	-2.60756	-1.99961	-2.40607	-2.01202
IGLC6	P0DOY3	Ig lambda-6 chain C region	6	2	1.40546	1.1509	1.16449	1.19151
	P0DP25		10	9	3.97483	3.88838	3.91637	3.9759
SRGN	P10124	Serglycin	3	3	0.106221	0.191107	0.360008	0.204859
TROVE2	P10155	60 kDa SS-A/Ro ribonucleoprotein	9	9	-0.0251601	0.343626	0.188064	-0.0527593
RRAS	P10301	Ras-related protein R-Ras	5	5	-0.817595	-0.952393	-0.919703	-0.921108
HLA-C	P10321	HLA class I histocompatibility antigen, Cw-7 alpha chain	9	5	0.31241	0.347299	0.0824546	0.436436
HIST1H1E	P10412	Histone H1.4	12	3	5.16208	5.66245	5.57418	5.30791
DLAT	P10515	Dihydrolipoyllysine-residue acetyltransferase component of pyruvate dehydrogenase complex, mitochondrial	7	7	-0.457176	-0.453703	-0.516467	-0.341757
TXN	P10599	Thioredoxin	8	8	3.30276	3.22452	3.2496	3.18067
COX5B	P10606	Cytochrome c oxidase subunit 5B, mitochondrial	7	7	2.74216	2.69004	2.57449	2.62111
CTSA	P10619-2	Lysosomal protective protein	8	8	1.09281	0.692376	0.682151	0.687132
PRKAR1A	P10644	cAMP-dependent protein kinase type I-alpha regulatory subunit	15	15	3.23007	3.19479	3.19583	3.36057
PF4V1	P10720	Platelet factor 4 variant	6	3	1.8699	1.76635	1.82381	1.76657
ESD	P10768	S-formylglutathione hydrolase	9	9	2.36462	2.48427	2.44565	2.44051
HSPD1	P10809	60 kDa heat shock protein, mitochondrial	32	32	4.77059	4.8508	4.74621	4.84978
CLU	P10909-4	Clusterin	12	12	2.86931	2.657	2.69053	2.94621
HSPA5	P11021	78 kDa glucose-regulated protein	38	36	5.51118	5.46432	5.44084	5.41559
HSPA8	P11142	Heat shock cognate 71 kDa protein	39	32	6.63706	6.67272	6.57099	6.61798
SLC2A3	P11169	Solute carrier family 2, facilitated glucose transporter member 3	5	5	3.55796	3.07269	3.19506	3.46068
EPB41	P11171-6	Protein 4.1	6	6	0.264253	0.0289061	0.249498	0.416498
UMPS	P11172	Uridine 5-monophosphate synthase	4	4	-0.976775	-0.939699	-1.00665	-0.881941
PDHB	P11177	Pyruvate dehydrogenase E1 component subunit beta, mitochondrial	9	9	0.722239	0.805216	0.864893	0.900029
DBT	P11182	Lipoamide acyltransferase component of branched-chain alpha-keto acid dehydrogenase complex, mitochondrial	5	5	-1.10356	-1.50126	-1.05459	-1.44594
ITGAM	P11215	Integrin alpha-M	19	19	1.88596	1.78982	1.5557	1.85981
PYGB	P11216	Glycogen phosphorylase, brain form	35	27	3.63406	3.59518	3.40579	3.43971
RALB	P11234	Ras-related protein Ral-B	7	4	0.621734	0.374606	0.383984	0.277362
SPTB	P11277-2	Spectrin beta chain, erythrocytic	51	46	2.73803	2.74473	2.62443	2.63057
LAMP1	P11279	Lysosome-associated membrane glycoprotein 1	3	3	0.868175	0.848331	0.83822	0.940915
ACADM	P11310	Medium-chain specific acyl-CoA dehydrogenase, mitochondrial	8	8	0.599939	0.408731	0.715819	0.510453
TOP1	P11387	DNA topoisomerase 1	3	3	-1.06347	-0.67667	-0.777708	-1.11092
G6PD	P11413	Glucose-6-phosphate 1-dehydrogenase	28	28	3.89842	4.00929	3.90513	3.92265
UBL4A	P11441	Ubiquitin-like protein 4A	2	2	-2.67076	-2.79145	-2.69696	-2.87821
MTHFD1	P11586	C-1-tetrahydrofolate synthase, cytoplasmic	23	23	1.98323	2.08273	2.05847	1.94829
IGF2R	P11717	Cation-independent mannose-6-phosphate receptor	2	2	-4.20632	-4.36055	-3.99949	-4.01953
ADH5	P11766	Alcohol dehydrogenase class-3	13	13	2.76762	2.84212	2.73092	2.73876
PRPS2	P11908	Ribose-phosphate pyrophosphokinase 2	10	3	-0.288045	-0.38161	-0.28341	-0.35339
PABPC1	P11940-2	Polyadenylate-binding protein 1	17	6	2.36037	2.3342	2.24249	2.4317
PCNA	P12004	Proliferating cell nuclear antigen	4	4	-0.919559	-0.57302	-0.433066	-0.93028
HARS	P12081-4	Histidine--tRNA ligase, cytoplasmic	13	13	1.36676	1.20522	1.41291	1.22761
SLC25A6	P12236	ADP/ATP translocase 3	15	7	4.07305	4.04021	4.011	4.08725
F5	P12259	Coagulation factor V	36	29	3.47749	3.3029	3.23093	3.46434
IMPDH2	P12268	Inosine-5-monophosphate dehydrogenase 2	7	7	-1.44451	-1.40716	-1.39059	-1.42972
TPR	P12270	Nucleoprotein TPR	12	12	-1.57096	-1.64255	-1.55273	-1.58882
FCGR2A	P12318-2	Low affinity immunoglobulin gamma Fc region receptor II-a	2	2	-1.92287	-1.94888	-1.96816	-1.57984
ANXA3	P12429	Annexin A3	11	11	1.00558	0.740076	0.826876	0.733476
GZMA	P12544-2	Granzyme A	8	8	0.746369	0.846108	0.76253	0.902379
ACTN1	P12814	Alpha-actinin-1	67	38	8.09048	7.93417	7.83963	7.92421
SRC	P12931	Proto-oncogene tyrosine-protein kinase Src	20	16	3.9858	3.79139	3.74329	3.85729
PEPD	P12955	Xaa-Pro dipeptidase	7	7	0.213531	0.14393	0.0501226	0.225192
XRCC6	P12956	X-ray repair cross-complementing protein 6	26	26	3.43121	3.67747	3.65902	3.58443
XRCC5	P13010	X-ray repair cross-complementing protein 5	26	26	3.22505	3.51427	3.44308	3.44766
COX4I1	P13073	Cytochrome c oxidase subunit 4 isoform 1, mitochondrial	8	8	2.91744	2.98058	2.91656	2.85951
GP1BB	P13224	Platelet glycoprotein Ib beta chain	5	5	3.44903	3.28201	3.28896	3.45535
IFI30	P13284	Gamma-interferon-inducible lysosomal thiol reductase	2	2	-2.13817	-2.23809	-2.41827	-1.72919
LAMP2	P13473	Lysosome-associated membrane glycoprotein 2	2	2	-1.26493	-1.08	-0.872927	-1.18532
RNH1	P13489	Ribonuclease inhibitor	21	21	2.92317	2.77768	2.80173	2.83336
CCL5	P13501	C-C motif chemokine 5	5	5	1.36038	1.80339	1.4241	1.45584
ICAM2	P13598	Intercellular adhesion molecule 2	6	6	2.24435	2.23771	1.99499	2.21069
EEF2	P13639	Elongation factor 2	34	33	3.87646	3.92395	4.01847	3.89027
PDIA4	P13667	Protein disulfide-isomerase A4	26	26	3.42753	3.54027	3.46505	3.41017
TPT1	P13693	Translationally-controlled tumor protein	8	8	1.66123	1.71972	1.54	1.87154
ALAD	P13716	Delta-aminolevulinic acid dehydratase	8	8	1.39268	1.22041	1.2138	1.27317
HLA-E	P13747	HLA class I histocompatibility antigen, alpha chain E	5	3	-0.458527	-0.906945	-0.449895	-0.802849
LCP1	P13796	Plastin-2	47	38	5.9996	6.13795	6.09505	6.14971
PLS3	P13797-3	Plastin-3	15	6	0.467269	0.0872789	0.360071	0.111843
APEH	P13798	Acylamino-acid-releasing enzyme	13	13	1.7987	1.6979	1.71155	1.81352
ETFA	P13804	Electron transfer flavoprotein subunit alpha, mitochondrial	11	11	2.1653	2.2366	2.18774	2.26803
GYS1	P13807-2	Glycogen [starch] synthase, muscle	2	2	-1.83504	-1.87487	-1.47917	-1.89044
PRKAR2A	P13861-2	cAMP-dependent protein kinase type II-alpha regulatory subunit	14	11	1.30008	1.30772	1.46811	1.37178
SELL	P14151	L-selectin	2	2	-1.83421	-2.0498	-2.12729	-1.59949
MIF	P14174	Macrophage migration inhibitory factor	3	3	1.86951	2.05047	2.26025	2.30986
PRF1	P14222	Perforin-1	11	11	1.65328	2.03159	1.91951	1.78338
PRKCSH	P14314-2	Glucosidase 2 subunit beta	14	14	3.4353	3.30652	3.2456	3.32194
HCLS1	P14317	Hematopoietic lineage cell-specific protein	12	12	2.19457	2.49935	2.29797	2.47905
FDPS	P14324-2	Farnesyl pyrophosphate synthase	5	5	1.07827	1.04465	1.13259	1.14082
COX7A2	P14406	Cytochrome c oxidase subunit 7A2, mitochondrial	2	2	0.558454	0.393904	0.68662	0.565637
NID1	P14543-2	Nidogen-1	20	19	2.28918	2.10661	2.32824	2.27269
AKR1A1	P14550	Alcohol dehydrogenase [NADP(+)]	10	9	0.973666	0.994533	1.02858	1.17729
PKM	P14618	Pyruvate kinase PKM	40	5	6.56868	6.50435	6.42249	6.45032
PKM	P14618-2	Pyruvate kinase PKM	38	3	0.18695	0.233172	0.303257	0.18262
HSP90B1	P14625	Endoplasmin	43	41	5.41661	5.33553	5.27208	5.37699
SNRPB	P14678-2	Small nuclear ribonucleoprotein-associated proteins B and B	4	4	0.859599	0.91143	1.05153	1.11453
IDE	P14735	Insulin-degrading enzyme	4	4	-1.49233	-1.48477	-1.45315	-1.25173
GP9	P14770	Platelet glycoprotein IX	6	6	2.61056	2.31201	2.31877	2.38905
COX6B1	P14854	Cytochrome c oxidase subunit 6B1	6	6	1.6317	1.67094	1.59181	1.57943
HNRNPL	P14866	Heterogeneous nuclear ribonucleoprotein L	13	13	2.32079	2.4239	2.27132	2.52021
DARS	P14868	Aspartate--tRNA ligase, cytoplasmic	21	21	2.48107	2.44162	2.43219	2.32609
UQCRB	P14927	Cytochrome b-c1 complex subunit 7	4	4	0.244611	0.0127149	0.124006	0.109028
AKR1B1	P15121	Aldose reductase	8	8	1.35001	1.25894	1.57149	1.40741
RAC2	P15153	Ras-related C3 botulinum toxin substrate 2	10	6	3.78361	3.85595	3.85922	3.77379
GSPT1	P15170	Eukaryotic peptide chain release factor GTP-binding subunit ERF3A	13	13	1.54521	1.64273	1.35757	1.56923
EZR	P15311	Ezrin	30	19	2.91702	2.91975	3.07717	3.09902
UCHL3	P15374	Ubiquitin carboxyl-terminal hydrolase isozyme L3	4	4	-0.677251	-0.96745	-0.738529	-0.79494
VAV1	P15498-2	Proto-oncogene vav	10	9	-0.0283105	0.0312497	0.0491283	0.0307677
CD46	P15529-16	Membrane cofactor protein	3	3	0.160178	-0.351697	-0.237024	-0.068097
GNS	P15586-2	N-acetylglucosamine-6-sulfatase	6	6	0.135926	-0.109072	-0.196805	0.163077
PHKG2	P15735	Phosphorylase b kinase gamma catalytic chain, liver/testis isoform	2	2	-1.06595	-1.38492	-1.39702	-1.38985
RPS2	P15880	40S ribosomal protein S2	9	9	2.10618	2.06285	2.31856	2.15266
COX7C	P15954	Cytochrome c oxidase subunit 7C, mitochondrial	3	3	0.769373	1.00981	0.820334	0.792864
CD44	P16070	CD44 antigen	4	4	0.932121	1.00674	1.21841	1.06762
NQO2	P16083	Ribosyldihydronicotinamide dehydrogenase [quinone]	2	2	-3.8614	-3.94196	-4.33438	-4.73732
H2AFX	P16104	Histone H2AX	7	2	0.208363	1.17392	0.371359	0.841528
SELP	P16109	P-selectin	15	15	3.00356	2.77494	2.76496	2.79807
CBR1	P16152	Carbonyl reductase [NADPH] 1	11	11	1.69889	1.57697	1.69099	1.50439
ANK1	P16157-2	Ankyrin-1	8	8	-0.0415171	-0.115356	-0.370133	-0.0995208
ACADS	P16219	Short-chain specific acyl-CoA dehydrogenase, mitochondrial	4	4	-0.935976	-0.815011	-0.666681	-1.10905
ATF1	Q03060-23	Cyclic AMP-dependent transcription factor ATF-1	2	2	-1.40789	-0.924746	-0.905763	-1.1787
GLB1	P16278	Beta-galactosidase	6	6	-0.361943	-0.429957	-0.373612	-0.446026
PECAM1	P16284-3	Platelet endothelial cell adhesion molecule	27	27	3.27106	3.26941	3.24861	3.33866
NCK1	P16333	Cytoplasmic protein NCK1	4	3	-1.36896	-1.01449	-1.30858	-1.43857
HIST1H1B	P16401	Histone H1.5	11	8	2.94262	3.04307	3.0253	2.56775
HIST1H1D	P16402	Histone H1.3	11	3	1.50039	1.57697	1.6608	1.47021
HIST1H1C	P16403	Histone H1.2	12	3	-0.372239	-0.0219807	0.27296	-1.78216
POR	P16435	NADPH--cytochrome P450 reductase	2	2	-1.63545	-1.47486	-1.49702	-1.76582
ATP2A2	P16615	Sarcoplasmic/endoplasmic reticulum calcium ATPase 2	32	18	2.88113	2.87724	2.75363	2.85433
CD36	P16671	Platelet glycoprotein 4	12	12	4.00959	4.26289	3.88844	3.88661
PLCG2	P16885	1-phosphatidylinositol 4,5-bisphosphate phosphodiesterase gamma-2	14	14	1.12569	1.31901	1.20848	1.06905
FAH	P16930	Fumarylacetoacetase	5	5	-1.89206	-1.95533	-1.78172	-2.35736
STMN1	P16949	Stathmin	7	5	1.86493	1.8353	1.91895	1.89633
HMGA1	P17096-3	High mobility group protein HMG-I/HMG-Y	3	3	-0.852406	-0.216399	-0.336912	-0.914761
GOT1	P17174	Aspartate aminotransferase, cytoplasmic	5	5	0.14865	-0.00874528	0.150732	0.28712
PRKCA	P17252	Protein kinase C alpha type	11	7	0.00161727	-0.0164458	-0.151638	0.0425099
ITGA2	P17301	Integrin alpha-2	23	23	3.15332	2.8412	3.06396	2.87124
UBTF	P17480-2	Nucleolar transcription factor 1	4	4	-1.32982	-1.02091	-1.08371	-1.09727
PRKACA	P17612	cAMP-dependent protein kinase catalytic subunit alpha	11	3	-0.804085	-0.824777	-0.610706	-0.864596
CAPN2	P17655	Calpain-2 catalytic subunit	15	15	1.84479	2.02153	1.72958	1.88231
CTPS1	P17812	CTP synthase 1	7	6	-0.0358759	0.151206	0.00866577	-0.12682
DDX5	P17844-2	Probable ATP-dependent RNA helicase DDX5	17	11	0.885145	0.809822	0.894777	1.05434
PFKL	P17858	ATP-dependent 6-phosphofructokinase, liver type	23	18	2.01805	1.872	1.95649	1.90562
GM2A	P17900	Ganglioside GM2 activator	4	4	-0.867806	-0.440241	-0.284093	-0.568324
LGALS3	P17931	Galectin-3	4	4	0.150891	0.0159803	0.138206	-0.144105
PSMC3	P17980	26S protease regulatory subunit 6A	7	7	1.01089	0.823997	0.842271	0.834418
TCP1	P17987	T-complex protein 1 subunit alpha	25	25	3.57306	3.50111	3.44205	3.52496
PTPN1	P18031	Tyrosine-protein phosphatase non-receptor type 1	8	8	0.627781	0.691029	0.456847	0.217078
ALOX12	P18054	Arachidonate 12-lipoxygenase, 12S-type	33	33	3.02453	2.93919	2.97025	3.0142
ITGB5	P18084	Integrin beta-5	2	2	0.32867	0.24508	0.56788	0.344018
ARF4	P18085	ADP-ribosylation factor 4	10	6	1.68077	1.33086	1.49611	1.34998
RPL7	P18124	60S ribosomal protein L7	11	11	1.8238	1.68301	1.64614	1.39511
VCL	P18206	Vinculin	87	87	8.23911	8.08473	7.99875	8.03635
SON	P18583-8	Protein SON	2	2	-5.11047	-4.27745	-4.31985	-4.73782
RPL17	P18621-3	60S ribosomal protein L17	5	5	0.601044	0.7667	0.973097	0.654367
PGAM1	P18669	Phosphoglycerate mutase 1	16	16	3.55435	3.47624	3.54193	3.495
RCC1	P18754	Regulator of chromosome condensation	2	2	-1.79502	-1.53148	-1.68001	-1.88438
ATP5J	P18859	ATP synthase-coupling factor 6, mitochondrial	3	3	-2.76166	-3.37397	-4.41285	-3.71723
GNAZ	P19086	Guanine nucleotide-binding protein G(z) subunit alpha	9	9	0.586852	0.374656	0.616231	0.44772
NCL	P19338	Nucleolin	31	31	4.21972	4.50618	4.46787	4.52307
HK1	P19367-4	Hexokinase-1	42	39	4.4883	4.5151	4.32011	4.34772
NDUFV2	P19404	NADH dehydrogenase [ubiquinone] flavoprotein 2, mitochondrial	3	3	-1.39526	-1.38743	-1.43752	-1.52988
TRIM21	P19474	E3 ubiquitin-protein ligase TRIM21	4	4	-1.03031	-0.942462	-0.736859	-0.861161
EIF2AK2	P19525-2	Interferon-induced, double-stranded RNA-activated protein kinase	3	3	-2.9461	-2.60952	-2.97588	-2.6347
CSNK2A2	P19784	Casein kinase II subunit alpha	2	2	-3.12452	-3.3564	-3.48457	-4.03573
NFKB1	P19838-2	Nuclear factor NF-kappa-B p105 subunit	9	9	-0.416376	-0.181417	-0.151919	-0.331621
NCF2	P19878-3	Neutrophil cytosol factor 2	10	10	0.054452	0.0180262	0.0447267	0.149342
TYMP	P19971	Thymidine phosphorylase	18	18	2.34426	2.34459	2.32115	2.27136
HLA-DPA1	P20036	HLA class II histocompatibility antigen, DP alpha 1 chain	2	2	-1.25944	-1.18389	-1.39088	-1.2064
EIF2S2	P20042	Eukaryotic translation initiation factor 2 subunit 2	5	5	-0.897975	-0.598834	-0.749151	-0.892768
ANXA7	P20073-2	Annexin A7	12	12	1.09416	1.39741	1.26903	1.28486
ALOX5AP	P20292	Arachidonate 5-lipoxygenase-activating protein	3	3	-4.73121	-3.31824	-3.47904	-3.33135
RAB4A	P20338	Ras-related protein Rab-4A	6	4	-0.909678	-1.46714	-0.944296	-0.987968
RAB6A	P20340	Ras-related protein Rab-6A	9	2	-1.36336	-1.56472	-1.43425	-1.64553
PVALB	P20472	Parvalbumin alpha	2	2	-4.19215	-2.24657	-4.56554	-3.50035
PSMB1	P20618	Proteasome subunit beta type-1	8	8	1.86303	1.6973	1.56618	1.87981
M6PR	P20645	Cation-dependent mannose-6-phosphate receptor	5	5	0.738624	0.557522	0.528197	0.597614
COX5A	P20674	Cytochrome c oxidase subunit 5A, mitochondrial	6	6	2.14332	2.23625	2.19904	2.38523
LMNB1	P20700	Lamin-B1	35	31	4.33328	4.52688	4.51503	4.5057
ITGAL	P20701-3	Integrin alpha-L	16	16	1.19811	1.25389	1.36931	1.18401
GZMH	P20718	Granzyme H	6	6	0.171819	0.435376	0.0673497	-0.051989
CAST	P20810-8	Calpastatin	4	4	-0.787749	-0.538439	-0.69855	-0.452287
AGA	P20933	N(4)-(beta-N-acetylglucosaminyl)-L-asparaginase	2	2	-2.0603	-2.27683	-1.76938	-2.45056
RASA1	P20936-2	Ras GTPase-activating protein 1	9	9	0.557924	0.457486	0.577151	0.4214
GSTM3	P21266	Glutathione S-transferase Mu 3	6	5	-1.85558	-1.46732	-1.76353	-1.52536
ATP6V1B2	P21281	V-type proton ATPase subunit B, brain isoform	11	11	0.551202	0.513689	0.535353	0.345331
ATP6V1C1	P21283	V-type proton ATPase subunit C 1	5	5	-0.544025	-0.895357	-0.598282	-1.03798
CSRP1	P21291	Cysteine and glycine-rich protein 1	9	9	2.34754	2.23052	2.23789	2.09192
FLNA	P21333-2	Filamin-A	168	150	9.82261	9.66956	9.56441	9.69552
ACO1	P21399	Cytoplasmic aconitate hydratase	9	9	0.32775	0.188808	0.344874	0.257897
VDAC1	P21796	Voltage-dependent anion-selective channel protein 1	13	13	3.5879	3.6182	3.48121	3.71612
SDHB	P21912	Succinate dehydrogenase [ubiquinone] iron-sulfur subunit, mitochondrial	7	7	1.37856	1.36838	1.42719	1.42322
CD9	P21926	CD9 antigen	8	8	5.13751	4.75368	4.84392	5.01352
COMT	P21964-2	Catechol O-methyltransferase	6	6	0.0176103	0.264515	0.00976827	0.204758
MUT	P22033	Methylmalonyl-CoA mutase, mitochondrial	2	2	-3.36704	-2.91848	-3.12165	-3.15017
OSBP	P22059	Oxysterol-binding protein 1	8	8	0.114012	-0.0262025	-0.0546346	-0.144259
PCMT1	P22061	Protein-L-isoaspartate(D-aspartate) O-methyltransferase	11	11	1.48235	1.71265	1.46173	1.44327
FBL	P22087	rRNA 2-O-methyltransferase fibrillarin	5	5	1.28242	1.23752	1.37653	1.50366
GART	P22102	Trifunctional purine biosynthetic protein adenosine-3	12	12	0.389643	0.45725	0.412132	0.284781
PAICS	P22234	Multifunctional protein ADE2	12	11	0.941524	0.718377	0.689576	0.819958
SCP2	P22307-6	Non-specific lipid-transfer protein	8	8	1.66459	1.62439	1.9468	1.86164
UBA1	P22314-2	Ubiquitin-like modifier-activating enzyme 1	36	36	3.98094	4.04715	4.0283	3.97867
NME2	P22392-2	Nucleoside diphosphate kinase B	17	7	3.80441	3.72439	3.82146	3.68589
HNRNPA2B1	P22626	Heterogeneous nuclear ribonucleoproteins A2/B1	21	20	4.30423	4.47792	4.40947	4.46417
CBL	P22681	E3 ubiquitin-protein ligase CBL	3	3	-2.35117	-2.01028	-2.49797	-2.3367
PRKACB	P22694-4	cAMP-dependent protein kinase catalytic subunit beta	11	3	3.17328	2.99485	3.04127	3.04957
UQCRC2	P22695	Cytochrome b-c1 complex subunit 2, mitochondrial	14	14	2.33014	2.33251	2.34788	2.51261
GNLY	P22749-2	Granulysin	3	3	-2.77707	-2.45258	-3.22413	-2.58435
CES1	P23141-3	Liver carboxylesterase 1	13	13	1.62555	1.28179	1.14197	1.54513
TCEA1	P23193	Transcription elongation factor A protein 1	4	4	-0.207406	0.0696322	-0.186375	0.129381
PTGS1	P23219-3	Prostaglandin G/H synthase 1	12	12	2.04459	1.73464	1.90999	1.9123
ITGA6	P23229-4	Integrin alpha-6	40	40	4.06495	3.90279	3.72408	3.84951
SFPQ	P23246	Splicing factor, proline- and glutamine-rich	18	17	2.72174	2.86067	2.83395	2.89769
PPIB	P23284	Peptidyl-prolyl cis-trans isomerase B	12	12	3.88516	3.61533	3.86358	3.96042
ME2	P23368	NAD-dependent malic enzyme, mitochondrial	17	17	2.3723	2.39501	2.30162	2.27918
WARS	P23381	Tryptophan--tRNA ligase, cytoplasmic	11	11	1.27016	0.948912	1.15874	1.0118
RPS3	P23396	40S ribosomal protein S3	15	15	3.04242	3.08461	3.14589	3.13382
JAK1	P23458	Tyrosine-protein kinase JAK1	2	2	-3.12221	-3.15571	-3.47875	-3.52039
SP100	P23497	Nuclear autoantigen Sp-100	4	2	-2.47481	-2.33382	-2.51898	-1.93159
AHCY	P23526	Adenosylhomocysteinase	7	7	1.67139	1.54909	1.46724	1.75224
CFL1	P23528	Cofilin-1	22	21	7.7385	7.64978	7.64066	7.63212
EIF4B	P23588-2	Eukaryotic translation initiation factor 4B	5	5	-0.759784	-0.646379	-0.650978	-0.937723
ATP2B4	P23634-5	Plasma membrane calcium-transporting ATPase 4	2	2	-1.12773	-1.13473	-1.55877	-0.813872
DGKA	P23743	Diacylglycerol kinase alpha	5	5	-0.635378	-1.02494	-0.807605	-0.759189
CPT2	P23786	Carnitine O-palmitoyltransferase 2, mitochondrial	4	4	-1.90385	-1.94	-1.82262	-1.53137
DTYMK	P23919-2	Thymidylate kinase	5	5	-0.22812	-0.250161	-0.322154	-0.33045
PRTN3	P24158	Myeloblastin	4	4	0.360718	-0.016187	0.660765	0.248659
COX7B	P24311	Cytochrome c oxidase subunit 7B, mitochondrial	2	2	0.521038	0.400551	0.427013	0.224299
EEF1B2	P24534	Elongation factor 1-beta	8	6	2.31802	2.12688	2.1294	2.19384
ATP5F1	P24539	ATP synthase F(0) complex subunit B1, mitochondrial	7	7	1.59498	1.63359	1.68975	1.64677
TBXAS1	P24557	Thromboxane-A synthase	21	21	2.88105	2.76586	2.54645	2.75289
ACP1	P24666	Low molecular weight phosphotyrosine protein phosphatase	7	7	0.512502	0.499967	0.633303	0.516178
ACAT1	P24752	Acetyl-CoA acetyltransferase, mitochondrial	10	10	0.862458	0.791757	0.947587	0.853728
MYL9	P24844	Myosin regulatory light polypeptide 9	11	5	1.98556	1.80854	1.86537	1.83515
POLR2A	P24928	DNA-directed RNA polymerase II subunit RPB1	2	2	-2.10469	-2.37325	-2.47707	-2.42296
ADRBK1	P25098	Beta-adrenergic receptor kinase 1	8	8	-0.287339	-0.296223	-0.576818	-0.485796
MPST	P25325	3-mercaptopyruvate sulfurtransferase	9	9	1.369	1.34557	1.22895	1.13053
RPS12	P25398	40S ribosomal protein S12	6	6	2.10771	2.23485	2.25698	2.24745
YY1	P25490	Transcriptional repressor protein YY1	2	2	-2.30138	-2.37035	-2.18294	-2.00645
DNAJB1	P25685-2	DnaJ homolog subfamily B member 1	7	7	1.42491	1.27183	1.50046	1.41762
DNAJB2	P25686-2	DnaJ homolog subfamily B member 2	3	2	-2.12659	-1.92192	-2.01496	-2.01032
ATP5A1	P25705	ATP synthase subunit alpha, mitochondrial	32	32	4.83326	4.90705	4.79437	4.95541
CTSS	P25774	Cathepsin S	7	7	0.874814	0.518522	0.772777	0.781209
PSMA1	P25786	Proteasome subunit alpha type-1	11	11	1.92651	1.61257	1.77097	1.71586
PSMA2	P25787	Proteasome subunit alpha type-2	10	10	1.57694	1.34493	1.50055	1.77681
PSMA3	P25788-2	Proteasome subunit alpha type-3	10	10	2.3322	2.3329	2.22825	2.38506
PSMA4	P25789	Proteasome subunit alpha type-4	9	9	1.28644	1.27897	1.37653	1.29617
MSN	P26038	Moesin	51	40	6.60772	6.65784	6.59628	6.59708
DDX6	P26196	Probable ATP-dependent RNA helicase DDX6	6	6	0.36002	0.435951	0.401696	0.358167
U2AF2	P26368-2	Splicing factor U2AF 65 kDa subunit	7	7	0.267928	0.255617	0.504973	0.24099
RPL13	P26373	60S ribosomal protein L13	7	7	1.72177	1.8342	2.01564	1.83939
IVD	P26440	Isovaleryl-CoA dehydrogenase, mitochondrial	7	7	1.8945	1.5371	1.71869	1.50787
S100A4	P26447	Protein S100-A4	6	6	5.31912	5.31949	5.43074	5.45878
HMGB2	P26583	High mobility group protein B2	8	7	2.91953	3.01406	3.07972	2.62523
PTBP1	P26599	Polypyrimidine tract-binding protein 1	18	15	2.79102	2.72856	2.79976	2.86139
TARS	P26639	Threonine--tRNA ligase, cytoplasmic	17	16	2.02471	1.90884	1.96223	1.88927
VARS	P26640	Valine--tRNA ligase	14	14	0.311525	0.176945	0.405244	0.0994688
EEF1G	P26641	Elongation factor 1-gamma	20	20	4.00895	3.96497	3.90112	3.93018
FKBP2	P26885	Peptidyl-prolyl cis-trans isomerase FKBP2	5	5	0.797538	0.637269	0.83022	0.739028
STOM	P27105	Erythrocyte band 7 integral membrane protein	16	16	4.85359	4.83144	4.55364	4.81706
MAOB	P27338	Amine oxidase [flavin-containing] B	13	13	1.98192	1.73788	1.4656	1.68292
YWHAQ	P27348	14-3-3 protein theta	18	12	3.5848	3.42484	3.50195	3.58504
MAPK3	P27361	Mitogen-activated protein kinase 3	4	3	-1.36829	-1.72717	-1.48999	-1.69969
RPL10	P27635	60S ribosomal protein L10	5	5	0.18989	0.497579	0.606645	0.392649
RPA1	P27694	Replication protein A 70 kDa DNA-binding subunit	9	9	0.702067	0.920174	1.01179	0.817468
APEX1	P27695	DNA-(apurinic or apyrimidinic site) lyase	9	9	1.54925	1.73523	1.83459	1.85911
CAD	P27708	CAD protein	13	13	0.0821539	0.169567	-0.00160872	-0.0272964
CALR	P27797	Calreticulin	18	18	5.35678	5.28842	5.2609	5.29265
MAP4	P27816-2	Microtubule-associated protein 4	2	2	-3.04101	-2.33895	-2.83903	-2.87436
CANX	P27824-2	Calnexin	21	21	4.24721	4.17309	4.13493	4.12226
PIK3R1	P27986	Phosphatidylinositol 3-kinase regulatory subunit alpha	5	5	-1.2424	-1.07285	-1.25685	-1.25619
PSMB8	P28062-2	Proteasome subunit beta type-8	5	5	0.776804	0.834246	0.935851	0.748005
PSMB9	P28065-2	Proteasome subunit beta type-9	6	6	0.91906	0.985601	1.02687	1.35701
PSMA5	P28066	Proteasome subunit alpha type-5	7	7	1.1378	1.01512	1.02371	1.19584
PSMB4	P28070	Proteasome subunit beta type-4	5	5	0.340238	0.230552	0.666692	0.323427
PSMB6	P28072	Proteasome subunit beta type-6	4	4	-0.482336	-0.621033	-0.954249	-0.506284
GSTM2	P28161	Glutathione S-transferase Mu 2	8	4	-0.0299029	0.47959	0.657868	0.229905
ABCD3	P28288-2	ATP-binding cassette sub-family D member 3	2	2	-2.70117	-2.32787	-3.23028	-2.23885
NDUFS1	P28331-3	NADH-ubiquinone oxidoreductase 75 kDa subunit, mitochondrial	13	13	0.74063	0.709444	0.864952	0.418216
MAPK1	P28482	Mitogen-activated protein kinase 1	12	11	2.35211	2.43562	2.25526	2.23872
GCA	P28676	Grancalcin	3	3	-0.358565	-0.483422	-0.157805	-0.415005
LAP3	P28838-2	Cytosol aminopeptidase	19	19	2.65473	2.63374	2.54305	2.68545
PCSK6	P29122-2	Proprotein convertase subtilisin/kexin type 6	6	6	-0.164875	-0.139432	-0.273677	-0.309945
TPP2	P29144	Tripeptidyl-peptidase 2	24	24	2.51818	2.36769	2.3126	2.33934
IMPA1	P29218	Inositol monophosphatase 1	4	4	-0.788499	-0.507892	-0.474005	-0.615503
PTPN6	P29350	Tyrosine-protein phosphatase non-receptor type 6	34	34	4.04318	4.0261	4.04795	3.90687
TKT	P29401	Transketolase	28	28	5.01834	4.92972	4.97712	4.96704
CASP1	P29466-2	Caspase-1	6	6	0.394176	0.388639	0.507914	0.314268
EEF1D	P29692	Elongation factor 1-delta	8	6	2.5077	2.52998	2.55348	2.62044
OAS2	P29728	2-5-oligoadenylate synthase 2	5	5	-1.47344	-0.48061	-0.616466	-0.828662
ALDH4A1	P30038-2	Delta-1-pyrroline-5-carboxylate dehydrogenase, mitochondrial	3	3	-3.52753	-3.32485	-3.73092	-3.73116
ERP29	P30040	Endoplasmic reticulum resident protein 29	11	11	2.47461	2.36067	2.41379	2.31848
PRDX6	P30041	Peroxiredoxin-6	17	17	4.89148	4.71897	4.76489	4.83105
BLVRB	P30043	Flavin reductase (NADPH)	7	7	0.155879	0.0982608	-0.0677718	0.206327
PRDX5	P30044-2	Peroxiredoxin-5, mitochondrial	11	11	3.10578	2.98513	2.89862	2.96299
DDT	P30046	D-dopachrome decarboxylase	7	7	1.23605	1.13393	1.05849	1.39983
PRDX3	P30048-2	Thioredoxin-dependent peroxide reductase, mitochondrial	9	9	2.21813	2.27245	1.8796	2.39093
ATP5D	P30049	ATP synthase subunit delta, mitochondrial	2	2	0.286449	0.256837	0.522562	0.515564
RPL12	P30050	60S ribosomal protein L12	5	5	1.40001	1.63759	1.63563	1.69888
ECHS1	P30084	Enoyl-CoA hydratase, mitochondrial	10	10	2.02542	1.91189	1.99379	2.09633
CMPK1	P30085-3	UMP-CMP kinase	8	8	1.32285	1.27426	1.51659	1.29438
PEBP1	P30086	Phosphatidylethanolamine-binding protein 1	11	11	2.86691	3.11386	3.06355	3.12889
PDIA3	P30101	Protein disulfide-isomerase A3	34	34	6.24667	6.17385	6.07825	6.16085
PPP2R1A	P30153	Serine/threonine-protein phosphatase 2A 65 kDa regulatory subunit A alpha isoform	22	22	2.5948	2.62976	2.48436	2.64795
FCER1G	P30273	High affinity immunoglobulin epsilon receptor subunit gamma	4	4	1.02725	0.371025	0.687155	0.662296
PPIF	P30405	Peptidyl-prolyl cis-trans isomerase F, mitochondrial	8	7	3.48499	3.38424	3.21621	3.42263
NMT1	P30419-2	Glycylpeptide N-tetradecanoyltransferase 1	4	4	-1.53429	-1.16361	-1.16618	-1.09532
HLA-F	P30511-2	HLA class I histocompatibility antigen, alpha chain F	2	2	-5.11999	-4.88393	-4.73518	-4.72528
ADSS	P30520	Adenylosuccinate synthetase isozyme 2	8	8	-0.476167	-0.229636	-0.386112	-0.1755
TSPO	P30536	Translocator protein	3	3	0.31313	0.234136	-0.000169493	0.077233
ADSL	P30566	Adenylosuccinate lyase	3	3	-0.42001	-0.264866	-0.239475	-0.522514
CLIP1	P30622-2	CAP-Gly domain-containing linker protein 1	13	9	1.22857	1.13565	1.34679	1.09078
SRI	P30626	Sorcin	6	6	1.44759	1.30903	1.3829	1.52582
SERPINB1	P30740	Leukocyte elastase inhibitor	23	22	4.4516	4.42974	4.36139	4.3157
ALDH1B1	P30837	Aldehyde dehydrogenase X, mitochondrial	2	2	-4.2018	-3.90298	-3.47445	-3.73833
POLR2B	P30876	DNA-directed RNA polymerase II subunit RPB2	3	3	-2.86076	-3.22179	-2.85896	-3.40131
SDHA	P31040	Succinate dehydrogenase [ubiquinone] flavoprotein subunit, mitochondrial	7	7	0.895262	0.834137	1.01935	0.958256
CORO1A	P31146	Coronin-1A	29	26	5.6827	5.80402	5.69148	5.86953
GDI1	P60028	Rab GDP dissociation inhibitor alpha	25	16	2.18194	2.07846	2.06064	2.06993
MAT2A	P31153	S-adenosylmethionine synthase isoform type-2	6	6	0.403224	0.614013	0.230902	0.405751
PRKAR2B	P31323	cAMP-dependent protein kinase type II-beta regulatory subunit	13	10	1.03726	0.813434	0.862473	1.05623
DNAJA1	P31689-2	DnaJ homolog subfamily A member 1	4	4	-0.0698153	-0.236658	0.0427315	-0.297084
AKT2	P31751-2	RAC-beta serine/threonine-protein kinase	5	4	-0.479067	-0.461296	-0.132796	-0.606573
UQCRC1	P31930	Cytochrome b-c1 complex subunit 1, mitochondrial	13	12	2.44133	2.44706	2.48719	2.47464
HIBADH	P31937	3-hydroxyisobutyrate dehydrogenase, mitochondrial	2	2	-4.55553	-4.33807	-4.00016	-4.01953
ATIC	P31939	Bifunctional purine biosynthesis protein PURH	21	21	1.92386	1.97651	2.05726	1.92337
HNRNPH3	P31942-2	Heterogeneous nuclear ribonucleoprotein H3	6	5	0.201846	0.245763	0.363326	0.242872
HNRNPH1	P31943	Heterogeneous nuclear ribonucleoprotein H	11	5	2.00885	2.22569	2.21871	2.22765
YWHAB	P31946	14-3-3 protein beta/alpha	16	8	2.54454	2.63284	2.73611	2.65393
STIP1	P31948	Stress-induced-phosphoprotein 1	33	33	4.19151	4.18239	4.14712	4.15542
S100A11	P31949	Protein S100-A11	6	6	2.62466	2.61263	2.66138	2.84461
INPP5B	P32019-3	Type II inositol 1,4,5-trisphosphate 5-phosphatase	2	2	-2.3712	-2.01442	-2.20251	-2.17633
PRDX2	P32119	Peroxiredoxin-2	11	10	3.39055	3.49065	3.05494	3.2105
GK	P32189-1	Glycerol kinase	4	2	-1.32516	-1.28983	-1.46107	-1.43477
DCTD	P32321	Deoxycytidylate deaminase	2	2	-2.05801	-2.04015	-1.86202	-2.2676
GBP1	P32455	Interferon-induced guanylate-binding protein 1	8	5	0.913036	0.900073	1.05991	0.830004
GBP2	P32456	Interferon-induced guanylate-binding protein 2	4	2	-1.67872	-1.48621	-1.31912	-2.11652
ICAM3	P32942	Intercellular adhesion molecule 3	3	3	-0.813977	-0.739767	-0.389482	-1.03501
RPL9	Q5IFJ7	60S ribosomal protein L9	5	5	0.203855	0.334351	0.148025	0.334953
ACSL1	P33121-2	Long-chain-fatty-acid--CoA ligase 1	3	2	-1.61044	-1.48522	-1.13686	-1.60091
KIF5B	P33176	Kinesin-1 heavy chain	21	21	1.44675	1.32018	1.41592	1.48444
CSTF2	P33240-2	Cleavage stimulation factor subunit 2	2	2	-1.99903	-1.83536	-2.2149	-1.80915
LSP1	P33241-3	Lymphocyte-specific protein 1	8	8	2.56552	2.8873	2.82136	2.82899
DUT	P33316-2	Deoxyuridine 5-triphosphate nucleotidohydrolase, mitochondrial	3	3	-2.11196	-1.86213	-2.51433	-2.16956
MCM7	P33993	DNA replication licensing factor MCM7	2	2	-4.5021	-4.92665	-4.77204	-3.964
SHMT2	P34897-3	Serine hydroxymethyltransferase, mitochondrial	13	12	0.881845	0.689518	0.72369	0.731388
EVI2B	P34910	Protein EVI2B	2	2	-1.30318	-1.82659	-1.16587	-1.59992
EPHX2	P34913	Bifunctional epoxide hydrolase 2	3	3	-1.08193	-0.554545	-0.971258	-1.22255
HSPA4	P34932	Heat shock 70 kDa protein 4	23	20	2.7754	2.61053	2.68574	2.71145
MPI	P34949	Mannose-6-phosphate isomerase	4	4	-0.551597	-0.630306	-0.769107	-0.509761
PHB	P35232	Prohibitin	16	16	2.62615	2.78305	2.76744	2.72314
PTPN7	P35236	Tyrosine-protein phosphatase non-receptor type 7	2	2	-3.14206	-2.92629	-3.33616	-2.99739
SERPINB6	P35237	Serpin B6	11	11	1.93241	1.8703	1.74054	1.78511
RDX	P35241	Radixin	19	6	-0.775457	-0.698762	-0.483823	-0.966974
RPA3	P35244	Replication protein A 14 kDa subunit	4	4	-1.43249	-1.65148	-1.18682	-1.49716
RPL22	P35268	60S ribosomal protein L22	3	3	-0.484562	-0.296419	-0.178115	-0.141308
AGL	P35573-2	Glycogen debranching enzyme	6	6	0.388826	-0.210176	-0.160882	-0.325165
MYH9	P35579	Myosin-9	168	135	9.43596	9.35153	9.22854	9.30081
COPB2	P35606-2	Coatomer subunit beta	11	11	1.3473	1.14566	1.10197	1.03385
ADD1	P35611-2	Alpha-adducin	9	9	-0.473673	-0.519804	-0.578817	-0.1524
BSG	P35613-2	Basigin	4	4	0.578254	0.738869	0.491733	0.712743
DEK	P35659	Protein DEK	11	11	0.976732	0.948541	1.11983	0.917013
GLRX	P35754	Glutaredoxin-1	4	4	-0.0605017	-0.175018	-0.0328494	0.12179
PPM1A	P35813-3	Protein phosphatase 1A	7	7	1.09875	1.13873	1.04881	1.00365
HMGCL	P35914	Hydroxymethylglutaryl-CoA lyase, mitochondrial	7	7	-0.235862	-0.35664	-0.251356	-0.480038
PSMC2	P35998	26S protease regulatory subunit 7	14	14	1.27064	1.50108	1.51061	1.35539
MAP2K2	P36507	Dual specificity mitogen-activated protein kinase kinase 2	6	2	-2.34733	-2.24345	-2.29415	-2.0142
ATP5C1	P36542	ATP synthase subunit gamma, mitochondrial	8	8	1.7982	1.81404	1.98657	1.82226
ATP6V1E1	P36543	V-type proton ATPase subunit E 1	5	5	0.617883	0.64968	0.747556	0.717393
CPOX	P36551	Oxygen-dependent coproporphyrinogen-III oxidase, mitochondrial	3	3	-1.43609	-2.18415	-1.85786	-1.94542
RPL4	P36578	60S ribosomal protein L4	9	9	1.23299	1.34544	1.38505	1.18898
LONP1	P36776-3	Lon protease homolog, mitochondrial	10	10	0.192876	0.182946	0.0646349	0.119016
PGM1	P36871	Phosphoglucomutase-1	15	15	2.56455	2.37961	2.43307	2.33966
PPP1CC	P36873	Serine/threonine-protein phosphatase PP1-gamma catalytic subunit	16	2	-2.78016	-2.59753	-2.9636	-3.53662
GNL1	P36915	Guanine nucleotide-binding protein-like 1	2	2	-3.26714	-3.65858	-3.7161	-3.73153
DLST	P36957	Dihydrolipoyllysine-residue succinyltransferase component of 2-oxoglutarate dehydrogenase complex, mitochondrial	10	10	2.15293	1.70223	2.17247	2.24125
GMPR	P36959	GMP reductase 1	7	5	1.2374	1.07677	1.09396	1.07201
GPX4	P36969-2	Phospholipid hydroperoxide glutathione peroxidase, mitochondrial	4	4	0.207213	0.175971	0.327039	0.0804178
SRP14	P37108	Signal recognition particle 14 kDa protein	5	5	1.17134	1.41024	1.35318	1.22288
NUP62	P37198	Nuclear pore glycoprotein p62	2	2	-2.12418	-2.0337	-1.41025	-1.95912
HPCAL1	P37235	Hippocalcin-like protein 1	11	6	1.61693	1.5463	1.49696	1.6317
TAGLN2	P37802	Transgelin-2	17	17	6.10621	6.0613	5.93152	6.17658
TALDO1	P37837	Transaldolase	22	21	4.67603	4.61517	4.64585	4.75633
SNCA	P37840-2	Alpha-synuclein	11	11	4.08554	4.03064	3.91478	4.10796
ETFB	P38117	Electron transfer flavoprotein subunit beta	11	11	2.28033	2.38119	2.47006	2.34689
RBMX	P38159	RNA-binding motif protein, X chromosome	10	10	1.79571	1.94749	1.80794	2.08371
ATP6V1A	P38606-2	V-type proton ATPase catalytic subunit A	20	20	1.95441	1.88801	1.74888	1.69384
HSPA9	P38646	Stress-70 protein, mitochondrial	24	23	3.25729	3.25101	3.18781	3.25636
EIF4A3	P38919	Eukaryotic initiation factor 4A-III	10	7	-0.399375	-0.341053	-0.588643	-0.567771
RPS19	P39019	40S ribosomal protein S19	7	7	1.54264	1.94834	1.68346	1.70602
RPL3	P39023	60S ribosomal protein L3	10	10	2.22633	2.37436	2.59518	2.35346
MPV17	P39210	Protein Mpv17	3	3	-1.70941	-1.58869	-1.64212	-1.62467
DDOST	P39656	Dolichyl-diphosphooligosaccharide--protein glycosyltransferase 48 kDa subunit	12	12	1.79206	1.52193	1.59922	1.64898
ANP32A	P39687	Acidic leucine-rich nuclear phosphoprotein 32 family member A	4	3	1.39114	1.29208	1.49213	1.41322
FEN1	P39748-2	Flap endonuclease 1	2	2	-1.4099	-1.91381	-1.31686	-1.71298
CAPG	P40121-2	Macrophage-capping protein	7	7	2.02747	1.74356	1.86631	2.03129
GP5	P40197	Platelet glycoprotein V	20	20	3.92716	3.90729	3.8723	3.86288
CCT6A	P40227	T-complex protein 1 subunit zeta	21	21	3.37788	3.42961	3.35526	3.45095
PSMB10	P40306	Proteasome subunit beta type-10	6	6	1.0978	1.05984	0.804221	1.17219
RPL13A	P40429	60S ribosomal protein L13a	5	5	0.962549	1.19444	1.06299	0.849117
ARL1	P40616-2	ADP-ribosylation factor-like protein 1	4	4	-1.21409	-1.46564	-1.45843	-1.32465
STAT3	P40763-3	Signal transducer and activator of transcription 3	15	15	2.16645	2.28132	2.295	2.15003
MDH1	P40925-3	Malate dehydrogenase, cytoplasmic	17	17	3.62996	3.47012	3.45999	3.51672
MDH2	P40926	Malate dehydrogenase, mitochondrial	19	19	4.50756	4.53324	4.53944	4.62584
HADHA	P40939	Trifunctional enzyme subunit alpha, mitochondrial	28	28	3.37918	3.35937	3.11231	3.37267
EIF2S3	P41091	Eukaryotic translation initiation factor 2 subunit 3	14	14	1.26657	1.39021	1.32998	1.38746
MNDA	P41218	Myeloid cell nuclear differentiation antigen	14	14	3.22958	3.12931	3.09445	3.07423
BUD31	P41223	Protein BUD31 homolog	2	2	-2.00986	-1.51812	-1.80976	-2.02589
UBA7	P41226	Ubiquitin-like modifier-activating enzyme 7	22	22	2.42873	2.26979	2.32666	2.32833
NAA10	P41227-2	N-alpha-acetyltransferase 10	2	2	-0.857276	-0.501996	-0.581237	-0.799072
CSK	P41240	Tyrosine-protein kinase CSK	23	23	3.22434	3.1914	3.1679	3.22674
GARS	P41250	Glycine--tRNA ligase	12	12	1.10479	0.851669	1.03644	0.962885
IARS	P41252	Isoleucine--tRNA ligase, cytoplasmic	8	8	0.11075	0.156762	0.343109	0.152935
EIF1	P41567	Eukaryotic translation initiation factor 1	3	3	-2.15398	-2.12468	-1.79368	-2.09944
ECI1	P42126	Enoyl-CoA delta isomerase 1, mitochondrial	3	3	-1.65624	-1.77668	-1.95903	-1.93338
TMPO	P42166	Lamina-associated polypeptide 2, isoform alpha	11	3	-1.4663	-2.32772	-1.46175	-2.10004
STAT1	P42224	Signal transducer and activator of transcription 1-alpha/beta	18	18	2.36886	2.46241	2.48284	2.35229
STAT6	P42226	Signal transducer and activator of transcription 6	4	4	-0.927745	-0.860622	-0.610791	-0.706174
SKIV2L2	P42285	Superkiller viralicidic activity 2-like 2	2	2	-6.37793	-6.18934	-6.95746	-7.17771
ARHGAP25	P42331-6	Rho GTPase-activating protein 25	12	12	0.963939	1.04072	1.17899	1.01123
MTOR	P42345	Serine/threonine-protein kinase mTOR	2	2	-3.75696	-5.02898	-4.35304	-3.50319
PI4KA	P42356	Phosphatidylinositol 4-kinase alpha	3	3	-2.34658	-2.25041	-2.00457	-2.34981
EPS15	P42566	Epidermal growth factor receptor substrate 15	15	15	1.63235	1.53021	1.51501	1.44369
CASP3	Q5IS99	Caspase-3	6	6	-0.46654	-0.537418	-0.487384	-0.555569
LRPPRC	P42704	Leucine-rich PPR motif-containing protein, mitochondrial	19	19	1.1976	1.16363	1.27755	1.1449
ACAA2	P42765	3-ketoacyl-CoA thiolase, mitochondrial	11	11	0.723166	0.752514	1.13162	0.939952
WAS	P42768	Wiskott-Aldrich syndrome protein	5	5	-0.504904	-0.55028	-0.721361	-0.671469
PRCP	P42785	Lysosomal Pro-X carboxypeptidase	3	3	-2.36527	-2.3011	-2.77014	-2.73129
HTT	P42858	Huntingtin	7	7	-0.612587	-0.922865	-0.85013	-0.69655
ECE1	P42892-3	Endothelin-converting enzyme 1	9	9	0.237425	0.0537964	0.296721	0.0882738
PAFAH1B1	P43034	Platelet-activating factor acetylhydrolase IB subunit alpha	7	7	0.683497	0.504708	0.441085	0.464833
CRAT	P43155-3	Carnitine O-acetyltransferase	4	4	-2.10532	-2.52442	-2.00522	-2.09352
MATR3	P43243	Matrin-3	13	13	0.844718	0.964273	0.896667	0.869876
MSH2	P43246-2	DNA mismatch repair protein Msh2	4	4	-2.34812	-1.90359	-2.20813	-2.16492
GPD2	P43304	Glycerol-3-phosphate dehydrogenase, mitochondrial	23	23	2.66083	2.55986	2.50388	2.56574
SSR1	P43307-2	Translocon-associated protein subunit alpha	2	2	0.248995	0.241962	0.266193	0.172676
ZAP70	P43403	Tyrosine-protein kinase ZAP-70	6	5	-0.94459	-0.727697	-0.815554	-0.85913
SYK	P43405-2	Tyrosine-protein kinase SYK	18	17	1.74515	1.80198	1.80778	1.73347
RANBP1	P43487-2	Ran-specific GTPase-activating protein	5	5	1.20325	1.40434	1.35297	1.45752
NAMPT	P43490	Nicotinamide phosphoribosyltransferase	4	3	-1.05093	-1.33167	-1.05051	-1.39931
PSMC4	P43686	26S protease regulatory subunit 6B	11	11	1.37256	1.41147	1.46337	1.47004
VDAC2	P45880-2	Voltage-dependent anion-selective channel protein 2	14	14	3.25302	3.2474	3.12391	3.31127
ACADSB	P45954-2	Short/branched chain specific acyl-CoA dehydrogenase, mitochondrial	6	6	-0.359863	-0.583089	-0.408604	-0.486318
USP5	P45974-2	Ubiquitin carboxyl-terminal hydrolase 5	19	19	1.58924	1.51303	1.68197	1.60969
MAP2K4	P45985	Dual specificity mitogen-activated protein kinase kinase 4	3	3	-2.95482	-2.58718	-2.8698	-2.61848
RANGAP1	P46060	Ran GTPase-activating protein 1	3	3	-1.14204	-0.987732	-0.842193	-0.956433
RECQL	P46063	ATP-dependent DNA helicase Q1	7	7	-0.550367	-0.422528	-0.175224	-0.18295
CRK	P46108	Adapter molecule crk	2	2	-3.48354	-3.61456	-3.09642	-4.05239
CRKL	P46109	Crk-like protein	14	14	2.4137	2.30345	2.32205	2.51228
BAG6	P46379-4	Large proline-rich protein BAG6	3	3	-3.09135	-2.60508	-2.82639	-2.80292
NSF	P46459	Vesicle-fusing ATPase	12	12	1.16865	1.17768	1.30129	1.20197
MAP2K3	P46734-2	Dual specificity mitogen-activated protein kinase kinase 3	10	9	0.916876	0.560363	0.714345	0.459354
RPL27A	P46776	60S ribosomal protein L27a	4	4	0.988832	1.0585	0.935571	0.761161
RPL5	P46777	60S ribosomal protein L5	10	10	1.01931	1.36064	1.37931	1.30114
RPL21	P46778	60S ribosomal protein L21	3	3	0.889419	1.13498	1.2718	1.07432
RPL28	P46779-4	60S ribosomal protein L28	3	3	0.918602	0.920483	1.1343	0.933436
RPS9	P46781	40S ribosomal protein S9	8	8	2.08347	2.10889	2.05866	1.83888
RPS5	P46782	40S ribosomal protein S5	8	8	0.408521	0.28654	0.71994	0.444763
RPS10	P46783	40S ribosomal protein S10	10	10	1.92295	2.19741	2.33958	2.18311
UTRN	P46939	Utrophin	28	28	1.26321	1.41441	1.18465	1.22525
IQGAP1	P46940	Ras GTPase-activating-like protein IQGAP1	59	58	3.82248	3.89039	3.96474	3.84807
GYG1	P46976	Glycogenin-1	6	6	0.69358	0.29997	0.666895	0.405874
STT3A	P46977	Dolichyl-diphosphooligosaccharide--protein glycosyltransferase subunit STT3A	5	5	-0.498841	-0.757009	-0.58132	-0.764882
PLA2G4A	P47712	Cytosolic phospholipase A2	6	6	-0.473834	-0.268555	-0.532537	-0.267918
CAPZA2	P47755	F-actin-capping protein subunit alpha-2	14	11	2.19085	2.06982	2.11226	1.95696
CAPZB	P47756-2	F-actin-capping protein subunit beta	19	3	4.33881	4.27	4.07289	4.35595
QARS	P47897-2	Glutamine--tRNA ligase	12	12	0.95669	1.26329	1.26681	1.11591
UQCRFS1	P47985	Cytochrome b-c1 complex subunit Rieske, mitochondrial	6	6	0.462729	0.382982	0.337052	0.332563
ATP5O	P48047	ATP synthase subunit O, mitochondrial	11	11	2.89058	2.88926	2.79881	2.92508
LIMS1	P48059	LIM and senescent cell antigen-like-containing domain protein 1	22	16	5.25507	5.02487	5.02547	5.17966
PREP	P48147	Prolyl endopeptidase	15	14	1.00223	0.846071	1.05179	0.813528
ME1	P48163-2	NADP-dependent malic enzyme	3	3	-4.03519	-2.87978	-4.04328	-3.29572
PIP4K2A	P48426	Phosphatidylinositol 5-phosphate 4-kinase type-2 alpha	16	2	2.96468	2.96908	2.84074	2.99339
ARCN1	P48444	Coatomer subunit delta	11	11	1.7982	1.82286	1.82681	1.87606
GCLM	P48507	Glutamate--cysteine ligase regulatory subunit	3	3	-1.439	-1.30993	-0.864311	-1.22577
CD151	P48509	CD151 antigen	3	3	-0.435418	-0.600917	-0.527859	-0.741195
PSMD8	P48556	26S proteasome non-ATPase regulatory subunit 8	5	5	0.744889	0.631306	0.767639	0.815369
SERPINB10	P48595	Serpin B10	5	5	-0.260937	-0.208182	-0.0850533	-0.0574183
GSS	P48637	Glutathione synthetase	14	14	1.81401	1.89842	1.71529	1.81803
CCT5	P48643	T-complex protein 1 subunit epsilon	21	21	3.23709	3.09609	3.00223	3.19101
CSNK1A1	P48729-3	Casein kinase I isoform alpha	2	2	-4.06993	-5.00057	-3.9739	-4.3397
IDH2	P48735	Isocitrate dehydrogenase [NADP], mitochondrial	27	26	4.77279	4.70367	4.61764	4.79267
PIK3CG	P48736	Phosphatidylinositol 4,5-bisphosphate 3-kinase catalytic subunit gamma isoform	2	2	-1.7551	-1.68702	-2.04828	-1.81244
PITPNB	P48739	Phosphatidylinositol transfer protein beta isoform	6	5	0.375864	0.31773	0.27108	0.0866804
CD97	P48960-2	CD97 antigen	2	2	-3.33858	-3.61405	-3.49983	-3.3058
PXN	P49023-4	Paxillin	2	2	-4.32193	-3.29429	-3.51904	-3.16356
MAPKAPK2	P49137	MAP kinase-activated protein kinase 2	4	2	-2.30037	-2.37018	-2.19232	-2.08893
ALDH9A1	P49189	4-trimethylaminobutyraldehyde dehydrogenase	11	11	0.618691	0.613505	0.627914	0.773114
RPL34	P49207	60S ribosomal protein L34	3	3	0.132372	0.291074	0.243304	-0.191951
RPIA	P49247	Ribose-5-phosphate isomerase	3	3	-0.247075	-0.543974	-0.264547	-0.325631
LMAN1	P49257	Protein ERGIC-53	7	7	-0.771943	-0.779667	-0.550213	-0.54313
NASP	P49321-2	Nuclear autoantigenic sperm protein	6	6	-0.132475	0.103601	0.343959	0.114588
FASN	P49327	Fatty acid synthase	29	29	1.54846	1.63948	1.71115	1.50203
FNTA	P49354-2	Protein farnesyltransferase/geranylgeranyltransferase type-1 subunit alpha	3	3	-0.515577	-0.966887	-0.926116	-0.81658
CCT3	P49368	T-complex protein 1 subunit gamma	21	21	2.86817	2.94914	2.95679	2.80434
ARRB1	P49407-2	Beta-arrestin-1	13	11	2.7669	2.57524	2.64383	2.63599
TUFM	P49411	Elongation factor Tu, mitochondrial	21	21	3.19702	3.31704	3.13337	3.32545
SRP9	P49458	Signal recognition particle 9 kDa protein	6	6	0.53244	0.356441	0.630385	0.316633
AARS	P49588	Alanine--tRNA ligase, cytoplasmic	21	21	1.53729	1.55622	1.52515	1.43255
CARS	P49589-2	Cysteine--tRNA ligase, cytoplasmic	7	7	0.128016	0.333991	0.248611	0.229035
SARS	P49591	Serine--tRNA ligase, cytoplasmic	14	14	2.02951	1.96094	1.85827	1.82856
PPM1F	P49593	Protein phosphatase 1F	7	7	0.262134	0.140763	-0.133197	-0.0369413
MAN2A2	P49641-2	Alpha-mannosidase 2x	2	2	-3.1335	-3.11251	-4.33129	-3.50351
CASP4	P49662-2	Caspase-4	3	3	-1.48411	-1.49529	-1.44461	-1.64523
PSMB3	P49720	Proteasome subunit beta type-3	4	4	-0.171959	-0.411944	-0.146026	-0.26473
PSMB2	P49721	Proteasome subunit beta type-2	4	4	-0.16614	-0.0628973	0.213274	0.0264459
MCM2	P49736	DNA replication licensing factor MCM2	2	2	-2.50994	-3.21668	-2.14182	-2.53585
ACADVL	P49748-3	Very long-chain specific acyl-CoA dehydrogenase, mitochondrial	28	28	2.84452	2.93902	2.7858	2.90403
ACOT2	P49753	Acyl-coenzyme A thioesterase 2, mitochondrial	5	5	-2.44248	-2.24244	-2.09379	-2.15664
TMED10	P49755	Transmembrane emp24 domain-containing protein 10	5	5	1.96448	1.71435	2.05841	2.02854
RBM25	P49756	RNA-binding protein 25	2	2	-1.50733	-1.23171	-1.52028	-1.43338
RGS6	P49758-2	Regulator of G-protein signaling 6	5	5	-1.49789	-1.56529	-1.05729	-1.14118
VEGFC	P49767	Vascular endothelial growth factor C	2	2	-0.832521	-1.21676	-1.31617	-1.04509
HINT1	P49773	Histidine triad nucleotide-binding protein 1	4	4	1.72796	1.72557	1.71586	1.82843
RANBP2	P49792	E3 SUMO-protein ligase RanBP2	5	4	-2.97314	-2.51805	-3.47881	-2.99467
NDUFV1	P49821-2	NADH dehydrogenase [ubiquinone] flavoprotein 1, mitochondrial	9	9	-0.298749	-0.206227	-0.0673878	-0.272772
NT5C2	P49902-2	Cytosolic purine 5-nucleotidase	4	4	-1.06117	-1.06052	-1.3451	-1.19593
GMPS	P49915	GMP synthase [glutamine-hydrolyzing]	5	5	-0.104793	0.0395172	0.00683422	0.0390582
MRE11A	P49959-2	Double-strand break repair protein MRE11A	4	4	-1.28195	-1.50344	-1.29244	-1.16885
GNAQ	P50148	Guanine nucleotide-binding protein G(q) subunit alpha	16	16	2.83819	2.73045	2.45161	2.70275
IDH3A	P50213	Isocitrate dehydrogenase [NAD] subunit alpha, mitochondrial	8	8	0.173332	-0.158665	0.153627	0.0898226
SULT1A1	P50225	Sulfotransferase 1A1	10	2	-0.36712	-1.04836	-0.900058	-0.458702
CRIP1	P50238	Cysteine-rich protein 1	3	3	1.53917	1.62227	1.5832	1.86196
GDI2	P50395	Rab GDP dissociation inhibitor beta	27	18	3.91117	3.91138	3.86055	3.87483
EMD	P50402	Emerin	6	6	0.508813	0.630614	0.591876	0.898047
CPT1A	P50416	Carnitine O-palmitoyltransferase 1, liver isoform	13	13	0.925043	1.05836	0.887103	0.860616
SERPINB8	P50452	Serpin B8	5	3	-1.00138	-1.25971	-1.36091	-1.30206
SERPINB9	P50453	Serpin B9	16	14	2.50223	2.60584	2.51609	2.60294
SERPINH1	P50454	Serpin H1	9	9	1.05013	0.564386	0.65115	0.604371
ST13	P50502	Hsc70-interacting protein	9	9	1.71029	1.93812	1.69	1.97765
VASP	P50552	Vasodilator-stimulated phosphoprotein	18	18	3.87425	3.81992	3.72582	3.92678
DNM2	P50570-5	Dynamin-2	26	16	2.58889	2.44229	2.4918	2.47452
METAP2	P50579-3	Methionine aminopeptidase 2	3	3	-1.88476	-1.76913	-1.61479	-1.69627
NUDT2	P50583	Bis(5-nucleosyl)-tetraphosphatase [asymmetrical]	3	3	-1.29804	-1.63289	-1.9798	-1.62503
LRBA	P50851-2	Lipopolysaccharide-responsive and beige-like anchor protein	40	40	2.64125	2.67552	2.68102	2.63035
RPL14	P50914	60S ribosomal protein L14	4	4	0.698248	0.92594	0.935711	0.604509
CCT8	P50990	T-complex protein 1 subunit theta	31	31	3.79731	3.7541	3.73772	3.75312
CCT4	P50991-2	T-complex protein 1 subunit delta	23	23	3.15564	3.0897	3.25478	3.13405
ANXA11	P50995-2	Annexin A11	17	17	2.62801	2.69162	2.6039	2.60764
FXR1	P51114	Fragile X mental retardation syndrome-related protein 1	4	4	-1.73816	-2.16334	-1.78773	-2.25343
RAB5C	P51148	Ras-related protein Rab-5C	9	6	1.1378	1.00664	1.00859	0.896434
RAB7A	P51149	Ras-related protein Rab-7a	12	12	3.31097	3.38059	3.27097	3.27685
RAB27A	P51159-2	Ras-related protein Rab-27A	5	3	-0.428861	-0.485703	-0.709161	-0.82618
DAP	P51397	Death-associated protein 1	2	2	-1.42445	-1.40301	-1.47733	-1.50338
DUSP3	P51452	Dual specificity protein phosphatase 3	6	6	1.21087	1.20112	1.25295	1.35124
GALK1	P51570	Galactokinase	6	6	-0.364771	-0.363161	-0.479763	-0.516173
SSR4	P51571	Translocon-associated protein subunit delta	4	4	1.04637	1.09367	1.22667	0.915176
BCAP31	P51572	B-cell receptor-associated protein 31	9	9	3.10944	3.16964	3.04844	3.24443
TPMT	P51580	Thiopurine S-methyltransferase	2	2	-1.73198	-1.47807	-1.14179	-1.90274
RENBP	P51606	N-acylglucosamine 2-epimerase	5	5	-0.350023	-0.463101	-0.418707	-0.542758
MECP2	P51608	Methyl-CpG-binding protein 2	9	9	0.767663	1.14417	1.16556	0.971979
HCFC1	P51610-2	Host cell factor 1	9	9	0.0255826	-0.0731431	0.137346	0.233793
ALDH3A2	P51648	Fatty aldehyde dehydrogenase	2	2	-4.53164	-4.93815	-4.3129	-4.32966
HSD17B4	P51659	Peroxisomal multifunctional enzyme type 2	31	31	3.05995	2.95276	2.95601	2.89105
PSMD7	P51665	26S proteasome non-ATPase regulatory subunit 7	8	8	0.392154	0.168848	0.192351	0.391608
STAT5B	P51692	Signal transducer and activator of transcription 5B	20	4	2.57891	2.63777	2.5396	2.41034
VAMP7	P51809	Vesicle-associated membrane protein 7	6	6	0.105442	0.12343	-0.00661416	0.000325674
RPS6KA3	P51812	Ribosomal protein S6 kinase alpha-3	11	9	1.00544	0.874964	0.957016	0.764839
HDGF	P51858	Hepatoma-derived growth factor	9	8	0.821346	0.906005	0.728453	1.10662
NDUFA8	P51970	NADH dehydrogenase [ubiquinone] 1 alpha subcomplex subunit 8	3	3	-0.934869	-0.681789	-0.860879	-0.680291
HNRNPA3	P51991-2	Heterogeneous nuclear ribonucleoprotein A3	11	11	2.10424	2.44483	2.22553	2.4451
PGD	P52209-2	6-phosphogluconate dehydrogenase, decarboxylating	26	26	4.31038	4.25561	4.17275	4.32615
HNRNPM	P52272-2	Heterogeneous nuclear ribonucleoprotein M	19	19	2.89298	2.83738	3.05168	3.11237
KPNA1	P52294	Importin subunit alpha-5	3	2	-2.46965	-2.21405	-2.59947	-2.07019
RAP1GDS1	P52306-4	Rap1 GTPase-GDP dissociation stimulator 1	16	16	1.92697	1.80957	1.61819	1.71285
JAK3	P52333	Tyrosine-protein kinase JAK3	4	4	-1.52943	-2.17903	-2.32185	-1.57391
ARHGDIA	P52565	Rho GDP-dissociation inhibitor 1	9	9	3.17287	3.14889	3.2814	3.23946
ARHGDIB	P52566	Rho GDP-dissociation inhibitor 2	11	11	4.99808	5.10692	4.99714	5.16877
AGFG1	P52594-2	Arf-GAP domain and FG repeat-containing protein 1	3	3	-0.577746	-0.84451	-0.486249	-0.626645
HNRNPF	P52597	Heterogeneous nuclear ribonucleoprotein F	9	7	1.01274	0.994125	1.35193	1.31279
STAT2	P52630-4	Signal transducer and activator of transcription 2	2	2	-3.73635	-6.14592	-4.29331	-4.33018
SMS	P52788-2	Spermine synthase	4	4	0.426683	0.454862	0.410997	0.317655
HK3	P52790	Hexokinase-3	11	9	0.285384	0.0137725	-0.066651	0.09728
MRPL12	P52815	39S ribosomal protein L12, mitochondrial	3	3	-0.530838	-0.592699	-0.591162	-0.457935
CAPZA1	P52907	F-actin-capping protein subunit alpha-1	14	11	3.79781	3.78702	3.71499	3.79953
BLVRA	P53004	Biliverdin reductase A	10	10	1.42995	1.65607	1.43797	1.60743
SLC25A1	P53007	Tricarboxylate transport protein, mitochondrial	7	7	0.44608	0.412731	0.358724	0.257529
PPP5C	P53041	Serine/threonine-protein phosphatase 5	3	3	0.283771	0.336791	0.659624	0.57961
ARFIP1	P53367-3	Arfaptin-1	2	2	-2.02774	-2.53695	-1.84253	-2.44773
ACLY	P53396	ATP-citrate synthase	30	30	2.78072	2.71714	2.85435	2.80214
METAP1	P53582	Methionine aminopeptidase 1	5	5	0.0506907	0.142758	0.00836945	-0.187602
SUCLG1	P53597	Succinyl-CoA ligase [ADP/GDP-forming] subunit alpha, mitochondrial	6	6	0.0635795	0.284945	0.541381	0.5099
COPB1	P53618	Coatomer subunit beta	22	21	2.2707	2.15743	2.11973	2.17795
COPA	P53621	Coatomer subunit alpha	31	31	2.77897	2.83747	2.77092	2.7983
CTSC	P53634	Dipeptidyl peptidase 1	5	5	0.994128	0.912226	0.688825	0.890714
PTTG1IP	P53801	Pituitary tumor-transforming gene 1 protein-interacting protein	4	4	0.765338	0.816705	0.0805883	1.06552
IST1	P53990-2	IST1 homolog	8	8	1.25309	1.33668	1.45784	1.40306
SEC24C	P53992	Protein transport protein Sec24C	11	11	0.234358	0.272314	0.276531	0.408477
SUB1	P53999	Activated RNA polymerase II transcriptional coactivator p15	5	5	1.07307	1.29727	1.35046	1.3757
RARS	P54136-2	Arginine--tRNA ligase, cytoplasmic	17	17	1.47946	1.54619	1.4829	1.38931
YARS	P54577	Tyrosine--tRNA ligase, cytoplasmic	25	25	3.29828	3.18752	3.04923	3.14168
USP14	P54578-2	Ubiquitin carboxyl-terminal hydrolase 14	8	8	1.89373	1.75563	2.00747	1.8092
PRKAG1	P54619-2	5-AMP-activated protein kinase subunit gamma-1	6	6	-0.309317	-0.839866	-0.370242	-0.80102
ATP1B3	P54709	Sodium/potassium-transporting ATPase subunit beta-3	5	5	0.22554	0.220193	0.360008	0.176703
RAD23A	P54725	UV excision repair protein RAD23 homolog A	7	4	-3.7822	-2.63962	-3.05798	-3.31286
RAD23B	P54727	UV excision repair protein RAD23 homolog B	12	9	2.35543	2.13452	2.05483	2.38865
AK2	P54819-2	Adenylate kinase 2, mitochondrial	10	10	1.9119	1.92859	1.7254	1.82817
NAPA	P54920	Alpha-soluble NSF attachment protein	15	15	1.93738	1.86554	1.71626	1.83257
ADPRH	P54922	[Protein ADP-ribosylarginine] hydrolase	2	2	-1.35466	-1.7222	-1.74731	-1.63764
AIF1	P55008	Allograft inflammatory factor 1	5	5	1.24435	0.991098	1.09257	0.870003
EIF5	P55010	Eukaryotic translation initiation factor 5	5	5	-1.00184	-1.19565	-1.28746	-1.84236
PSMD4	P55036-2	26S proteasome non-ATPase regulatory subunit 4	4	4	0.0976582	0.0432257	0.170758	-0.00925167
DRG2	P55039	Developmentally-regulated GTP-binding protein 2	2	2	-2.81383	-2.56667	-3.51366	-3.5195
CSE1L	P55060-3	Exportin-2	16	16	0.785869	0.725685	0.835242	0.734727
VCP	P55072	Transitional endoplasmic reticulum ATPase	38	38	4.62521	4.54085	4.48951	4.59587
HADHB	P55084	Trifunctional enzyme subunit beta, mitochondrial	14	14	2.20096	2.28907	2.1645	2.31797
MANF	P55145	Mesencephalic astrocyte-derived neurotrophic factor	11	11	2.98945	2.91674	2.91792	2.84834
NCKAP1L	P55160	Nck-associated protein 1-like	16	16	1.48986	1.75543	1.39494	1.50577
CASP6	P55212	Caspase-6	4	4	-0.701852	-1.17874	-1.0249	-1.22108
ADK	P55263-3	Adenosine kinase	4	4	-1.31028	-1.5688	-1.29548	-1.24934
ADAR	P55265-5	Double-stranded RNA-specific adenosine deaminase	7	7	-0.874638	-0.901737	-0.928805	-0.883703
CDKN2D	P55273	Cyclin-dependent kinase 4 inhibitor D	2	2	-2.78659	-3.16469	-2.83268	-2.51811
TPD52	P55327-8	Tumor protein D52	3	3	-2.38777	-1.82386	-1.78896	-2.27009
SEC13	P55735-2	Protein SEC13 homolog	4	4	-1.13617	-0.980644	-1.19072	-0.7514
NHP2L1	P55769	NHP2-like protein 1	6	6	0.126904	-0.0591655	0.227814	0.140406
NPEPPS	P55786	Puromycin-sensitive aminopeptidase	23	23	2.51547	2.51198	2.52475	2.4367
HNRNPH2	P55795	Heterogeneous nuclear ribonucleoprotein H2	8	3	-1.68272	-2.06608	-1.94954	-1.64114
OXCT1	P55809	Succinyl-CoA:3-ketoacid coenzyme A transferase 1, mitochondrial	9	9	0.699759	0.969568	0.695833	0.832342
EIF3B	P55884	Eukaryotic translation initiation factor 3 subunit B	12	12	1.22955	1.10798	1.21495	1.0308
BID	P55957	BH3-interacting domain death agonist	6	6	-0.695931	-0.799955	-0.938388	-0.888963
	P56181-2		3	3	-1.35081	-1.64907	-1.51095	-1.25647
MARS	P56192	Methionine--tRNA ligase, cytoplasmic	6	6	-0.328654	-0.386698	-0.559645	-0.133586
CTSW	P56202	Cathepsin W	3	3	-1.15353	-0.706672	-1.42825	-1.29442
AP1S2	P56377	AP-1 complex subunit sigma-2	3	3	-1.41483	-1.42803	-1.65792	-1.08573
MP68	P56378	6.8 kDa mitochondrial proteolipid	2	2	-0.975806	-1.21097	-1.05155	-0.965834
ATP5I	P56385	ATP synthase subunit e, mitochondrial	4	4	1.61317	1.5284	1.42917	1.68978
EIF6	P56537-2	Eukaryotic translation initiation factor 6	2	2	-3.80756	-3.30086	-4.43292	-3.50206
NDUFA6	P56556	NADH dehydrogenase [ubiquinone] 1 alpha subcomplex subunit 6	2	2	-1.15167	-1.38075	-0.934092	-1.35129
CORO7	P57737-2	Coronin-7	8	8	0.602128	0.463096	0.297161	0.547952
GSDMD	P57764	Gasdermin-D	5	5	-2.37364	-3.4178	-2.83511	-2.75115
EEFSEC	P57772-2	Selenocysteine-specific elongation factor	2	2	-2.04729	-1.46175	-1.58393	-1.68103
MTPN	P58546	Myotrophin	6	6	2.88249	2.75467	2.71614	2.81423
ARPC4	P59998	Actin-related protein 2/3 complex subunit 4	9	9	3.8761	3.83844	3.70965	3.70194
TPI1	P60174	Triosephosphate isomerase	18	18	5.28029	5.33992	5.26037	5.35271
EIF3E	P60228	Eukaryotic translation initiation factor 3 subunit E	8	8	0.99715	1.0762	1.10919	0.94572
MYL6	P60660-2	Myosin light polypeptide 6	10	10	6.29988	6.13276	6.09856	6.24652
EIF4A1	P60842	Eukaryotic initiation factor 4A-I	17	8	3.3212	3.12436	3.20141	3.04659
RPS20	P60866	40S ribosomal protein S20	3	3	0.544883	0.587856	0.527655	0.628264
PRPS1	P60891	Ribose-phosphate pyrophosphokinase 1	10	3	1.99981	1.97025	2.15441	2.05818
PSMA6	P60900	Proteasome subunit alpha type-6	9	9	1.58089	1.65877	1.67614	1.69106
S100A10	P60903	Protein S100-A10	3	3	1.63457	1.53225	1.6227	1.96581
CDC42	P60953	Cell division control protein 42 homolog	10	9	3.09065	3.1195	3.18622	2.91396
DSTN	P60981	Destrin	10	9	2.7257	2.47051	2.45026	2.65568
GMFB	P60983	Glia maturation factor beta	5	3	-1.35162	-1.56538	-1.44393	-1.59164
RAB8A	P61006	Ras-related protein Rab-8A	14	9	3.00588	2.88548	2.72933	2.91177
SPCS3	P61009	Signal peptidase complex subunit 3	3	3	-1.47312	-1.22549	-1.51424	-1.58981
RAB4B	P61018	Ras-related protein Rab-4B	6	4	-0.306309	-0.305987	-0.241399	-0.422628
RAB2A	P61019	Ras-related protein Rab-2A	7	7	1.51629	1.32956	1.34099	1.25038
RAB5B	P61020	Ras-related protein Rab-5B	7	4	-1.32742	-1.07454	-0.951138	-1.13851
RAB10	P61026	Ras-related protein Rab-10	10	8	3.38476	3.30505	3.23362	3.31124
UBE2D2	P62837-2	Ubiquitin-conjugating enzyme E2 D2	2	2	-0.565532	-0.924078	-0.8564	-0.792111
UBE2M	P61081	NEDD8-conjugating enzyme Ubc12	5	5	0.198628	0.0913534	-0.0369495	0.0424418
UBE2K	P61086	Ubiquitin-conjugating enzyme E2 K	7	7	-0.0956208	-0.0443344	0.248611	-0.0571284
UBE2N	P61088	Ubiquitin-conjugating enzyme E2 N	10	10	2.59599	2.54539	2.53473	2.73412
RAB14	P61106	Ras-related protein Rab-14	13	13	2.85667	2.84882	2.55367	2.76206
ACTR3	P61158	Actin-related protein 3	22	22	4.77916	4.78807	4.72053	4.82131
ACTR2	P61160	Actin-related protein 2	15	15	3.73523	3.85223	3.71322	3.81795
ACTR1A	P61163	Alpha-centractin	14	7	1.81777	1.75766	1.77066	1.74099
COPS2	P61201	COP9 signalosome complex subunit 2	4	4	0.286166	0.170258	0.333865	0.270519
ABCE1	P61221	ATP-binding cassette sub-family E member 1	10	10	1.17569	1.05692	1.0479	1.20277
RAP1B	P61224	Ras-related protein Rap-1b	18	6	6.10136	6.0327	5.93533	5.93744
RAP2B	P61225	Ras-related protein Rap-2b	8	5	1.72796	1.78565	1.57981	1.75789
RPS3A	P61247	40S ribosomal protein S3a	10	10	2.17794	2.24659	2.31494	2.25165
RPL26	P61254	60S ribosomal protein L26	3	3	-0.241355	-0.380569	-0.0904095	-0.420259
PSME3	P61289	Proteasome activator complex subunit 3	2	2	-2.47054	-2.23662	-2.27701	-2.43371
RPL15	P61313	60S ribosomal protein L15	5	5	1.36318	1.25498	1.4655	1.08012
RPL27	P61353	60S ribosomal protein L27	5	5	0.972564	1.44184	1.35945	1.07059
ATP6V0D1	P61421	V-type proton ATPase subunit d 1	6	6	0.515595	0.44746	0.0852372	0.445478
RHOA	P61586	Transforming protein RhoA	11	3	3.12532	3.0897	3.13991	3.00731
HSPE1	P61604	10 kDa heat shock protein, mitochondrial	10	10	3.66518	3.79587	3.66503	3.81523
SEC61A1	P61619	Protein transport protein Sec61 subunit alpha isoform 1	3	3	-1.29754	-1.65823	-1.3298	-1.54311
LYZ	P61626	Lysozyme C	9	9	4.70298	4.52457	4.51821	4.53701
VBP1	P61758-2	Prefoldin subunit 3	4	4	-0.19299	-0.434485	-0.115653	0.0272657
B2M	P61769	Beta-2-microglobulin	6	6	3.32756	3.20791	3.18507	3.33038
NPC2	P61916-2	Epididymal secretory protein E1	4	4	0.0718798	-0.337132	-0.13966	0.123963
COPZ1	P61923-5	Coatomer subunit zeta-1	4	4	0.396066	0.298417	0.171574	0.351972
GNG11	P61952	Guanine nucleotide-binding protein G(I)/G(S)/G(O) subunit gamma-11	4	4	1.27862	0.946786	1.08021	1.16634
SUMO2	P61956-2	Small ubiquitin-related modifier 2	3	2	1.5078	1.54406	1.64963	1.63519
AP1S1	P61966	AP-1 complex subunit sigma-1A	2	2	-4.58634	-4.31031	-5.38788	-4.71166
NUTF2	P61970	Nuclear transport factor 2	2	2	-0.201609	-0.0634987	-0.207763	-0.222117
YWHAG	P61981	14-3-3 protein gamma	19	14	2.88082	2.83234	2.88717	2.97383
RPS7	P62081	40S ribosomal protein S7	7	7	1.1932	1.31337	1.40315	1.30749
PPP1CA	P62136	Serine/threonine-protein phosphatase PP1-alpha catalytic subunit	18	4	2.60353	2.64083	2.56237	2.6458
PPP1CB	P62140	Serine/threonine-protein phosphatase PP1-beta catalytic subunit	13	3	0.0191506	0.00851029	-0.231245	0.0678784
PSMC1	P62191	26S protease regulatory subunit 4	9	9	1.15926	1.11368	1.1113	0.955877
PSMC5	P62195	26S protease regulatory subunit 8	9	9	-0.0926586	-0.0585004	-0.0695736	-0.122158
RPS8	P62241	40S ribosomal protein S8	7	7	1.38177	1.53225	1.60581	1.46813
RPS15A	P62244	40S ribosomal protein S15a	4	4	0.392022	0.760613	0.847446	0.476713
RPS16	P62249	40S ribosomal protein S16	7	7	1.23605	1.30363	1.56591	1.44598
UBE2G1	P62253	Ubiquitin-conjugating enzyme E2 G1	2	2	-3.75228	-4.26244	-3.47304	-3.52055
UBE2H	P62256-2	Ubiquitin-conjugating enzyme E2 H	2	2	-1.08795	-1.0823	-1.26292	-1.10382
YWHAE	P62258	14-3-3 protein epsilon	21	17	3.80254	3.62627	3.75973	3.5722
RPS14	P62263	40S ribosomal protein S14	5	5	0.355195	0.646903	0.457338	0.426373
RPS23	P62266	40S ribosomal protein S23	5	5	0.539987	0.766394	0.792059	0.509966
RPS18	P62269	40S ribosomal protein S18	6	6	0.79596	0.990951	1.11798	0.890714
RPS13	P62277	40S ribosomal protein S13	8	8	1.36855	1.94893	1.74833	1.93279
RPS11	P62280	40S ribosomal protein S11	7	7	2.16221	2.44754	2.49598	2.33121
SNRPE	P62304	Small nuclear ribonucleoprotein E	2	2	-1.41638	-1.22886	-1.45594	-1.44161
LSM3	P62310	U6 snRNA-associated Sm-like protein LSm3	2	2	-2.25115	-2.25144	-2.20975	-1.80923
SNRPD1	P62314	Small nuclear ribonucleoprotein Sm D1	2	2	-1.57579	-1.16813	-1.19716	-1.69924
SNRPD2	P62316-2	Small nuclear ribonucleoprotein Sm D2	3	3	-0.191338	0.393731	-0.0112101	0.484759
SNRPD3	P62318-2	Small nuclear ribonucleoprotein Sm D3	3	3	-0.971597	-0.391427	-0.603866	-0.678276
TMSB4X	P62328	Thymosin beta-4	4	3	3.45527	3.20823	3.03794	3.50991
ARF6	P62330	ADP-ribosylation factor 6	4	4	-0.134473	-0.223506	-0.328898	-0.284281
PSMC6	P62333	26S protease regulatory subunit 10B	14	14	1.93286	1.76971	1.84129	1.89429
RPL7A	P62424	60S ribosomal protein L7a	8	8	0.0249009	-0.399877	0.00297545	-0.207357
ETF1	P62495-2	Eukaryotic peptide chain release factor subunit 1	11	11	1.33763	1.00722	1.20709	0.97586
RPS4X	P62701	40S ribosomal protein S4, X isoform	11	11	2.534	2.58146	2.67789	2.74915
RPL23A	P62750	60S ribosomal protein L23a	7	7	1.32526	1.68433	1.91832	1.31788
RPS6	P62753	40S ribosomal protein S6	7	7	1.41619	1.95241	1.83377	1.50097
HIST1H4A	P62805	Histone H4	12	12	7.59166	8.25528	8.07782	8.09578
RAB1A	P62820	Ras-related protein Rab-1A	14	7	4.35219	4.39604	4.29451	4.27746
RAN	P62826	GTP-binding nuclear protein Ran	11	11	2.95249	2.98809	3.02187	3.05299
RPL23	P62829	60S ribosomal protein L23	6	6	0.935941	1.00244	1.09872	1.05067
RPS15	P62841	40S ribosomal protein S15	2	2	-2.44048	-2.00538	-1.82118	-1.89907
RPS24	P62847-2	40S ribosomal protein S24	3	3	-0.773179	-0.51596	-0.375827	-1.11951
RPS25	P62851	40S ribosomal protein S25	3	3	0.808405	0.896302	1.02766	0.781612
RPS28	P62857	40S ribosomal protein S28	3	3	-0.751816	-0.149105	-0.573451	-0.174686
GNB1	P62873	Guanine nucleotide-binding protein G(I)/G(S)/G(T) subunit beta-1	13	7	1.60874	1.7368	1.60808	1.63467
GNB2	P62879	Guanine nucleotide-binding protein G(I)/G(S)/G(T) subunit beta-2	15	5	1.93482	1.73847	1.91761	1.9572
RPL30	P62888	60S ribosomal protein L30	4	4	0.0933845	-0.102404	-0.00559426	0.0537088
RPL31	P62899-3	60S ribosomal protein L31	3	3	0.927669	1.1817	1.29629	1.11623
RPL10A	P62906	60S ribosomal protein L10a	7	7	1.54076	1.63011	1.64555	1.84779
RPL32	P62910	60S ribosomal protein L32	3	3	-0.877136	0.227098	0.19299	-0.387044
RPL11	P62913-2	60S ribosomal protein L11	4	4	1.5074	1.48121	1.75796	1.73838
RPL8	P62917	60S ribosomal protein L8	5	5	1.12278	1.39518	1.63871	1.30067
PPIA	P62937	Peptidyl-prolyl cis-trans isomerase A	14	14	6.34356	6.30948	6.35258	6.41337
FKBP1A	P62942	Peptidyl-prolyl cis-trans isomerase FKBP1A	2	2	0.593908	0.373205	0.314612	0.28324
RPS27A	P62979	Ubiquitin-40S ribosomal protein S27a	8	8	3.78438	3.65401	3.81926	3.61655
GRB2	P62993	Growth factor receptor-bound protein 2	12	12	2.85512	2.82613	2.54073	2.72446
TRA2B	P62995-3	Transformer-2 protein homolog beta	6	6	0.611511	0.558359	0.580019	0.596375
RAC1	P63000	Ras-related C3 botulinum toxin substrate 1	10	6	1.88159	1.65451	1.66828	1.66569
AP2B1	P63010-2	AP-2 complex subunit beta	24	9	1.12543	1.11251	1.04712	0.933193
VAMP3	Q15836	Vesicle-associated membrane protein 3	2	2	-0.905984	-0.599124	-1.36813	-0.711354
GNAS	P63092-3	Guanine nucleotide-binding protein G(s) subunit alpha isoforms short	6	5	-0.45543	-0.86895	-0.668141	-0.522514
PPP3R1	P63098	Calcineurin subunit B type 1	3	3	0	0.307922	-0.279966	-0.285415
YWHAZ	P63104	14-3-3 protein zeta/delta	24	17	6.81994	6.70705	6.65148	6.73832
PPP2R2A	P63151	Serine/threonine-protein phosphatase 2A 55 kDa regulatory subunit B alpha isoform	5	5	-0.607155	-1.22063	-0.871098	-0.957519
RPL38	P63173	60S ribosomal protein L38	3	3	-1.06123	-1.3186	-0.864816	-1.20263
SKP1	P63208	S-phase kinase-associated protein 1	5	5	-0.58989	-0.348805	-0.517226	-0.425875
RPS21	P63220	40S ribosomal protein S21	6	6	1.31592	1.03674	0.83822	1.37
EIF5A	P63241	Eukaryotic translation initiation factor 5A-1	11	11	2.8456	2.93902	2.82431	2.8203
GNB2L1	P63244	Guanine nucleotide-binding protein subunit beta-2-like 1	14	14	2.26119	2.35214	2.36853	2.30916
UBE2I	P63279	SUMO-conjugating enzyme UBC9	6	6	1.39345	1.57423	1.43748	1.60387
PPP2CA	P67775	Serine/threonine-protein phosphatase 2A catalytic subunit alpha isoform	10	10	1.28833	1.05122	1.21288	1.14542
SEC11A	P67812-4	Signal peptidase complex catalytic subunit SEC11A	5	5	-0.0748908	0.177603	0.0616302	0.0497013
CSNK2B	P67870	Casein kinase II subunit beta	3	3	-1.16772	-1.66066	-1.25745	-0.918548
TPM4	P67936	Tropomyosin alpha-4 chain	29	8	7.60261	7.49424	7.43344	7.5154
TPM4	P67936-2	Tropomyosin alpha-4 chain	25	3	1.43518	1.06095	1.3513	0.879328
UBE2L3	P68036	Ubiquitin-conjugating enzyme E2 L3	8	8	2.77032	2.52849	2.61239	2.60222
EEF1A1P5	Q5VTE0	Putative elongation factor 1-alpha-like 3	18	18	5.20464	5.26507	5.45474	5.28352
TUBA4A	P68366-2	Tubulin alpha-4A chain	26	7	4.74382	4.48933	4.33305	4.7421
TUBB4B	P68371	Tubulin beta-4B chain	23	3	2.13509	2.27061	2.09559	2.31701
CSNK2A1	P68400	Casein kinase II subunit alpha	3	3	-2.22308	-2.49148	-3.0197	-2.32701
PAFAH1B2	P68402	Platelet-activating factor acetylhydrolase IB subunit beta	2	2	-0.33897	-0.579836	-1.23197	-0.342375
HBB	P68871	Hemoglobin subunit beta	15	8	7.38773	7.4114	5.50206	6.46432
NOMO2	Q5JPE7-2	Nodal modulator 2	5	5	-3.24034	-2.74923	-3.14157	-2.86735
HBA1	P69905	Hemoglobin subunit alpha	11	11	7.34938	7.27791	5.36892	6.28329
SIRPB1	Q5TFQ8	Signal-regulatory protein beta-1 isoform 3	3	3	-1.51643	-1.55565	-1.83609	-1.58243
EIF4G2	P78344-2	Eukaryotic translation initiation factor 4 gamma 2	10	10	0.71181	0.595117	0.910459	0.846421
GTF2I	P78347-2	General transcription factor II-I	5	5	-1.88069	-1.64135	-1.72528	-1.56254
CCT2	P78371	T-complex protein 1 subunit beta	29	29	3.62171	3.62038	3.54429	3.58813
RAE1	P78406	mRNA export factor	2	2	-1.06226	-1.67685	-1.44416	-1.48311
GSTO1	P78417	Glutathione S-transferase omega-1	15	15	4.93234	4.72517	4.74274	4.72095
PRKDC	P78527	DNA-dependent protein kinase catalytic subunit	42	42	2.10216	2.20881	2.51271	2.24513
BLOC1S1	P78537-2	Biogenesis of lysosome-related organelles complex 1 subunit 1	2	2	-2.55896	-1.81606	-2.52145	-2.42751
MAP1A	P78559-2	Microtubule-associated protein 1A	2	2	-2.62973	-3.6939	-3.31996	-2.7414
IFI35	P80217	Interferon-induced 35 kDa protein	4	4	-2.19581	-2.12538	-1.63225	-2.17062
NUCB2	P80303-2	Nucleobindin-2	4	4	-0.496104	-0.84773	-0.618091	-0.537948
S100A12	P80511	Protein S100-A12	5	5	2.18346	1.84335	2.19007	1.96175
BASP1	P80723	Brain acid soluble protein 1	3	3	-0.929288	-1.32926	-1.20077	-1.21651
MRPS36	P82909	28S ribosomal protein S36, mitochondrial	3	3	-0.206504	0.0835588	-0.0385406	-0.0544478
SARNP	P82979	SAP domain-containing ribonucleoprotein	4	4	-0.00698257	-0.106765	0.0132602	-0.0557033
LACTB	P83111	Serine beta-lactamase-like protein LACTB, mitochondrial	2	2	-2.94565	-3.71851	-2.8084	-2.7518
RPL24	P83731	60S ribosomal protein L24	2	2	-1.51801	-0.81918	-1.15445	-0.723077
CBX1	P83916	Chromobox protein homolog 1	3	2	-3.12505	-3.27823	-2.54215	-2.95883
ARF1	P84077	ADP-ribosylation factor 1	11	6	3.61433	3.50306	3.50926	3.54287
ARF5	P84085	ADP-ribosylation factor 5	10	5	0.694204	0.630069	0.475366	0.600455
ERH	P84090	Enhancer of rudimentary homolog	3	3	-0.6308	-0.41855	-0.339464	-0.467333
RHOG	P84095	Rho-related GTP-binding protein RhoG	11	10	1.33146	1.5463	1.75007	1.48871
RPL19	P84098	60S ribosomal protein L19	2	2	-1.25826	-0.710016	-0.633708	-1.28107
SRSF3	P84103-2	Serine/arginine-rich splicing factor 3	4	3	0.83038	1.27803	1.09019	1.09651
H3F3A	P84243	Histone H3.3	8	3	7.68145	8.06686	8.07131	7.81239
CCZ1	P86791	Vacuolar fusion protein CCZ1 homolog	2	2	-3.02391	-2.94725	-2.69164	-2.87835
DAB2	P98082-2	Disabled homolog 2	2	2	-1.09809	-0.925717	-1.3643	-1.43042
ARHGAP4	P98171	Rho GTPase-activating protein 4	10	10	-0.00251639	-0.0853928	-0.0591767	-0.359437
CYCS	P99999	Cytochrome c	8	8	2.56479	2.54251	2.51317	2.6142
MPP1	Q00013-2	55 kDa erythrocyte membrane protein	14	14	1.57529	1.57379	1.42321	1.66612
TFAM	Q00059	Transcription factor A, mitochondrial	2	2	-1.13312	-1.09093	-0.761497	-1.13856
PITPNA	Q00169	Phosphatidylinositol transfer protein alpha isoform	4	3	-0.826553	-0.905926	-0.886302	-0.98945
SLC25A3	Q00325-2	Phosphate carrier protein, mitochondrial	11	11	2.72401	2.70769	2.88546	2.75441
CDK3	Q00526	Cyclin-dependent kinase 3	3	3	0.937719	0.707734	0.694138	0.993133
PURA	Q00577	Transcriptional activator protein Pur-alpha	4	4	0.755663	0.722499	0.82076	1.01146
CLTC	Q00610-2	Clathrin heavy chain 1	79	79	5.25619	5.20645	5.18065	5.05433
FKBP3	Q00688	Peptidyl-prolyl cis-trans isomerase FKBP3	4	4	1.45423	1.26071	1.38362	0.996493
PLCB2	Q00722-3	1-phosphatidylinositol 4,5-bisphosphate phosphodiesterase beta-2	6	5	-0.499127	-0.286994	-0.378592	-0.373414
REEP5	Q00765	Receptor expression-enhancing protein 5	6	6	0.932046	0.885708	0.88738	1.05567
SORD	Q00796	Sorbitol dehydrogenase	2	2	-2.03474	-2.39023	-2.20163	-1.87206
HNRNPU	Q00839-2	Heterogeneous nuclear ribonucleoprotein U	24	24	3.71294	3.94354	3.97656	3.96531
SPTBN1	Q01082	Spectrin beta chain, non-erythrocytic 1	61	55	3.69346	3.68883	3.70701	3.67243
SET	Q01105-3	Protein SET	5	5	1.21708	1.14775	1.28547	1.31139
SRSF2	Q01130	Serine/arginine-rich splicing factor 2	3	3	-0.835928	-0.338424	-0.407192	-0.5686
GALK2	Q01415-2	N-acetylgalactosamine kinase	2	2	-4.5342	-4.92391	-4.76958	-4.00392
AMPD3	Q01432-3	AMP deaminase 3	2	2	-1.15025	-1.13846	-1.27188	-0.633676
AMPD2	Q01433-2	AMP deaminase 2	17	17	2.083	2.02548	2.00363	1.9805
FABP5	Q01469	Fatty acid-binding protein, epidermal	5	5	0.427435	0.164724	0.10999	0.244869
PFKP	Q01813	ATP-dependent 6-phosphofructokinase, platelet type	29	25	3.56064	3.37167	3.20924	3.24561
EWSR1	Q01844-2	RNA-binding protein EWS	2	2	-1.25937	-0.849169	-0.581571	-0.790417
PLCB3	Q01970-2	1-phosphatidylinositol 4,5-bisphosphate phosphodiesterase beta-3	4	4	-3.25627	-4.07886	-3.27177	-2.70404
NAAA	Q02083	N-acylethanolamine-hydrolyzing acid amidase	4	4	-1.13394	-1.44231	-1.10865	-1.17321
GUCY1A3	Q02108-2	Guanylate cyclase soluble subunit alpha-3	8	8	0.330394	0.405185	0.0434144	0.173685
GUCY1B3	Q02153-2	Guanylate cyclase soluble subunit beta-1	10	10	0.0737205	-0.369794	0.0712696	-0.298
OGDH	Q02218	2-oxoglutarate dehydrogenase, mitochondrial	16	16	1.54738	1.59699	1.49498	1.62969
ALDH6A1	Q02252-2	Methylmalonate-semialdehyde dehydrogenase [acylating], mitochondrial	4	4	-0.287092	-0.241032	-0.379102	0.13279
RPL18A	Q02543	60S ribosomal protein L18a	5	5	0.633504	0.501778	0.621069	0.4494
MAP2K1	Q02750	Dual specificity mitogen-activated protein kinase kinase 1	8	4	0.916189	0.68502	0.969265	0.585482
FKBP4	Q02790	Peptidyl-prolyl cis-trans isomerase FKBP4	3	3	-3.78899	-4.37817	-4.77353	-4.31931
NUCB1	Q02818	Nucleobindin-1	8	8	-0.630486	-0.700476	-0.372706	-0.626717
RPL6	Q02878	60S ribosomal protein L6	7	7	0.658225	1.11478	1.12623	0.457921
TOP2B	Q02880-2	DNA topoisomerase 2-beta	10	10	0.315848	0.238535	0.28265	0.349847
SLC25A11	Q02978	Mitochondrial 2-oxoglutarate/malate carrier protein	9	9	0.956006	1.31495	1.10371	1.07651
KMT2A	Q03164-2	Histone-lysine N-methyltransferase 2A	2	2	-2.86671	-2.5916	-3.02627	-2.14996
LMNB2	Q03252	Lamin-B2	26	22	2.8377	2.92861	2.85019	2.95331
TAP1	Q03518	Antigen peptide transporter 1	5	5	-1.20584	-1.25612	-1.21966	-0.863959
TAP2	Q03519	Antigen peptide transporter 2	3	3	-1.47554	-1.54217	-2.21101	-2.25758
RELA	Q04206-2	Transcription factor p65	2	2	-1.385	-1.65369	-1.23547	-1.25669
GBE1	Q04446	1,4-alpha-glucan-branching enzyme	7	7	-0.0745562	-0.116845	-0.175541	-0.0590396
EIF4G1	Q04637-6	Eukaryotic translation initiation factor 4 gamma 1	13	12	1.4807	1.60722	1.48223	1.47312
PRKCQ	Q04759	Protein kinase C theta type	5	3	-1.89476	-1.45964	-2.1241	-2.33896
GLO1	Q04760-2	Lactoylglutathione lyase	6	6	1.60949	1.56994	1.54942	1.5623
SSBP1	Q04837	Single-stranded DNA-binding protein, mitochondrial	4	4	0.51157	0.544451	0.295226	0.561424
YWHAH	Q04917	14-3-3 protein eta	19	15	3.3929	3.23161	3.22956	3.27031
PLP2	Q04941	Proteolipid protein 2	2	2	-1.98196	-1.94333	-2.04884	-1.57092
UBE3A	Q05086-2	Ubiquitin-protein ligase E3A	2	2	-3.08282	-2.44878	-2.58362	-2.52351
DNM1	Q05193-3	Dynamin-1	14	5	0.21987	0.497786	0.416079	0.247684
PTPN12	Q05209	Tyrosine-protein phosphatase non-receptor type 12	14	14	1.06565	1.07723	1.09019	1.09877
CLC	Q05315	Galectin-10	2	2	-1.46366	-1.24561	-0.701807	-2.41668
PTK2	Q05397-7	Focal adhesion kinase 1	4	4	-1.72352	-1.69322	-1.82224	-1.53137
SRSF11	Q05519-2	Serine/arginine-rich splicing factor 11	2	2	-1.4163	-2.09947	-1.65499	-2.03057
PRKCD	Q05655	Protein kinase C delta type	18	16	2.19752	2.23443	2.15762	2.08484
CALD1	Q05682-5	Caldesmon	25	25	4.38299	4.37075	4.18938	4.4991
RNASEL	Q05823-2	2-5A-dependent ribonuclease	2	2	-2.04597	-2.15876	-1.94881	-1.82342
PTPN11	Q06124	Tyrosine-protein phosphatase non-receptor type 11	8	8	0.237058	0.103902	0.300913	-0.0180457
BTK	Q06187	Tyrosine-protein kinase BTK	21	21	2.88316	2.76963	2.65166	2.68826
GFPT1	Q06210-2	Glutamine--fructose-6-phosphate aminotransferase [isomerizing] 1	5	5	-1.82185	-1.8598	-1.59629	-1.8868
PSME1	Q06323	Proteasome activator complex subunit 1	15	15	3.38559	3.64253	3.49563	3.5397
GABPA	Q06546	GA-binding protein alpha chain	2	2	-2.18878	-2.83304	-2.69548	-2.87824
FMR1	Q06787-11	Fragile X mental retardation protein 1	2	2	-2.00298	-1.59419	-2.21779	-2.3436
PRDX1	Q06830	Peroxiredoxin-1	12	9	3.99489	3.93533	3.96836	4.03856
RPL18	Q07020-2	60S ribosomal protein L18	4	4	-0.56519	-0.232974	-0.0148801	-0.360721
C1QBP	Q07021	Complement component 1 Q subcomponent-binding protein, mitochondrial	5	5	0.57411	0.398756	0.561087	0.284629
CKAP4	Q07065	Cytoskeleton-associated protein 4	9	9	-0.108591	0.0284948	0.443387	0.0316311
KHDRBS1	Q07666	KH domain-containing, RNA-binding, signal transduction-associated protein 1	4	2	0.00930622	-0.20689	0.0765141	-0.0419793
BAX	Q07812-5	Apoptosis regulator BAX	4	4	-0.988967	-0.691773	-0.523556	-0.65274
BCL2L1	Q07817-2	Bcl-2-like protein 1	2	2	-1.54788	-1.70821	-1.68888	-1.48448
KLC1	Q07866-8	Kinesin light chain 1	8	8	0.217735	0.179891	0.128591	0.160695
SRSF1	Q07955	Serine/arginine-rich splicing factor 1	10	9	1.82884	1.88987	1.87504	1.80295
ARHGAP1	Q07960	Rho GTPase-activating protein 1	22	22	3.13369	2.97413	2.88674	2.89281
PPP3CA	Q08209-3	Serine/threonine-protein phosphatase 2B catalytic subunit alpha isoform	7	3	0.342062	0.584396	0.376688	0.115937
DHX9	Q08211	ATP-dependent RNA helicase A	23	23	1.90738	2.24063	2.16296	2.10137
CRYZ	Q08257	Quinone oxidoreductase	7	7	1.08454	1.09436	1.41762	0.959088
GOLGA3	Q08378-4	Golgin subfamily A member 3	3	2	-2.96222	-3.15514	-2.68036	-3.03443
LGALS3BP	Q08380	Galectin-3-binding protein	2	2	-2.53289	-2.44586	-3.34381	-2.86341
DMTN	Q08495-4	Dematin	10	10	1.22771	1.26601	1.07525	1.27107
HDHD1	Q08623	Pseudouridine-5-phosphatase	3	3	-3.11682	-3.42503	-3.23445	-2.99737
CD47	Q08722-3	Leukocyte surface antigen CD47	4	4	1.99967	1.84135	1.79833	1.96975
PPID	Q08752	Peptidyl-prolyl cis-trans isomerase D	5	4	-0.622265	-0.662229	-0.623622	-0.512814
SSRP1	Q08945	FACT complex subunit SSRP1	9	8	0.365186	0.42232	0.52108	0.46107
SLFN5	Q08AF3	Schlafen family member 5	7	7	0.0415927	0.152603	0.0225929	-0.0508093
NSUN2	Q08J23	tRNA (cytosine(34)-C(5))-methyltransferase	2	2	-1.76759	-1.61375	-1.80813	-1.94678
RBBP4	Q09028-3	Histone-binding protein RBBP4	5	3	-0.199848	0.0206096	0.0186429	-0.0277939
AHNAK	Q09666	Neuroblast differentiation-associated protein AHNAK	153	153	5.87235	5.86147	5.92681	5.96668
APOBR	Q0VD83	Apolipoprotein B receptor	10	10	-0.587453	-0.911751	-0.582865	-0.820774
NEXN	Q0ZGT2-4	Nexilin	14	14	2.97177	2.88024	2.77131	2.92216
AP1B1	Q10567-3	AP-1 complex subunit beta-1	28	13	3.10608	3.04982	2.92736	2.96817
BST1	Q10588	ADP-ribosyl cyclase/cyclic ADP-ribose hydrolase 2	4	4	-1.1885	-1.19242	-1.19811	-1.4349
PMPCA	Q10713	Mitochondrial-processing peptidase subunit alpha	3	3	-1.60267	-1.19016	-1.31583	-1.41831
NUP160	Q12769	Nuclear pore complex protein Nup160	2	2	-3.59056	-3.36584	-3.296	-3.52549
ASPH	Q12797-10	Aspartyl/asparaginyl beta-hydroxylase	3	3	-3.30579	-3.33256	-4.12691	-2.7309
AKAP13	Q12802-4	A-kinase anchor protein 13	2	2	-2.43627	-2.36818	-1.93959	-1.88689
EFEMP1	Q12805-5	EGF-containing fibulin-like extracellular matrix protein 1	2	2	-2.40382	-2.63646	-2.34335	-3.02601
FSTL1	Q12841	Follistatin-related protein 1	4	4	-0.373887	-0.901139	-0.711985	-0.675668
STX4	Q12846	Syntaxin-4	4	4	-0.314702	-0.908144	-0.425155	-0.71124
MAP4K2	Q12851-2	Mitogen-activated protein kinase kinase kinase kinase 2	2	2	-4.15019	-3.95102	-3.27868	-3.52603
SF3A3	Q12874	Splicing factor 3A subunit 3	4	4	-1.02253	-1.14269	-1.03632	-0.96133
DPYD	Q12882	Dihydropyrimidine dehydrogenase [NADP(+)]	5	5	-0.462029	-0.64718	-0.319738	-0.485112
AIMP1	Q12904	Aminoacyl tRNA synthase complex-interacting multifunctional protein 1	3	3	-2.20261	-2.14835	-1.94378	-1.95293
ILF2	Q12905	Interleukin enhancer-binding factor 2	9	9	1.52152	1.66187	1.43975	1.62932
ILF3	Q12906-5	Interleukin enhancer-binding factor 3	17	17	2.32067	2.36259	2.41508	2.30939
LMAN2	Q12907	Vesicular integral-membrane protein VIP36	7	7	0.753628	0.924723	1.00899	0.926525
PTPRJ	Q12913	Receptor-type tyrosine-protein phosphatase eta	16	16	2.13856	2.15507	2.02376	2.08933
TRAP1	Q12931-2	Heat shock protein 75 kDa, mitochondrial	3	3	-1.31438	-1.17419	-1.31022	-1.21391
PTP4A2	Q12974	Protein tyrosine phosphatase type IVA 2	5	5	0.448749	0.0452023	0.224026	0.43724
BNIP2	Q12982	BCL2/adenovirus E1B 19 kDa protein-interacting protein 2	3	3	-1.73034	-1.54058	-1.9347	-1.00974
ECH1	Q13011	Delta(3,5)-Delta(2,4)-dienoyl-CoA isomerase, mitochondrial	9	9	1.40818	1.47276	1.54796	1.3389
STK4	Q13043	Serine/threonine-protein kinase 4	11	7	1.18117	1.13217	1.23305	1.04284
FLII	Q13045-2	Protein flightless-1 homolog	25	25	2.3794	2.38906	2.1991	2.37488
COASY	Q13057	Bifunctional coenzyme A synthase	4	4	-1.71836	-1.32324	-2.00544	-1.47152
LCP2	Q13094	Lymphocyte cytosolic protein 2	15	15	2.52564	2.43501	2.55735	2.54959
GPS1	Q13098-5	COP9 signalosome complex subunit 1	4	4	-1.31611	-1.30138	-1.14667	-1.29516
USP4	Q13107-2	Ubiquitin carboxyl-terminal hydrolase 4	3	2	-2.5468	-2.4741	-2.70558	-2.52067
MTAP	Q13126-4	S-methyl-5-thioadenosine phosphorylase	5	5	-0.436867	-0.379114	-0.582948	-0.272912
TARDBP	Q13148	TAR DNA-binding protein 43	5	5	0.279303	0.0207377	0.112244	0.319978
HNRNPA0	Q13151	Heterogeneous nuclear ribonucleoprotein A0	8	8	2.13986	2.50672	2.29883	2.50294
AIMP2	Q13155-2	Aminoacyl tRNA synthase complex-interacting multifunctional protein 2	3	3	-0.782113	-0.605871	-1.01334	-1.09902
PRDX4	Q13162	Peroxiredoxin-4	9	7	1.38486	1.55289	1.4428	1.28637
PAK2	Q13177	Serine/threonine-protein kinase PAK 2	14	12	2.44667	2.46188	2.50979	2.50923
CBX3	Q13185	Chromobox protein homolog 3	8	7	2.95734	3.10679	3.0819	3.04415
PSMD2	Q13200	26S proteasome non-ATPase regulatory subunit 2	18	18	1.34219	1.36217	1.34931	1.26992
MMRN1	Q13201	Multimerin-1	45	45	5.49302	5.36562	5.36518	5.48785
DNAJC3	Q13217	DnaJ homolog subfamily C member 3	3	3	-0.595607	-0.711114	-0.497922	-0.544386
SRSF9	Q13242	Serine/arginine-rich splicing factor 9	5	4	-1.30805	-0.881857	-0.9985	-1.14273
SRSF6	Q13247	Serine/arginine-rich splicing factor 6	5	3	0.907525	1.27789	0.97337	1.07026
TRIM28	Q13263-2	Transcription intermediary factor 1-beta	11	11	0.930064	1.09656	1.06017	1.16459
G3BP1	Q13283	Ras GTPase-activating protein-binding protein 1	2	2	-2.13933	-1.57718	-2.22233	-1.94669
NMI	Q13287	N-myc-interactor	2	2	-2.9984	-2.77355	-2.57932	-2.75777
KCNAB2	Q13303-4	Voltage-gated potassium channel subunit beta-2	8	8	0.656468	0.955639	1.03304	0.994177
ATM	Q13315	Serine-protein kinase ATM	2	2	-3.53328	-3.98177	-3.71361	-3.51471
EIF3I	Q13347	Eukaryotic translation initiation factor 3 subunit I	9	9	1.06054	1.24538	1.26491	1.35962
CTBP1	Q13363-2	C-terminal-binding protein 1	3	3	-0.694947	-0.0855964	-0.0535814	-0.188794
UBE2V1	Q13404-8	Ubiquitin-conjugating enzyme E2 variant 1	7	2	1.86714	1.88633	1.92113	1.88772
MRPL49	Q13405	39S ribosomal protein L49, mitochondrial	2	2	-3.16997	-3.12828	-3.14986	-2.41568
ILK	Q13418	Integrin-linked protein kinase	21	21	5.69328	5.48523	5.40579	5.57578
NNT	Q13423	NAD(P) transhydrogenase, mitochondrial	30	30	3.41255	3.4626	3.45147	3.3517
TCOF1	Q13428-2	Treacle protein	2	2	-2.40611	-2.61853	-3.20535	-2.32431
SF3B2	Q13435	Splicing factor 3B subunit 2	6	6	0.547098	0.299207	0.808754	0.773114
PDAP1	Q13442	28 kDa heat- and acid-stable phosphoprotein	2	2	-1.1672	-0.943138	-0.656457	-1.00084
FKBP5	Q13451	Peptidyl-prolyl cis-trans isomerase FKBP5	4	4	0.139918	0.435735	0.145877	0.0946537
MYO9B	Q13459-2	Unconventional myosin-IXb	6	6	0.109733	0.0557576	-0.13147	0.0275848
ROCK1	Q13464	Rho-associated protein kinase 1	17	14	0.72582	0.730629	0.743242	0.794731
TCIRG1	Q13488	V-type proton ATPase 116 kDa subunit a isoform 3	2	2	-2.73127	-1.98723	-2.92081	-2.00382
PICALM	Q13492-3	Phosphatidylinositol-binding clathrin assembly protein	7	7	-0.775407	-1.04031	-1.20572	-1.21635
ASAH1	Q13510-2	Acid ceramidase	12	12	0.992215	1.15533	0.876144	0.947757
PIN1	Q13526	Peptidyl-prolyl cis-trans isomerase NIMA-interacting 1	2	2	-3.78064	-3.61499	-4.07438	-3.15438
RIPK1	Q13546	Receptor-interacting serine/threonine-protein kinase 1	3	3	-4.44848	-4.29982	-4.44238	-4.43149
HDAC1	Q13547	Histone deacetylase 1	6	6	-0.236713	-0.0570046	0.0916246	0.190018
CAMK2G	Q13555-10	Calcium/calmodulin-dependent protein kinase type II subunit gamma	6	4	-1.82041	-1.84315	-1.49679	-1.42721
CAMK2D	Q13557	Calcium/calmodulin-dependent protein kinase type II subunit delta	7	5	-0.17411	0	0.0866652	0.132663
DCTN2	Q13561	Dynactin subunit 2	15	15	2.35582	2.49142	2.25487	2.465
NAE1	Q13564-3	NEDD8-activating enzyme E1 regulatory subunit	4	4	-1.73932	-1.6221	-1.49966	-1.53855
DGKZ	Q13574-6	Diacylglycerol kinase zeta	2	2	-3.51712	-3.59522	-3.74525	-4.01953
IQGAP2	Q13576	Ras GTPase-activating-like protein IQGAP2	61	60	4.09297	3.99852	3.90673	3.97092
STIM1	Q13586	Stromal interaction molecule 1	15	15	2.34063	2.24007	2.14088	2.18659
SNX1	Q13596-2	Sorting nexin-1	6	4	-2.32428	-2.656	-2.70234	-2.42359
CUL2	Q13617	Cullin-2	5	5	-1.25155	-1.21023	-1.29995	-1.43206
CUL3	Q13618	Cullin-3	6	6	-0.447873	-0.720303	-0.577109	-0.925664
TSTA3	Q13630	GDP-L-fucose synthase	2	2	-1.48273	-1.16375	-1.36197	-1.04933
RAB31	Q13636	Ras-related protein Rab-31	3	3	-2.38144	-2.24783	-2.02234	-1.87575
RAB32	Q13637	Ras-related protein Rab-32	12	10	1.98294	1.88925	1.77604	1.82493
FHL1	Q13642-1	Four and a half LIM domains protein 1	17	17	3.51527	3.17572	3.376	3.24929
MOGS	Q13724-2	Mannosyl-oligosaccharide glucosidase	10	10	-0.179436	-0.191596	-0.360247	-0.280547
SPTAN1	Q13813-3	Spectrin alpha chain, non-erythrocytic 1	57	57	3.75131	3.78921	3.75808	3.70388
DDX39B	Q13838	Spliceosome RNA helicase DDX39B	13	5	2.37602	2.49019	2.57058	2.58014
BLMH	Q13867	Bleomycin hydrolase	10	10	0.803966	0.870647	0.904806	0.906945
SNTB1	Q13884	Beta-1-syntrophin	12	12	0.325055	0.41638	0.432059	0.357407
PRKG1	Q13976-2	cGMP-dependent protein kinase 1	15	15	1.46294	1.50096	1.1917	1.33808
IL16	Q14005-3	Pro-interleukin-16	7	7	1.28573	1.31586	1.29029	1.35332
CKAP5	Q14008-2	Cytoskeleton-associated protein 5	28	28	2.11968	2.08721	2.05522	1.99464
CIRBP	Q14011	Cold-inducible RNA-binding protein	2	2	-1.07575	-1.25428	-1.3486	-1.43079
CAMK1	Q14012	Calcium/calmodulin-dependent protein kinase type 1	13	13	1.62237	1.29514	1.40254	1.47411
COTL1	Q14019	Coactosin-like protein	14	14	4.72078	4.68911	4.6726	4.70947
HNRNPD	Q14103-3	Heterogeneous nuclear ribonucleoprotein D0	14	2	3.0919	3.36664	3.08995	3.4109
NID2	Q14112-2	Nidogen-2	4	3	-1.4194	-1.41756	-1.69941	-1.52671
DAG1	Q14118	Dystroglycan	2	2	-1.69657	-1.778	-1.75789	-1.36923
UBE4A	Q14139	Ubiquitin conjugation factor E4 A	2	2	-3.32107	-3.64727	-3.77682	-3.22779
2006-09-01	Q14141-2	Septin-6	16	9	3.08731	3.03145	3.06698	2.98453
EIF3A	Q14152-2	Eukaryotic translation initiation factor 3 subunit A	18	18	1.35182	1.37896	1.45483	1.27698
ARHGEF7	Q14155-1	Rho guanine nucleotide exchange factor 7	6	4	-0.803579	-0.871112	-0.524038	-0.392775
GIT2	Q14161-11	ARF GTPase-activating protein GIT2	2	2	-2.48688	-3.46291	-3.27352	-2.72553
MLEC	Q14165	Malectin	9	9	1.26465	1.20097	1.0167	0.951941
TTLL12	Q14166	Tubulin--tyrosine ligase-like protein 12	5	5	-1.1328	-0.939699	-1.20865	-1.44136
DCTN1	Q14203-3	Dynactin subunit 1	26	26	2.56819	2.53566	2.452	2.65796
DYNC1H1	Q14204	Cytoplasmic dynein 1 heavy chain 1	56	56	2.66682	2.60237	2.74594	2.46064
EIF2B1	Q14232-2	Translation initiation factor eIF-2B subunit alpha	3	2	-0.629411	-0.545047	-0.845583	-0.483777
EIF4A2	Q14240	Eukaryotic initiation factor 4A-II	11	2	-0.586845	-0.249059	-0.159375	-0.158224
CTTN	Q14247-3	Src substrate cortactin	20	20	3.25711	3.43415	3.06415	3.64399
FLOT2	Q14254	Flotillin-2	15	15	0.931864	0.759787	0.772698	1.10801
RCN2	Q14257	Reticulocalbin-2	2	2	-5.0094	-2.9757	-4.67099	-5.29497
TRIM25	Q14258	E3 ubiquitin/ISG15 ligase TRIM25	6	6	-0.0139984	0.312104	0.0378878	0.329395
PTK2B	Q14289-2	Protein-tyrosine kinase 2-beta	11	11	0.768713	0.521215	0.519483	0.650614
FKBP8	Q14318-2	Peptidyl-prolyl cis-trans isomerase FKBP8	2	2	-2.34308	-2.48999	-2.59851	-2.16798
GNA13	Q14344	Guanine nucleotide-binding protein subunit alpha-13	11	11	1.67031	1.70545	1.66912	1.54844
GK2	Q14410	Glycerol kinase 2	4	2	-2.87304	-2.46814	-2.17277	-2.5349
PDE3A	Q14432	cGMP-inhibited 3,5-cyclic phosphodiesterase A	7	7	-0.268859	-0.724841	-1.10835	-0.72801
CAPRIN1	Q14444-2	Caprin-1	3	3	-1.2778	-0.975163	-1.0645	-0.640995
RBM39	Q14498-3	RNA-binding protein 39	5	5	-0.352976	-0.395793	-0.266975	-0.307036
PDIA5	Q14554	Protein disulfide-isomerase A5	13	13	1.75866	1.78878	1.68147	1.74978
PRPSAP1	Q14558	Phosphoribosyl pyrophosphate synthase-associated protein 1	4	2	-4.61067	-3.89531	-4.78331	-4.72409
ITPR2	Q14571	Inositol 1,4,5-trisphosphate receptor type 2	5	4	-0.583632	-0.664811	-0.585626	-0.739638
ITIH4	Q14624-4	Inter-alpha-trypsin inhibitor heavy chain H4	4	4	-2.42012	-2.33324	-2.73133	-2.14996
ITPR1	Q14643-4	Inositol 1,4,5-trisphosphate receptor type 1	16	15	0.69158	0.793034	0.76876	0.764023
RASA3	Q14644	Ras GTPase-activating protein 3	29	29	2.85019	2.76905	2.67966	2.80951
CLINT1	Q14677	Clathrin interactor 1	8	8	1.7188	1.4243	1.58275	1.61293
SMC1A	Q14683	Structural maintenance of chromosomes protein 1A	7	7	0.389268	0.511188	0.378889	0.618697
MESDC2	Q14696	LDLR chaperone MESD	4	4	0.635717	0.550581	0.292847	0.693853
GANAB	Q14697	Neutral alpha-glucosidase AB	39	39	4.13516	3.99156	4.11308	4.00467
LBR	Q14739	Lamin-B receptor	6	6	0.334225	0.610551	0.495963	0.410621
PTPRCAP	Q14761	Protein tyrosine phosphatase receptor type C-associated protein	2	2	-2.29438	-1.66614	-1.68378	-1.6391
MVP	Q14764	Major vault protein	25	25	1.94875	1.96757	1.95861	2.03841
LTBP1	Q14766	Latent-transforming growth factor beta-binding protein 1	32	32	4.21938	4.25721	4.0858	4.24584
GOLGB1	Q14789-4	Golgin subfamily B member 1	3	3	-3.85527	-3.63373	-3.10847	-3.53145
CASP8	Q14790-3	Caspase-8	2	2	-2.66372	-2.31802	-2.81717	-3.35063
CHD4	Q14839	Chromodomain-helicase-DNA-binding protein 4	6	6	-1.11437	-1.14156	-0.900369	-1.26841
LASP1	Q14847	LIM and SH3 domain protein 1	12	12	3.24668	3.45384	3.12992	3.58089
KPNB1	Q14974	Importin subunit beta-1	27	27	2.94888	2.84258	2.96642	2.82966
NOLC1	Q14978	Nucleolar and coiled-body phosphoprotein 1	4	4	-0.815351	-0.607234	-0.825611	-0.729671
NUMA1	Q14980-2	Nuclear mitotic apparatus protein 1	24	24	1.15188	1.43291	1.40395	1.3923
SLMAP	Q14BN4	Sarcolemmal membrane-associated protein	8	8	0.899815	0.63971	0.780543	0.773791
GAPVD1	Q14C86-3	GTPase-activating protein and VPS9 domain-containing protein 1	3	3	-1.38978	-1.41696	-1.84821	-1.29247
SPCS2	Q15005	Signal peptidase complex subunit 2	6	6	1.3624	1.47605	1.42381	1.29392
EMC2	Q15006	ER membrane protein complex subunit 2	2	2	-2.9859	-3.37161	-3.30922	-3.16804
PSMD6	Q15008	26S proteasome non-ATPase regulatory subunit 6	11	11	0.522044	0.466199	0.30065	0.469841
FAM175B	Q15018	BRISC complex subunit Abro1	3	3	-2.55065	-3.42076	-3.12645	-3.17252
2002-09-01	Q15019	Septin-2	12	12	2.11091	2.02725	1.98778	2.01035
SART3	Q15020	Squamous cell carcinoma antigen recognized by T-cells 3	4	4	-1.26298	-1.6695	-1.4344	-1.54025
EXOSC7	Q15024	Exosome complex component RRP42	2	2	-2.1433	-2.25695	-2.29362	-2.0142
ACAP1	Q15027	Arf-GAP with coiled-coil, ANK repeat and PH domain-containing protein 1	5	4	-0.936087	-0.950104	-0.959412	-0.777013
EFTUD2	Q15029-2	116 kDa U5 small nuclear ribonucleoprotein component	12	11	0.0737756	0.121617	0.170157	0.123835
SNX17	Q15036-2	Sorting nexin-17	3	3	-1.11424	-1.25032	-1.40653	-1.48409
ARL6IP1	Q15041	ADP-ribosylation factor-like protein 6-interacting protein 1	2	2	0.196587	-0.245457	0.0226729	0.45387
RAB3GAP1	Q15042-3	Rab3 GTPase-activating protein catalytic subunit	4	4	-0.677112	-0.56406	-0.765604	-1.02776
KARS	Q15046	Lysine--tRNA ligase	12	12	1.41706	1.20791	1.30801	1.26561
ARHGEF6	Q15052	Rho guanine nucleotide exchange factor 6	4	2	-1.48257	-1.1695	-1.4768	-1.05233
EIF4H	Q15056-2	Eukaryotic translation initiation factor 4H	3	3	-0.18781	-0.217587	0.0270631	-0.346185
ACAP2	Q15057	Arf-GAP with coiled-coil, ANK repeat and PH domain-containing protein 2	4	3	-0.71462	-1.35514	-0.987202	-0.986951
ACOX1	Q15067-3	Peroxisomal acyl-coenzyme A oxidase 1	9	9	-0.792856	-0.961956	-0.877456	-1.02467
EEA1	Q15075	Early endosome antigen 1	6	6	-0.961917	-0.526327	-0.867295	-0.822299
NCF4	Q15080	Neutrophil cytosol factor 4	3	3	-2.98806	-2.94987	-2.6779	-2.75509
PDIA6	Q15084-3	Protein disulfide-isomerase A6	18	18	3.37002	3.25857	3.13481	3.11567
PAFAH1B3	Q15102	Platelet-activating factor acetylhydrolase IB subunit gamma	5	5	-0.543645	-0.852919	-0.295857	-0.686878
PDK1	Q15118	[Pyruvate dehydrogenase (acetyl-transferring)] kinase isozyme 1, mitochondrial	3	3	-2.39983	-2.99293	-2.83826	-2.51798
PDK3	Q15120	[Pyruvate dehydrogenase (acetyl-transferring)] kinase isozyme 3, mitochondrial	2	2	-2.21321	-2.25458	-2.18343	-2.08912
PEA15	Q15121	Astrocytic phosphoprotein PEA-15	4	4	-0.555121	-0.600384	-0.41583	-0.388718
PMVK	Q15126	Phosphomevalonate kinase	5	5	-0.525455	-0.298579	-0.170185	-0.331152
PLEC	Q15149-7	Plectin	164	159	5.29325	5.34587	5.45051	5.34372
PPA1	Q15181	Inorganic pyrophosphatase	4	4	0.771759	0.85972	1.10994	0.711473
PTGES3	Q15185-3	Prostaglandin E synthase 3	3	3	1.04315	1.23794	1.10297	1.20798
STK38	Q15208	Serine/threonine-protein kinase 38	5	5	-0.839136	-0.998428	-0.942431	-0.520675
NONO	Q15233	Non-POU domain-containing octamer-binding protein	11	10	1.552	1.9261	1.64955	1.74244
PPP2R4	Q15257-2	Serine/threonine-protein phosphatase 2A activator	8	8	1.3499	1.20494	1.44309	1.31139
RABEP1	Q15276-2	Rab GTPase-binding effector protein 1	2	2	-1.78548	-2.05405	-2.10624	-2.3467
RASA2	Q15283-2	Ras GTPase-activating protein 2	2	2	-2.55383	-2.21184	-2.47215	-3.33939
RAB35	Q15286	Ras-related protein Rab-35	5	5	0.885097	0.795153	0.911643	0.847834
TMED2	Q15363	Transmembrane emp24 domain-containing protein 2	3	3	-1.08537	-0.590242	-1.36608	-0.752655
PCBP1	Q15365	Poly(rC)-binding protein 1	10	7	2.85091	2.7808	2.87138	2.79577
PCBP2	Q15366-6	Poly(rC)-binding protein 2	10	7	0.964871	0.954363	0.990753	1.00756
TCEB1	Q15369-2	Transcription elongation factor B polypeptide 1	3	3	-0.00735998	-0.0790358	-0.241565	0.143895
TCEB2	Q15370	Transcription elongation factor B polypeptide 2	4	4	1.07293	1.02012	1.00766	1.21107
RHEB	Q15382	GTP-binding protein Rheb	3	3	-0.176428	-0.251834	-0.213712	-0.216189
UBE3C	Q15386	Ubiquitin-protein ligase E3C	2	2	-2.68798	-2.08866	-3.00498	-3.17584
TOMM20	Q15388	Mitochondrial import receptor subunit TOM20 homolog	2	2	-1.53303	-1.79668	-1.4937	-1.53876
SF3B3	Q15393	Splicing factor 3B subunit 3	15	15	1.26873	1.11401	1.18112	1.1835
RSU1	Q15404	Ras suppressor protein 1	18	18	4.79337	4.66904	4.58303	4.71811
RPS6KA1	Q15418-4	Ribosomal protein S6 kinase alpha-1	3	2	-1.8967	-2.86667	-2.69877	-2.75455
SAFB	Q15424-2	Scaffold attachment factor B1	5	3	-0.567461	-0.632882	-0.366878	-0.338781
SF3B4	Q15427	Splicing factor 3B subunit 4	2	2	-0.979342	-1.20005	-0.879956	-0.884866
SF3A2	Q15428	Splicing factor 3A subunit 2	2	2	-3.21739	-2.66777	-2.67813	-3.80578
PPP1R7	Q15435-5	Protein phosphatase 1 regulatory subunit 7	4	4	-1.73246	-2.12902	-1.67834	-1.40996
SEC23A	Q15436	Protein transport protein Sec23A	10	8	-0.397049	-0.423986	-0.543891	-0.415316
SEC23B	Q15437	Protein transport protein Sec23B	4	2	-4.06504	-4.36234	-4.34355	-3.55759
SF3A1	Q15459	Splicing factor 3A subunit 1	5	5	-0.158408	-0.356599	-0.0351586	-0.0254506
MAPRE2	Q15555-5	Microtubule-associated protein RP/EB family member 2	15	13	3.47764	3.32162	3.24041	3.27885
TSN	Q15631	Translin	6	6	0.965166	1.09914	0.996007	0.872656
SF1	Q15637-4	Splicing factor 1	6	6	-0.979856	-0.844453	-0.899748	-0.728049
TRIP10	Q15642-4	Cdc42-interacting protein 4	3	3	-1.27668	-1.12884	-1.36126	-1.43724
MAPRE1	Q15691	Microtubule-associated protein RP/EB family member 1	17	15	3.32086	3.22116	3.27445	3.14181
ELAVL1	Q15717	ELAV-like protein 1	4	4	-0.272872	-0.187261	-0.276563	-0.191925
MYLK	Q15746-9	Myosin light chain kinase, smooth muscle	16	16	3.27966	3.14714	3.17117	3.14711
TAB1	Q15750-2	TGF-beta-activated kinase 1 and MAP3K7-binding protein 1	3	3	-2.14073	-2.3618	-2.2723	-2.43384
CD226	Q15762	CD226 antigen	5	5	0.158963	0.165792	0.092919	0.0843628
RAB30	Q15771	Ras-related protein Rab-30	4	4	-1.88208	-1.94542	-2.28661	-2.53136
TOMM34	Q15785	Mitochondrial import receptor subunit TOM34	2	2	-3.50712	-3.09442	-4.04873	-4.33725
SMAD2	Q15796-2	Mothers against decapentaplegic homolog 2	2	2	-0.76617	-1.72558	-0.962864	-1.39556
TBCE	Q15813	Tubulin-specific chaperone E	4	4	-1.14172	-1.43563	-1.82649	-1.69931
STXBP2	Q15833	Syntaxin-binding protein 2	28	28	4.00733	3.81181	3.71996	3.87469
NEDD8	Q15843	NEDD8	3	3	0.378356	0.053703	0.123832	0.00687702
RAB11B	Q15907	Ras-related protein Rab-11B	15	14	3.76112	3.56939	3.63031	3.64647
ZYX	Q15942	Zyxin	22	22	4.85853	5.15472	4.71876	5.23646
ETFDH	Q16134-3	Electron transfer flavoprotein-ubiquinone oxidoreductase, mitochondrial	3	3	-1.23781	-1.18477	-1.41713	-1.13307
2007-09-01	Q16181	Septin-7	20	19	3.40704	3.4133	3.12019	3.34334
ADRM1	Q16186	Proteasomal ubiquitin receptor ADRM1	3	3	-2.5207	-2.96445	-2.46422	-2.64687
CCDC6	Q16204	Coiled-coil domain-containing protein 6	4	4	-1.01098	-1.3998	-0.989015	-1.05243
PSMD5	Q5IFJ8	26S proteasome non-ATPase regulatory subunit 5	11	11	0.633746	0.810379	0.695501	0.785908
PKN1	Q16512-2	Serine/threonine-protein kinase N1	6	6	-0.073096	0.0852676	-0.0047174	0.253548
DDB1	Q16531	DNA damage-binding protein 1	13	13	1.80752	1.74532	1.69124	1.41779
MAPK14	Q16539	Mitogen-activated protein kinase 14	9	8	0.828155	0.569928	0.570692	0.71697
CDC37	Q16543	Hsp90 co-chaperone Cdc37	10	10	1.54777	1.69447	1.5179	1.52774
DPYSL2	Q16555-2	Dihydropyrimidinase-related protein 2	15	15	2.23876	2.22027	2.01741	2.13589
FXN	Q16595	Frataxin, mitochondrial	3	3	-1.21995	-1.24364	-1.36948	-0.978834
SRSF7	Q16629-3	Serine/arginine-rich splicing factor 7	5	4	0.205835	0.0606046	0.382433	0.120319
CPSF6	Q16630-3	Cleavage and polyadenylation specificity factor subunit 6	4	4	0.40678	0.12435	0.391984	-0.051411
DBN1	Q16643	Drebrin	15	15	2.11875	2.07947	2.06629	2.06099
MAPKAPK3	Q16644	MAP kinase-activated protein kinase 3	5	3	0.493307	0.427923	0.361731	0.335871
IFI16	Q16666-3	Gamma-interferon-inducible protein 16	8	8	-0.3105	0.0102451	0.387516	-0.219921
DECR1	Q16698-2	2,4-dienoyl-CoA reductase, mitochondrial	12	12	1.46565	1.4961	1.4242	1.37579
MAN2A1	Q16706	Alpha-mannosidase 2	2	2	-3.64889	-2.89512	-3.84277	-2.85574
NDUFA5	Q16718-2	NADH dehydrogenase [ubiquinone] 1 alpha subcomplex subunit 5	5	5	0.320528	0.169883	0.372631	0.113752
CLPP	Q16740	ATP-dependent Clp protease proteolytic subunit, mitochondrial	2	2	-2.26882	-2.1424	-2.01991	-2.02036
TST	Q16762	Thiosulfate sulfurtransferase	6	6	0.935157	1.02397	0.846026	0.958612
HAGH	Q16775	Hydroxyacylglutathione hydrolase, mitochondrial	4	4	0.580959	0.415164	0.630106	0.483104
NDUFA9	Q16795	NADH dehydrogenase [ubiquinone] 1 alpha subcomplex subunit 9, mitochondrial	5	5	-0.365069	-0.0711621	-0.279659	-0.24079
RTN1	Q5IS59	Reticulon-1	4	4	0.447352	0.309518	0.406343	0.359991
PCK2	Q16822	Phosphoenolpyruvate carboxykinase [GTP], mitochondrial	7	7	-0.502976	-0.379738	-0.450697	-0.623734
HADH	Q16836	Hydroxyacyl-coenzyme A dehydrogenase, mitochondrial	8	8	1.76698	1.82923	1.47485	1.7379
UGP2	Q16851-2	UTP--glucose-1-phosphate uridylyltransferase	21	21	3.14924	3.0645	2.95451	3.16461
ATP6V1F	Q16864	V-type proton ATPase subunit F	3	3	-4.32953	-3.03832	-3.76902	-3.25165
TXNRD1	Q16881-5	Thioredoxin reductase 1, cytoplasmic	8	7	0.0115443	0.0858773	-0.324329	-0.179602
IMMT	Q16891-2	MICOS complex subunit MIC60	20	20	2.53365	2.47601	2.36597	2.36392
EXOC3L4	Q17RC7	Exocyst complex component 3-like protein 4	2	2	-4.19495	-3.60074	-3.71842	-3.73147
HNRNPUL2	Q1KMD3	Heterogeneous nuclear ribonucleoprotein U-like protein 2	14	14	1.04609	1.13691	1.15333	1.23312
INF2	Q27J81	Inverted formin-2	25	25	2.49847	2.50973	2.40152	2.42305
PDS5A	Q29RF7	Sister chromatid cohesion protein PDS5 homolog A	4	3	-2.56735	-2.61591	-2.70369	-2.87802
KIAA1033	Q2M389-2	WASH complex subunit 7	3	3	-3.80206	-3.95257	-4.01334	-4.01918
IAH1	Q2TAA2	Isoamyl acetate-hydrolyzing esterase 1 homolog	7	7	0.0643819	-0.217067	-0.00820132	-0.224316
SMU1	Q2TAY7	WD40 repeat-containing protein SMU1	5	5	-1.78528	-1.26894	-1.45398	-1.64501
LRRFIP1	Q32MZ4-3	Leucine-rich repeat flightless-interacting protein 1	11	11	1.50649	1.65441	1.46367	1.75769
LEPRE1	Q32P28-4	Prolyl 3-hydroxylase 1	3	3	-2.98444	-2.76873	-2.81662	-3.32524
EML3	Q32P44-2	Echinoderm microtubule-associated protein-like 3	4	4	-1.70885	-1.40988	-1.69012	-1.7605
DAK	Q3LXA3	Bifunctional ATP-dependent dihydroxyacetone kinase/FAD-AMP lyase (cyclizing)	7	7	-0.365852	-0.292305	-0.514391	-0.360781
HSDL1	Q3SXM5	Inactive hydroxysteroid dehydrogenase-like protein 1	3	3	-1.47562	-1.70382	-2.21364	-1.62857
RABL6	Q3YEC7-2	Rab-like protein 6	2	2	-3.15704	-2.88928	-4.07681	-3.15434
TUBB8	Q3ZCM7	Tubulin beta-8 chain	11	2	-0.359158	-0.754688	-0.668185	-0.235852
TIMM50	Q3ZCQ8-2	Mitochondrial import inner membrane translocase subunit TIM50	2	2	-2.58354	-2.62297	-2.36198	-2.43143
LGALSL	Q3ZCW2	Galectin-related protein	8	8	2.46183	2.46444	2.35125	2.30958
PARP14	Q460N5-4	Poly [ADP-ribose] polymerase 14	2	2	-4.50124	-4.95453	-3.97476	-4.33965
GLYR1	Q49A26-5	Putative oxidoreductase GLYR1	5	5	-1.80573	-1.62004	-1.27414	-1.54468
VPS26B	Q4G0F5	Vacuolar protein sorting-associated protein 26B	6	5	-0.721811	-0.820987	-0.746114	-0.860907
ACSF3	Q4G176	Acyl-CoA synthetase family member 3, mitochondrial	3	3	-2.32206	-2.33691	-2.89315	-2.07611
TBC1D10B	Q4KMP7	TBC1 domain family member 10B	2	2	-3.14986	-2.90251	-3.16508	-2.74417
ANO6	Q4KMQ2-3	Anoctamin-6	5	5	0.579511	0.381141	-0.0442828	0.392437
GRIPAP1	Q4V328-4	GRIP1-associated protein 1	9	9	-0.145782	0.135175	0	0.0416077
CCDC58	Q4VC31	Coiled-coil domain-containing protein 58	2	2	-2.63465	-3.20402	-2.13907	-2.64146
FAM98B	Q52LJ0-1	Protein FAM98B	2	2	-2.91705	-3.10891	-2.66436	-3.01453
PDCD4	Q53EL6-2	Programmed cell death protein 4	5	5	-0.881771	-0.855925	-0.943337	-0.612579
HSD17B12	Q53GQ0	Very-long-chain 3-oxoacyl-CoA reductase	7	7	0.119236	0.344979	-0.177352	-0.324728
AGK	Q53H12	Acylglycerol kinase, mitochondrial	4	4	-0.583762	-0.34243	-0.639905	-0.516007
ACTBL2	Q562R1	Beta-actin-like protein 2	15	3	1.72717	1.48623	1.7229	1.48337
CCDC93	Q567U6	Coiled-coil domain-containing protein 93	3	3	-2.33539	-2.36162	-2.46146	-2.88546
PPP6R3	Q5H9R7-3	Serine/threonine-protein phosphatase 6 regulatory subunit 3	4	4	-1.92938	-2.39516	-2.38125	-2.16104
KIAA2026	Q5HYC2-2	Uncharacterized protein KIAA2026	2	2	-0.173784	-0.490859	-0.227524	0.0512028
WDR44	Q5JSH3-2	WD repeat-containing protein 44	21	21	2.65874	2.63581	2.66725	2.60926
DOCK11	Q5JSL3	Dedicator of cytokinesis protein 11	6	6	-0.123566	-0.232561	-0.133166	-0.259097
FGD3	Q5JSP0	FYVE, RhoGEF and PH domain-containing protein 3	4	4	-1.74816	-1.67194	-2.32267	-2.01363
TOR1AIP1	Q5JTV8	Torsin-1A-interacting protein 1	6	5	-0.30989	-0.401143	-0.168636	-0.37233
SPECC1	Q5M775-5	Cytospin-B	4	4	-2.03272	-1.81482	-2.63965	-2.08007
RABGAP1L	Q5R372-4	Rab GTPase-activating protein 1-like	3	2	-2.54101	-2.61782	-2.69913	-3.01342
LY6G6F	Q5SQ64	Lymphocyte antigen 6 complex locus protein G6f	6	6	1.62788	1.25225	1.25564	1.81731
HP1BP3	Q5SSJ5	Heterochromatin protein 1-binding protein 3	10	10	1.87352	2.24431	2.09547	2.1042
CEP170	Q5SW79-2	Centrosomal protein of 170 kDa	2	2	-3.08356	-4.04509	-3.26244	-4.04472
LDLRAP1	Q5SW96	Low density lipoprotein receptor adapter protein 1	4	4	-2.08128	-1.4384	-2.37844	-1.81507
FKBP15	Q5T1M5	FK506-binding protein 15	2	2	-1.87248	-2.40055	-2.3769	-2.25355
C10orf76	Q5T2E6	UPF0668 protein C10orf76	2	2	-1.77343	-2.1589	-2.18713	-2.08903
IBA57	Q5T440	Putative transferase CAF17, mitochondrial	2	2	-2.8309	-3.40037	-2.80125	-3.15941
HECTD3	Q5T447	E3 ubiquitin-protein ligase HECTD3	5	5	-1.25231	-1.19579	-0.88661	-1.14031
UBR4	Q5T4S7-3	E3 ubiquitin-protein ligase UBR4	23	23	1.41857	1.22419	1.31705	1.06132
STXBP5	Q5T5C0-3	Syntaxin-binding protein 5	4	4	-1.13464	-1.4437	-1.05787	-1.22015
C9orf64	Q5T6V5	UPF0553 protein C9orf64	2	2	-1.71255	-1.85957	-1.92992	-2.3522
THEMIS2	Q5TEJ8-3	Protein THEMIS2	3	3	-4.26585	-3.28729	-3.50388	-3.51974
STRIP1	Q5VSL9-2	Striatin-interacting protein 1	2	2	-4.24917	-3.93221	-3.70634	-3.73178
BROX	Q5VW32-2	BRO1 domain-containing protein BROX	5	5	-0.95135	-0.780106	-0.829159	-0.863324
HACD4	Q5VWC8	Very-long-chain (3R)-3-hydroxyacyl-CoA dehydratase 4	3	3	-0.120609	-0.25389	-0.301791	-0.475207
LYPLAL1	Q5VWZ2	Lysophospholipase-like protein 1	3	3	-1.07148	-0.80068	-0.97077	-0.919916
ECM29	Q5VYK3	Proteasome-associated protein ECM29 homolog	11	11	-0.919286	-0.868366	-1.16642	-1.1495
DENND4C	Q5VZ89-5	DENN domain-containing protein 4C	3	3	-2.71157	-2.46152	-2.86556	-2.42045
FAM160B1	Q5W0V3	Protein FAM160B1	3	3	-3.08445	-4.02963	-3.72103	-3.32623
QIL1	Q5XKP0	Protein QIL1	2	2	-1.0456	-0.937247	-1.25955	-1.54509
RNF213	Q63HN8	E3 ubiquitin-protein ligase RNF213	27	27	0.882768	0.909751	0.981273	0.855517
FAM91A1	Q658Y4	Protein FAM91A1	2	2	-4.27438	-4.21868	-3.97829	-3.98133
TBC1D9B	Q66K14-2	TBC1 domain family member 9B	4	4	-1.66569	-1.49791	-1.72465	-1.72624
MAP1S	Q66K74-2	Microtubule-associated protein 1S	2	2	-1.87578	-1.60866	-1.75199	-1.6375
RAP1GAP2	Q684P5-3	Rap1 GTPase-activating protein 2	9	9	0.685293	0.740134	0.81561	0.573994
ARHGAP17	Q68EM7-2	Rho GTPase-activating protein 17	5	5	-0.517109	-0.615537	-0.561704	-0.51421
ATL3	Q6DD88	Atlastin-3	11	11	1.61053	1.39332	1.4477	1.42725
PTRHD1	Q6GMV3	Putative peptidyl-tRNA hydrolase PTRHD1	2	2	-2.27583	-3.21403	-2.97785	-2.51529
LAMTOR1	Q6IAA8	Ragulator complex protein LAMTOR1	2	2	-1.64976	-1.27056	-1.73325	-1.04292
DHRS7B	Q6IAN0	Dehydrogenase/reductase SDR family member 7B	2	2	-3.80866	-4.40551	-3.67481	-4.35077
TWF2	Q6IBS0	Twinfilin-2	15	14	2.60816	2.71478	2.71071	2.62404
TANGO2	Q6ICL3-3	Transport and Golgi organization protein 2 homolog	4	4	-1.50742	-1.05686	-1.35936	-1.38429
RCSD1	Q6JBY9	CapZ-interacting protein	2	2	-2.15166	-2.03043	-2.02124	-2.09312
PDE12	Q6L8Q7-2	2,5-phosphodiesterase 12	2	2	-3.87459	-4.53515	-4.26763	-3.36837
SLC25A24	Q6NUK1	Calcium-binding mitochondrial carrier protein SCaMC-1	10	10	0.312549	0.84627	0.543064	0.597262
HIBCH	Q6NVY1	3-hydroxyisobutyryl-CoA hydrolase, mitochondrial	4	4	-1.03612	-0.803635	-0.643209	-0.734006
ARMC6	Q6NXE6-2	Armadillo repeat-containing protein 6	2	2	-2.97737	-1.63627	-2.04795	-1.87524
PPP1R18	Q6NYC8	Phostensin	4	4	-1.05201	-0.999387	-0.607516	-0.79401
LPCAT3	Q6P1A2	Lysophospholipid acyltransferase 5	3	3	-5.79167	-5.7902	-6.25695	-6.17476
SLC27A4	Q6P1M0	Long-chain fatty acid transport protein 4	3	3	-0.659313	-0.787594	-0.801345	-0.342582
EDC4	Q6P2E9-2	Enhancer of mRNA-decapping protein 4	4	4	-1.67612	-1.33006	-1.70127	-1.38325
PRPF8	Q6P2Q9	Pre-mRNA-processing-splicing factor 8	23	23	1.18244	1.31311	1.25945	1.12356
SCYL2	Q6P3W7	SCY1-like protein 2	6	6	0.996269	0.802664	0.66737	0.807862
TTC27	Q6P3X3	Tetratricopeptide repeat protein 27	3	3	-2.51834	-1.74231	-1.97691	-1.57963
PLBD1	Q6P4A8	Phospholipase B-like 1	2	2	-2.55493	-2.47879	-2.45683	-2.88562
TNFAIP8L2	Q6P589	Tumor necrosis factor alpha-induced protein 8-like protein 2	4	3	-0.676557	-0.69229	-0.57453	-0.659275
TTC37	Q6PGP7	Tetratricopeptide repeat protein 37	3	3	-2.50631	-2.77979	-2.69228	-3.03405
CNST	Q6PJW8	Consortin	6	6	0.202048	-0.0381553	0.173013	0.203208
LARP1	Q6PKG0-3	La-related protein 1	3	3	-2.10582	-1.54824	-2.17864	-2.08813
TMED8	Q6PL24	Protein TMED8	2	2	-1.60726	-1.87358	-1.66909	-1.82151
AGTRAP	Q6RW13	Type-1 angiotensin II receptor-associated protein	2	2	-2.42164	-2.35999	-2.2824	-2.17453
TMEM205	Q6UW68	Transmembrane protein 205	2	2	-3.24219	-3.6488	-4.39381	-3.71754
SUSD1	Q6UWL2-3	Sushi domain-containing protein 1	4	4	-1.37903	-1.11353	-1.46523	-1.53944
PLXDC2	Q6UX71-2	Plexin domain-containing protein 2	2	2	-2.30338	-2.4979	-2.37746	-2.16114
PACS1	Q6VY07	Phosphofurin acidic cluster sorting protein 1	4	4	-0.735867	-0.473181	-0.399861	-0.41861
MPRIP	Q6WCQ1-3	Myosin phosphatase Rho-interacting protein	2	2	-4.15242	-3.92952	-4.03768	-3.50825
RAB11FIP1	Q6WKZ4-3	Rab11 family-interacting protein 1	2	2	-1.12002	-1.06828	-1.12573	-1.42356
NAPRT	Q6XQN6	Nicotinate phosphoribosyltransferase	10	10	0.19689	-0.00852072	-0.0117499	0.0423291
GIGYF2	Q6Y7W6-4	PERQ amino acid-rich with GYF domain-containing protein 2	2	2	-4.36301	-4.32725	-5.08413	-4.71727
CD109	Q6YHK3-4	CD109 antigen	7	7	-1.96565	-1.60428	-1.73689	-1.94877
HSDL2	Q6YN16-2	Hydroxysteroid dehydrogenase-like protein 2	4	4	-1.10842	-1.07548	-1.16797	-1.13846
CCBL2	Q6YP21	Kynurenine--oxoglutarate transaminase 3	3	3	-2.17062	-1.92435	-1.79529	-1.95675
ZNF841	Q6ZN19-3	Zinc finger protein 841	2	2	-1.14531	-0.886521	-1.19836	-1.0893
NBEAL2	Q6ZNJ1-2	Neurobeachin-like protein 2	29	29	1.94143	2.04794	1.98019	1.89212
WDFY4	Q6ZS81-2	WD repeat- and FYVE domain-containing protein 4	2	2	-4.04892	-4.94637	-6.60143	-5.25191
TOM1L2	Q6ZVM7-5	TOM1-like protein 2	6	6	-0.554186	-0.699696	-0.361398	-0.419543
VPS13C	Q709C8-3	Vacuolar protein sorting-associated protein 13C	22	22	1.08045	1.08106	1.17128	1.04877
MOB2	Q70IA6-2	MOB kinase activator 2	2	2	-1.10592	-1.20093	-1.07053	-1.261
UNC13D	Q70J99	Protein unc-13 homolog D	39	39	3.55061	3.57137	3.5026	3.48061
SND1	Q7KZF4	Staphylococcal nuclease domain-containing protein 1	29	29	2.91283	2.91433	2.75523	2.87745
DDX46	Q7L014	Probable ATP-dependent RNA helicase DDX46	3	2	-2.25544	-1.31804	-1.49146	-2.18729
BZW1	Q7L1Q6-2	Basic leucine zipper and W2 domain-containing protein 1	9	9	0.750269	0.54623	0.662364	0.653691
LRRC8D	Q7L1W4	Volume-regulated anion channel subunit LRRC8D	2	2	-2.12913	-2.03528	-1.87295	-1.69825
ASRGL1	Q7L266-2	Isoaspartyl peptidase/L-asparaginase	2	2	-2.13014	-2.13182	-2.1948	-2.24607
EIF3M	Q7L2H7	Eukaryotic translation initiation factor 3 subunit M	4	4	-2.25697	-1.64115	-2.66572	-2.15559
CYFIP1	Q7L576	Cytoplasmic FMR1-interacting protein 1	33	14	2.83207	2.66533	2.60477	2.66762
DOK3	Q7L591	Docking protein 3	8	8	0.387812	0.318821	0.180761	0.30655
COPS6	Q7L5N1	COP9 signalosome complex subunit 6	4	4	-0.0568293	-0.0187408	-0.0238231	-0.247234
TAOK1	Q7L7X3	Serine/threonine-protein kinase TAO1	6	4	0.694686	0.72368	0.565224	0.902503
MOB1A	Q9H8S9	MOB kinase activator 1A	4	4	0.356911	0.296281	-0.0245687	0.276559
RASGRP2	Q7LDG7	RAS guanyl-releasing protein 2	19	19	2.55719	2.48474	2.60923	2.44834
ZC3HAV1	Q7Z2W4	Zinc finger CCCH-type antiviral protein 1	3	3	-2.54612	-2.7732	-2.84646	-2.51784
EFTUD1	Q7Z2Z2	Elongation factor Tu GTP-binding domain-containing protein 1	4	4	-0.678223	-0.9448	-0.829653	-0.918637
NUP54	Q7Z3B4	Nucleoporin p54	3	3	-2.26616	-2.50256	-2.30493	-2.54542
C14orf159	Q7Z3D6-5	UPF0317 protein C14orf159, mitochondrial	3	3	-1.6817	-1.61787	-1.86608	-2.35436
MAVS	Q7Z434	Mitochondrial antiviral-signaling protein	6	6	-0.654202	-0.806038	-0.808627	-0.577712
CLASP1	Q7Z460-2	CLIP-associating protein 1	4	4	-1.96226	-2.4047	-1.91137	-2.3528
DCXR	Q7Z4W1	L-xylulose reductase	9	9	0.342632	0.250752	0.377166	0.334347
APBB1IP	Q7Z5R6	Amyloid beta A4 precursor protein-binding family B member 1-interacting protein	3	3	-1.13407	-1.35768	-1.16692	-0.920357
HUWE1	Q7Z6Z7-2	E3 ubiquitin-protein ligase HUWE1	12	12	0.384054	0.474183	0.356429	0.310348
GLRX5	Q86SX6	Glutaredoxin-related protein 5, mitochondrial	2	2	-0.826091	-0.989953	-1.05677	-0.660637
PRUNE	Q86TP1	Protein prune homolog	9	9	0.690543	0.756982	0.507458	0.563462
PABPN1	Q92843-2	Polyadenylate-binding protein 2	2	2	-1.6474	-0.909406	-1.15384	-1.03826
MTDH	Q86UE4	Protein LYRIC	9	9	0.0339913	-0.127308	-0.0451548	-0.291465
TSPAN33	Q86UF1	Tetraspanin-33	2	2	-3.28093	-3.68668	-2.77439	-4.0702
KTN1	Q86UP2-2	Kinectin	8	8	0.126904	0.29636	0.144385	0.160321
NLRX1	Q86UT6	NLR family member X1	3	3	-2.40066	-2.71435	-2.84394	-2.62192
FERMT3	Q86UX7-2	Fermitin family homolog 3	43	43	7.16929	7.03642	6.91201	6.91566
ALYREF	Q86V81	THO complex subunit 4	3	3	-0.0686935	-0.243754	0.280805	0
CAND1	Q86VP6	Cullin-associated NEDD8-dissociated protein 1	31	31	3.05858	3.10014	3.07143	2.97392
HOOK3	Q86VS8	Protein Hook homolog 3	4	4	-1.50034	-1.34657	-1.82775	-1.38087
PKHD1L1	Q86WI1	Fibrocystin-L	13	13	0.602983	-0.0676767	0.272132	0.105152
SKAP1	Q86WV1-2	Src kinase-associated phosphoprotein 1	3	3	-3.056	-2.31091	-2.26696	-2.65284
TMEM173	Q86WV6	Stimulator of interferon genes protein	3	3	-0.145751	-1.45121	-0.603061	-0.714525
TMED7	Q86XR7-2	Transmembrane emp24 domain-containing protein 7	5	5	-0.050439	-0.567941	-0.0253721	-0.360423
STX12	Q86Y82	Syntaxin-12	3	3	-2.07039	-2.15533	-2.01947	-2.02036
TDRP	Q86YL5	Testis development-related protein	2	2	-3.90715	-3.08143	-3.73393	-4.02714
RASAL3	Q86YV0-2	RAS protein activator like-3	9	9	-1.25252	-0.879855	-0.916872	-1.06991
TREML1	Q86YW5	Trem-like transcript 1 protein	5	5	2.60064	2.43062	2.44386	2.60377
CRLF3	Q8IUI8-2	Cytokine receptor-like factor 3	11	11	0.895929	0.943474	1.02133	0.838042
SLC9A9	Q8IVB4	Sodium/hydrogen exchanger 9	2	2	-4.16623	-3.28209	-4.89714	-3.71063
SLC44A2	Q8IWA5-3	Choline transporter-like protein 2	2	2	-0.917151	-0.945477	-0.918549	-1.10152
WDFY1	Q8IWB7	WD repeat and FYVE domain-containing protein 1	4	4	-1.47941	-1.16175	-1.47901	-1.17053
CCAR1	Q8IX12-2	Cell division cycle and apoptosis regulator protein 1	2	2	-2.65725	-2.97726	-2.56092	-2.62864
DNAJC10	Q8IXB1	DnaJ homolog subfamily C member 10	3	3	-2.09325	-2.4981	-2.26033	-2.65305
RHOT2	Q8IXI1	Mitochondrial Rho GTPase 2	6	5	-1.45108	-1.12849	-0.649709	-1.18681
RHOT1	Q8IXI2-4	Mitochondrial Rho GTPase 1	3	2	-3.13345	-2.92347	-3.54397	-2.41043
SIRT2	Q8IXJ6-4	NAD-dependent protein deacetylase sirtuin-2	2	2	-2.44661	-2.33219	-2.69823	-2.87818
PNPLA6	Q8IY17-5	Neuropathy target esterase	2	2	-4.18208	-4.39167	-3.24917	-4.37112
CMIP	Q8IY22-3	C-Maf-inducing protein	5	5	-0.393929	-0.263944	-0.357445	-0.271592
EXOC8	Q8IYI6	Exocyst complex component 8	2	2	-3.27963	-2.9291	-2.8349	-2.63763
ANKRD13A	Q8IZ07	Ankyrin repeat domain-containing protein 13A	4	3	-2.82966	-2.59089	-3.20065	-2.41493
ALDH16A1	Q8IZ83	Aldehyde dehydrogenase family 16 member A1	9	9	0.565513	0.681398	0.682586	0.548965
ABI1	Q8IZP0-10	Abl interactor 1	9	7	1.6563	1.59504	1.70797	1.5641
SELH	Q8IZQ5	Selenoprotein H	2	2	-1.25182	-1.07487	-1.52801	-1.43996
CCAR2	Q8N163-2	Cell cycle and apoptosis regulator protein 2	11	11	0.560041	0.679371	0.588944	0.760887
NUP93	Q8N1F7-2	Nuclear pore complex protein Nup93	2	2	-1.19771	-0.986337	-0.768775	-0.642995
LRRC47	Q8N1G4	Leucine-rich repeat-containing protein 47	8	8	-0.0244842	0.00638729	0.16597	-0.052133
CA13	Q8N1Q1	Carbonic anhydrase 13	2	2	-3.33587	-3.64586	-4.07279	-3.1544
ARMC10	Q8N2F6-6	Armadillo repeat-containing protein 10	3	3	-1.66366	-1.8696	-1.65568	-1.95112
GPD1L	Q8N335	Glycerol-3-phosphate dehydrogenase 1-like protein	2	2	-2.57531	-2.62657	-2.25309	-2.76812
ARHGAP18	Q8N392-2	Rho GTPase-activating protein 18	22	22	2.70778	2.90991	2.71831	2.79534
EHBP1L1	Q8N3D4	EH domain-binding protein 1-like protein 1	3	3	-4.24485	-3.10518	-2.4128	-3.5919
STAG2	Q8N3U4	Cohesin subunit SA-2	2	2	-2.81534	-2.7526	-2.99543	-3.00114
PNKD	Q8N490-4	Probable hydrolase PNKD	3	3	-0.600206	-0.550139	-0.671686	-0.415968
HDDC3	Q8N4P3	Guanosine-3,5-bis(diphosphate) 3-pyrophosphohydrolase MESH1	3	3	-2.41526	-2.34082	-2.35726	-2.88908
OXR1	Q8N573-2	Oxidation resistance protein 1	2	2	-3.78811	-4.43644	-3.06868	-3.53282
FAM63A	Q8N5J2-4	Protein FAM63A	4	3	-0.966438	-0.725158	-0.61224	-0.924601
CISD2	Q8N5K1	CDGSH iron-sulfur domain-containing protein 2	3	3	0.377955	0.29216	0.602786	0.323408
JAGN1	Q8N5M9	Protein jagunal homolog 1	2	2	-4.17611	-3.95008	-3.26461	-4.0446
FAM101B	Q8N5W9	Filamin-interacting protein FAM101B	2	2	-2.86703	-2.78111	-2.58733	-2.5379
COMMD1	Q8N668	COMM domain-containing protein 1	2	2	-1.73256	-1.94826	-2.39	-1.93383
CPSF7	Q8N684-2	Cleavage and polyadenylation specificity factor subunit 7	5	5	-2.67617	-2.33798	-2.64054	-2.99514
EMC1	Q8N766-4	ER membrane protein complex subunit 1	2	2	-4.34778	-2.52967	-4.13648	-3.50654
ANKRD44	Q8N8A2	Serine/threonine-protein phosphatase 6 regulatory ankyrin repeat subunit B	6	6	-0.910876	-0.263637	-0.804932	-0.923982
LRRC57	Q8N9N7	Leucine-rich repeat-containing protein 57	3	3	-2.4748	-1.89582	-2.50477	-2.32902
TC2N	Q8N9U0-2	Tandem C2 domains nuclear protein	7	7	-0.113367	-0.00511909	-0.174589	0.0971493
PDDC1	Q8NB37-3	Parkinson disease 7 domain-containing protein 1	2	2	-2.99181	-2.94574	-2.82941	-2.7513
NHLRC2	Q8NBF2	NHL repeat-containing protein 2	8	8	0.603022	0.266644	0.223285	0.53587
COLGALT1	Q8NBJ5	Procollagen galactosyltransferase 1	6	6	-0.840691	-1.40487	-1.40974	-1.25268
SUMF2	Q8NBJ7	Sulfatase-modifying factor 2	2	2	-1.48964	-1.63716	-1.56386	-1.37953
PCYOX1L	Q8NBM8	Prenylcysteine oxidase-like	6	6	0.760934	0.466551	0.630628	0.616194
HSD17B11	Q8NBQ5	Estradiol 17-beta-dehydrogenase 11	6	6	0.494251	0.523993	0.510034	0.44512
TXNDC5	Q8NBS9-2	Thioredoxin domain-containing protein 5	9	9	1.62321	1.31429	1.38382	1.31195
SCCPDH	Q8NBX0	Saccharopine dehydrogenase-like oxidoreductase	7	7	0.0432766	0.0989563	0.100711	0.0197544
SERBP1	Q8NC51-4	Plasminogen activator inhibitor 1 RNA-binding protein	6	6	1.21795	1.28085	1.58888	1.23801
APOA1BP	Q8NCW5-2	NAD(P)H-hydrate epimerase	5	5	-0.528416	-0.715518	-0.518586	-0.766586
GIMAP8	Q8ND71	GTPase IMAP family member 8	2	2	-2.45915	-2.23518	-2.37634	-2.43105
CCNY	Q8ND76-3	Cyclin-Y	2	2	-1.69629	-1.97069	-1.74557	-1.47632
BANK1	Q8NDB2-4	B-cell scaffold protein with ankyrin repeats	2	2	-0.73915	-1.00451	-1.37868	-1.01846
ABCF1	Q8NE71-2	ATP-binding cassette sub-family F member 1	6	6	-0.724105	-0.438292	-0.490915	-0.767379
MCU	Q8NE86-3	Calcium uniporter protein, mitochondrial	5	5	0.964442	0.887168	0.892407	0.782419
APPL2	Q8NEU8-3	DCC-interacting protein 13-beta	6	6	-1.31994	-1.06835	-1.26068	-1.16953
LPCAT1	Q8NF37	Lysophosphatidylcholine acyltransferase 1	4	4	-1.69535	-1.38526	-2.13811	-2.09022
DOCK8	Q8NF50-4	Dedicator of cytokinesis protein 8	17	17	0.709499	0.972705	0.786959	1.00848
SYNE1	Q8NF91-4	Nesprin-1	3	3	-4.52356	-4.33989	-4.00011	-4.01953
TSTD1	Q8NFU3-3	Thiosulfate sulfurtransferase/rhodanese-like domain-containing protein 1	2	2	-1.29413	-1.18426	-1.2665	-1.41956
ABHD11	Q8NFV4	Alpha/beta hydrolase domain-containing protein 11	3	3	-0.898893	-1.60798	-1.38685	-1.64692
CMAS	Q8NFW8	N-acylneuraminate cytidylyltransferase	3	3	-1.16583	-0.930769	-1.23146	-0.909714
TRIM58	Q8NG06	E3 ubiquitin-protein ligase TRIM58	3	3	-1.54331	-2.08852	-1.59356	-1.76304
TSPAN14	Q8NG11	Tetraspanin-14	4	4	-0.00898751	-0.116672	-0.22093	-0.259876
MOSPD2	Q8NHP6	Motile sperm domain-containing protein 2	2	2	-4.11879	-4.96655	-4.75026	-4.31974
GIMAP7	Q8NHV1	GTPase IMAP family member 7	4	4	-1.38371	-1.01094	-1.47534	-1.08365
THOC2	Q8NI27	THO complex subunit 2	2	2	-2.69076	-2.98529	-2.24025	-2.89346
WDR36	Q8NI36	WD repeat-containing protein 36	2	2	-3.39829	-3.11939	-2.9588	-3.00603
SMARCC2	Q8TAQ2-2	SWI/SNF complex subunit SMARCC2	4	4	-0.638979	-0.789527	-0.78081	-0.76405
NPLOC4	Q8TAT6	Nuclear protein localization protein 4 homolog	7	7	-0.202307	-0.443411	-0.297856	-0.266967
RIN3	Q8TB24-4	Ras and Rab interactor 3	2	2	-2.43571	-2.21588	-2.6033	-2.32196
UBA3	Q8TBC4-2	NEDD8-activating enzyme E1 catalytic subunit	8	8	-0.107842	-0.45436	0.155765	-0.0908822
FAM213B	Q8TBF2	Prostamide/prostaglandin F synthase	3	3	-0.300421	-0.863179	-0.708524	-0.795668
PIP4K2C	Q8TBX8-2	Phosphatidylinositol 5-phosphate 4-kinase type-2 gamma	2	2	-1.61986	-1.69602	-1.5037	-1.20408
TBC1D15	Q8TC07-2	TBC1 domain family member 15	6	6	-1.0087	-1.60185	-1.19507	-1.13784
RDH11	Q8TC12	Retinol dehydrogenase 11	9	9	1.91938	1.85209	1.76033	1.95738
NT5C	Q8TCD5-2	5(3)-deoxyribonucleotidase, cytosolic type	2	2	-0.890816	-1.08	-0.69053	-0.831065
STT3B	Q8TCJ2	Dolichyl-diphosphooligosaccharide--protein glycosyltransferase subunit STT3B	5	5	-0.637042	-0.489467	-0.36075	-0.326419
BICD2	Q8TD16	Protein bicaudal D homolog 2	2	2	-4.47186	-4.943	-4.32611	-4.01191
NEK9	Q8TD19	Serine/threonine-protein kinase Nek9	8	8	-0.0195835	-0.189955	0.386174	0.156144
PLEKHO2	Q8TD55	Pleckstrin homology domain-containing family O member 2	6	6	0.250112	0.34554	-0.178814	0.277305
DTX3L	Q8TDB6	E3 ubiquitin-protein ligase DTX3L	3	3	-4.19586	-3.60012	-3.74536	-3.15938
MICAL1	Q8TDZ2-4	Protein-methionine sulfoxide oxidase MICAL1	11	11	0.120991	0.116522	0.115243	-0.087076
DTD1	Q8TEA8	D-tyrosyl-tRNA(Tyr) deacylase 1	2	2	-1.96928	-2.04239	-2.01496	-1.95121
NUP210	Q8TEM1	Nuclear pore membrane glycoprotein 210	9	9	0.524334	0.559483	0.772965	0.610871
DYNLRB2	Q8TF09	Dynein light chain roadblock-type 2	3	3	-1.56588	-1.5599	-1.08459	-1.8411
UBASH3B	Q8TF42	Ubiquitin-associated and SH3 domain-containing protein B	21	21	2.86706	2.77031	2.86492	2.60297
SMAP2	Q8WU79-3	Stromal membrane-associated protein 2	2	2	-1.53656	-1.69882	-2.2354	-1.80882
PDCD6IP	Q8WUM4	Programmed cell death 6-interacting protein	30	30	3.53164	3.4683	3.40242	3.46182
BRK1	Q8WUW1	Protein BRICK1	4	4	0.68436	0.791889	0.747797	0.570616
NUDCD2	Q8WVJ2	NudC domain-containing protein 2	2	2	-3.19774	-2.74594	-2.34349	-2.88957
SCFD1	Q8WVM8	Sec1 family domain-containing protein 1	8	8	-0.064637	-0.20115	-0.281056	-0.325223
UBLCP1	Q8WVY7	Ubiquitin-like domain-containing CTD phosphatase 1	3	2	-3.98543	-2.89426	-3.13431	-3.53061
PCNP	Q8WW12-2	PEST proteolytic signal-containing nuclear protein	2	2	-2.02172	-2.05525	-1.42759	-1.63023
SLC44A1	Q8WWI5-3	Choline transporter-like protein 1	5	5	-1.83173	-1.53408	-1.46326	-1.16528
GIMAP1	Q8WWP7	GTPase IMAP family member 1	7	7	-0.191998	-0.111244	-0.262862	-0.099048
STON2	Q8WXE9	Stonin-2	3	3	-0.904628	-1.28351	-1.03774	-0.951687
PSPC1	Q8WXF1-2	Paraspeckle component 1	3	3	-2.04405	-1.67164	-1.99164	-1.37808
ATL1	Q8WXF7-2	Atlastin-1	7	7	0.0353737	0.172988	-0.0302286	0.0802209
MADD	Q8WXG6-6	MAP kinase-activating death domain protein	2	2	-3.40951	-2.91577	-3.15839	-2.86699
DNAJC9	Q8WXX5	DnaJ homolog subfamily C member 9	3	3	-1.57432	-1.04936	-1.63199	-1.89497
CTNNBL1	Q8WYA6-4	Beta-catenin-like protein 1	4	4	-1.66965	-1.41465	-1.14728	-1.17785
2001-09-01	Q8WYJ6	Septin-1	12	10	0.393913	0.430308	0.652623	0.444899
LZIC	Q8WZA0	Protein LZIC	5	5	0.937975	0.85365	0.823996	0.781343
DDX1	Q92499	ATP-dependent RNA helicase DDX1	10	10	0.630319	0.564209	0.582089	0.438112
HSD17B8	Q92506	Estradiol 17-beta-dehydrogenase 8	2	2	-3.40253	-3.34513	-3.13571	-3.0017
H1FX	Q92522	Histone H1x	6	6	0.331909	0.986867	0.634794	0.662019
PSMF1	Q92530	Proteasome inhibitor PI31 subunit	3	3	-4.98264	-4.45579	-4.31342	-4.73808
GBF1	Q92538-3	Golgi-specific brefeldin A-resistance guanine nucleotide exchange factor 1	4	4	-1.75491	-0.933944	-1.91866	-2.01278
NCSTN	Q92542-2	Nicastrin	3	3	-1.51031	-1.62457	-2.14913	-1.57663
TM9SF4	Q92544	Transmembrane 9 superfamily member 4	3	3	-1.52375	-1.4762	-1.77741	-1.25151
MRPS27	Q92552	28S ribosomal protein S27, mitochondrial	2	2	-3.40747	-2.72723	-2.70444	-2.73757
ELMO1	Q92556	Engulfment and cell motility protein 1	8	5	0.61762	0.846777	0.624076	0.682384
HSPH1	Q92598-2	Heat shock protein 105 kDa	13	10	0.0733915	0.139706	0.226037	0.19976
DOCK2	Q92608	Dedicator of cytokinesis protein 2	16	15	0.81516	0.938082	0.995738	0.647383
MYO18A	Q92614-2	Unconventional myosin-XVIIIa	17	17	1.12291	1.30666	1.44053	1.37437
GCN1L1	Q92616	Translational activator GCN1	10	10	-1.29548	-1.47433	-1.16866	-1.31922
HMHA1	Q92619	Minor histocompatibility protein HA-1	24	24	3.1425	3.22608	3.03162	3.22774
ANP32B	Q92688-2	Acidic leucine-rich nuclear phosphoprotein 32 family member B	6	5	2.24247	2.18887	2.18675	2.27667
ARPC1A	Q92747	Actin-related protein 2/3 complex subunit 1A	6	5	-0.384798	-0.362996	-0.422678	-0.651569
SYMPK	Q92797	Symplekin	2	2	-2.55624	-2.34065	-2.86696	-2.51744
TAF15	Q92804-2	TATA-binding protein-associated factor 2N	4	2	0.369843	0.463379	0.53604	0.587609
GGH	Q92820	Gamma-glutamyl hydrolase	6	6	-0.132158	-0.112693	-0.19057	-0.100617
INPP5D	Q92835	Phosphatidylinositol 3,4,5-trisphosphate 5-phosphatase 1	10	8	0.427198	0.753805	0.489623	0.465437
DDX17	Q92841-1	Probable ATP-dependent RNA helicase DDX17	18	12	2.19148	2.13736	2.37048	2.19138
CASP10	Q92851-6	Caspase-10	2	2	-3.88035	-7.69515	-8.26223	-4.03018
SEMA4D	Q92854	Semaphorin-4D	3	3	-1.26472	-1.19961	-1.38973	-1.39003
OSTF1	Q92882	Osteoclast-stimulating factor 1	7	7	1.63874	1.46106	1.52125	1.66481
ARHGEF1	Q92888	Rho guanine nucleotide exchange factor 1	16	16	1.16929	1.15407	1.35527	1.14709
UFD1L	Q92890-3	Ubiquitin fusion degradation protein 1 homolog	3	3	-1.80421	-1.27675	-1.06317	-1.39894
GLG1	Q92896	Golgi apparatus protein 1	6	6	-0.859743	-0.866032	-0.571086	-0.825518
UPF1	Q92900-2	Regulator of nonsense transcripts 1	9	9	-0.0893646	-0.0796771	-0.117423	-0.083772
SMARCD2	Q92925-3	SWI/SNF-related matrix-associated actin-dependent regulator of chromatin subfamily D member 2	2	2	-3.75303	-4.38111	-4.81275	-3.71162
RAB8B	Q92930	Ras-related protein Rab-8B	8	3	-0.734325	-0.830566	-0.570381	-0.756746
KHSRP	Q92945	Far upstream element-binding protein 2	9	6	0.521741	0.389679	0.308041	0.317507
GCDH	Q92947	Glutaryl-CoA dehydrogenase, mitochondrial	3	3	-1.91672	-1.85608	-2.04604	-1.69468
TNPO1	Q92973-2	Transportin-1	11	11	0.819222	0.959594	0.770887	0.746489
ARHGEF2	Q92974-3	Rho guanine nucleotide exchange factor 2	4	4	-2.21402	-2.12636	-2.1948	-1.94723
USP9X	Q93008-1	Probable ubiquitin carboxyl-terminal hydrolase FAF-X	11	11	0.389047	0.0956591	0.292473	0.104591
USP7	Q93009-3	Ubiquitin carboxyl-terminal hydrolase 7	11	11	0.409978	0.229863	0.528364	0.212823
ATP6V0A1	Q93050-1	V-type proton ATPase 116 kDa subunit a isoform 1	5	5	-0.408177	-0.498063	-0.415419	-0.594389
ATP2A3	Q93084-4	Sarcoplasmic/endoplasmic reticulum calcium ATPase 3	32	24	4.37832	4.30106	4.17554	4.31992
PHKB	Q93100-4	Phosphorylase b kinase regulatory subunit beta	2	2	-3.17659	-2.75217	-3.14745	-2.74452
SMARCE1	Q969G3-6	SWI/SNF-related matrix-associated actin-dependent regulator of chromatin subfamily E member 1	3	3	-3.62831	-2.69607	-4.40473	-3.15036
MYDGF	Q969H8	Myeloid-derived growth factor	3	3	0.314572	0.217439	0.462786	0.489137
UBE2F	Q969M7-6	NEDD8-conjugating enzyme UBE2F	3	3	-2.0966	-2.36785	-2.16643	-2.43688
WBP2	Q969T9	WW domain-binding protein 2	4	4	0.0946034	0.130068	0.0194707	0.118354
TMBIM1	Q969X1	Protein lifeguard 3	2	2	-1.57553	-1.40912	-1.63412	-1.37808
ERGIC1	Q969X5	Endoplasmic reticulum-Golgi intermediate compartment protein 1	4	4	-0.361646	-0.400004	-0.0763582	-0.35574
PPP1R14A	Q96A00-2	Protein phosphatase 1 regulatory subunit 14A	2	2	-0.51918	-0.112867	-0.414673	-0.441657
FAM162A	Q96A26	Protein FAM162A	2	2	-0.943253	-1.09756	-1.38398	-1.28323
EXOC4	Q96A65	Exocyst complex component 4	5	5	-0.797629	-0.952331	-0.989895	-1.30575
FUBP1	Q96AE4	Far upstream element-binding protein 1	13	9	1.62125	1.66754	1.76683	1.64633
LRRC59	Q96AG4	Leucine-rich repeat-containing protein 59	9	9	0.999706	0.982706	0.743869	0.928953
ESAM	Q96AP7	Endothelial cell-selective adhesion molecule	6	6	1.69249	1.63338	1.55597	1.62081
RPE	Q96AT9-4	Ribulose-phosphate 3-epimerase	2	2	-2.2182	-2.12846	-2.08824	-2.4393
VPS33A	Q96AX1	Vacuolar protein sorting-associated protein 33A	5	5	-1.07008	-1.25665	-1.25606	-1.09333
RAB37	Q96AX2	Ras-related protein Rab-37	7	7	-0.400291	-0.263867	-0.343085	-0.176393
ISG20	Q96AZ6	Interferon-stimulated gene 20 kDa protein	2	2	-2.28911	-1.74499	-1.74136	-1.75923
TOMM6	Q96B49	Mitochondrial import receptor subunit TOM6 homolog	2	2	-3.73042	-4.40374	-3.95654	-3.7258
SH3KBP1	Q96B97	SH3 domain-containing kinase-binding protein 1	11	11	0.433968	0.683686	0.728242	0.523895
OTULIN	Q96BN8	Ubiquitin thioesterase otulin	4	4	-1.34123	-1.71819	-1.47825	-2.09944
TESC	Q96BS2-2	Calcineurin B homologous protein 3	2	2	-0.606141	-1.12228	-1.16785	-1.09527
PTER	Q96BW5-2	Phosphotriesterase-related protein	2	2	-2.29809	-2.84191	-2.05797	-2.77554
DOCK10	Q96BY6	Dedicator of cytokinesis protein 10	10	10	-0.359603	-0.391805	-0.223682	-0.179022
EFHD2	Q96C19	EF-hand domain-containing protein D2	12	12	2.42531	2.53577	2.50928	2.46525
GALM	Q96C23	Aldose 1-epimerase	3	3	-1.22259	-1.51474	-1.05269	-1.49433
SYTL4	Q96C24	Synaptotagmin-like protein 4	21	21	2.82133	3.0649	2.77413	2.90104
DCPS	Q96C86	m7GpppX diphosphatase	5	5	-0.627443	-0.476469	-0.533709	-0.716361
ISOC1	Q96CN7	Isochorismatase domain-containing protein 1	8	8	1.00255	1.0362	0.854147	0.922995
FAF2	Q96CS3	FAS-associated factor 2	2	2	-1.40482	-1.70894	-2.23859	-1.74041
OPTN	Q96CV9-3	Optineurin	5	5	-1.79301	-1.33312	-1.69843	-1.64655
AP2M1	Q96CW1-2	AP-2 complex subunit mu	8	8	1.27135	1.36483	1.14984	1.12356
KCTD12	Q96CX2	BTB/POZ domain-containing protein KCTD12	5	5	0.0661219	0.0767352	0.271214	-0.233117
RMDN1	Q96DB5	Regulator of microtubule dynamics protein 1	2	2	-1.81	-1.77241	-1.67266	-1.82143
MSI2	Q96DH6	RNA-binding protein Musashi homolog 2	2	2	-2.08424	-2.8602	-2.16509	-2.43701
CMTM5	Q96DZ9-4	CKLF-like MARVEL transmembrane domain-containing protein 5	2	2	1.20638	1.38334	0.871279	1.35224
DAZAP1	Q96EP5-2	DAZ-associated protein 1	5	5	0.658681	0.26616	0.529168	0.489269
SGTB	Q96EQ0	Small glutamine-rich tetratricopeptide repeat-containing protein beta	2	2	-3.2479	-4.46173	-4.06568	-2.85307
CYFIP2	Q96F07-2	Cytoplasmic FMR1-interacting protein 2	23	4	-0.79617	-0.777911	-0.816825	-0.886417
DYNLL2	Q96FJ2	Dynein light chain 2, cytoplasmic	4	2	1.66132	1.65949	1.75339	1.80881
OTUB1	Q96FW1	Ubiquitin thioesterase OTUB1	5	5	0.739125	0.307032	0.577873	0.536461
PGM2	Q96G03	Phosphoglucomutase-2	18	18	2.6114	2.40714	2.48945	2.63264
CERS2	Q96G23	Ceramide synthase 2	2	2	-1.11569	-1.32556	-1.09247	-1.38496
DCUN1D1	Q96GG9	DCN1-like protein 1	4	4	-0.363617	-0.642382	-0.56051	-0.517805
PDLIM5	Q96HC4	PDZ and LIM domain protein 5	10	10	1.2363	1.04981	1.08527	1.11495
ERO1L	Q96HE7	ERO1-like protein alpha	3	3	-1.36986	-1.12521	-1.27188	-1.02054
LUC7L2	Q96HJ9-2	Putative RNA-binding protein Luc7-like 2	8	8	1.05111	1.38734	1.28119	1.30953
PGAM5	Q96HS1-2	Serine/threonine-protein phosphatase PGAM5, mitochondrial	5	5	0.743373	0.318691	0.323312	0.502827
DDRGK1	Q96HY6	DDRGK domain-containing protein 1	5	5	-2.95239	-2.70694	-3.94119	-2.47987
RBM17	Q96I25	Splicing factor 45	2	2	-2.24576	-1.5078	-2.52297	-2.52499
SUCLG2	Q96I99	Succinyl-CoA ligase [GDP-forming] subunit beta, mitochondrial	8	8	0.605964	0.558469	0.691826	0.654367
GMPPA	Q96IJ6	Mannose-1-phosphate guanyltransferase alpha	5	5	-1.22259	-1.43294	-1.20064	-1.13225
ABHD14B	Q96IU4	Alpha/beta hydrolase domain-containing protein 14B	6	6	1.24739	1.07035	1.31973	1.16356
NGLY1	Q96IV0-3	Peptide-N(4)-(N-acetyl-beta-glucosaminyl)asparagine amidase	2	2	-2.99192	-2.90927	-3.3025	-3.14579
USMG5	Q96IX5	Up-regulated during skeletal muscle growth protein 5	2	2	-2.24618	-1.92326	-2.30133	-2.174
CDK5RAP3	Q96JB5-2	CDK5 regulatory subunit-associated protein 3	3	3	-0.576149	-0.632188	-0.598282	-0.4612
VPS39	Q96JC1	Vam6/Vps39-like protein	3	3	-1.4346	-1.85527	-1.99219	-1.08083
TMX3	Q96JJ7	Protein disulfide-isomerase TMX3	2	2	-2.07198	-2.26171	-2.31498	-1.62698
USP47	Q96K76-4	Ubiquitin carboxyl-terminal hydrolase 47	10	10	0.197041	-0.0209103	0.0668323	-0.0989485
SCYL1	Q96KG9-5	N-terminal kinase-like protein	3	3	-1.63248	-2.19798	-1.77928	-1.88161
CNDP2	Q96KP4	Cytosolic non-specific dipeptidase	16	16	2.46829	2.33674	2.44283	2.55143
SNX27	Q96L92-3	Sorting nexin-27	2	2	-1.84449	-1.77175	-1.61027	-1.58742
PRRC1	Q96M27	Protein PRRC1	5	5	0.211086	0.223331	0.268863	0.118973
ARAP1	Q96P48-3	Arf-GAP with Rho-GAP domain, ANK repeat and PH domain-containing protein 1	15	15	0.712215	0.886376	0.767434	0.628682
IPO9	Q96P70	Importin-9	5	4	-1.99682	-2.76508	-2.36225	-2.31341
RBM14	Q96PK6	RNA-binding protein 14	6	6	-0.0585737	0.223109	0.0513766	0.119913
VPS35	Q96QK1	Vacuolar protein sorting-associated protein 35	20	20	1.27434	1.20423	1.33761	1.21127
PURB	Q96QR8	Transcriptional activator protein Pur-beta	3	3	-0.944813	-0.904548	-0.886405	-0.852925
VPS13A	Q96RL7-4	Vacuolar protein sorting-associated protein 13A	6	6	-1.12273	-1.17087	-1.30076	-1.11152
ERBB2IP	Q96RT1-7	Protein LAP2	7	7	-0.0794958	0.136501	-0.0949731	-0.168115
FNBP1	Q96RU3-4	Formin-binding protein 1	7	7	-0.823731	-0.496485	-0.701219	-0.536124
PPP1R9B	Q96SB3	Neurabin-2	4	4	-2.26351	-2.15006	-2.40221	-2.25243
RBM15	Q96T37-4	Putative RNA-binding protein 15	2	2	-3.47671	-4.45353	-3.43039	-3.77376
RUFY1	Q96T51	RUN and FYVE domain-containing protein 1	12	12	0.813765	0.692316	0.728112	0.904479
MMS19	Q96T76-5	MMS19 nucleotide excision repair protein homolog	2	2	-3.02512	-3.6484	-3.27352	-4.0032
MYCBP	Q99417	C-Myc-binding protein	5	5	0.886815	0.919847	0.941451	0.943679
TBCB	Q99426-2	Tubulin-folding cofactor B	7	7	0.822163	0.766833	0.61208	0.976094
PSMB7	Q99436	Proteasome subunit beta type-7	4	4	0.10767	0.0778082	-0.0420471	-0.0364647
CNN2	Q99439	Calponin-2	11	11	3.53755	3.42429	3.28614	3.61544
SEC62	Q99442	Translocation protein SEC62	2	2	-0.282372	-0.184826	-0.17424	-0.261019
PSMD1	Q99460-2	26S proteasome non-ATPase regulatory subunit 1	14	14	1.35565	1.40001	1.30574	1.33936
PFDN5	Q99471	Prefoldin subunit 5	5	4	-0.358898	-0.24277	-0.0906789	-0.368089
AGAP2	Q99490-2	Arf-GAP with GTPase, ANK repeat and PH domain-containing protein 2	2	2	-3.45282	-2.91412	-3.13979	-2.74466
PARK7	Q99497	Protein deglycase DJ-1	16	16	4.93823	4.90113	4.94025	4.85151
GAS2L1	Q99501-3	GAS2-like protein 1	2	2	-2.03142	-2.67194	-2.26617	-2.00466
VAT1	Q99536	Synaptic vesicle membrane protein VAT-1 homolog	4	4	-1.59301	-1.39322	-1.96698	-1.94272
TSC22D3	Q99576-4	TSC22 domain family protein 3	2	2	-0.987014	-1.52991	-1.2495	-1.17542
TSNAX	Q99598	Translin-associated protein X	3	3	-1.26995	-1.26578	-0.700359	-1.41151
EIF3C	Q99613-2	Eukaryotic translation initiation factor 3 subunit C	9	9	1.28573	1.00216	1.22621	1.08958
DNAJC7	Q99615-2	DnaJ homolog subfamily C member 7	4	4	-0.933817	-0.881504	-0.787607	-0.534335
PHB2	Q99623	Prohibitin-2	16	16	2.57371	2.62576	2.43733	2.52464
COPS8	Q99627-2	COP9 signalosome complex subunit 8	4	4	-1.84002	-1.7688	-1.74813	-1.57684
CHP1	Q99653	Calcineurin B homologous protein 1	4	4	-1.61372	-1.70288	-1.71673	-1.95903
MGLL	Q99685	Monoglyceride lipase	11	11	2.35217	2.11026	2.00773	2.18427
LYST	Q99698	Lysosomal-trafficking regulator	2	2	-4.1098	-4.35028	-4.75688	-4.72478
DOK1	Q99704-2	Docking protein 1	2	2	-1.02147	-1.07939	-1.26107	-1.31683
HSD17B10	Q99714	3-hydroxyacyl-CoA dehydrogenase type-2	14	14	1.35554	1.56774	1.45424	1.5259
2005-09-01	Q99719	Septin-5	14	12	1.7652	1.73975	1.59181	1.75544
HNRNPAB	Q99729-3	Heterogeneous nuclear ribonucleoprotein A/B	7	6	1.0947	1.15089	1.1658	1.25154
NAP1L4	Q99733	Nucleosome assembly protein 1-like 4	9	7	1.00702	1.28875	1.25205	1.30926
NAPG	Q99747-2	Gamma-soluble NSF attachment protein	7	7	-0.042231	-0.0427873	0.0509326	-0.0879401
ACO2	Q99798	Aconitate hydratase, mitochondrial	26	26	3.24035	3.22466	3.16837	3.27379
TM9SF2	Q99805	Transmembrane 9 superfamily member 2	3	3	-1.00196	-0.756038	-0.997283	-1.02163
TSG101	Q99816	Tumor susceptibility gene 101 protein	5	5	-0.171014	-0.19481	-0.228643	-0.242
CPNE1	Q99829	Copine-1	9	9	0.625106	0.706361	0.573338	0.748142
CCT7	Q99832	T-complex protein 1 subunit eta	23	23	2.99028	3.05022	2.95902	2.99938
PRMT1	Q99873-2	Protein arginine N-methyltransferase 1	6	6	-0.205371	-0.134163	-0.214951	-0.140462
PTPN18	Q99952-2	Tyrosine-protein phosphatase non-receptor type 18	5	5	-1.20191	-1.40513	-1.25173	-1.06712
SH3GL1	Q99961	Endophilin-A2	6	6	-0.309747	0.0562247	0.0779251	-0.363712
RARRES2	Q99969	Retinoic acid receptor responder protein 2	2	2	-1.91366	-2.15319	-1.94357	-1.95293
NIPSNAP1	Q9BPW8	Protein NipSnap homolog 1	3	2	-2.49577	-2.22899	-2.59787	-2.42574
ARPC5L	Q9BPX5	Actin-related protein 2/3 complex subunit 5-like protein	3	3	-0.83345	-1.22864	-0.82379	-1.10423
MICU1	Q9BPX6-5	Calcium uptake protein 1, mitochondrial	2	2	-1.07325	-1.01449	-1.47321	-1.12109
C19orf43	Q9BQ61	Uncharacterized protein C19orf43	2	2	-1.61817	-1.39845	-2.15311	-1.7503
CORO1B	Q9BR76	Coronin-1B	11	11	1.91526	1.82517	1.76723	1.97356
TXNDC17	Q9BRA2	Thioredoxin domain-containing protein 17	3	3	0.192952	0.019813	0.139312	0.171462
CPPED1	Q9BRF8	Serine/threonine-protein phosphatase CPPED1	5	5	0.191232	0.0161402	0.286551	-0.055727
VPS25	Q9BRG1	Vacuolar protein-sorting-associated protein 25	4	4	-1.76631	-1.46352	-1.69498	-1.57803
ERP44	Q9BS26	Endoplasmic reticulum resident protein 44	12	12	2.35318	2.05166	2.34845	2.27625
NTPCR	Q9BSD7	Cancer-related nucleoside-triphosphatase	2	2	-5.07024	-4.99542	-4.71413	-5.29319
C2orf88	Q9BSF0	Small membrane A-kinase anchor protein	5	5	0.214203	-0.220115	-0.0701947	-0.030734
ESYT1	Q9BSJ8	Extended synaptotagmin-1	30	30	3.50595	3.56472	3.44897	3.44112
UBAC1	Q9BSL1	Ubiquitin-associated domain-containing protein 1	2	2	-4.5192	-3.89273	-5.39786	-5.2719
CNPY3	Q9BT09	Protein canopy homolog 3	6	6	0.728627	0.832239	0.621384	1.09251
ALG1	Q9BT22-2	Chitobiosyldiphosphodolichol beta-mannosyltransferase	2	2	-3.14157	-2.9196	-3.7927	-2.98954
INPP5K	Q9BT40-2	Inositol polyphosphate 5-phosphatase K	2	2	-2.99814	-2.74437	-2.81236	-2.87506
COPS4	Q9BT78-2	COP9 signalosome complex subunit 4	6	6	0.657053	0.604778	0.651955	0.725666
DCTN5	Q9BTE1	Dynactin subunit 5	3	3	-1.9082	-1.94554	-1.59779	-1.76296
ANP32E	Q9BTT0	Acidic leucine-rich nuclear phosphoprotein 32 family member E	6	6	0.765746	0.720726	0.775292	0.9462
TMEM43	Q9BTV4	Transmembrane protein 43	5	5	0.34459	0.553193	0.248589	0.597017
TBCD	Q9BTW9	Tubulin-specific chaperone D	4	4	-1.22529	-1.28452	-1.90799	-1.94416
HGH1	Q9BTY7	Protein HGH1 homolog	2	2	-6.08111	-4.93825	-5.26012	-5.37713
DHRS4	Q9BTZ2	Dehydrogenase/reductase SDR family member 4	3	3	-0.0582724	-0.326395	-0.13576	-0.270946
C9orf142	Q9BUH6	Protein PAXX	8	8	-0.0551466	-0.228363	-0.176017	-0.141359
HNRNPUL1	Q9BUJ2-4	Heterogeneous nuclear ribonucleoprotein U-like protein 1	6	6	0.0227968	0.0227442	0.225828	0.246355
PDCD10	Q9BUL8	Programmed cell death protein 10	4	4	0.251568	0.0822459	0.327297	0.0989917
HTATIP2	Q9BUP3	Oxidoreductase HTATIP2	2	2	-0.356045	-0.473936	-0.57233	-0.605439
DDX23	Q9BUQ8	Probable ATP-dependent RNA helicase DDX23	3	3	-2.05776	-2.13872	-2.10309	-2.01837
MRI1	Q9BV20-2	Methylthioribose-1-phosphate isomerase	4	4	-1.34006	-1.17094	-1.40064	-1.53387
WDR18	Q9BV38	WD repeat-containing protein 18	2	2	-3.46107	-4.42465	-4.32783	-4.32928
VAMP8	Q9BV40	Vesicle-associated membrane protein 8	2	2	-0.472308	-0.0202946	-0.0261754	-0.0292398
[truncated: 377 more rows]

## Sheet: B
SUPPL. TABLE 4B: Proteins differentially expressed (DEPs) between L2NMC and L2PD. Quantitative measures expressed as Log2 except fold change that is expressed at linear scale.
Gene names	Uniprot	Protein names	Peptides	Unique peptides	L2PD G2019S-1	L2PD G2019S-2	L2NMC G2019S-1	L2NMC G2019S-2	Fold Change	p-value
DRG2	P55039	Developmentally-regulated GTP-binding protein 2	2	2	-2.81383	-2.56667	-3.51366	-3.5195	-1.77316	0.0216541
SKIV2L2	P42285	Superkiller viralicidic activity 2-like 2	2	2	-6.37793	-6.18934	-6.95746	-7.17771	-1.72184	0.0325409
TAP2	Q03519	Antigen peptide transporter 2	3	3	-1.47554	-1.54217	-2.21101	-2.25758	-1.65341	0.00312451
TBCD	Q9BTW9	Tubulin-specific chaperone D	4	4	-1.22529	-1.28452	-1.90799	-1.94416	-1.59236	0.00266227
VAT1	Q99536	Synaptic vesicle membrane protein VAT-1 homolog	4	4	-1.59301	-1.39322	-1.96698	-1.94272	-1.3772	0.0443596
IGHA1	P01876	Ig alpha-1 chain C region	5	5	-0.975578	-0.793955	-1.32552	-1.30292	-1.34673	0.0425305
LPCAT3	Q6P1A2	Lysophospholipid acyltransferase 5	3	3	-5.79167	-5.7902	-6.25695	-6.17476	-1.3425	0.00922841
DNAJC13	O75165	DnaJ homolog subfamily C member 13	5	5	-1.54703	-1.61287	-2.04593	-1.95049	-1.33631	0.0186749
PRCP	P42785	Lysosomal Pro-X carboxypeptidase	3	3	-2.36527	-2.3011	-2.77014	-2.73129	-1.33564	0.00797438
ANO10	Q9NW15-2	Anoctamin-10	4	4	-1.70544	-1.77011	-2.12587	-2.1558	-1.32231	0.00772447
ARAF	P10398	Serine/threonine-protein kinase A-Raf	2	2	-1.01297	-1.03349	-1.42066	-1.3893	-1.30292	0.00240105
JAK1	P23458	Tyrosine-protein kinase JAK1	2	2	-3.12221	-3.15571	-3.47875	-3.52039	-1.28397	0.00544641
SPAG9	O60271-5	C-Jun-amino-terminal kinase-interacting protein 4	4	4	-2.39775	-2.48131	-2.84894	-2.75084	-1.28375	0.0305176
RAB27A	P51159-2	Ras-related protein Rab-27A	5	3	-0.428861	-0.485703	-0.709161	-0.82618	-1.24004	0.0412215
SEC24B	O95487-2	Protein transport protein Sec24B	4	4	-1.44341	-1.56131	-1.80536	-1.81796	-1.23911	0.0348343
ABHD10	Q9NUJ1	Mycophenolic acid acyl-glucuronide esterase, mitochondrial	4	4	-0.899812	-0.980329	-1.28524	-1.18023	-1.2249	0.047496
ECM29	Q5VYK3	Proteasome-associated protein ECM29 homolog	11	11	-0.919286	-0.868366	-1.16642	-1.1495	-1.20092	0.0101603
MLEC	Q14165	Malectin	9	9	1.26465	1.20097	1.0167	0.951941	-1.18796	0.0318108
ADRBK1	P25098	Beta-adrenergic receptor kinase 1	8	8	-0.287339	-0.296223	-0.576818	-0.485796	-1.1806	0.034567
DOK1	Q99704-2	Docking protein 1	2	2	-1.02147	-1.07939	-1.26107	-1.31683	-1.17978	0.0272502
NDUFB1	O75438	NADH dehydrogenase [ubiquinone] 1 beta subcomplex subunit 1	2	2	-1.18936	-1.18804	-1.4112	-1.43597	-1.17681	0.00277642
STAG2	Q8N3U4	Cohesin subunit SA-2	2	2	-2.81534	-2.7526	-2.99543	-3.00114	-1.16015	0.0209294
EIF3J	O75822	Eukaryotic translation initiation factor 3 subunit J	8	7	0.23453	0.207294	0.0180013	0.00713075	-1.15536	0.00491654
EIF4A3	P38919	Eukaryotic initiation factor 4A-III	10	7	-0.399375	-0.341053	-0.588643	-0.567771	-1.15508	0.0214621
ATP6V1A	P38606-2	V-type proton ATPase catalytic subunit A	20	20	1.95441	1.88801	1.74888	1.69384	-1.14858	0.0435399
CHMP4A	Q9BY43	Charged multivesicular body protein 4a	3	3	-0.54863	-0.552387	-0.727015	-0.765317	-1.14525	0.00953438
PYGB	P11216	Glycogen phosphorylase, brain form	35	27	3.63406	3.59518	3.40579	3.43971	-1.14224	0.0176039
PRUNE	Q86TP1	Protein prune homolog	9	9	0.690543	0.756982	0.507458	0.563462	-1.13942	0.0493303
ARHGAP6	O43182-5	Rho GTPase-activating protein 6	11	11	1.10372	1.04489	0.888467	0.916523	-1.12647	0.0341454
DIABLO	Q9NR28-2	Diablo homolog, mitochondrial	5	5	0.357361	0.400624	0.195258	0.220106	-1.12608	0.0205524
WAS	P42768	Wiskott-Aldrich syndrome protein	5	5	-0.504904	-0.55028	-0.721361	-0.671469	-1.12414	0.0376558
HK1	P19367-4	Hexokinase-1	42	39	4.4883	4.5151	4.32011	4.34772	-1.12333	0.0129011
SEMA4D	Q92854	Semaphorin-4D	3	3	-1.26472	-1.19961	-1.38973	-1.39003	-1.11552	0.0400649
ARPC4	P59998	Actin-related protein 2/3 complex subunit 4	9	9	3.8761	3.83844	3.70965	3.70194	-1.11071	0.0157237
GK	P32189-1	Glycerol kinase	4	2	-1.32516	-1.28983	-1.46107	-1.43477	-1.10223	0.0237205
IMMT	Q16891-2	MICOS complex subunit MIC60	20	20	2.53365	2.47601	2.36597	2.36392	-1.10182	0.0399682
PCSK6	P29122-2	Proprotein convertase subtilisin/kexin type 6	6	6	-0.164875	-0.139432	-0.273677	-0.309945	-1.10164	0.024247
GALK1	P51570	Galactokinase	6	6	-0.364771	-0.363161	-0.479763	-0.516173	-1.09733	0.0179951
LGALSL	Q3ZCW2	Galectin-related protein	8	8	2.46183	2.46444	2.35125	2.30958	-1.09636	0.0238654
PSMB7	Q99436	Proteasome subunit beta type-7	4	4	0.10767	0.0778082	-0.0420471	-0.0364647	-1.09581	0.0129852
LDHB	P07195	L-lactate dehydrogenase B chain	18	17	5.41828	5.43171	5.28402	5.32136	-1.08848	0.0253182
VAMP7	P51809	Vesicle-associated membrane protein 7	6	6	0.105442	0.12343	-0.00661416	0.000325674	-1.08491	0.00665452
SPTB	P11277-2	Spectrin beta chain, erythrocytic	51	46	2.73803	2.74473	2.62443	2.63057	-1.08214	0.0015869
ME2	P23368	NAD-dependent malic enzyme, mitochondrial	17	17	2.3723	2.39501	2.30162	2.27918	-1.06677	0.0280697
INF2	Q27J81	Inverted formin-2	25	25	2.49847	2.50973	2.40152	2.42305	-1.06571	0.0170554
DTYMK	P23919-2	Thymidylate kinase	5	5	-0.22812	-0.250161	-0.322154	-0.33045	-1.06228	0.0177669
DAP	P51397	Death-associated protein 1	2	2	-1.42445	-1.40301	-1.47733	-1.50338	-1.05455	0.0452119
CD226	Q15762	CD226 antigen	5	5	0.158963	0.165792	0.092919	0.0843628	-1.05244	0.00546577
UNC13D	Q70J99	Protein unc-13 homolog D	39	39	3.55061	3.57137	3.5026	3.48061	-1.04927	0.0443543
GP5	P40197	Platelet glycoprotein V	20	20	3.92716	3.90729	3.8723	3.86288	-1.035	0.0457286
GDI2	P50395	Rab GDP dissociation inhibitor beta	27	18	3.91117	3.91138	3.86055	3.87483	-1.03067	0.0258056
STIP1	P31948	Stress-induced-phosphoprotein 1	33	33	4.19151	4.18239	4.14712	4.15542	-1.02504	0.0285691
AP1M1	Q9BXS5	AP-1 complex subunit mu-1	11	11	0.602318	0.59958	0.570167	0.56695	-1.02271	0.00422466
UQCRC1	P31930	Cytochrome b-c1 complex subunit 1, mitochondrial	13	12	2.44133	2.44706	2.48719	2.47464	1.02578	0.033508
ROCK2	O75116	Rho-associated protein kinase 2	37	34	3.51341	3.49988	3.54469	3.54783	1.02784	0.0293917
SDHB	P21912	Succinate dehydrogenase [ubiquinone] iron-sulfur subunit, mitochondrial	7	7	1.37856	1.36838	1.42719	1.42322	1.03651	0.0109735
PAK2	Q13177	Serine/threonine-protein kinase PAK 2	14	12	2.44667	2.46188	2.50979	2.50923	1.03903	0.0184533
GATD3A	P0DPI2	Glutamine amidotransferase-like class 1 domain-containing protein 3A, mitochondrial	5	5	1.53639	1.54787	1.61628	1.61052	1.05064	0.00801113
FDPS	P14324-2	Farnesyl pyrophosphate synthase	5	5	1.07827	1.04465	1.13259	1.14082	1.05354	0.049028
ATP6V1E1	P36543	V-type proton ATPase subunit E 1	5	5	0.617883	0.64968	0.747556	0.717393	1.0708	0.0459327
SH3BP1	Q9Y3L3-2	SH3 domain-binding protein 1	9	9	0.0293543	0.000452726	0.118685	0.122856	1.07614	0.0184942
SUMO2	P61956-2	Small ubiquitin-related modifier 2	3	2	1.5078	1.54406	1.64963	1.63519	1.08408	0.0269398
DYNLL2	Q96FJ2	Dynein light chain 2, cytoplasmic	4	2	1.66132	1.65949	1.75339	1.80881	1.08726	0.0489196
QDPR	P09417-2	Dihydropteridine reductase	4	4	-0.9674	-0.944615	-0.811793	-0.850232	1.0905	0.0304951
S100A4	P26447	Protein S100-A4	6	6	5.31912	5.31949	5.43074	5.45878	1.09086	0.0122633
ANXA2	P07355	Annexin A2	29	29	4.74275	4.74747	4.87764	4.901	1.10512	0.00675631
IPO5	O00410	Importin-5	15	15	0.816471	0.850623	0.970909	0.994524	1.10893	0.018825
EGF	P01133-2	Pro-epidermal growth factor	4	4	-0.689055	-0.692445	-0.532901	-0.522012	1.11984	0.00121703
SERPINB10	P48595	Serpin B10	5	5	-0.260937	-0.208182	-0.0850533	-0.0574183	1.11986	0.031671
EZR	P15311	Ezrin	30	19	2.91702	2.91975	3.07717	3.09902	1.12483	0.00418362
DOCK10	Q96BY6	Dedicator of cytokinesis protein 10	10	10	-0.359603	-0.391805	-0.223682	-0.179022	1.12846	0.0240359
PEA15	Q15121	Astrocytic phosphoprotein PEA-15	4	4	-0.555121	-0.600384	-0.41583	-0.388718	1.12934	0.021863
SNRPB	P14678-2	Small nuclear ribonucleoprotein-associated proteins B and B	4	4	0.859599	0.91143	1.05153	1.11453	1.14672	0.040103
TIMM50	Q3ZCQ8-2	Mitochondrial import inner membrane translocase subunit TIM50	2	2	-2.58354	-2.62297	-2.36198	-2.43143	1.15393	0.0353989
SNX27	Q96L92-3	Sorting nexin-27	2	2	-1.84449	-1.77175	-1.61027	-1.58742	1.15611	0.0316211
HNRNPUL1	Q9BUJ2-4	Heterogeneous nuclear ribonucleoprotein U-like protein 1	6	6	0.0227968	0.0227442	0.225828	0.246355	1.15935	0.00230687
HNRNPM	P52272-2	Heterogeneous nuclear ribonucleoprotein M	19	19	2.89298	2.83738	3.05168	3.11237	1.16219	0.0341845
AIMP1	Q12904	Aminoacyl tRNA synthase complex-interacting multifunctional protein 1	3	3	-2.20261	-2.14835	-1.94378	-1.95293	1.1705	0.0143609
LMAN1	P49257	Protein ERGIC-53	7	7	-0.771943	-0.779667	-0.550213	-0.54313	1.17213	0.000522594
RPRD1B	Q9NQG5	Regulation of nuclear pre-mRNA domain-containing protein 1B	4	4	-0.474557	-0.388956	-0.223813	-0.179022	1.17311	0.041277
EEF1E1	O43324	Eukaryotic translation elongation factor 1 epsilon-1	3	3	-1.90896	-1.94369	-1.66207	-1.70319	1.18402	0.0119787
HINT2	Q9BX68	Histidine triad nucleotide-binding protein 2, mitochondrial	4	4	-0.434675	-0.495989	-0.221846	-0.218893	1.18506	0.0153383
SAFB	Q15424-2	Scaffold attachment factor B1	5	3	-0.567461	-0.632882	-0.366878	-0.338781	1.18702	0.0200933
ATP5D	P30049	ATP synthase subunit delta, mitochondrial	2	2	0.286449	0.256837	0.522562	0.515564	1.18708	0.00375978
UROD	P06132	Uroporphyrinogen decarboxylase	4	4	-0.115182	-0.179317	0.129234	0.0740852	1.18831	0.0276774
TXNDC12	O95881	Thioredoxin domain-containing protein 12	3	3	-0.372426	-0.433838	-0.180725	-0.122234	1.19057	0.0272387
NCF4	Q15080	Neutrophil cytosol factor 4	3	3	-2.98806	-2.94987	-2.6779	-2.75509	1.19125	0.0278736
RPL11	P62913-2	60S ribosomal protein L11	4	4	1.5074	1.48121	1.75796	1.73838	1.1924	0.00412392
SCP2	P22307-6	Non-specific lipid-transfer protein	8	8	1.66459	1.62439	1.9468	1.86164	1.19725	0.0313278
FAM101B	Q8N5W9	Filamin-interacting protein FAM101B	2	2	-2.86703	-2.78111	-2.58733	-2.5379	1.19869	0.0341044
FAM91A1	Q658Y4	Protein FAM91A1	2	2	-4.27438	-4.21868	-3.97829	-3.98133	1.20306	0.0107596
RECQL	P46063	ATP-dependent DNA helicase Q1	7	7	-0.550367	-0.422528	-0.175224	-0.18295	1.23744	0.0407704
PPP5C	P53041	Serine/threonine-protein phosphatase 5	3	3	0.283771	0.336791	0.659624	0.57961	1.23914	0.0232354
HNRNPF	P52597	Heterogeneous nuclear ribonucleoprotein F	9	7	1.01274	0.994125	1.35193	1.31279	1.25607	0.0043132
API5	Q9BZZ5-3	Apoptosis inhibitor 5	6	6	-0.234569	-0.200085	0.158335	0.0662614	1.25669	0.0215264
CNP	P09543-2	2,3-cyclic-nucleotide 3-phosphodiesterase	6	6	-0.779079	-0.909286	-0.464136	-0.51654	1.27796	0.0371565
PEF1	Q9UBV8	Peflin	3	3	-1.1687	-1.25872	-0.886508	-0.813093	1.28691	0.0245397
CAMK2G	Q13555-10	Calcium/calmodulin-dependent protein kinase type II subunit gamma	6	4	-1.82041	-1.84315	-1.49679	-1.42721	1.29216	0.00965606
ARHGEF7	Q14155-1	Rho guanine nucleotide exchange factor 7	6	4	-0.803579	-0.871112	-0.524038	-0.392775	1.30039	0.0359067
NOP58	Q9Y2X3	Nucleolar protein 58	7	7	-0.470423	-0.494231	-0.0208173	-0.109942	1.3351	0.0120177
SYNE1	Q8NF91-4	Nesprin-1	3	3	-4.52356	-4.33989	-4.00011	-4.01953	1.33969	0.0447179
LYPLA2	O95372	Acyl-protein thioesterase 2	5	5	-0.643086	-0.554921	-0.143849	-0.20355	1.34286	0.0153103
RGS6	P49758-2	Regulator of G-protein signaling 6	5	5	-1.49789	-1.56529	-1.05729	-1.14118	1.34943	0.0151379
LSM8	O95777	U6 snRNA-associated Sm-like protein LSm8	6	6	-1.2215	-1.34967	-0.917344	-0.788242	1.34984	0.0414426
AKAP13	Q12802-4	A-kinase anchor protein 13	2	2	-2.43627	-2.36818	-1.93959	-1.88689	1.40346	0.0076639
PCNP	Q8WW12-2	PEST proteolytic signal-containing nuclear protein	2	2	-2.02172	-2.05525	-1.42759	-1.63023	1.42363	0.0383012
PTGES2	Q9H7Z7	Prostaglandin E synthase 2	2	2	-4.55409	-4.34805	-3.69477	-3.7321	1.66745	0.0195561

## Sheet: C
SUPPL. TABLE 4C: Phosphoproteins differentially expressed (DEPPs) between L2NMC and L2PD. Quantitative measures expressed as Log2 except fold change that is expressed at linear scale.
Gene names	Uniprot	Protein names	Amino acid	Sequence window	Position	Localization prob	Score	L2PD G2019S-1	L2PD G2019S-2	L2NMC G2019S-1	L2NMC G2019S-2	Fold Change	p-value
ADSL	P30566-2	Adenylosuccinate lyase	S	_______MAAGGDHGSPDSYRSPLASRYASP	9	0.998308	72.681	3.8677	3.93998	3.23237	3.3774	-1.51462	0.0178116
TRIP12	Q14669	E3 ubiquitin-protein ligase TRIP12	S	LVVRGYGRVREDDEDSDDDGSDEEIDESLAA	1317	0.852706	44.898	3.80126	3.94364	3.23209	3.3774	-1.48216	0.0306357
TRIP12	Q14669	E3 ubiquitin-protein ligase TRIP12	S	YGRVREDDEDSDDDGSDEEIDESLAAQFLNS	1322	0.861263	44.898	3.80126	3.94364	3.23209	3.3774	-1.48216	0.0306357
MYL6	P60660-2	Myosin light polypeptide 6	S	MTEEEVEMLVAGHEDSNGCINYEELVRMVLN	135	0.949182	60.104	4.30612	4.35149	3.82955	3.96199	-1.35007	0.0251507
SMC3	Q9UQE7	Structural maintenance of chromosomes protein 3	S	KATLVMKKGDVEGSQSQDEGEGSGESERGSG	1067	0.961573	87.196	6.46798	6.43219	6.08328	6.18359	-1.24544	0.0271346
MYO9B	Q13459-2	Unconventional myosin-IXb	S	TSLALDSRVSPPAPGSAPETPEDKSKPCGSP	1267	0.992861	55.588	6.10201	6.06273	5.99537	5.98199	-1.06709	0.0457135
MYO9B	Q13459-2	Unconventional myosin-IXb	T	LDSRVSPPAPGSAPETPEDKSKPCGSPRVQE	1271	0.999979	55.588	6.10201	6.06273	5.99537	5.98199	-1.06709	0.0457135
GP1BB	P13224	Platelet glycoprotein Ib beta chain	S	RRLRARARARAAARLSLTDPLVAERAGTDES	191	1	196.38	9.24253	9.25741	9.45012	9.41475	1.13482	0.0108763
MAP1S	Q66K74-2	Microtubule-associated protein 1S	S	ELPLAASSIPRPRTPSPESHRSPAEGSERLS	614	0.993815	47.971	5.24108	5.13652	5.4545	5.54594	1.24093	0.0463037
MAP1S	Q66K74-2	Microtubule-associated protein 1S	T	ALELPLAASSIPRPRTPSPESHRSPAEGSER	612	0.999575	47.971	5.24108	5.13652	5.4545	5.54594	1.24093	0.0463037
BUD13	Q9BRD0-2	BUD13 homolog	S	PDPSPRRARHDTPDPSPLRGARHDSDTSPPR	163	1	51.03	5.39455	5.33196	5.63451	5.7265	1.24596	0.0294042
BUD13	Q9BRD0-2	BUD13 homolog	T	RHDTPDPSPRRARHDTPDPSPLRGARHDSDT	159	1	51.03	5.39455	5.33196	5.63451	5.7265	1.24596	0.0294042
VIM	P08670	Vimentin	S	PSSSRSYVTTSTRTYSLGSALRPSTSRSLYA	39	0.758246	58.461	5.394	5.33196	5.63451	5.7265	1.24619	0.0292005
MECP2	P51608	Methyl-CpG-binding protein 2	S	SEGSGSAPAVPEASASPKQRRSIIRDRGPMY	80	0.940306	93.949	6.57858	6.59831	6.95896	6.85599	1.24749	0.0259522
FMNL1	O95466	Formin-like protein 1	S	VPKSRHLTIKLTPAHSRKALRNSRIVSQKDD	211	0.999933	49.418	5.03192	5.14881	5.46005	5.371	1.2528	0.0474533
FYN	P06241-3	Tyrosine-protein kinase Fyn	S	CKDKEATKLTEERDGSLNQSSGYRYGTDPTP	21	0.99643	111.4	6.42541	6.52688	6.82209	6.84674	1.28189	0.0205849
FYN	P06241-3	Tyrosine-protein kinase Fyn	S	EATKLTEERDGSLNQSSGYRYGTDPTPQHYP	25	0.801185	68.846	6.42541	6.52688	6.82209	6.84674	1.28189	0.0205849
RPLP2	P05387	60S acidic ribosomal protein P2	S	AAEEKKDEKKEESEESDDDMGFGLFD_____	105	1	43.523	5.95738	5.80761	6.31196	6.29919	1.34078	0.0301371
PDAP1	Q13442	28 kDa heat- and acid-stable phosphoprotein	S	AGDPKKEKKSLDSDESEDEEDDYQQKRKGVE	63	0.999987	102.98	6.64062	6.59359	6.99865	7.09866	1.34868	0.0160048
PRKAA1	Q13131	5'-AMP-activated protein kinase catalytic subunit alpha-1	S	ITEAKSGTATPQRSGSVSNYRSCQRSDSDAE	496	0.762547	115.42	7.68685	7.66527	8.19697	8.02381	1.35129	0.0380655
IQGAP2	Q13576	Ras GTPase-activating-like protein IQGAP2	S	MPHEELPSLQRPRYGSIVDDERLSAEEMDER	16	1	153.33	8.39176	8.3439	8.75285	8.86518	1.35772	0.0186152
THRAP3	Q9Y2W1	Thyroid hormone receptor-associated protein 3	S	YGTGSASRASAVSELSPRERSPALKSPLQSV	243	1	148.19	7.18378	7.04625	7.5146	7.6008	1.35913	0.0320069
IKZF1	Q13422-5	DNA-binding protein Ikaros	S	KSDRVVASNVKVETQSDEENGRACEMNGEEC	63	0.997775	104.81	3.83441	3.92391	4.28614	4.37594	1.36783	0.0191179
TRA2B	P62995	Transformer-2 protein homolog beta	S	RSRSRSYSRDYRRRHSHSHSPMSTRRRHVGN	95	0.999906	55.546	5.79114	5.79228	6.21414	6.30192	1.38158	0.00874259
TRA2B	P62995	Transformer-2 protein homolog beta	S	RSRSYSRDYRRRHSHSHSPMSTRRRHVGNRA	97	0.998083	55.546	5.79114	5.79228	6.21414	6.30192	1.38158	0.00874259
TRA2B	P62995	Transformer-2 protein homolog beta	S	RSYSRDYRRRHSHSHSPMSTRRRHVGNRANP	99	0.984528	55.546	5.79114	5.79228	6.21414	6.30192	1.38158	0.00874259
LST1	O00453-10	Leukocyte-specific transcript 1 protein	S	RNDVKRLERSWAQGSSEQELHYASLQRLPVP	19	0.865036	83.881	4.7994	4.92581	5.28607	5.37598	1.38359	0.0263392
LST1	O00453-10	Leukocyte-specific transcript 1 protein	S	RSWAQGSSEQELHYASLQRLPVPSSEGPDLR	27	0.994968	83.881	4.7994	4.92581	5.28607	5.37598	1.38359	0.0263392
BIN1	O00499-9	Myc box-dependent-interacting protein 1	S	VKAQPSDNAPAKGNKSPSPPDGSPAATPEIR	265	0.999847	60.521	6.20535	6.23846	6.78503	6.63211	1.4012	0.0248806
BIN1	O00499-9	Myc box-dependent-interacting protein 1	S	AQPSDNAPAKGNKSPSPPDGSPAATPEIRVN	267	0.999678	60.521	6.20535	6.23846	6.78503	6.63211	1.4012	0.0248806
PRPF4B	Q13523	Serine/threonine-protein kinase PRP4 homolog	Y	DFGSASHVADNDITPYLVSRFYRAPEIIIGK	849	0.886101	72.916	4.2345	4.335	4.88592	4.68963	1.41718	0.044836
SRRM1	Q8IYB3	Serine/arginine repetitive matrix protein 1	S	PPKRTSSPPRKTRRLSPSASPPRRRHRPSPP	389	1	105.19	8.03105	8.05099	8.46793	8.71983	1.46699	0.0484607
SRRM1	Q8IYB3	Serine/arginine repetitive matrix protein 1	S	KRTSSPPRKTRRLSPSASPPRRRHRPSPPAT	391	1	68.277	8.03105	8.05099	8.46793	8.71983	1.46699	0.0484607
SRRM1	Q8IYB3	Serine/arginine repetitive matrix protein 1	S	TSSPPRKTRRLSPSASPPRRRHRPSPPATPP	393	1	105.19	8.03105	8.05099	8.46793	8.71983	1.46699	0.0484607
STK10	O94804	Serine/threonine-protein kinase 10	S	QVAQEKQVAEQGGDLSPAANRSQKASQSRPN	438	1	121.82	6.08447	6.2663	6.76792	6.70819	1.477	0.0277277
MPHOSPH8	Q99549	M-phase phosphoprotein 8	S	EDNDAAARGAEAFGDSEEDGEDVFEVEKILD	51	1	78.758	5.86614	5.77994	6.49134	6.29368	1.48398	0.0340268
SRRM1	Q8IYB3	Serine/arginine repetitive matrix protein 1	S	RLSPSASPPRRRHRPSPPATPPPKTRHSPTP	402	1	85.734	8.87335	8.80258	9.30675	9.51015	1.48502	0.0338317
SRRM1	Q8IYB3	Serine/arginine repetitive matrix protein 1	T	SASPPRRRHRPSPPATPPPKTRHSPTPQQSN	406	1	85.734	8.87335	8.80258	9.30675	9.51015	1.48502	0.0338317
LSP1	P33241-2	Lymphocyte-specific protein 1	S	EEQEEHQKCQQPRTPSPLVLEGTIEQSSPPL	115	0.998677	106.66	7.16601	6.98299	7.63981	7.68958	1.50545	0.0248595
LSP1	P33241-2	Lymphocyte-specific protein 1	T	AEEEQEEHQKCQQPRTPSPLVLEGTIEQSSP	113	0.999669	106.66	7.3679	7.16189	7.85337	7.8591	1.50665	0.0290476
HNRNPK	P61978-3	Heterogeneous nuclear ribonucleoprotein K	S	GGRPMPPSRRDYDDMSPRRGPPPPPPGRGGR	260	1	113.66	6.6099	6.74362	7.25626	7.29094	1.5124	0.0131305
LSP1	P33241-2	Lymphocyte-specific protein 1	T	KCQQPRTPSPLVLEGTIEQSSPPLSPTTKLI	122	0.93819	72.791	6.7896	6.77241	7.42097	7.3535	1.52228	0.00328139
BUD13	Q9BRD0-2	BUD13 homolog	S	HDSSDTSPPRRARHDSPDPSPPRRPQHNSSG	197	1	43.184	4.25882	4.33385	4.87696	4.96079	1.53958	0.00806637
BUD13	Q9BRD0-2	BUD13 homolog	S	DTSPPRRARHDSPDPSPPRRPQHNSSGDCQK	201	1	43.184	4.25882	4.33385	4.87696	4.96079	1.53958	0.00806637
KDM1A	O60341	Lysine-specific histone demethylase 1A	S	AKVEYREMDESLANLSEDEYYSEEERNAKAE	131	0.997412	75.103	4.80266	4.92115	5.46186	5.54572	1.56037	0.0125469
KDM1A	O60341	Lysine-specific histone demethylase 1A	S	EMDESLANLSEDEYYSEEERNAKAEKEKKLP	137	0.999707	75.103	4.80266	4.92115	5.46186	5.54572	1.56037	0.0125469
STRIP1	Q5VSL9-3	Striatin-interacting protein 1	S	LPEDSIKVIRNMRAASPPASASDLIEQQQKR	71	0.883961	52.195	5.85065	5.81214	6.39448	6.56384	1.56674	0.0175033
AHNAK	Q09666	Neuroblast differentiation-associated protein AHNAK	S	ASISGSKGDLKSSKASLGSLEGEAEAEASSP	5749	0.999999	81.534	7.43112	7.38301	8.144	7.97137	1.56984	0.018443
AHNAK	Q09666	Neuroblast differentiation-associated protein AHNAK	S	SGSKGDLKSSKASLGSLEGEAEAEASSPKGK	5752	0.999999	81.534	7.43112	7.38301	8.144	7.97137	1.56984	0.018443
EIF3D	O15371-2	Eukaryotic translation initiation factor 3 subunit D	S	NKQVIRVYSLPDGTFSSDEDEEEEEEEEEEE	479	0.949823	57.78	3.80653	3.83613	4.43109	4.51324	1.57008	0.00446984
EIF3D	O15371-2	Eukaryotic translation initiation factor 3 subunit D	S	KQVIRVYSLPDGTFSSDEDEEEEEEEEEEEE	480	0.910022	57.78	3.80653	3.83613	4.43109	4.51324	1.57008	0.00446984
MADD	Q8WXG6-7	MAP kinase-activating death domain protein	S	AQKLLRPNSLRLASDSDAESDSRASSPNSTV	820	0.977471	136.33	5.89222	5.78123	6.39227	6.64298	1.60314	0.0382276
FKBP15	Q5T1M5-2	FK506-binding protein 15	S	SEEEEEKAEERPRRPSQEQSASASSGQPQAP	946	0.998941	118.19	3.13098	3.34085	3.87676	3.96079	1.60532	0.026322
USP24	Q9UPU5	Ubiquitin carboxyl-terminal hydrolase 24	S	WNAYMLFYQRVSDQNSPVLPKKSRVSVVRQE	2047	0.995347	67.115	5.04238	4.89627	5.7974	5.53552	1.62128	0.0432785
BUD13	Q9BRD0-2	BUD13 homolog	S	PDSSPRRVRHGTPDPSPRKDRHDTPDPSPRR	139	1	51.135	4.62305	4.65065	5.29499	5.37573	1.62283	0.0037103
BUD13	Q9BRD0-2	BUD13 homolog	T	RHDTPDSSPRRVRHGTPDPSPRKDRHDTPDP	135	1	51.135	4.62305	4.65065	5.29499	5.37573	1.62283	0.0037103
TCP1	P17987	T-complex protein 1 subunit alpha	S	DLIKLHPESKDDKHGSYEDAVHSGALND___	544	0.994732	57.293	4.77905	4.6412	5.28854	5.55013	1.63491	0.0408143
CD2BP2	O95400	CD2 antigen cytoplasmic tail-binding protein 2	S	SGGPGSRFKGKHSLDSDEEEDDDDGGSSKYD	49	0.993066	220.16	5.87467	5.80297	6.64429	6.47285	1.64689	0.0162608
MAX	P61244-2	Protein max	S	______________MSDNDDIEVESDADKRA	2	1	98.943	6.75676	6.57425	7.40744	7.39103	1.66293	0.0152367
BIN2	Q9UBW5-2	Bridging integrator 2	S	GSPTSPRASLGTGTASPRTSLEVSPNPEPPE	426	0.931808	62.528	5.24051	5.11981	6.03239	5.8537	1.69688	0.0193942
TEX2	Q8IWB9	Testis-expressed sequence 2 protein	S	NTGGDSKTAPSSPLTSPSDTRSFFKVPEMEA	270	0.758726	52.185	4.48194	4.6585	5.29477	5.37573	1.69941	0.0157355
PRKAR2B	P31323	cAMP-dependent protein kinase type II-beta regulatory subunit	S	GTPSKGVNFAEEPMQSDSEDGEEEEAAPADA	83	1	63.426	4.83613	4.90982	5.76964	5.53646	1.71722	0.0237
PRKAR2B	P31323	cAMP-dependent protein kinase type II-beta regulatory subunit	S	PSKGVNFAEEPMQSDSEDGEEEEAAPADAGA	85	1	63.426	4.83613	4.90982	5.76964	5.53646	1.71722	0.0237
ARID4B	Q4LE39-4	AT-rich interactive domain-containing protein 4B	S	VSKSPERLRKDIEVLSEDTDYEEDEVTKKRK	471	0.934323	61.226	5.02879	4.90227	5.64302	5.86468	1.72706	0.0252186
ARID4B	Q4LE39-4	AT-rich interactive domain-containing protein 4B	T	SPERLRKDIEVLSEDTDYEEDEVTKKRKDVK	474	0.934323	61.226	5.02879	4.90227	5.64302	5.86468	1.72706	0.0252186
EXOC2	Q96KP1	Exocyst complex component 2	S	VLGHLSQTASLKRGSSFQSGRDDTWRYKTPH	432	0.833651	50.791	5.86421	5.65492	6.64789	6.47272	1.74199	0.0278364
THRAP3	Q9Y2W1	Thyroid hormone receptor-associated protein 3	S	SRKRRLSSRSRSRSYSPAHNRERNHPRVYQN	55	0.949426	81.263	3.50729	3.71183	4.50754	4.36954	1.77643	0.0214382
FKBP15	Q5T1M5-2	FK506-binding protein 15	S	GAALRPSHHSQRSSLSGDEEDELFKGATLKA	1154	0.999256	73.252	6.40608	6.31983	7.05539	7.3443	1.78619	0.0309496
RBM17	Q96I25	Splicing factor 45	S	DRHEASGFARRPDPDSDEDEDYERERRKRSM	155	0.999999	86.997	5.00378	5.14225	5.77059	6.10429	1.82062	0.0410042
VIM	P08670	Vimentin	S	RTYSLGSALRPSTSRSLYASSPGGVYATRSS	51	0.92967	95.538	5.38218	5.31546	6.23153	6.2005	1.82411	0.00179539
MCM2	P49736	DNA replication licensing factor MCM2	S	AGRGLGRMRRGLLYDSDEEDEERPARKRRQV	139	0.999993	90.379	5.1688	5.32402	6.33507	5.9709	1.87459	0.0445103
SRRM2	Q9UQ35	Serine/arginine repetitive matrix protein 2	S	PSAPSQSRMTSERAPSPSSRMGQAPSQSLLP	2426	0.997316	74.301	5.02817	4.89278	5.91767	5.85726	1.9013	0.00633413
ZC3HAV1	Q7Z2W4-3	Zinc finger CCCH-type antiviral protein 1	S	FLASASASAERSCTPSPDQISHRASLEDAPV	275	0.875555	52.522	4.53132	4.93022	5.61706	5.72697	1.92019	0.0450686
ZC3HAV1	Q7Z2W4-3	Zinc finger CCCH-type antiviral protein 1	T	QEFLASASASAERSCTPSPDQISHRASLEDA	273	0.892238	52.522	4.53132	4.93022	5.61706	5.72697	1.92019	0.0450686
LAT	O43561	Linker for activation of T-cells family member 1	S	QPLGGSHRTPSSRRDSDGANSVASYENEGAS	101	0.925036	78.481	4.23481	4.32869	5.09828	5.38066	1.94224	0.0232952
RRAGC	Q9HB90	Ras-related GTP-binding protein C	S	_MSLQYGAEETPLAGSYGAADSFPKDFGYGV	15	0.871353	55.783	1.88178	1.55001	2.80213	2.63157	2.00132	0.0330141
CDK7	P50613	Cyclin-dependent kinase 7	S	GVLKLADFGLAKSFGSPNRAYTHQVVTRWYR	164	0.998903	68.371	5.2502	4.87248	6.02985	6.09786	2.00349	0.0347419
TMPO	P42167-2	Lamina-associated polypeptide 2, isoforms beta/gamma	S	RPLELSDFRMEESFSSKYVPKYVPLADVKSE	279	0.944374	74.464	5.80426	5.93525	6.83782	6.91157	2.00686	0.00554743
FLNA	P21333-2	Filamin-A	S	DVTDASKVKCSGPGLSPGMVRANLPQSFQVD	1459	0.998635	56.29	4.48704	4.92657	5.79093	5.72208	2.0701	0.0420921
ZRSR2	Q15696	U2 small nuclear ribonucleoprotein auxiliary factor 35 kDa subunit-related protein 2	S	NPNNEFWEANRDIYLSPDRTGSSFGKNSERR	349	0.999321	50.452	4.849	4.61847	5.79317	5.86081	2.13355	0.0118585
PRKACB	P22694-8	cAMP-dependent protein kinase catalytic subunit beta	T	VTDFGFAKRVKGRTWTLCGTPEYLAPEIILS	198	0.785018	44.052	2.0798	2.32981	3.30343	3.37546	2.19563	0.0128915
BCLAF1	Q9NYF8-3	Bcl-2-associated transcription factor 1	S	DAPMLSTVHSAKNTPSQHSHSIQHSPERSGS	257	0.793328	62.19	2.07611	2.32998	3.30343	3.37546	2.19831	0.0132146
BCLAF1	Q9NYF8-3	Bcl-2-associated transcription factor 1	S	STVHSAKNTPSQHSHSIQHSPERSGSGSVGN	262	0.792539	86.213	2.07611	2.32998	3.30343	3.37546	2.19831	0.0132146
TOP2B	Q02880-2	DNA topoisomerase 2-beta	S	PKRAPKQKKVVEAVNSDSDSEFGIPKKTTTP	1517	0.761824	51.645	5.251	4.86804	6.12986	6.39828	2.30465	0.0356788
ARSK	Q6UWY0	Arylsulfatase K	T	EMHPVDYYSSYTKNCTGRFTKKEIKNIRAFY	264	0.998939	43.246	3.13342	3.32754	4.29006	4.70554	2.40713	0.0312117
