# Supplementary material for: Differential Phospho‐Signatures in Blood Cells Identify LRRK2 G2019S Carriers in Parkinson's Disease
Source: Mov Disord. 2022 Jan 20;37(5):1004–15. doi: 10.1002/mds.28927 (PMC9306798; doi:10.1002/mds.28927)
Supplement: Supplementary file 10 — Table S5 [file MDS-37-1004-s001.xlsx]

## Sheet: A
SUPPL. TABLE 5A: Proteins detected in the study. Quantitative measures of L2NMC, L2PD and controls expressed as Log2.
Gene names	Protein IDs	Protein name	Peptides	Unique peptides	Score	Control-1	Control-2	L2PD-1	L2PD-2	L2NMC-1	L2NMC-2	ANOVA p-value
GATD3A	P0DPI2	Glutamine amidotransferase-like class 1 domain-containing protein 3A, mitochondrial	5	5	42.413	1.67535	1.69613	1.53639	1.54787	1.61628	1.61052	0.0017014
UBA6	A0AVT1	Ubiquitin-like modifier-activating enzyme 6	15	15	47.873	0.801194	1.08447	1.08236	0.934835	1.07105	0.93718	0.878653
ESYT2	A0FGR8-2	Extended synaptotagmin-2	13	13	72.576	1.37121	1.26666	1.23078	1.40174	1.27368	1.31074	0.94053
ARHGAP10	A1A4S6	Rho GTPase-activating protein 10	2	2	2.8198	-1.32886	-1.59122	-1.05936	-1.31605	-1.3081	-1.12985	0.336478
ELOVL7	A1L3X0	Elongation of very long chain fatty acids protein 7	2	2	4.9944	-0.63191	-1.02418	-0.988335	-0.720936	-0.746535	-0.825229	0.940797
DENND3	A2RUS2-2	DENN domain-containing protein 3	3	3	8.8474	-2.03279	-1.98118	-1.73565	-1.86527	-2.20975	-1.88101	0.33134
CNOT1	A5YKK6-2	CCR4-NOT transcription complex subunit 1	5	5	7.5998	-1.46683	-1.29507	-1.23508	-1.17404	-1.58861	-1.29104	0.357674
CCDC88B	A6NC98	Coiled-coil domain-containing protein 88B	3	3	4.5845	-4.99856	-4.81881	-3.3245	-4.77912	-6.75327	-4.29857	0.525112
PGP	A6NDG6	Phosphoglycolate phosphatase	3	3	13.981	-2.93811	-2.04861	-2.4181	-2.77214	-2.35091	-2.2072	0.740101
SMCHD1	A6NHR9	Structural maintenance of chromosomes flexible hinge domain-containing protein 1	7	7	34.195	-1.13135	-1.59282	-1.2344	-1.29265	-1.3976	-1.12256	0.876425
NCF1	P14598	Neutrophil cytosol factor 1	4	4	7.8598	-0.390774	-0.180851	-0.0650601	-0.486195	-0.398643	-0.0963125	0.985064
SNRPG	P62308	Small nuclear ribonucleoprotein G	3	3	4.0997	0.720443	0.735523	0.691901	0.378177	0.577422	0.584973	0.40638
MYO1G	B0I1T2	Unconventional myosin-Ig	22	22	140.32	2.00233	2.08291	1.82169	2.00896	1.65031	1.97051	0.431681
IGLL5	P0DOX8	Immunoglobulin lambda-like polypeptide 5	6	2	2.7543	-0.415618	-0.104786	0.000202516	-0.286682	-0.384759	-0.40906	0.443936
NACA	Q13765	Nascent polypeptide-associated complex subunit alpha	5	5	38.16	0.42523	0.582925	0.26632	0.545319	0.63663	0.530016	0.515951
SLC35A4	L0R6Q1	SLC35A4 upstream open reading frame protein	3	3	4.0394	0.0999434	-0.3362	-0.00219792	-0.61735	-0.114312	-0.25368	0.833622
AGPS	O00116	Alkyldihydroxyacetonephosphate synthase, peroxisomal	4	4	17.241	-0.190795	-0.292724	-0.383553	-0.0759015	-0.370351	-0.0270595	0.974008
KIF2A	O00139-2	Kinesin-like protein KIF2A	15	15	56.454	2.00062	1.93659	2.05716	1.84982	1.88624	1.93927	0.828325
DDX39A	O00148	ATP-dependent RNA helicase DDX39A	11	3	9.7558	-1.14721	-1.54137	-1.20839	-1.4889	-1.14008	-1.49156	0.98943
PDLIM1	O00151	PDZ and LIM domain protein 1	20	20	260.36	4.45785	4.2365	4.35485	4.34783	4.04303	4.42023	0.767395
ACOT7	O00154-4	Cytosolic acyl coenzyme A thioester hydrolase	4	4	15.735	-1.67949	-1.57712	-1.25791	-1.42553	-1.49486	-1.65169	0.128406
MYO1C	O00159-2	Unconventional myosin-Ic	4	4	8.6286	-0.895466	-0.8979	-1.15302	-0.412795	-0.794822	-0.607957	0.830223
MYO1F	O00160	Unconventional myosin-If	14	14	48.133	1.51269	1.72637	1.46586	1.55789	1.54183	1.34191	0.45888
SNAP23	O00161	Synaptosomal-associated protein 23	11	11	103.29	1.94736	2.00411	2.10744	2.12455	1.86558	2.18402	0.612651
AIP	O00170	AH receptor-interacting protein	5	5	37.263	0.330036	0.443164	0.231975	0.245435	0.417109	0.302779	0.201631
GTPBP1	O00178	GTP-binding protein 1	3	3	44.282	-2.24811	-3.03498	-2.27372	-2.80045	-2.67411	-3.0142	0.767773
STXBP3	O00186	Syntaxin-binding protein 3	11	11	32.959	1.01205	0.874599	1.1472	1.06251	1.141	1.16819	0.100021
RAB27B	O00194	Ras-related protein Rab-27B	13	11	84.795	3.8064	3.78384	3.93708	3.83009	3.65535	3.87504	0.542495
AP3B1	O00203-3	AP-3 complex subunit beta-1	14	14	24.028	1.42606	1.49922	1.66831	1.42308	1.47254	1.49183	0.733915
LGALS8	O00214	Galectin-8	3	3	4.3202	-0.847411	-0.884284	-0.640557	-0.699645	-0.876539	-0.459118	0.504841
NDUFS8	O00217	NADH dehydrogenase [ubiquinone] iron-sulfur protein 8, mitochondrial	2	2	6.8807	-1.20183	-1.05565	-1.9407	-1.19946	-1.30368	-1.34712	0.45804
PSMD11	O00231	26S proteasome non-ATPase regulatory subunit 11	10	10	53.741	1.22136	1.04103	1.15266	1.12745	1.10197	0.911006	0.475689
PSMD12	O00232	26S proteasome non-ATPase regulatory subunit 12	7	7	16.808	0.896776	0.795802	0.714925	0.846415	0.747316	0.748418	0.439105
PSMD9	O00233	26S proteasome non-ATPase regulatory subunit 9	4	4	24.147	-0.893819	-1.15823	-1.14185	-1.1422	-1.11899	-1.17854	0.534401
PGRMC1	O00264	Membrane-associated progesterone receptor component 1	5	4	20.653	1.40768	1.27752	1.55239	1.2134	1.38495	1.10458	0.768583
CLIC1	O00299	Chloride intracellular channel protein 1	20	20	270.32	4.99002	4.98212	5.07093	4.91892	4.87024	4.979	0.648166
EIF3F	O00303	Eukaryotic translation initiation factor 3 subunit F	8	8	37.594	0.484603	0.722001	0.702263	0.686252	0.758006	0.717674	0.472996
PIK3CD	O00329	Phosphatidylinositol 4,5-bisphosphate 3-kinase catalytic subunit delta isoform	3	3	6.1661	-3.1741	-3.13304	-2.63901	-2.96095	-3.32663	-3.16764	0.108094
PDHX	O00330	Pyruvate dehydrogenase protein X component, mitochondrial	2	2	5.2602	-2.02564	-2.56013	-2.29466	-3.01056	-2.59323	-2.24897	0.682452
IPO5	O00410	Importin-5	15	15	65.368	1.19151	0.793918	0.816471	0.850623	0.970909	0.994524	0.605065
SAP18	O00422	Histone deacetylase complex subunit SAP18	5	5	22.431	-0.764273	-0.434851	-0.688729	-0.386824	-0.377755	-0.584227	0.848077
DNM1L	O00429-4	Dynamin-1-like protein	38	38	301.97	3.7499	3.614	3.67783	3.7012	3.47052	3.74485	0.78663
RTCA	O00442	RNA 3-terminal phosphate cyclase	3	3	7.6408	-1.75894	-1.23105	-1.74272	-1.27381	-1.77358	-1.52516	0.86147
EXOC5	O00471	Exocyst complex component 5	3	3	4.1986	-2.48897	-2.42191	-3.96534	-2.73752	-2.46354	-2.4289	0.264083
HMGN4	O00479	High mobility group nucleosome-binding domain-containing protein 4	2	2	3.1404	0.220616	-1.20013	-0.450163	-0.867432	-0.100848	-0.55198	0.876059
NDUFA4	O00483	Cytochrome c oxidase subunit NDUFA4	4	4	13.061	0.613507	0.687782	0.668466	0.444865	0.430519	0.707938	0.803323
PSMD14	O00487	26S proteasome non-ATPase regulatory subunit 14	3	3	13.882	-2.03201	-1.77006	-2.06479	-2.26711	-2.10449	-1.88317	0.37828
BIN1	O00499-9	Myc box-dependent-interacting protein 1	6	4	21.659	-1.75396	-1.67041	-1.92839	-1.59806	-1.61689	-1.81417	0.940059
KPNA3	O00505	Importin subunit alpha-4	7	5	18.576	-0.594085	-0.465371	-0.674199	-0.54766	-0.567731	-0.438153	0.537654
VWA5A	O00534	von Willebrand factor A domain-containing protein 5A	3	3	7.1139	-3.39482	-2.95223	-3.38078	-2.91033	-3.56361	-2.7376	0.997579
SDCBP	O00560-3	Syntenin-1	5	5	11.613	-0.852622	-0.775546	-0.909461	-0.863295	-0.813208	-0.891124	0.435768
NOP56	O00567	Nucleolar protein 56	7	7	18.875	0.587635	0.433239	0.308239	0.510777	0.507023	0.484544	0.627736
DDX3X	O00571-2	ATP-dependent RNA helicase DDX3X	14	14	56.631	1.54034	1.35059	1.54402	1.46414	1.65082	1.43545	0.744095
RNASET2	O00584	Ribonuclease T2	3	3	11.164	-0.900541	-0.332529	-0.285963	-0.0984997	-0.448138	-0.321381	0.362796
FCN1	O00602	Ficolin-1	6	6	24.495	1.6477	1.9099	1.64373	1.57016	1.64043	1.61879	0.371665
KPNA4	O00629	Importin subunit alpha-3	6	4	43.589	-2.08837	-1.8009	-2.13078	-1.62962	-1.67939	-1.78635	0.696204
PPP6C	O00743-2	Serine/threonine-protein phosphatase 6 catalytic subunit	7	7	19.29	1.03412	1.15664	1.19383	1.12608	1.16759	1.11399	0.609232
MAN2B1	O00754-2	Lysosomal alpha-mannosidase	5	5	16.593	-0.763379	-0.786497	-0.437219	-0.997023	-0.237554	-0.741741	0.659158
PDXK	O00764	Pyridoxal kinase	6	6	17.67	-0.247547	-0.48157	-0.457414	-0.144895	-0.297683	-0.421162	0.917382
C2CD2L	O14523	C2 domain-containing protein 2-like	2	2	2.9278	-3.16757	-3.90253	-2.92852	-2.94683	-2.95898	-3.17716	0.279002
COX7A2L	O14548	Cytochrome c oxidase subunit 7A-related protein, mitochondrial	2	2	2.2323	-1.15148	-1.03101	-1.06256	-1.14864	-1.07402	-1.06073	0.827027
NDUFAB1	O14561	Acyl carrier protein, mitochondrial	2	2	6.8439	-0.988119	-1.07171	-1.27597	-0.750271	-1.21715	-0.50559	0.881987
COPE	O14579	Coatomer subunit epsilon	6	6	32.375	-0.401717	-0.92215	-0.458567	-0.540762	-0.592635	-0.803052	0.692886
EIF1AX	P47813	Eukaryotic translation initiation factor 1A, X-chromosomal	2	2	13.794	-3.39754	-2.80987	-3.1817	-2.89429	-3.55657	-2.85982	0.910472
AP3D1	O14617-4	AP-3 complex subunit delta-1	6	6	19.589	-0.482439	-0.525751	-0.190909	-0.139361	-0.193459	-0.521109	0.186271
CCS	O14618	Copper chaperone for superoxide dismutase	4	4	30.908	0.0650786	-0.0411075	0.0434449	0.0433201	0.177084	-0.0473234	0.876509
TOR1A	O14656	Torsin-1A	3	3	9.8616	-2.62882	-2.63181	-2.996	-3.39736	-2.78693	-3.00231	0.120605
ADAM10	O14672	Disintegrin and metalloproteinase domain-containing protein 10	10	10	57.105	1.71235	1.69039	1.826	1.64534	1.70618	1.82519	0.78492
PRMT5	O14744-2	Protein arginine N-methyltransferase 5	2	2	5.257	-1.67815	-1.62596	-1.47401	-1.8784	-1.94053	-2.01221	0.249433
SLC9A3R1	O14745	Na(+)/H(+) exchange regulatory cofactor NHE-RF1	8	8	117.3	1.35071	1.39411	1.18193	1.29886	1.38791	1.34608	0.147637
TPP1	Q5IS74	Tripeptidyl-peptidase 1	7	7	112.4	0.565355	0.484665	0.468188	0.292874	0.546554	0.567528	0.204908
GNB5	O14775-3	Guanine nucleotide-binding protein subunit beta-5	3	3	6.9398	-1.6721	-2.30428	-1.78169	-1.87746	-1.12133	-1.77838	0.440107
TCERG1	O14776	Transcription elongation regulator 1	3	3	5.7626	-4.02304	-3.61021	-3.57892	-3.34464	-2.79722	-3.35138	0.185782
PSMA7	O14818	Proteasome subunit alpha type-7	8	8	78.664	1.3168	1.3613	1.46482	1.25717	1.31027	1.15726	0.523219
SCAMP3	O14828-2	Secretory carrier-associated membrane protein 3	2	2	3.5053	-2.13182	-2.1938	-1.80077	-1.77405	-2.22828	-1.62835	0.417783
MGST3	O14880	Microsomal glutathione S-transferase 3	3	3	6.4178	-0.281018	-0.369993	-0.0745866	-0.429053	0.020592	-0.050761	0.250308
IKBKB	O14920-4	Inhibitor of nuclear factor kappa-B kinase subunit beta	3	3	6.6121	-3.69812	-3.07805	-3.59136	-3.32575	-3.49455	-3.73773	0.749332
UBE2L6	O14933	Ubiquitin/ISG15-conjugating enzyme E2 L6	2	2	6.9974	-5.01832	-4.42584	-4.0736	-6.3085	-5.30695	-4.71303	0.892802
UQCRQ	O14949	Cytochrome b-c1 complex subunit 8	3	3	6.9019	0.514638	0.701624	0.652598	0.54053	0.488932	0.694568	0.990603
MYL12A	P19105	Myosin regulatory light chain 12A	11	5	273.99	5.29905	5.22478	5.34339	5.24222	5.17431	5.22006	0.336371
HGS	O14964-2	Hepatocyte growth factor-regulated tyrosine kinase substrate	4	4	5.2759	-0.561337	-0.691955	-0.570208	-0.662077	-0.757214	-0.627832	0.655937
PPP1R12A	O14974-4	Protein phosphatase 1 regulatory subunit 12A	17	17	64.121	0.89749	0.935114	0.748706	1.01248	0.844562	1.1473	0.788662
GAK	O14976-2	Cyclin-G-associated kinase	7	7	22.645	-0.557823	-0.539385	-0.459999	-0.529921	-0.710299	-0.830568	0.0332853
HNRNPDL	O14979-3	Heterogeneous nuclear ribonucleoprotein D-like	5	4	11.358	0.854809	0.195453	0.284839	0.489144	0.412537	0.296887	0.828287
XPO1	O14980	Exportin-1	20	20	108.2	1.68195	1.66272	1.56238	1.57697	1.65124	1.53824	0.223334
PLXNB2	O15031	Plexin-B2	3	2	4.6957	-2.02396	-1.72174	-1.40106	-2.1007	-1.66666	-1.69499	0.83263
PFAS	O15067	Phosphoribosylformylglycinamidine synthase	4	4	15.207	-2.36998	-2.54339	-2.01407	-2.51177	-2.87884	-2.15204	0.786833
FYB	O15117-3	FYN-binding protein	20	20	83.998	3.36536	3.30167	3.33913	3.30889	3.09134	3.40951	0.804781
SCAMP2	O15127	Secretory carrier-associated membrane protein 2	3	3	14.195	-1.323	-1.8821	-1.73874	-2.06339	-1.86688	-1.81647	0.55822
ARPC1B	O15143	Actin-related protein 2/3 complex subunit 1B	16	15	166.32	4.96265	5.15983	5.03361	4.95711	4.88133	4.98979	0.513402
ARPC2	O15144	Actin-related protein 2/3 complex subunit 2	22	22	169.54	4.34812	4.443	4.46203	4.42924	4.38059	4.34079	0.296123
ARPC3	O15145	Actin-related protein 2/3 complex subunit 3	10	10	45.449	3.452	3.55358	3.73648	3.55976	3.43016	3.55407	0.336308
BET1	O15155	BET1 homolog	2	2	4.9992	-2.35504	-2.34676	-1.87791	-1.59806	-1.74777	-0.638926	0.187612
PGRMC2	O15173	Membrane-associated progesterone receptor component 2	3	2	44.807	-2.49689	-2.1679	-2.49392	-1.98723	-2.6326	-2.33386	0.703372
PFDN6	O15212	Prefoldin subunit 6	3	3	10.764	-0.638273	-0.374689	-0.682258	-0.545606	-0.643949	-0.245083	0.726189
SURF4	O15260	Surfeit locus protein 4	6	6	25.179	-1.12578	-1.22279	-1.2437	-1.13192	-0.955592	-1.4615	0.987277
SPTLC1	O15269	Serine palmitoyltransferase 1	2	2	9.9748	-5.01054	-4.84198	-4.50157	-4.92822	-4.71623	-5.2931	0.651344
OGT	O15294-4	UDP-N-acetylglucosamine--peptide N-acetylglucosaminyltransferase 110 kDa subunit	2	2	3.0518	-3.65445	-3.07683	-3.91597	-2.89634	-3.14021	-3.34011	0.939612
INPP4B	O15327	Type II inositol 3,4-bisphosphate 4-phosphatase	4	4	9.3296	-0.939757	-1.56882	-0.883586	-1.53658	-1.39688	-1.25893	0.951511
PPM1G	O15355	Protein phosphatase 1G	4	4	9.7812	-1.67476	-1.61943	-2.02018	-1.85191	-1.43262	-1.6456	0.079889
INPPL1	O15357	Phosphatidylinositol 3,4,5-trisphosphate 5-phosphatase 2	5	3	6.9297	-2.49323	-2.6311	-2.53291	-2.64276	-2.58006	-2.42624	0.694143
EIF3D	O15371-2	Eukaryotic translation initiation factor 3 subunit D	5	5	9.9047	-0.892782	-0.68942	-0.799089	-0.690999	-0.795159	-0.642412	0.821163
EIF3H	O15372	Eukaryotic translation initiation factor 3 subunit H	7	7	46.477	0.484324	0.44035	0.314176	0.37348	0.451789	0.315814	0.303405
BCAT2	O15382	Branched-chain-amino-acid aminotransferase, mitochondrial	3	3	5.3754	-0.942904	-0.968738	-0.929839	-1.17029	-0.632843	-0.823783	0.166399
STX7	O15400-2	Syntaxin-7	10	10	64.8	1.63592	1.76459	1.55965	1.62757	1.60493	1.56845	0.262181
ABCC4	O15439-2	Multidrug resistance-associated protein 4	4	4	9.7273	-1.75883	-1.37192	-1.57061	-1.48101	-1.39919	-1.2529	0.437561
YKT6	O15498-2	Synaptobrevin homolog YKT6	4	4	6.9601	-0.198411	0.0384074	-0.232427	-0.479183	-0.311921	-0.362216	0.239917
ARPC5	O15511	Actin-related protein 2/3 complex subunit 5	7	7	63.155	3.20935	3.24842	3.18763	3.22441	3.23356	3.28652	0.344526
TAPBP	O15533-2	Tapasin	4	4	21.258	-0.399302	-0.411892	-0.587149	-0.251872	-0.422077	-0.297342	0.914831
DHX15	O43143	Pre-mRNA-splicing factor ATP-dependent RNA helicase DHX15	7	7	32.518	0.0222856	0.128827	0.201043	0.187217	0.267472	0.192251	0.123399
ZZEF1	O43149	Zinc finger ZZ-type and EF-hand domain-containing protein 1	8	8	24.207	-1.26537	-1.53701	-1.49527	-1.29918	-1.14185	-1.43654	0.798074
ASAP2	O43150-2	Arf-GAP with SH3 domain, ANK repeat and PH domain-containing protein 2	13	11	31.908	0.430511	0.319762	0.55439	0.397379	0.236624	0.311264	0.200458
CYB5B	O43169	Cytochrome b5 type B	3	3	21.738	-1.26802	-1.30125	-1.46461	-1.22856	-1.00999	-1.65162	0.97403
PHGDH	O43175	D-3-phosphoglycerate dehydrogenase	4	4	13.916	-2.12558	-2.2619	-2.77138	-1.80673	-2.64424	-2.33362	0.78649
NDUFS4	O43181	NADH dehydrogenase [ubiquinone] iron-sulfur protein 4, mitochondrial	2	2	9.4293	-1.38463	-1.7452	-2.01842	-1.44771	-1.89882	-1.68962	0.736812
ARHGAP6	O43182-5	Rho GTPase-activating protein 6	11	11	102.2	0.860846	0.947527	1.10372	1.04489	0.888467	0.916523	0.0474714
PSMD3	O43242	26S proteasome non-ATPase regulatory subunit 3	12	12	30.141	1.04452	1.14706	1.12066	1.11861	1.15466	1.09143	0.84199
PAPSS1	O43252	Bifunctional 3-phosphoadenosine 5-phosphosulfate synthase 1	3	3	4.1761	-2.24697	-1.49272	-1.76109	-1.87982	-1.48714	-1.64406	0.636826
TGFB1I1	O43294-2	Transforming growth factor beta-1-induced transcript 1 protein	9	9	65.727	1.09873	0.865653	0.982393	0.970863	0.93515	0.977972	0.962468
ADCY6	O43306-2	Adenylate cyclase type 6	7	7	19.195	-0.443634	-0.497919	-0.296153	-0.869359	-0.276054	-0.418392	0.662648
MTSS1	O43312-4	Metastasis suppressor protein 1	3	3	8.7273	-0.600089	-0.473207	-0.568834	-0.218553	-0.284469	0.00375567	0.260402
EEF1E1	O43324	Eukaryotic translation elongation factor 1 epsilon-1	3	3	8.4796	-1.44062	-1.73488	-1.90896	-1.94369	-1.66207	-1.70319	0.138971
HNRNPR	O43390	Heterogeneous nuclear ribonucleoprotein R	20	14	52.199	1.85477	2.03122	1.6574	2.00545	1.89305	1.95625	0.776947
TXNL1	O43396	Thioredoxin-like protein 1	8	8	77.665	1.25986	1.40308	1.46503	1.3381	1.38587	1.42785	0.624265
TPD52L2	O43399	Tumor protein D54	13	13	66.06	1.9572	1.84345	1.73576	1.87896	1.84692	1.82804	0.527122
EIF4G3	O43432-4	Eukaryotic translation initiation factor 4 gamma 3	3	2	3.1883	-3.69461	-3.25094	-3.89474	-3.61574	-3.69887	-4.34976	0.390632
AKR7A2	O43488	Aflatoxin B1 aldehyde reductase member 2	8	8	51.291	1.56747	1.45947	1.4645	1.53191	1.44623	1.51062	0.842196
LAMTOR5	O43504	Ragulator complex protein LAMTOR5	3	3	14.553	-0.950546	-0.791364	-0.994958	-0.950847	-0.761214	-0.856003	0.250385
DENR	O43583	Density-regulated protein	5	5	16.361	-0.318034	-0.222285	-0.630261	-0.318843	-0.168288	-0.28213	0.309354
PSTPIP1	O43586-2	Proline-serine-threonine phosphatase-interacting protein 1	2	2	4.9865	-3.69832	-3.25664	-3.33158	-3.3371	-3.72009	-4.0276	0.178258
TIMM44	O43615	Mitochondrial import inner membrane translocase subunit TIM44	4	4	12.834	-0.885853	-1.36376	-1.19075	-0.979067	-1.11061	-0.583284	0.653781
TRAPPC3	O43617	Trafficking protein particle complex subunit 3	3	3	12.473	-2.49528	-2.53149	-2.32365	-2.14494	-1.79548	-2.02637	0.0346891
CHMP2A	O43633	Charged multivesicular body protein 2a	3	3	24.101	-0.164498	0.177085	-0.0230154	-0.271676	-0.206466	-0.0532416	0.690376
NCK2	O43639	Cytoplasmic protein NCK2	7	6	20.175	0.665396	0.525875	0.758599	0.820613	0.606026	0.68983	0.143039
RGS10	O43665-2	Regulator of G-protein signaling 10	9	9	77.67	0.775767	0.619154	0.591208	0.63271	0.571726	0.807069	0.743554
NDUFB5	O43674-2	NADH dehydrogenase [ubiquinone] 1 beta subcomplex subunit 5, mitochondrial	2	2	14.913	-1.84032	-1.27243	-2.05946	-1.83982	-1.81378	-1.58286	0.432612
NDUFA2	O43678	NADH dehydrogenase [ubiquinone] 1 alpha subcomplex subunit 2	3	3	7.1922	-0.567162	-0.340085	-0.162382	-0.583663	-0.641947	-0.339223	0.878551
ASNA1	O43681	ATPase ASNA1	8	8	22.734	0.8134	0.838088	0.762942	0.597028	0.786321	0.704252	0.301737
ACTN4	O43707	Alpha-actinin-4	60	36	323.31	5.00733	5.1262	4.98919	4.99328	4.88404	5.00354	0.332765
AP1G1	O43747	AP-1 complex subunit gamma-1	15	15	49.942	1.70139	1.52853	1.70181	1.64868	1.56348	1.46396	0.296097
SYNGR2	O43760	Synaptogyrin-2	3	3	3.054	-0.893027	-1.07021	-1.39289	-0.790799	-0.69679	-1.07099	0.798153
SGTA	O43765	Small glutamine-rich tetratricopeptide repeat-containing protein alpha	3	3	9.4386	-1.67527	-1.86118	-1.66293	-1.87546	-1.95723	-1.63321	0.984959
SLC25A20	O43772	Mitochondrial carnitine/acylcarnitine carrier protein	4	3	4.7468	-0.678986	-0.187757	-0.713528	-0.287189	-0.236991	-0.680777	0.978278
NARS	O43776	Asparagine--tRNA ligase, cytoplasmic	10	10	34.049	-0.165211	-0.140419	-0.113273	-0.344904	-0.104929	-0.143027	0.588801
NUDT21	O43809	Cleavage and polyadenylation specificity factor subunit 5	9	9	57.741	0.310269	0.478271	0.231335	0.439088	0.491963	0.374985	0.732983
LANCL1	O43813	LanC-like protein 1	3	3	10.596	-0.946752	-0.8724	-0.529334	-0.94197	-0.63159	-0.797693	0.572544
STRN	O43815	Striatin	6	6	20.513	-0.0358894	0.0780759	0.371295	0.0360842	0.0224857	0.136403	0.542714
IDH3B	O43837	Isocitrate dehydrogenase [NAD] subunit beta, mitochondrial	4	4	8.4209	-0.932795	-1.31829	-1.12141	-1.3866	-1.13862	-1.44339	0.766967
NRD1	O43847	Nardilysin	7	7	11.941	-0.348972	-0.36323	-0.551469	-0.410117	-0.515947	-0.490662	0.158422
CALU	O43852	Calumenin	10	10	48.737	2.31476	2.06583	2.17074	2.03359	1.86156	2.15854	0.613777
AHCYL1	O43865-2	Putative adenosylhomocysteinase 2	6	6	12.099	0.901736	0.896223	1.23618	1.10588	0.990483	0.972803	0.0316968
NDUFS5	O43920	NADH dehydrogenase [ubiquinone] iron-sulfur protein 5	3	3	7.4435	-0.93342	-1.03843	-1.30655	-1.49295	-1.4506	-1.30004	0.0506805
RAD21	O60216	Double-strand-break repair protein rad21 homolog	2	2	4.3419	-2.14215	-1.95387	-2.9418	-2.18968	-2.74768	-2.33161	0.388244
KALRN	O60229-6	Kalirin	11	11	77.706	1.47798	1.31555	1.40807	1.27142	1.33061	1.39782	0.830253
GMFG	O60234	Glia maturation factor gamma	8	6	43.043	2.39985	2.54143	2.52649	2.37987	2.44648	2.41232	0.890638
PRPSAP2	O60256-3	Phosphoribosyl pyrophosphate synthase-associated protein 2	7	5	18.764	-0.319074	-0.206784	-0.472308	-0.296419	-0.0314376	-0.528983	0.845256
SMARCA5	O60264	SWI/SNF-related matrix-associated actin-dependent regulator of chromatin subfamily A member 5	5	5	7.5173	-1.33098	-0.951315	-1.43405	-1.3017	-0.859468	-1.2201	0.42325
KIAA0513	O60268-2	Uncharacterized protein KIAA0513	5	5	31.758	0.42228	0.331655	0.579375	0.73006	0.386917	0.605619	0.195154
SPAG9	O60271-5	C-Jun-amino-terminal kinase-interacting protein 4	4	4	18.729	-2.62967	-3.30916	-2.39775	-2.48131	-2.84894	-2.75084	0.301348
OPA1	O60313-13	Dynamin-like 120 kDa protein, mitochondrial	14	14	43.282	1.95469	1.88588	1.80802	1.847	1.88588	1.98643	0.227475
ACSL4	O60488-2	Long-chain-fatty-acid--CoA ligase 4	5	4	23.406	-0.594834	-0.537338	-0.484845	-0.0928002	-0.374883	-0.603031	0.419777
SNX3	O60493	Sorting nexin-3	7	6	24.7	1.76152	1.85531	1.82965	1.64472	1.72185	1.64677	0.476987
DOK2	O60496	Docking protein 2	6	6	24.161	0.0994593	0.184845	0.0660116	0.172873	-0.127469	0.161793	0.640081
MGEA5	O60502-4	Protein O-GlcNAcase	3	3	4.7432	-2.49241	-2.74114	-2.55588	-2.00025	-2.50692	-2.15852	0.524437
DIAPH1	O60610-2	Protein diaphanous homolog 1	44	44	200.51	4.05524	4.00727	4.08738	4.21789	4.08402	4.26263	0.375935
PLIN3	O60664-4	Perilipin-3	12	12	86.044	0.635731	0.506163	0.283273	0.352994	0.578757	0.438949	0.109438
LPXN	O60711	Leupaxin	4	4	28.454	-2.62823	-2.86395	-2.99033	-2.46031	-2.25826	-2.76794	0.739309
SNX2	O60749-2	Sorting nexin-2	7	5	18.914	0.885255	0.94036	0.8952	1.0049	0.950506	0.68604	0.582169
DPM1	O60762	Dolichol-phosphate mannosyltransferase subunit 1	4	4	6.2122	-1.15003	-1.26531	-1.02907	-1.46175	-1.45956	-1.13769	0.922925
USO1	O60763	General vesicular transport factor p115	12	12	50.806	1.08278	0.983078	0.783743	1.01922	0.837363	1.01718	0.605551
TOM1	O60784	Target of Myb protein 1	3	3	9.2058	-1.32203	-2.02356	-1.80401	-2.07347	-1.36225	-2.03259	0.789812
PRAF2	O60831	PRA1 family protein 2	2	2	7.2456	-2.81669	-2.24421	-1.85149	-1.77219	-2.14361	-2.0257	0.123798
EIF5B	O60841	Eukaryotic translation initiation factor 5B	2	2	6.3939	-3.16262	-3.88555	-3.83854	-3.61244	-4.02838	-4.0188	0.387798
DNAJA2	O60884	DnaJ homolog subfamily A member 2	8	8	41.909	0.798397	0.714341	0.748157	0.966606	0.886726	0.7286	0.710605
CUTA	O60888-3	Protein CutA	3	3	49.821	-0.215582	-0.256689	-0.316214	-0.210878	-0.170596	-0.421256	0.872998
PFDN1	O60925	Prefoldin subunit 1	3	3	4.6996	-0.754517	-0.948861	-0.668299	-0.781479	-0.77747	-0.85558	0.491873
WDR1	O75083	WD repeat-containing protein 1	36	36	323.31	5.9878	5.99828	6.0573	5.93794	5.86817	5.89216	0.161521
ROCK2	O75116	Rho-associated protein kinase 2	37	34	172.14	3.58606	3.48268	3.51341	3.49988	3.54469	3.54783	0.671636
CPNE3	O75131	Copine-3	9	8	46.339	1.01089	1.03853	1.15499	0.979852	1.02884	1.00664	0.778896
RAB11FIP3	O75154-2	Rab11 family-interacting protein 3	2	2	6.5926	-4.01986	-4.14848	-3.48624	-3.98629	-3.70466	-3.73185	0.291792
DNAJC13	O75165	DnaJ homolog subfamily C member 13	5	5	9.1766	-2.03644	-1.71892	-1.54703	-1.61287	-2.04593	-1.95049	0.114321
GGCT	O75223	Gamma-glutamylcyclotransferase	4	4	12.408	-0.311774	-0.48099	-0.500354	-0.547381	-0.594908	-0.620078	0.131232
NDUFS7	O75251-2	NADH dehydrogenase [ubiquinone] iron-sulfur protein 7, mitochondrial	2	2	3.7321	-1.8554	-1.36258	-1.53656	-1.05972	-1.54175	-1.33534	0.618209
RTN2	O75298-3	Reticulon-2	4	4	17.85	-0.718283	-1.0279	-0.728366	-0.959404	-1.24348	-1.20969	0.158524
NDUFS2	O75306-2	NADH dehydrogenase [ubiquinone] iron-sulfur protein 2, mitochondrial	4	4	9.7285	-0.746537	-1.00836	-0.923344	-0.96939	-0.979646	-0.977272	0.673462
GBAS	O75323	Protein NipSnap homolog 2	5	4	17.031	0.0206891	-0.0921386	0.164051	-0.223543	-0.0824276	-0.185221	0.803054
PDCD6	O75340-2	Programmed cell death protein 6	4	4	11.211	0.345484	0.516223	0.313967	0.300391	0.341363	0.359666	0.337786
TBCA	O75347	Tubulin-specific chaperone A	7	7	19.517	1.43835	1.56448	1.52902	1.5345	1.29411	1.42725	0.194381
ATP6V1G1	O75348	V-type proton ATPase subunit G 1	4	4	12.286	-0.598335	-0.62293	-0.662928	-0.51044	-0.698099	-0.591228	0.767921
VPS4B	O75351	Vacuolar protein sorting-associated protein 4B	12	9	54.432	1.61336	1.57113	1.41533	1.53417	1.59119	1.60871	0.157462
H2AFY	O75367-2	Core histone macro-H2A.1	11	10	120.58	2.84681	2.87569	2.7589	2.70041	2.99878	2.77776	0.3322
SH3BGRL	O75368	SH3 domain-binding glutamic acid-rich-like protein	9	9	54.851	2.67003	2.52046	2.58314	2.43398	2.41319	2.42595	0.272634
FLNB	O75369-2	Filamin-B	20	7	19.387	-0.427102	-0.347093	-0.0927822	-0.126959	-0.178401	-0.135832	0.0113874
CS	O75390	Citrate synthase, mitochondrial	15	15	62.946	2.88633	2.94509	3.13235	2.95936	2.87206	2.8984	0.224313
SEC22B	O75396	Vesicle-trafficking protein SEC22b	8	8	83.13	1.09697	0.996379	0.86596	0.966806	0.968717	0.97762	0.228427
PRPF40A	O75400-2	Pre-mRNA-processing factor 40 homolog A	4	4	7.28	-1.02453	-1.1366	-1.01302	-1.25283	-1.24707	-0.996043	0.935298
TACC1	O75410-10	Transforming acidic coiled-coil-containing protein 1	4	4	8.4725	-1.75461	-1.98948	-1.52558	-1.7814	-2.24114	-1.62814	0.636726
LRCH4	O75427	Leucine-rich repeat and calponin homology domain-containing protein 4	4	4	17.515	-2.25424	-2.18372	-2.06079	-1.84591	-2.12789	-2.0178	0.17162
NDUFB1	O75438	NADH dehydrogenase [ubiquinone] 1 beta subcomplex subunit 1	2	2	4.3688	-1.77552	-1.20247	-1.18936	-1.18804	-1.4112	-1.43597	0.49117
PMPCB	O75439	Mitochondrial-processing peptidase subunit beta	4	3	4.856	-2.02798	-2.11873	-2.05801	-2.03817	-1.94241	-1.81474	0.101364
PSIP1	O75475	PC4 and SFRS1-interacting protein	8	7	27.298	1.1716	0.969296	0.894083	1.02432	1.17484	1.10694	0.334786
ERLIN1	O75477	Erlin-1	6	3	6.7717	-0.848772	-0.607188	-0.742681	-0.673046	-0.747421	-0.731449	0.953575
NDUFS3	O75489	NADH dehydrogenase [ubiquinone] iron-sulfur protein 3, mitochondrial	10	10	36.568	0.851952	0.958512	0.997006	0.940492	0.936132	0.872908	0.500344
SRSF10	O75494-5	Serine/arginine-rich splicing factor 10	2	2	4.2966	-3.9737	-3.61623	-3.30501	-3.34768	-3.28999	-3.74436	0.282638
ECI2	O75521-2	Enoyl-CoA delta isomerase 2, mitochondrial	3	3	5.773	-1.92127	-1.90238	-2.45712	-1.57785	-1.49331	-1.75749	0.609917
BANF1	O75531	Barrier-to-autointegration factor	4	4	30.332	1.52878	1.8133	1.67148	1.73877	1.67714	1.85524	0.801805
SF3B1	O75533	Splicing factor 3B subunit 1	12	12	39.819	-0.690124	-0.801028	-0.741422	-0.737526	-0.841696	-1.01766	0.178027
CSDE1	O75534-2	Cold shock domain-containing protein E1	4	4	9.078	-2.37339	-2.34782	-1.77721	-2.17811	-2.02146	-1.95103	0.166845
STX11	O75558	Syntaxin-11	12	12	82.178	2.39398	2.21899	2.24101	2.28739	2.13763	2.33417	0.820081
SKAP2	O75563	Src kinase-associated phosphoprotein 2	14	14	65.349	2.61274	2.54486	2.74568	2.47294	2.55119	2.52909	0.842614
LYPLA1	O75608-2	Acyl-protein thioesterase 1	8	8	112.94	0.24662	0.0187111	0.35576	0.141086	0.275393	0.0842312	0.759366
SNRNP200	O75643	U5 small nuclear ribonucleoprotein 200 kDa helicase	18	18	82.332	1.20848	1.257	1.06991	1.28058	1.32742	1.22465	0.632633
TIPRL	O75663	TIP41-like protein	4	4	6.3873	-1.20498	-1.26753	-1.08734	-1.08828	-0.984625	-1.30593	0.592027
RP2	O75695	Protein XRP2	5	5	12.632	-0.995865	-0.521302	-0.785901	-0.460768	-0.911073	-0.761084	0.705008
CRTAP	O75718	Cartilage-associated protein	3	3	4.7644	-2.24565	-1.70969	-1.65871	-1.95533	-1.94514	-1.8235	0.81111
SLC25A12	O75746-2	Calcium-binding mitochondrial carrier protein Aralar1	3	3	17.744	-1.52131	-1.32875	-1.80898	-1.47006	-1.2915	-1.39249	0.314353
GRAP2	O75791	GRB2-related adapter protein 2	9	9	28.942	1.20919	1.13177	1.31777	1.25867	1.20151	1.24143	0.151598
RNASEH2A	O75792	Ribonuclease H2 subunit A	2	2	7.0341	-2.49177	-2.33672	-3.2412	-2.93086	-2.84536	-2.42083	0.119391
EIF3G	O75821	Eukaryotic translation initiation factor 3 subunit G	4	4	11.274	-0.889921	-0.810027	-1.09314	-0.891673	-0.771858	-0.892163	0.352103
EIF3J	O75822	Eukaryotic translation initiation factor 3 subunit J	8	7	41.561	0.121259	0.13278	0.23453	0.207294	0.0180013	0.00713075	0.00119634
PSMD10	O75832	26S proteasome non-ATPase regulatory subunit 10	3	3	16.928	-0.193776	-0.53563	-0.316249	-0.614411	-0.350819	-0.473914	0.876621
ZMPSTE24	O75844	CAAX prenyl protease 1 homolog	5	5	22.666	0.370008	0.418879	0.409326	0.532723	0.352884	0.445307	0.511373
IDH1	O75874	Isocitrate dehydrogenase [NADP] cytoplasmic	19	18	73.688	2.62002	2.65832	2.65025	2.42666	2.70404	2.53139	0.692913
STAM2	O75886	Signal transducing adapter molecule 2	3	2	6.4814	-1.84169	-2.93937	-2.18151	-2.64854	-2.60576	-2.23686	0.997968
ARL6IP5	O75915	PRA1 family protein 3	6	6	88.323	2.2713	2.53879	2.59342	2.51705	2.44682	2.5052	0.513765
DCTN3	O75935	Dynactin subunit 3	4	4	7.0104	0.188202	0.0785392	0.0905378	-0.105081	0.111918	-0.0869774	0.535626
DNAJC8	O75937	DnaJ homolog subfamily C member 8	5	5	12.703	0.666133	0.879812	0.904107	0.834356	0.82009	0.933677	0.589106
ATP5H	O75947	ATP synthase subunit d, mitochondrial	9	9	47.329	2.82494	2.74319	2.72209	2.56075	2.63378	2.75272	0.384853
FLOT1	O75955	Flotillin-1	11	11	81.739	0.431834	0.327076	0.321245	0.361193	0.243624	0.379141	0.673798
ATP5L	O75964	ATP synthase subunit g, mitochondrial	6	6	25.396	0.798211	1.20627	1.0684	1.16349	1.02989	1.14208	0.813316
SASH3	O75995	SAM and SH3 domain-containing protein 3	5	5	12.019	-0.559042	-0.795446	-0.827786	-0.900482	-0.832321	-1.35464	0.342935
GLRX3	O76003	Glutaredoxin-3	5	4	21.48	0.331945	0.199856	0.198225	0.0138361	0.22259	0.273263	0.320353
PDE5A	O76074-2	cGMP-specific 3,5-cyclic phosphodiesterase	27	27	166.39	2.50534	2.4307	2.57708	2.49731	2.39262	2.47303	0.301111
SRP72	O76094	Signal recognition particle subunit SRP72	2	2	8.9089	-1.60246	-1.41445	-1.78588	-1.53167	-1.69179	-1.38343	0.706527
MTA2	O94776	Metastasis-associated protein MTA2	4	4	7.3636	-0.716981	-1.0555	-0.90908	-0.801795	-1.08888	-1.06039	0.385614
STK10	O94804	Serine/threonine-protein kinase 10	21	20	62.194	2.46396	2.49071	2.39298	2.35901	2.35819	2.30791	0.0274716
TOMM70A	O94826	Mitochondrial import receptor subunit TOM70	5	5	21.486	-0.84499	-0.773373	-1.13121	-1.03192	-1.09855	-0.761479	0.315292
UFL1	O94874	E3 UFM1-protein ligase 1	10	10	30.511	0.0472468	0.118492	0.0393727	0.000743627	0.0775912	0.157475	0.251737
TMEM63A	O94886	CSC1-like protein 1	5	5	28.08	0.404453	0.215196	0.616227	0.191418	0.158771	0.340581	0.766795
PROSC	O94903	Proline synthase co-transcribed bacterial homolog protein	4	4	16.878	-1.20986	-0.764637	-0.980142	-1.21208	-0.993419	-1.09422	0.878196
ERLIN2	O94905	Erlin-2	6	3	32.489	0.320407	0.1663	0.301505	-0.0952199	-0.077962	0.229885	0.72952
PRPF6	O94906-2	Pre-mRNA-processing factor 6	3	3	5.4066	-1.83837	-1.56158	-1.92651	-1.84937	-1.74008	-1.69317	0.347851
FRYL	O94915	Protein furry homolog-like	4	3	7.2035	-1.76503	-1.61441	-2.11799	-1.49927	-2.05256	-1.94074	0.567818
ENDOD1	O94919	Endonuclease domain-containing 1 protein	15	15	150.43	1.89749	1.8145	1.92067	2.00063	1.81105	1.91461	0.318923
GLS	O94925	Glutaminase kidney isoform, mitochondrial	7	7	31.062	-0.814203	-0.565128	-0.407102	-0.650288	-0.358989	-0.630138	0.575047
AP2A2	O94973-2	AP-2 complex subunit alpha-2	11	5	10.901	-2.32957	-2.87027	-2.63794	-2.98262	-2.44064	-2.88616	0.807937
SEC31A	O94979-6	Protein transport protein Sec31A	14	14	51.793	1.04748	1.08909	1.23703	0.945807	1.03644	1.08861	0.969362
MFN2	O95140	Mitofusin-2	2	2	6.3815	-1.67568	-1.61356	-1.85632	-1.51895	-2.23987	-1.68321	0.516723
NDUFB4	O95168-2	NADH dehydrogenase [ubiquinone] 1 beta subcomplex subunit 4	2	2	13.758	-0.988444	-1.07759	-1.21422	-0.922319	-1.18331	-0.948532	0.969366
NDUFA7	O95182	NADH dehydrogenase [ubiquinone] 1 alpha subcomplex subunit 7	3	3	10.022	-1.03856	-1.19669	-1.00005	-0.706307	-1.20223	-0.924336	0.404692
RTN3	O95197-3	Reticulon-3	3	3	22.393	0.696309	0.482749	0.725454	0.475911	0.6671	0.769322	0.642066
LUC7L3	O95232	Luc7-like protein 3	2	2	6.15	-3.61448	-3.54567	-3.22021	-3.33817	-3.68592	-3.13813	0.507998
SBF1	O95248	Myotubularin-related protein 5	3	3	3.4996	-5.15931	-3.59174	-2.87765	-4.42113	-4.31461	-4.32961	0.698113
ATE1	O95260-2	Arginyl-tRNA--protein transferase 1	2	2	13.748	-2.63703	-2.32848	-2.23137	-2.12147	-2.38915	-2.2414	0.259507
VAPB	O95292	Vesicle-associated membrane protein-associated protein B/C	3	2	10.553	0.120633	0.048629	-0.0729134	0.0885272	-0.17643	0.113281	0.721946
SNAPIN	O95295	SNARE-associated protein Snapin	2	2	4.5413	-4.01293	-4.13244	-4.63534	-3.5741	-4.3142	-3.4614	0.917962
NDUFA10	O95299	NADH dehydrogenase [ubiquinone] 1 alpha subcomplex subunit 10, mitochondrial	4	4	9.2981	-0.341272	-0.285158	-0.41912	-0.5999	-0.630468	-0.37438	0.35948
CELF2	O95319-5	CUGBP Elav-like family member 2	5	5	10.347	0.288212	0.421664	0.604009	0.0497402	0.147928	0.36019	0.918119
PGLS	O95336	6-phosphogluconolactonase	10	10	83.023	1.95174	2.06763	2.17565	1.99085	2.16178	2.04199	0.669257
LYPLA2	O95372	Acyl-protein thioesterase 2	5	5	11.969	-0.19324	0.188362	-0.643086	-0.554921	-0.143849	-0.20355	0.0714253
IPO7	O95373	Importin-7	7	7	21.286	-0.845284	-1.04728	-0.647431	-1.07157	-0.661604	-1.00066	0.883866
TNFAIP8	O95379-3	Tumor necrosis factor alpha-induced protein 8	5	5	17.362	-1.06922	-0.768921	-1.06426	-0.863063	-0.982707	-0.850778	0.945902
AHSA1	O95433-2	Activator of 90 kDa heat shock protein ATPase homolog 1	4	4	25.902	-1.31895	-1.53735	-1.26625	-1.30533	-1.51698	-1.25046	0.635488
FMNL1	O95466-2	Formin-like protein 1	17	17	72.129	1.54992	1.46398	1.20999	1.42077	1.44456	1.29335	0.341589
SEC24A	O95486	Protein transport protein Sec24A	3	3	6.6306	-2.80925	-2.24881	-2.34465	-2.11119	-2.60401	-2.42561	0.505123
SEC24B	O95487-2	Protein transport protein Sec24B	4	4	11.393	-2.03396	-2.0356	-1.44341	-1.56131	-1.80536	-1.81796	0.00371805
ETHE1	O95571	Persulfide dioxygenase ETHE1, mitochondrial	5	5	59.415	-1.09403	-0.830739	-0.82066	-0.954809	-0.805078	-0.882155	0.667581
NFATC3	Q12968	Nuclear factor of activated T-cells, cytoplasmic 3	2	2	3.2021	-7.4241	-7.3138	-6.97618	-6.77593	-7.31335	-6.57403	0.366184
ASMTL	O95671-3	N-acetylserotonin O-methyltransferase-like protein	4	4	25.679	-1.75764	-1.46317	-1.62102	-1.95769	-1.86004	-2.09753	0.338576
CDS2	O95674	Phosphatidate cytidylyltransferase 2	4	4	43.952	-1.14527	-0.998914	-0.891514	-0.857141	-0.856499	-0.728975	0.0831879
RAB3D	O95716	Ras-related protein Rab-3D	5	2	11.477	-0.352878	-0.247304	-0.116184	-0.378699	-0.378265	-0.0967105	0.920443
SNAP29	O95721	Synaptosomal-associated protein 29	3	3	10.088	-1.60119	-1.73787	-1.61612	-1.54012	-1.7746	-1.42802	0.838108
OXSR1	O95747	Serine/threonine-protein kinase OSR1	8	8	73.978	0.347066	0.394428	0.210088	0.155309	0.124825	0.271402	0.113631
LSM8	O95777	U6 snRNA-associated Sm-like protein LSm8	6	6	40.685	-1.26193	-1.19807	-1.2215	-1.34967	-0.917344	-0.788242	0.0215
AP2A1	O95782-2	AP-2 complex subunit alpha-1	17	11	92.561	1.01418	1.01315	1.036	0.797586	1.08754	1.00756	0.50229
SDPR	O95810	Serum deprivation-response protein	18	18	136.83	4.81251	4.68477	4.91822	4.79543	4.83643	4.80948	0.427303
AIFM1	O95831-3	Apoptosis-inducing factor 1, mitochondrial	13	13	72.21	1.02845	0.877272	1.01003	0.930436	0.844562	1.0696	0.987787
EML2	O95834	Echinoderm microtubule-associated protein-like 2	13	13	70.676	1.42788	1.42375	1.50466	1.38284	1.4243	1.2635	0.514834
BPNT1	O95861-3	3(2),5-bisphosphate nucleotidase 1	3	3	4.8712	-0.990848	-1.23855	-0.710351	-1.29211	-1.06902	-1.21407	0.860371
DDAH2	O95865	N(G),N(G)-dimethylarginine dimethylaminohydrolase 2	2	2	10.313	-3.16262	-3.88555	-3.8385	-3.61263	-4.01744	-4.33826	0.281995
G6B	O95866-7	Protein G6b	8	8	59.796	2.10909	2.01759	2.20901	2.10882	2.07765	2.23561	0.518871
ABHD16A	O95870-2	Abhydrolase domain-containing protein 16A	7	7	21.389	0.67971	0.625126	0.857816	0.811342	0.420761	0.706663	0.218566
TXNDC12	O95881	Thioredoxin domain-containing protein 12	3	3	20.909	-0.319156	-0.27777	-0.372426	-0.433838	-0.180725	-0.122234	0.0166169
NUDT3	O95989	Diphosphoinositol polyphosphate phosphohydrolase 1	3	3	15.01	-1.09975	-1.07278	-0.802418	-1.00246	-1.21934	-1.09412	0.156462
NDUFB10	O96000	NADH dehydrogenase [ubiquinone] 1 beta subcomplex subunit 10	3	3	7.1387	-0.41988	-0.290038	-0.476086	-0.146344	-0.373976	-0.0371081	0.763142
ACTL6A	O96019-2	Actin-like protein 6A	2	2	3.7957	-2.03735	-1.84901	-1.34476	-1.81066	-2.13931	-1.57677	0.536721
LDHA	P00338	L-lactate dehydrogenase A chain	22	20	323.31	4.89757	4.9883	4.90891	4.9437	4.92536	4.91764	0.85915
ALDH1A1	P00352	Retinal dehydrogenase 1	4	4	8.8469	-0.286907	-0.370202	-0.484724	-0.294458	-0.719069	-0.472395	0.251784
GLUD1	P00367	Glutamate dehydrogenase 1, mitochondrial	21	21	107.94	2.51557	2.66926	2.47968	2.58113	2.56434	2.57292	0.732722
CYB5R3	P00387-2	NADH-cytochrome b5 reductase 3	12	12	98.383	3.06728	3.1076	3.30046	3.14796	3.13911	3.09833	0.245934
GSR	P00390-2	Glutathione reductase, mitochondrial	14	14	145.16	2.41752	2.38778	2.51436	2.52781	2.52222	2.27393	0.484812
MT-CO2	P00403	Cytochrome c oxidase subunit 2	6	6	32.693	1.29339	1.24124	1.08018	1.28608	1.43422	1.19614	0.636632
SOD1	P00441	Superoxide dismutase [Cu-Zn]	7	7	30.812	3.44575	3.4665	3.35318	3.33653	3.34624	3.34844	0.00317382
F13A1	P00488	Coagulation factor XIII A chain	42	42	323.31	6.27857	6.12308	6.22303	6.08816	5.97308	6.13231	0.458911
PNP	P00491	Purine nucleoside phosphorylase	18	18	167.62	3.76843	3.76917	3.7969	3.77277	3.78854	3.72639	0.644486
HPRT1	P00492	Hypoxanthine-guanine phosphoribosyltransferase	10	9	51.263	1.76908	1.63867	1.82543	1.46308	1.63211	1.81881	0.894355
GOT2	P00505	Aspartate aminotransferase, mitochondrial	12	12	52.226	2.24524	2.14698	2.03851	2.28207	2.03248	2.15766	0.717279
PGK1	P00558	Phosphoglycerate kinase 1	31	31	323.31	6.02467	6.10978	6.00507	6.02392	5.98621	6.05336	0.514682
AK1	P00568	Adenylate kinase isoenzyme 1	6	6	17.84	0.651849	0.597241	0.385293	0.449551	0.420821	0.286569	0.0498517
HP	P00738-2	Haptoglobin	5	5	8.0447	0.324816	0.682703	0.674863	0.0860603	0.423599	0.951703	0.712407
PLG	P00747	Plasminogen	8	8	43.72	-0.719314	-1.13594	-0.503058	-1.45594	-0.905348	-0.870553	0.977087
CFB	P00751	Complement factor B	3	3	5.1138	-1.04179	-1.04114	-0.717283	-1.07602	-0.803138	-0.957428	0.595478
ADA	P00813	Adenosine deaminase	2	2	7.8325	-1.45597	-1.43408	-1.26758	-1.43303	-1.45308	-1.48291	0.332599
CA1	P00915	Carbonic anhydrase 1	5	5	35.69	1.31941	1.01986	0.958768	1.12617	-0.00104341	0.414102	0.0400041
CA2	P00918	Carbonic anhydrase 2	13	13	90.707	4.03015	3.85335	3.8385	4	3.76459	3.51795	0.202872
SERPINA1	P01009	Alpha-1-antitrypsin	14	14	58.554	2.19407	2.34901	2.49562	2.29538	2.24445	2.22755	0.390697
SERPINA3	P01011	Alpha-1-antichymotrypsin	7	7	20.123	0.0983698	-0.00465501	-0.00672114	-0.463101	0.00537801	0.0887755	0.370614
C3	P01024	Complement C3	28	24	75.671	2.36512	2.35597	2.41725	2.33401	2.35716	2.53405	0.584684
TIMP1	P01033	Metalloproteinase inhibitor 1	6	6	42.984	0.232504	0.36743	0.348588	0.427103	0.358241	0.255471	0.51974
NRAS	P01111	GTPase NRas	5	5	41.129	-0.041823	-0.0819979	-0.145559	-0.0781927	-0.019045	-0.150669	0.748392
EGF	P01133-2	Pro-epidermal growth factor	4	4	9.7128	-0.592238	-0.704659	-0.689055	-0.692445	-0.532901	-0.522012	0.0775279
TGFB1	P01137	Transforming growth factor beta-1	11	11	63.262	1.50526	1.4627	1.58953	1.45987	1.61428	1.64707	0.164643
IGKV3D-20	P01619	Ig kappa chain V-III region B6	2	2	9.0875	-5.01775	-4.42501	-4.12717	-3.91747	-4.85924	-3.49705	0.556155
CD4	P01730	T-cell surface glycoprotein CD4	4	4	6.4328	-1.60452	-1.19659	-1.74369	-1.1539	-1.66042	-1.28967	0.974278
IGKC	P01834	Ig kappa chain C region	5	5	92.026	1.5372	1.66554	1.68104	1.44376	1.61009	1.50917	0.926066
IGHG1	P0DOX5	Ig gamma-1 chain C region	10	5	113.8	2.6453	2.76536	2.54729	2.49696	2.44735	2.6951	0.376331
IGHG2	P01859	Ig gamma-2 chain C region	7	4	26.532	0.661626	0.666166	1.10747	0.774796	1.02924	1.07015	0.134047
IGHM	P0DOX6	Ig mu chain C region	3	3	8.8349	-2.48849	-3.1497	-2.89784	-2.75308	-2.68022	-2.87868	0.985195
IGHA1	P01876	Ig alpha-1 chain C region	5	5	20.667	-1.25672	-1.02776	-0.975578	-0.793955	-1.32552	-1.30292	0.0808187
HLA-B	P01889	HLA class I histocompatibility antigen, B-7 alpha chain	12	6	160.6	2.77166	2.69823	2.68311	2.89867	2.79487	2.82101	0.740268
HLA-DRA	P01903	HLA class II histocompatibility antigen, DR alpha chain	6	6	29.636	0.262006	0.523703	0.544685	0.38482	0.558876	0.519832	0.573199
HBD	P02042	Hemoglobin subunit delta	13	6	58.347	2.48366	2.28856	2.38953	2.09322	1.11749	1.77365	0.0985333
LMNA	P02545-2	Prelamin-A/C	18	16	93.457	1.93899	1.94967	1.62695	1.85354	1.78271	1.98376	0.365746
SPTA1	P02549-2	Spectrin alpha chain, erythrocytic 1	3	3	3.1951	-0.562217	-0.515808	-0.618751	-0.489916	-0.619204	-0.245524	0.739408
APOA1	P02647	Apolipoprotein A-I	11	11	40.816	1.8823	1.93161	2.20103	1.93375	1.7144	2.093	0.657489
APOE	P02649	Apolipoprotein E	4	4	7.1543	-1.04011	-1.03791	-0.932988	-0.940742	-1.09518	-0.782777	0.69126
APOA2	P02652	Apolipoprotein A-II	2	2	14.505	-1.44563	-1.39977	-1.41406	-1.62764	-2.43655	-0.687665	0.980512
APOC1	P02654	Apolipoprotein C-I	2	2	4.1275	-1.60746	-1.39679	-1.12551	-1.6699	-1.47306	-1.36225	0.903959
FGA	P02671	Fibrinogen alpha chain	38	38	323.31	6.87318	6.82008	6.71579	6.7222	6.6217	6.96516	0.696953
FGB	P02675	Fibrinogen beta chain	31	31	323.31	6.60566	6.54461	6.48499	6.47762	6.48865	6.65523	0.443273
FGG	P02679-2	Fibrinogen gamma chain	27	27	323.31	6.67214	6.61972	6.54252	6.55813	6.46355	6.78568	0.771547
SLC4A1	P02730-2	Band 3 anion transport protein	4	4	9.5881	-1.52094	-1.57286	-1.55929	-1.39482	-1.99229	-1.63255	0.242187
APOH	P02749	Beta-2-glycoprotein 1	5	5	11.181	-1.37788	-1.69402	-1.61683	-1.62349	-1.32352	-1.77125	0.922104
FN1	P02751	Fibronectin	28	28	162.72	2.09674	2.14464	2.22134	2.05126	2.07312	1.96998	0.435591
AMBP	P02760	Protein AMBP	2	2	7.9038	-2.97497	-3.11425	-3.13816	-3.35013	-3.75808	-3.13691	0.442872
AHSG	P02765	Alpha-2-HS-glycoprotein	2	2	8.6155	-0.522322	-0.632136	-0.294805	-0.358073	-1.08277	-0.0494856	0.812766
TTR	P02766	Transthyretin	5	4	41.259	1.53855	1.41244	1.37111	1.42296	1.31683	1.31954	0.142758
GC	P02774-3	Vitamin D-binding protein	4	4	22.75	-0.813278	-1.03134	-0.892428	-1.11908	-0.942378	-0.892596	0.766162
PPBP	P02775	Platelet basic protein	8	8	174.81	8.13992	8.09914	8.10964	8.10287	8.23281	8.0013	0.989286
PF4	P02776	Platelet factor 4	6	3	56.795	6.31973	6.19264	6.39387	6.39501	6.44377	6.51047	0.0708816
TFRC	P02786	Transferrin receptor protein 1	2	2	3.4752	-2.63233	-2.6237	-2.55269	-2.60154	-3.71116	-2.99077	0.131126
TF	P02787	Serotransferrin	31	31	111.44	3.14338	3.09634	3.13875	3.0598	3.024	3.16497	0.927642
FTL	P02792	Ferritin light chain	3	3	14.115	-1.15293	-0.768724	-1.17909	-1.02937	-1.08342	-0.95065	0.739745
FTH1	P02794	Ferritin heavy chain	4	4	8.1783	0.534574	0.479342	0.451877	0.497303	0.791655	0.600623	0.137519
VTN	P04004	Vitronectin	5	5	22.472	0.0856586	0.479476	0.287894	0.162846	0.245835	0.447669	0.822105
CAT	P04040	Catalase	27	27	187.37	4.14858	4.25456	4.21993	4.03914	4.07789	4.20406	0.760392
ARAF	P10398	Serine/threonine-protein kinase A-Raf	2	2	3.0704	-0.989678	-1.07497	-1.01297	-1.03349	-1.42066	-1.3893	0.003342
ALDOA	P04075	Fructose-bisphosphate aldolase A	29	23	323.31	6.27259	6.29663	6.31099	6.19095	6.13453	6.25505	0.514109
CSTB	P04080	Cystatin-B	5	5	53.861	1.69688	1.74329	1.67807	1.48354	1.86566	1.43792	0.786098
ANXA1	P04083	Annexin A1	25	25	279.27	4.40094	4.76925	4.36601	4.58489	4.4917	4.54917	0.832444
PDGFA	P04085-2	Platelet-derived growth factor subunit A	2	2	3.0803	-2.50171	-2.09915	-1.95661	-2.03567	-2.39695	-2.16072	0.345969
APOB	P04114	Apolipoprotein B-100	9	9	21.929	-0.10912	-0.200503	-0.16413	-0.34726	-0.212736	0.0651755	0.514308
PRNP	P61768	Major prion protein	3	3	8.1781	-3.38973	-3.33745	-3.73845	-3.09689	-3.23013	-3.41592	0.942612
SOD2	P04179-4	Superoxide dismutase [Mn], mitochondrial	10	10	85.271	4.3865	4.41826	4.56481	4.38233	4.36782	4.41407	0.578726
HRG	P04196	Histidine-rich glycoprotein	2	2	7.4136	-2.78592	-2.61676	-2.53409	-2.60487	-2.85937	-2.40718	0.815001
CD74	P04233-2	HLA class II histocompatibility antigen gamma chain	4	4	13.175	-0.00174932	-0.146521	-0.0476878	-0.241712	0.0148424	0.0219044	0.378168
VWF	P04275	von Willebrand factor	77	77	323.31	4.59302	4.6721	4.88423	4.72567	4.63171	4.74472	0.268609
GAPDH	P04406	Glyceraldehyde-3-phosphate dehydrogenase	22	22	323.31	6.46557	6.37219	6.4001	6.33037	6.38092	6.23981	0.449908
ASL	P04424-3	Argininosuccinate lyase	2	2	2.8709	-1.20026	-1.76653	-1.36269	-1.49972	-1.63182	-1.53543	0.82411
HLA-A	P04439	HLA class I histocompatibility antigen, A-3 alpha chain	10	5	178.82	1.97817	2.0768	1.98273	2.28207	2.00634	2.03045	0.658328
CAPNS1	P04632	Calpain small subunit 1	12	12	162.41	2.71426	2.84706	2.90092	2.74841	2.74275	2.84044	0.886951
HSPB1	P04792	Heat shock protein beta-1	14	14	82.154	3.72837	3.43042	3.58781	3.72888	3.42843	3.76065	0.910999
CYBB	P04839	Cytochrome b-245 heavy chain	11	11	45.921	1.17535	1.45246	1.43699	1.2637	1.2489	1.33881	0.920085
RPN1	P04843	Dolichyl-diphosphooligosaccharide--protein glycosyltransferase subunit 1	26	26	137.5	3.52395	3.48355	3.43689	3.42635	3.48069	3.52066	0.0898763
RPN2	P04844	Dolichyl-diphosphooligosaccharide--protein glycosyltransferase subunit 2	18	18	108.61	1.95896	1.92513	1.94935	2.09575	1.90425	1.84305	0.226876
GNAI2	P04899	Guanine nucleotide-binding protein G(i) subunit alpha-2	19	13	274.59	3.56737	3.75629	3.72824	3.62404	3.61222	3.67171	0.933372
ATP1A1	P05023-3	Sodium/potassium-transporting ATPase subunit alpha-1	17	10	86.025	1.77708	1.8256	1.80407	1.80536	1.82012	1.92863	0.363794
APP	Q5IS80	Amyloid beta A4 protein	13	13	50.146	1.52064	1.67718	1.79621	1.91832	1.85165	1.76441	0.116125
ALDH2	P05091	Aldehyde dehydrogenase, mitochondrial	7	7	36.845	0.11268	0.235071	0.417609	0.384225	0.138525	0.237535	0.0680797
ITGB3	P05106	Integrin beta-3	37	37	323.31	7.10393	7.03012	7.18796	7.04923	6.96009	7.0958	0.61439
ITGB2	P05107	Integrin beta-2	24	24	124.59	3.28334	3.51581	3.34493	3.21668	3.28466	3.42724	0.660938
S100A8	P05109	Protein S100-A8	9	9	78.736	4.0428	4.19813	3.93476	4.14063	4.34038	4.16381	0.365173
SERPINE1	P05121	Plasminogen activator inhibitor 1	7	7	35.952	0.882334	0.939751	1.04021	1.01007	1.08299	0.938747	0.299069
SLC25A5	P05141	ADP/ATP translocase 2	12	4	21.237	2.32584	2.38579	2.39545	2.26413	2.2317	2.54382	0.920166
MPO	P05164-2	Myeloperoxidase	24	24	173.5	3.49751	3.74976	3.72169	3.52352	3.74001	3.5174	0.999162
PCCA	P05165-3	Propionyl-CoA carboxylase alpha chain, mitochondrial	2	2	1.8059	-1.83391	-1.90851	-2.27443	-2.02611	-1.90269	-1.33487	0.260579
PCCB	P05166	Propionyl-CoA carboxylase beta chain, mitochondrial	3	3	5.9508	-1.38641	-1.69223	-1.71245	-1.10518	-1.44797	-1.82284	0.788503
EIF2S1	P05198	Eukaryotic translation initiation factor 2 subunit 1	6	6	61.94	0.464219	0.484999	0.274749	0.375855	0.456749	0.453684	0.0689931
HMGN2	P05204	Non-histone chromosomal protein HMG-17	2	2	2.0149	-0.540665	-0.375618	-0.176525	0.182347	-0.242063	0.29256	0.277929
RPLP1	P05386	60S acidic ribosomal protein P1	4	2	26.665	0.491103	0.242154	0.607784	0.668887	0.62549	0.509462	0.191758
RPLP2	P05387	60S acidic ribosomal protein P2	7	6	70.043	1.81446	1.89342	1.70994	1.78499	1.76315	1.73755	0.163055
RPLP0	P05388	60S acidic ribosomal protein P0	9	9	54.727	2.22706	2.15185	2.32085	2.21547	2.481	2.12335	0.775368
SSB	P05455	Lupus La protein	12	12	50.348	1.7169	1.69974	1.61176	1.66682	1.527	1.86777	0.876078
ITGB1	P05556	Integrin beta-1	20	20	123.35	3.81921	3.79891	3.91176	3.81762	3.75999	3.78884	0.232926
PRKCB	P05771-2	Protein kinase C beta type	14	10	37.579	2.36519	2.34688	2.59494	2.34582	2.4791	2.41653	0.577194
UROD	P06132	Uroporphyrinogen decarboxylase	4	4	27.766	-0.138543	0.0224935	-0.115182	-0.179317	0.129234	0.0740852	0.0937693
LCK	P06239-3	Tyrosine-protein kinase Lck	5	5	13.731	-0.763826	-1.00594	-1.0296	-0.794067	-0.894994	-0.644232	0.708757
FYN	P06241-3	Tyrosine-protein kinase Fyn	8	4	30.992	-2.13628	-1.71635	-1.46918	-2.09139	-1.74172	-1.47639	0.660705
PTMA	P06454-2	Prothymosin alpha	3	3	102.51	1.06357	1.75579	1.39936	1.63327	1.62504	1.56207	0.836052
ATP5B	P06576	ATP synthase subunit beta, mitochondrial	25	25	323.31	4.39768	4.45912	4.31558	4.38227	4.31932	4.4692	0.594445
S100A9	P06702	Protein S100-A9	7	7	100.4	4.59668	4.81328	4.44083	4.58989	4.83208	4.55642	0.48256
S100A6	P06703	Protein S100-A6	6	6	21.87	4.03924	4.42382	4.17788	4.16626	4.0748	4.17089	0.81017
EIF4E	P06730	Eukaryotic translation initiation factor 4E	5	5	19.648	0.573837	0.473226	0.617639	0.393731	0.52061	0.163161	0.586944
ENO1	P06733	Alpha-enolase	28	25	323.31	7.10854	7.35816	7.22583	7.09571	7.1144	7.20041	0.790178
PYGL	P06737-2	Glycogen phosphorylase, liver form	29	21	66.971	2.71411	2.73594	2.88662	2.63071	2.76651	2.57376	0.805687
GPI	P06744	Glucose-6-phosphate isomerase	22	17	189.76	3.81448	3.93733	3.87366	3.83069	3.90628	3.8405	0.911278
NPM1	P06748	Nucleophosmin	9	9	98.54	2.97103	3.15417	2.82072	3.1176	3.06995	3.26538	0.547866
TPM3	P06753	Tropomyosin alpha-3 chain	22	2	7.7387	-1.9367	-1.7729	-2.1802	-1.81335	-3.18354	-2.22771	0.24615
HEXA	P06865	Beta-hexosaminidase subunit alpha	3	3	10.508	-3.18011	-2.40498	-2.70447	-2.60434	-2.83819	-2.87439	0.822444
SERPINE2	P07093-2	Glia-derived nexin	10	10	25.298	1.22984	1.35151	1.33501	1.18257	1.13064	1.3616	0.934578
DBI	P07108	Acyl-CoA-binding protein	6	6	18.297	2.72045	3.01662	2.8814	2.7646	2.72873	2.92854	0.949858
LDHB	P07195	L-lactate dehydrogenase B chain	18	17	227.03	5.3965	5.34533	5.41828	5.43171	5.28402	5.32136	0.0428416
GPX1	P07203	Glutathione peroxidase 1	13	13	107.86	2.25979	2.21661	2.22227	2.212	2.33061	2.13741	0.963206
PROS1	P07225	Vitamin K-dependent protein S	11	11	60.073	1.69477	1.54581	1.54333	1.68799	1.67673	1.64162	0.863221
P4HB	P07237	Protein disulfide-isomerase	32	32	221.34	5.33473	5.49295	5.48303	5.38349	5.36293	5.41865	0.872696
FES	P07332-3	Tyrosine-protein kinase Fes/Fps	3	3	8.355	-3.3927	-3.44792	-3.13026	-2.93008	-3.16472	-2.72749	0.175838
CTSD	P07339	Cathepsin D	12	12	56.908	1.81908	2.02754	1.89814	1.97067	1.88458	1.86594	0.799229
ANXA2	P07355	Annexin A2	29	29	315.98	4.70039	5.18101	4.74275	4.74747	4.87764	4.901	0.633851
GP1BA	P07359	Platelet glycoprotein Ib alpha chain	15	15	129.76	4.7776	4.649	4.84982	4.81823	4.65585	4.78718	0.341581
CAPN1	P07384	Calpain-1 catalytic subunit	36	36	262.26	4.15373	4.22738	4.31914	4.07266	4.16554	4.1359	0.900055
TUBB	P07437	Tubulin beta chain	23	5	323.31	5.52351	5.56208	5.38502	5.40685	5.2889	5.49832	0.291351
PSAP	P07602	Prosaposin	9	9	52.845	2.62558	2.8587	2.70668	2.55365	2.67231	2.88818	0.609242
HEXB	P07686	Beta-hexosaminidase subunit beta	9	9	55.689	0.159435	0.267248	0.488706	0.11009	0.45661	0.419237	0.4689
PFN1	P07737	Profilin-1	15	15	182.72	7.27308	7.41217	7.33245	7.19318	7.0018	7.40239	0.761231
APRT	P07741	Adenine phosphoribosyltransferase	13	13	268.17	2.39899	2.6005	2.29148	2.44283	2.3127	2.46861	0.569209
CD3E	P07766	T-cell surface glycoprotein CD3 epsilon chain	2	2	16.067	-1.14088	-0.95194	-1.67085	-0.731408	-1.05758	-0.880866	0.846496
EPRS	P07814	Bifunctional glutamate/proline--tRNA ligase	12	12	50.282	0.446523	0.429247	0.325309	0.597393	0.479374	0.272745	0.829512
CTSB	P07858	Cathepsin B	5	5	52.284	-0.0273065	0.169718	0.139866	0.0434771	0.179377	0.161669	0.570169
HSP90AA1	P07900	Heat shock protein HSP 90-alpha	40	26	323.31	5.72618	5.84159	5.74723	5.71332	5.66311	5.70015	0.28279
HNRNPC	P07910-2	Heterogeneous nuclear ribonucleoproteins C1/C2	13	13	56.977	3.28652	3.34093	3.28818	3.3015	3.48914	3.35757	0.204185
YES1	P07947	Tyrosine-protein kinase Yes	9	3	19.502	-0.0533777	-0.289218	0.10901	0.144428	0.0572409	-0.243705	0.287485
LYN	P07948-2	Tyrosine-protein kinase Lyn	14	11	75.51	1.95578	1.91127	1.75636	1.83438	1.74896	1.75687	0.0327215
FH	P07954-2	Fumarate hydratase, mitochondrial	11	11	62.189	1.59011	1.86437	1.80456	1.73533	1.76441	1.73306	0.936055
THBS1	P07996	Thrombospondin-1	60	14	323.31	7.69432	7.66511	7.65897	7.69654	7.73332	7.62919	0.997194
ANXA6	P08133	Annexin A6	43	43	323.31	4.98434	5.22433	4.9202	5.06772	5.08195	5.05963	0.658845
RHOC	P08134	Rho-related GTP-binding protein RhoC	10	2	6.5542	-4.42754	-4.43803	-5.20488	-4.27371	-6.70104	-5.25092	0.21368
CD55	P08174-4	Complement decay-accelerating factor	3	3	6.633	-0.68704	-0.392231	-0.173718	-0.338304	-0.616722	-0.342848	0.368374
SLC3A2	P08195-2	4F2 cell-surface antigen heavy chain	3	3	11.685	-1.61207	-0.979486	-1.0567	-1.3825	-1.14667	-1.39648	0.968865
GUSB	P08236	Beta-glucuronidase	4	4	19.209	-1.6763	-1.51793	-1.38697	-1.2357	-1.24819	-1.48835	0.221365
HSP90AB1	P08238	Heat shock protein HSP 90-beta	37	18	159.02	4.20471	4.42038	4.28229	4.25886	4.28667	4.28225	0.893856
SRPR	P08240-2	Signal recognition particle receptor subunit alpha	4	4	7.0061	-0.596683	-0.825206	-0.707513	-0.916995	-0.781144	-0.759821	0.7469
ELANE	P08246	Neutrophil elastase	2	2	6.2465	-0.722356	-0.402394	-0.801055	-0.630207	-0.53379	-0.908224	0.725236
CTSG	P08311	Cathepsin G	7	7	31.109	0.750097	0.673207	0.989864	0.706859	0.830748	0.703116	0.623713
ITGA2B	P08514	Integrin alpha-IIb	44	44	323.31	6.849	6.69119	6.86953	6.65714	6.64055	6.75164	0.797732
PDHA1	P08559-3	Pyruvate dehydrogenase E1 component subunit alpha, somatic form, mitochondrial	8	8	21.181	0.570717	0.41551	0.461577	0.537828	0.588979	0.625552	0.340256
PLEK	P08567	Pleckstrin	23	23	241.41	4.87353	4.71659	4.85931	4.81158	4.7343	4.78159	0.595732
CD14	P08571	Monocyte differentiation antigen CD14	8	8	36.244	0.462478	0.539847	0.487162	0.285477	0.441641	0.39332	0.505492
CYC1	P08574	Cytochrome c1, heme protein, mitochondrial	6	6	15.298	0.811681	0.921115	0.923538	0.965307	1.10533	0.868359	0.586429
PTPRC	P08575-4	Receptor-type tyrosine-protein phosphatase C	31	31	141.66	3.60424	3.74393	3.50996	3.62407	3.62813	3.57291	0.461533
SNRPB2	P08579	U2 small nuclear ribonucleoprotein B	4	3	29.213	-0.841982	-1.16034	-1.20745	-0.941295	-0.643079	-0.734006	0.20658
SNRNP70	P08621-2	U1 small nuclear ribonucleoprotein 70 kDa	6	6	12.238	-0.0941212	-0.213575	-0.0667846	-0.0794744	-0.0117783	-0.183927	0.666556
HCK	P08631-3	Tyrosine-protein kinase HCK	5	2	3.7203	-2.64574	-1.88244	-1.80117	-1.95632	-2.01595	-2.01032	0.541939
VIM	P08670	Vimentin	45	44	323.31	6.4013	6.71084	6.21664	6.41511	6.43037	6.51372	0.40192
RPS17	P08708	40S ribosomal protein S17	4	4	51.809	-0.443815	-0.568961	-0.847136	-0.642581	-0.590196	-0.642594	0.20338
GNAI3	P08754	Guanine nucleotide-binding protein G(k) subunit alpha	11	5	11.357	0.145229	-0.35869	-0.0084057	-0.266555	-0.113246	-0.0121767	0.950871
ANXA5	P08758	Annexin A5	22	22	198.44	4.23763	4.43355	4.3098	4.16813	4.28428	4.2195	0.63656
RPSA	P08865	40S ribosomal protein SA	10	10	125.12	1.9332	2.14591	1.88822	1.99923	2.1207	2.00452	0.574251
SNRPA	P09012	U1 small nuclear ribonucleoprotein A	3	2	5.981	-1.93438	-2.20035	-2.06881	-1.69012	-1.16772	-1.90169	0.422679
ENO2	P09104	Gamma-enolase	15	12	109.6	1.41915	1.20108	1.47729	1.37783	1.03736	1.31788	0.376219
GSTP1	P09211	Glutathione S-transferase P	11	11	247.94	4.07269	4.17488	4.23778	4.07039	4.16539	4.06637	0.906796
CD48	P09326	CD48 antigen	3	3	10.517	-1.60608	-1.42749	-1.25756	-1.73856	-1.42811	-1.65353	0.982702
LGALS1	P09382	Galectin-1	10	10	65.286	3.57916	3.90441	3.54806	3.61655	3.54202	3.64061	0.526237
QDPR	P09417-2	Dihydropteridine reductase	4	4	15.036	-0.996453	-1.15509	-0.9674	-0.944615	-0.811793	-0.850232	0.0794323
HMGB1	P09429	High mobility group protein B1	8	5	22.111	4.61175	4.91459	4.43647	4.79338	4.81519	4.65276	0.7598
FBP1	P09467	Fructose-1,6-bisphosphatase 1	5	5	45.322	-1.75601	-1.56697	-1.74262	-1.97245	-1.5524	-1.3863	0.146722
SPARC	P09486	SPARC	13	13	121.54	3.2005	3.13876	3.15141	3.16725	3.17158	3.16545	0.913289
GSTM1	P09488	Glutathione S-transferase Mu 1	8	2	11.225	0.293011	0.197829	-0.413599	0.533574	0.616915	0.431327	0.56442
	P09493-5		19	2	44.605	-0.773813	-0.795606	-0.633671	-0.541087	-0.767686	-0.739249	0.0310057
CLTA	P09496-2	Clathrin light chain A	9	9	33.189	2.95648	3.08933	3.17595	3.04839	3.06173	3.06254	0.559866
CLTB	P09497-2	Clathrin light chain B	6	6	12.339	1.73773	1.83866	1.95129	1.79001	1.6128	1.96416	0.851455
ANXA4	P09525	Annexin A4	12	12	59.483	1.91192	2.03627	1.90438	2.07278	2.0027	2.04544	0.848361
CNP	P09543-2	2,3-cyclic-nucleotide 3-phosphodiesterase	6	6	18.893	-0.634114	-0.852879	-0.779079	-0.909286	-0.464136	-0.51654	0.0911872
DLD	P09622	Dihydrolipoyl dehydrogenase, mitochondrial	11	11	79.524	1.89688	1.92878	1.75047	1.89745	1.84552	1.95672	0.52682
HNRNPA1	P09651-3	Heterogeneous nuclear ribonucleoprotein A1	14	13	178.13	3.33124	3.55	3.23041	3.35782	3.23618	3.46467	0.619766
SNRPA1	P09661	U2 small nuclear ribonucleoprotein A	3	3	8.0906	-1.15133	-1.889	-1.54187	-1.41124	-1.62565	-1.56475	0.928109
COX6C	P09669	Cytochrome c oxidase subunit 6C	2	2	4.6558	0.65832	0.966906	0.66834	0.898067	0.158892	0.958374	0.764402
FGR	P09769	Tyrosine-protein kinase Fgr	6	5	17.26	-2.08459	-2.15583	-2.29652	-2.03082	-2.3	-2.08653	0.879829
PARP1	P09874	Poly [ADP-ribose] polymerase 1	23	23	102.56	2.18901	2.15761	2.00326	2.26891	2.19343	2.17291	0.905333
LTA4H	P09960	Leukotriene A-4 hydrolase	20	20	123.81	3.14508	3.13327	3.14898	3.34029	3.19881	3.5735	0.453705
ALDOC	P09972	Fructose-bisphosphate aldolase C	14	8	129.57	2.01937	1.91794	1.86129	2.06206	1.89998	1.89355	0.717006
C4A	P0C0L4-2	Complement C4-A	2	2	17.755	-3.16927	-3.10185	-3.33584	-3.64643	-4.03928	-3.72405	0.0595114
H2AFV	Q71UI9	Histone H2A.V	5	3	31.544	2.76841	2.96171	2.80761	3.04539	3.03586	3.0046	0.536346
SLFN14	P0C7P3-2	Schlafen family member 14	6	6	9.1862	0.188515	-0.148441	0.249165	-0.263561	-0.301341	0.0188152	0.838571
POTEJ	P0CG39	POTE ankyrin domain family member J	8	2	14.235	1.73724	1.70709	2.00484	2.17127	1.65184	1.97215	0.173323
SULT1A4	P0DMN0	Sulfotransferase 1A4	13	5	68.598	2.3619	2.19699	2.23729	2.04452	1.93106	2.25516	0.577313
HSPA1A	P0DMV8	Heat shock 70 kDa protein 1A	33	16	186.54	4.23779	4.20885	4.2537	4.25374	4.05736	4.24201	0.469537
U2AF1	P0DN76	Splicing factor U2AF 35 kDa subunit	4	4	45.925	-2.02525	-2.35428	-2.60756	-1.99961	-2.40607	-2.01202	0.933581
IGLC6	P0DOY3	Ig lambda-6 chain C region	6	2	63.778	1.21227	1.24074	1.40546	1.1509	1.16449	1.19151	0.672563
	P0DP25		10	9	125.99	3.88245	4.06553	3.97483	3.88838	3.91637	3.9759	0.886875
SRGN	P10124	Serglycin	3	3	15.417	0.104352	-0.0957164	0.106221	0.191107	0.360008	0.204859	0.17713
TROVE2	P10155	60 kDa SS-A/Ro ribonucleoprotein	9	9	20.314	0.291369	0.172178	-0.0251601	0.343626	0.188064	-0.0527593	0.707121
RRAS	P10301	Ras-related protein R-Ras	5	5	22.659	-0.986107	-0.804895	-0.817595	-0.952393	-0.919703	-0.921108	0.926946
HLA-C	P10321	HLA class I histocompatibility antigen, Cw-7 alpha chain	9	5	49.137	0.494031	0.474216	0.31241	0.347299	0.0824546	0.436436	0.403136
HIST1H1E	P10412	Histone H1.4	12	3	103	5.44757	5.26751	5.16208	5.66245	5.57418	5.30791	0.94192
DLAT	P10515	Dihydrolipoyllysine-residue acetyltransferase component of pyruvate dehydrogenase complex, mitochondrial	7	7	42.184	-0.187822	-0.72784	-0.457176	-0.453703	-0.516467	-0.341757	0.990615
TXN	P10599	Thioredoxin	8	8	54.882	3.19342	3.2555	3.30276	3.22452	3.2496	3.18067	0.630602
COX5B	P10606	Cytochrome c oxidase subunit 5B, mitochondrial	7	7	17.773	2.75457	2.57358	2.74216	2.69004	2.57449	2.62111	0.433022
CTSA	P10619-2	Lysosomal protective protein	8	8	28.943	0.513684	0.935969	1.09281	0.692376	0.682151	0.687132	0.684593
PRKAR1A	P10644	cAMP-dependent protein kinase type I-alpha regulatory subunit	15	15	129.82	3.18042	3.20774	3.23007	3.19479	3.19583	3.36057	0.524646
PF4V1	P10720	Platelet factor 4 variant	6	3	17.764	1.75595	1.8529	1.8699	1.76635	1.82381	1.76657	0.935408
ESD	P10768	S-formylglutathione hydrolase	9	9	67.621	2.34719	2.43424	2.36462	2.48427	2.44565	2.44051	0.709426
HSPD1	P10809	60 kDa heat shock protein, mitochondrial	32	32	323.31	4.87085	4.88645	4.77059	4.8508	4.74621	4.84978	0.392775
CLU	P10909-4	Clusterin	12	12	135.17	2.67285	2.70581	2.86931	2.657	2.69053	2.94621	0.674129
HSPA5	P11021	78 kDa glucose-regulated protein	38	36	323.31	5.49755	5.49629	5.51118	5.46432	5.44084	5.41559	0.0914379
HSPA8	P11142	Heat shock cognate 71 kDa protein	39	32	323.31	6.6722	6.66836	6.63706	6.67272	6.57099	6.61798	0.0989289
SLC2A3	P11169	Solute carrier family 2, facilitated glucose transporter member 3	5	5	48.079	3.56107	3.52073	3.55796	3.07269	3.19506	3.46068	0.592306
EPB41	P11171-6	Protein 4.1	6	6	19.479	0.449068	0.0775251	0.264253	0.0289061	0.249498	0.416498	0.658861
UMPS	P11172	Uridine 5-monophosphate synthase	4	4	22.238	-0.942211	-1.027	-0.976775	-0.939699	-1.00665	-0.881941	0.822631
PDHB	P11177	Pyruvate dehydrogenase E1 component subunit beta, mitochondrial	9	9	31.833	0.897681	0.644179	0.722239	0.805216	0.864893	0.900029	0.549945
DBT	P11182	Lipoamide acyltransferase component of branched-chain alpha-keto acid dehydrogenase complex, mitochondrial	5	5	11.852	-1.14729	-1.66236	-1.10356	-1.50126	-1.05459	-1.44594	0.883868
ITGAM	P11215	Integrin alpha-M	19	19	74.593	1.84846	1.9675	1.88596	1.78982	1.5557	1.85981	0.446181
PYGB	P11216	Glycogen phosphorylase, brain form	35	27	190.37	3.6839	3.54056	3.63406	3.59518	3.40579	3.43971	0.0848713
RALB	P11234	Ras-related protein Ral-B	7	4	22.516	0.375544	0.174675	0.621734	0.374606	0.383984	0.277362	0.365455
SPTB	P11277-2	Spectrin beta chain, erythrocytic	51	46	228.53	2.80227	2.70244	2.73803	2.74473	2.62443	2.63057	0.0949187
LAMP1	P11279	Lysosome-associated membrane glycoprotein 1	3	3	56.495	0.86981	0.999773	0.868175	0.848331	0.83822	0.940915	0.587474
ACADM	P11310	Medium-chain specific acyl-CoA dehydrogenase, mitochondrial	8	8	39.327	0.633077	0.540232	0.599939	0.408731	0.715819	0.510453	0.678715
TOP1	P11387	DNA topoisomerase 1	3	3	4.3578	-0.718011	-0.754979	-1.06347	-0.67667	-0.777708	-1.11092	0.645672
G6PD	P11413	Glucose-6-phosphate 1-dehydrogenase	28	28	169.74	3.9551	3.95808	3.89842	4.00929	3.90513	3.92265	0.628785
UBL4A	P11441	Ubiquitin-like protein 4A	2	2	1.792	-2.98081	-2.73143	-2.67076	-2.79145	-2.69696	-2.87821	0.68564
MTHFD1	P11586	C-1-tetrahydrofolate synthase, cytoplasmic	23	23	85.56	2.11827	2.07602	1.98323	2.08273	2.05847	1.94829	0.424135
IGF2R	P11717	Cation-independent mannose-6-phosphate receptor	2	2	4.4049	-4.44264	-3.39669	-4.20632	-4.36055	-3.99949	-4.01953	0.709671
ADH5	P11766	Alcohol dehydrogenase class-3	13	13	91.637	2.74166	2.76693	2.76762	2.84212	2.73092	2.73876	0.228878
PRPS2	P11908	Ribose-phosphate pyrophosphokinase 2	10	3	5.8108	-0.31978	-0.275838	-0.288045	-0.38161	-0.28341	-0.35339	0.783505
PABPC1	P11940-2	Polyadenylate-binding protein 1	17	6	81.283	2.36885	2.53932	2.36037	2.3342	2.24249	2.4317	0.537567
PCNA	P12004	Proliferating cell nuclear antigen	4	4	9.4279	-1.10094	-0.803242	-0.919559	-0.57302	-0.433066	-0.93028	0.637583
HARS	P12081-4	Histidine--tRNA ligase, cytoplasmic	13	13	37.15	1.28954	1.33851	1.36676	1.20522	1.41291	1.22761	0.939577
SLC25A6	P12236	ADP/ATP translocase 3	15	7	101.05	3.85577	4.05998	4.07305	4.04021	4.011	4.08725	0.54564
F5	P12259	Coagulation factor V	36	29	192.35	3.27769	3.22016	3.47749	3.3029	3.23093	3.46434	0.557657
IMPDH2	P12268	Inosine-5-monophosphate dehydrogenase 2	7	7	31.73	-1.26787	-1.34448	-1.44451	-1.40716	-1.39059	-1.42972	0.0937047
TPR	P12270	Nucleoprotein TPR	12	12	35.111	-1.52799	-2.06819	-1.57096	-1.64255	-1.55273	-1.58882	0.60339
FCGR2A	P12318-2	Low affinity immunoglobulin gamma Fc region receptor II-a	2	2	4.7652	-2.035	-1.54702	-1.92287	-1.94888	-1.96816	-1.57984	0.797836
ANXA3	P12429	Annexin A3	11	11	58.884	0.898657	0.819283	1.00558	0.740076	0.826876	0.733476	0.729823
GZMA	P12544-2	Granzyme A	8	8	20.397	0.832413	0.944616	0.746369	0.846108	0.76253	0.902379	0.596771
ACTN1	P12814	Alpha-actinin-1	67	38	323.31	8.00515	7.93547	8.09048	7.93417	7.83963	7.92421	0.360915
SRC	P12931	Proto-oncogene tyrosine-protein kinase Src	20	16	208.74	3.79867	3.72354	3.9858	3.79139	3.74329	3.85729	0.492009
PEPD	P12955	Xaa-Pro dipeptidase	7	7	29.527	0.0657597	0.164703	0.213531	0.14393	0.0501226	0.225192	0.776981
XRCC6	P12956	X-ray repair cross-complementing protein 6	26	26	156.46	3.5265	3.72298	3.43121	3.67747	3.65902	3.58443	0.84262
XRCC5	P13010	X-ray repair cross-complementing protein 5	26	26	183.96	3.3103	3.54792	3.22505	3.51427	3.44308	3.44766	0.877909
COX4I1	P13073	Cytochrome c oxidase subunit 4 isoform 1, mitochondrial	8	8	40.769	2.88818	2.91352	2.91744	2.98058	2.91656	2.85951	0.340924
GP1BB	P13224	Platelet glycoprotein Ib beta chain	5	5	86.538	3.37156	3.27568	3.44903	3.28201	3.28896	3.45535	0.884152
IFI30	P13284	Gamma-interferon-inducible lysosomal thiol reductase	2	2	3.8435	-2.79351	-1.93841	-2.13817	-2.23809	-2.41827	-1.72919	0.818695
LAMP2	P13473	Lysosome-associated membrane glycoprotein 2	2	2	9.9253	-1.27171	-0.988984	-1.26493	-1.08	-0.872927	-1.18532	0.755906
RNH1	P13489	Ribonuclease inhibitor	21	21	269	2.95803	2.94392	2.92317	2.77768	2.80173	2.83336	0.221876
CCL5	P13501	C-C motif chemokine 5	5	5	10.736	1.33842	1.15244	1.36038	1.80339	1.4241	1.45584	0.357723
ICAM2	P13598	Intercellular adhesion molecule 2	6	6	65.213	2.14398	2.1408	2.24435	2.23771	1.99499	2.21069	0.391083
EEF2	P13639	Elongation factor 2	34	33	223.6	3.86347	4.06269	3.87646	3.92395	4.01847	3.89027	0.801423
PDIA4	P13667	Protein disulfide-isomerase A4	26	26	158.44	3.38014	3.60097	3.42753	3.54027	3.46505	3.41017	0.863044
TPT1	P13693	Translationally-controlled tumor protein	8	8	38.016	1.85612	1.846	1.66123	1.71972	1.54	1.87154	0.516235
ALAD	P13716	Delta-aminolevulinic acid dehydratase	8	8	71.465	1.26798	1.10353	1.39268	1.22041	1.2138	1.27317	0.552768
HLA-E	P13747	HLA class I histocompatibility antigen, alpha chain E	5	3	7.1857	-0.518897	-1.00534	-0.458527	-0.906945	-0.449895	-0.802849	0.908361
LCP1	P13796	Plastin-2	47	38	323.31	6.07661	6.40013	5.9996	6.13795	6.09505	6.14971	0.558694
PLS3	P13797-3	Plastin-3	15	6	25.961	0.32033	-0.0171872	0.467269	0.0872789	0.360071	0.111843	0.863667
APEH	P13798	Acylamino-acid-releasing enzyme	13	13	117.33	1.57883	1.81956	1.7987	1.6979	1.71155	1.81352	0.852182
ETFA	P13804	Electron transfer flavoprotein subunit alpha, mitochondrial	11	11	88.43	2.21273	2.31084	2.1653	2.2366	2.18774	2.26803	0.63648
GYS1	P13807-2	Glycogen [starch] synthase, muscle	2	2	6.5989	-1.67538	-1.67519	-1.83504	-1.87487	-1.47917	-1.89044	0.556019
PRKAR2A	P13861-2	cAMP-dependent protein kinase type II-alpha regulatory subunit	14	11	55.935	1.41404	1.35975	1.30008	1.30772	1.46811	1.37178	0.164728
SELL	P14151	L-selectin	2	2	3.5626	-2.03526	-1.59164	-1.83421	-2.0498	-2.12729	-1.59949	0.91065
MIF	P14174	Macrophage migration inhibitory factor	3	3	20.516	2.13014	2.07975	1.86951	2.05047	2.26025	2.30986	0.0587053
PRF1	P14222	Perforin-1	11	11	98.477	1.56571	1.96967	1.65328	2.03159	1.91951	1.78338	0.926697
PRKCSH	P14314-2	Glucosidase 2 subunit beta	14	14	61.013	3.30565	3.31031	3.4353	3.30652	3.2456	3.32194	0.442722
HCLS1	P14317	Hematopoietic lineage cell-specific protein	12	12	44.324	2.51432	2.48928	2.19457	2.49935	2.29797	2.47905	0.599311
FDPS	P14324-2	Farnesyl pyrophosphate synthase	5	5	9.6133	1.13833	1.1044	1.07827	1.04465	1.13259	1.14082	0.0619903
COX7A2	P14406	Cytochrome c oxidase subunit 7A2, mitochondrial	2	2	10.493	0.710203	0.801708	0.558454	0.393904	0.68662	0.565637	0.119103
NID1	P14543-2	Nidogen-1	20	19	90.507	2.37382	2.07362	2.28918	2.10661	2.32824	2.27269	0.78021
AKR1A1	P14550	Alcohol dehydrogenase [NADP(+)]	10	9	72.509	1.21745	1.11329	0.973666	0.994533	1.02858	1.17729	0.189498
PKM	P14618	Pyruvate kinase PKM	40	5	323.31	6.50727	6.60179	6.56868	6.50435	6.42249	6.45032	0.163852
PKM	P14618-2	Pyruvate kinase PKM	38	3	3.6681	-0.0559923	0.425868	0.18695	0.233172	0.303257	0.18262	0.960552
HSP90B1	P14625	Endoplasmin	43	41	323.31	5.41336	5.41818	5.41661	5.33553	5.27208	5.37699	0.366919
SNRPB	P14678-2	Small nuclear ribonucleoprotein-associated proteins B and B	4	4	6.2764	0.800095	1.17261	0.859599	0.91143	1.05153	1.11453	0.525003
IDE	P14735	Insulin-degrading enzyme	4	4	7.3903	-1.32593	-1.58422	-1.49233	-1.48477	-1.45315	-1.25173	0.620322
GP9	P14770	Platelet glycoprotein IX	6	6	67.307	2.33781	2.32463	2.61056	2.31201	2.31877	2.38905	0.597443
COX6B1	P14854	Cytochrome c oxidase subunit 6B1	6	6	33.19	1.66902	1.73027	1.6317	1.67094	1.59181	1.57943	0.0713312
HNRNPL	P14866	Heterogeneous nuclear ribonucleoprotein L	13	13	60.743	2.15052	2.53997	2.32079	2.4239	2.27132	2.52021	0.96674
DARS	P14868	Aspartate--tRNA ligase, cytoplasmic	21	21	101.56	2.45757	2.41378	2.48107	2.44162	2.43219	2.32609	0.364249
UQCRB	P14927	Cytochrome b-c1 complex subunit 7	4	4	12.545	0.092393	0.0904939	0.244611	0.0127149	0.124006	0.109028	0.924976
AKR1B1	P15121	Aldose reductase	8	8	49.216	1.51735	1.34295	1.35001	1.25894	1.57149	1.40741	0.331595
RAC2	P15153	Ras-related C3 botulinum toxin substrate 2	10	6	55.544	3.71935	3.93967	3.78361	3.85595	3.85922	3.77379	0.991078
GSPT1	P15170	Eukaryotic peptide chain release factor GTP-binding subunit ERF3A	13	13	42.426	1.56681	1.65097	1.54521	1.64273	1.35757	1.56923	0.402349
EZR	P15311	Ezrin	30	19	71.04	3.11576	3.29111	2.91702	2.91975	3.07717	3.09902	0.06375
UCHL3	P15374	Ubiquitin carboxyl-terminal hydrolase isozyme L3	4	4	26.483	-0.800905	-1.29818	-0.677251	-0.96745	-0.738529	-0.79494	0.525003
VAV1	P15498-2	Proto-oncogene vav	10	9	31.749	0.20464	-0.010069	-0.0283105	0.0312497	0.0491283	0.0307677	0.622197
CD46	P15529-16	Membrane cofactor protein	3	3	5.6326	-0.105185	-0.00972008	0.160178	-0.351697	-0.237024	-0.068097	0.914842
GNS	P15586-2	N-acetylglucosamine-6-sulfatase	6	6	18.185	-0.0240242	0.21728	0.135926	-0.109072	-0.196805	0.163077	0.853362
PHKG2	P15735	Phosphorylase b kinase gamma catalytic chain, liver/testis isoform	2	2	2.3849	-1.94823	-1.51239	-1.06595	-1.38492	-1.39702	-1.38985	0.212008
RPS2	P15880	40S ribosomal protein S2	9	9	51.811	2.09224	2.08807	2.10618	2.06285	2.31856	2.15266	0.192894
COX7C	P15954	Cytochrome c oxidase subunit 7C, mitochondrial	3	3	9.9556	0.920608	0.791626	0.769373	1.00981	0.820334	0.792864	0.774756
CD44	P16070	CD44 antigen	4	4	13.027	1.02363	1.15033	0.932121	1.00674	1.21841	1.06762	0.266389
NQO2	P16083	Ribosyldihydronicotinamide dehydrogenase [quinone]	2	2	8.0464	-3.69331	-3.42437	-3.8614	-3.94196	-4.33438	-4.73732	0.036127
H2AFX	P16104	Histone H2AX	7	2	23.163	0.555984	-0.12428	0.208363	1.17392	0.371359	0.841528	0.660768
SELP	P16109	P-selectin	15	15	150.63	2.84432	2.78111	3.00356	2.77494	2.76496	2.79807	0.585643
CBR1	P16152	Carbonyl reductase [NADPH] 1	11	11	68.841	1.55955	1.68778	1.69889	1.57697	1.69099	1.50439	0.928962
ANK1	P16157-2	Ankyrin-1	8	8	23.724	-0.19657	-0.349593	-0.0415171	-0.115356	-0.370133	-0.0995208	0.402861
ACADS	P16219	Short-chain specific acyl-CoA dehydrogenase, mitochondrial	4	4	8.2232	-0.85037	-1.08345	-0.935976	-0.815011	-0.666681	-1.10905	0.898006
ATF1	Q03060-23	Cyclic AMP-dependent transcription factor ATF-1	2	2	2.4655	-1.46121	-0.748176	-1.40789	-0.924746	-0.905763	-1.1787	0.945968
GLB1	P16278	Beta-galactosidase	6	6	26.617	-0.223558	-0.36865	-0.361943	-0.429957	-0.373612	-0.446026	0.354679
PECAM1	P16284-3	Platelet endothelial cell adhesion molecule	27	27	178.16	3.24867	3.15047	3.27106	3.26941	3.24861	3.33866	0.333214
NCK1	P16333	Cytoplasmic protein NCK1	4	3	5.6191	-1.09514	-1.18322	-1.36896	-1.01449	-1.30858	-1.43857	0.412287
HIST1H1B	P16401	Histone H1.5	11	8	43.202	2.93199	3.29189	2.94262	3.04307	3.0253	2.56775	0.502761
HIST1H1D	P16402	Histone H1.3	11	3	9.5316	1.7728	1.33526	1.50039	1.57697	1.6608	1.47021	0.990766
HIST1H1C	P16403	Histone H1.2	12	3	8.4155	0.241007	-1.18773	-0.372239	-0.0219807	0.27296	-1.78216	0.869966
POR	P16435	NADPH--cytochrome P450 reductase	2	2	3.3513	-1.75721	-1.51121	-1.63545	-1.47486	-1.49702	-1.76582	0.864986
ATP2A2	P16615	Sarcoplasmic/endoplasmic reticulum calcium ATPase 2	32	18	137.83	2.89341	2.75166	2.88113	2.87724	2.75363	2.85433	0.59985
CD36	P16671	Platelet glycoprotein 4	12	12	98.072	4.01695	3.75332	4.00959	4.26289	3.88844	3.88661	0.29707
PLCG2	P16885	1-phosphatidylinositol 4,5-bisphosphate phosphodiesterase gamma-2	14	14	48.49	1.05522	1.06089	1.12569	1.31901	1.20848	1.06905	0.367299
FAH	P16930	Fumarylacetoacetase	5	5	12.874	-1.93743	-1.90791	-1.89206	-1.95533	-1.78172	-2.35736	0.790283
STMN1	P16949	Stathmin	7	5	17.69	1.75633	2.17548	1.86493	1.8353	1.91895	1.89633	0.80936
HMGA1	P17096-3	High mobility group protein HMG-I/HMG-Y	3	3	7.5566	-0.618755	-0.631063	-0.852406	-0.216399	-0.336912	-0.914761	0.956794
GOT1	P17174	Aspartate aminotransferase, cytoplasmic	5	5	15.328	0.296527	0.0952057	0.14865	-0.00874528	0.150732	0.28712	0.488119
PRKCA	P17252	Protein kinase C alpha type	11	7	25.022	-0.133134	-0.292186	0.00161727	-0.0164458	-0.151638	0.0425099	0.25914
ITGA2	P17301	Integrin alpha-2	23	23	103.66	2.86698	2.82957	3.15332	2.8412	3.06396	2.87124	0.626373
UBTF	P17480-2	Nucleolar transcription factor 1	4	4	11.49	-1.39404	-0.978803	-1.32982	-1.02091	-1.08371	-1.09727	0.888229
PRKACA	P17612	cAMP-dependent protein kinase catalytic subunit alpha	11	3	9.8298	-0.51624	-1.10652	-0.804085	-0.824777	-0.610706	-0.864596	0.947531
CAPN2	P17655	Calpain-2 catalytic subunit	15	15	66.419	1.94356	2.05274	1.84479	2.02153	1.72958	1.88231	0.317148
CTPS1	P17812	CTP synthase 1	7	6	15.529	0.0454896	-0.0415357	-0.0358759	0.151206	0.00866577	-0.12682	0.574107
DDX5	P17844-2	Probable ATP-dependent RNA helicase DDX5	17	11	26.422	0.871142	1.05921	0.885145	0.809822	0.894777	1.05434	0.492614
PFKL	P17858	ATP-dependent 6-phosphofructokinase, liver type	23	18	74.955	2.00517	1.80868	2.01805	1.872	1.95649	1.90562	0.932727
GM2A	P17900	Ganglioside GM2 activator	4	4	10.805	-0.525418	-0.396695	-0.867806	-0.440241	-0.284093	-0.568324	0.584796
LGALS3	P17931	Galectin-3	4	4	35.62	-0.0600446	0.0731102	0.150891	0.0159803	0.138206	-0.144105	0.805321
PSMC3	P17980	26S protease regulatory subunit 6A	7	7	36.487	1.05093	0.80385	1.01089	0.823997	0.842271	0.834418	0.762328
TCP1	P17987	T-complex protein 1 subunit alpha	25	25	152.95	3.60225	3.58847	3.57306	3.50111	3.44205	3.52496	0.188176
PTPN1	P18031	Tyrosine-protein phosphatase non-receptor type 1	8	8	31.404	0.373618	0.439525	0.627781	0.691029	0.456847	0.217078	0.104808
ALOX12	P18054	Arachidonate 12-lipoxygenase, 12S-type	33	33	202.03	3.08526	2.8197	3.02453	2.93919	2.97025	3.0142	0.939287
ITGB5	P18084	Integrin beta-5	2	2	3.6008	-0.193508	0.728778	0.32867	0.24508	0.56788	0.344018	0.873178
ARF4	P18085	ADP-ribosylation factor 4	10	6	25.659	1.39092	1.44499	1.68077	1.33086	1.49611	1.34998	0.829592
RPL7	P18124	60S ribosomal protein L7	11	11	40.386	1.76775	1.68683	1.8238	1.68301	1.64614	1.39511	0.2599
VCL	P18206	Vinculin	87	87	323.31	8.23009	8.08229	8.23911	8.08473	7.99875	8.03635	0.320489
SON	P18583-8	Protein SON	2	2	4.8528	-5.00289	-5.42857	-5.11047	-4.27745	-4.31985	-4.73782	0.359022
RPL17	P18621-3	60S ribosomal protein L17	5	5	26.956	0.776619	0.786627	0.601044	0.7667	0.973097	0.654367	0.687766
PGAM1	P18669	Phosphoglycerate mutase 1	16	16	95.458	3.57281	3.70778	3.55435	3.47624	3.54193	3.495	0.24817
RCC1	P18754	Regulator of chromosome condensation	2	2	13.223	-1.53134	-1.32851	-1.79502	-1.53148	-1.68001	-1.88438	0.227143
ATP5J	P18859	ATP synthase-coupling factor 6, mitochondrial	3	3	39.75	-3.17199	-3.28944	-2.76166	-3.37397	-4.41285	-3.71723	0.144964
GNAZ	P19086	Guanine nucleotide-binding protein G(z) subunit alpha	9	9	37.636	0.230239	0.344699	0.586852	0.374656	0.616231	0.44772	0.247411
NCL	P19338	Nucleolin	31	31	184.4	4.3141	4.5684	4.21972	4.50618	4.46787	4.52307	0.726772
HK1	P19367-4	Hexokinase-1	42	39	190.2	4.40173	4.31917	4.4883	4.5151	4.32011	4.34772	0.0380271
NDUFV2	P19404	NADH dehydrogenase [ubiquinone] flavoprotein 2, mitochondrial	3	3	11.037	-1.6678	-1.62007	-1.39526	-1.38743	-1.43752	-1.52988	0.0212813
TRIM21	P19474	E3 ubiquitin-protein ligase TRIM21	4	4	7.4671	-0.942715	-0.901734	-1.03031	-0.942462	-0.736859	-0.861161	0.12887
EIF2AK2	P19525-2	Interferon-induced, double-stranded RNA-activated protein kinase	3	3	6.7748	-2.34586	-2.74504	-2.9461	-2.60952	-2.97588	-2.6347	0.591583
CSNK2A2	P19784	Casein kinase II subunit alpha	2	2	7.4107	-3.39395	-3.27218	-3.12452	-3.3564	-3.48457	-4.03573	0.231698
NFKB1	P19838-2	Nuclear factor NF-kappa-B p105 subunit	9	9	22.554	-0.074706	-0.570366	-0.416376	-0.181417	-0.151919	-0.331621	0.940964
NCF2	P19878-3	Neutrophil cytosol factor 2	10	10	41.171	0.182671	0.0219898	0.054452	0.0180262	0.0447267	0.149342	0.687898
TYMP	P19971	Thymidine phosphorylase	18	18	323.31	2.27353	2.33092	2.34426	2.34459	2.32115	2.27136	0.365731
HLA-DPA1	P20036	HLA class II histocompatibility antigen, DP alpha 1 chain	2	2	6.0873	-1.26256	-1.08516	-1.25944	-1.18389	-1.39088	-1.2064	0.575539
EIF2S2	P20042	Eukaryotic translation initiation factor 2 subunit 2	5	5	24.869	-0.558116	-0.891547	-0.897975	-0.598834	-0.749151	-0.892768	0.87784
ANXA7	P20073-2	Annexin A7	12	12	68.667	1.40817	1.24035	1.09416	1.39741	1.26903	1.28486	0.862366
ALOX5AP	P20292	Arachidonate 5-lipoxygenase-activating protein	3	3	15.791	-4.42504	-3.5861	-4.73121	-3.31824	-3.47904	-3.33135	0.627234
RAB4A	P20338	Ras-related protein Rab-4A	6	4	10.918	-0.850725	-1.04785	-0.909678	-1.46714	-0.944296	-0.987968	0.600234
RAB6A	P20340	Ras-related protein Rab-6A	9	2	22.539	-1.60334	-1.68546	-1.36336	-1.56472	-1.43425	-1.64553	0.445744
PVALB	P20472	Parvalbumin alpha	2	2	9.156	-4.42254	-4.42728	-4.19215	-2.24657	-4.56554	-3.50035	0.48729
PSMB1	P20618	Proteasome subunit beta type-1	8	8	71.076	1.83165	1.85984	1.86303	1.6973	1.56618	1.87981	0.725647
M6PR	P20645	Cation-dependent mannose-6-phosphate receptor	5	5	18.083	0.20978	0.555369	0.738624	0.557522	0.528197	0.597614	0.371196
COX5A	P20674	Cytochrome c oxidase subunit 5A, mitochondrial	6	6	50.692	2.27689	2.42615	2.14332	2.23625	2.19904	2.38523	0.408443
LMNB1	P20700	Lamin-B1	35	31	237.18	4.42001	4.65185	4.33328	4.52688	4.51503	4.5057	0.70098
ITGAL	P20701-3	Integrin alpha-L	16	16	55.905	1.11765	1.58534	1.19811	1.25389	1.36931	1.18401	0.838627
GZMH	P20718	Granzyme H	6	6	13.397	0.182871	0.325069	0.171819	0.435376	0.0673497	-0.051989	0.199051
CAST	P20810-8	Calpastatin	4	4	11.544	-0.412208	-0.432105	-0.787749	-0.538439	-0.69855	-0.452287	0.362852
AGA	P20933	N(4)-(beta-N-acetylglucosaminyl)-L-asparaginase	2	2	4.0982	-2.37408	-1.9528	-2.0603	-2.27683	-1.76938	-2.45056	0.981917
RASA1	P20936-2	Ras GTPase-activating protein 1	9	9	26.698	0.619538	0.604885	0.557924	0.457486	0.577151	0.4214	0.377014
GSTM3	P21266	Glutathione S-transferase Mu 3	6	5	16.41	-1.92878	-1.40789	-1.85558	-1.46732	-1.76353	-1.52536	0.996223
ATP6V1B2	P21281	V-type proton ATPase subunit B, brain isoform	11	11	83.531	0.483675	0.379283	0.551202	0.513689	0.535353	0.345331	0.535445
ATP6V1C1	P21283	V-type proton ATPase subunit C 1	5	5	18.152	-0.515482	-0.624852	-0.544025	-0.895357	-0.598282	-1.03798	0.617274
CSRP1	P21291	Cysteine and glycine-rich protein 1	9	9	147.29	2.13081	2.09898	2.34754	2.23052	2.23789	2.09192	0.215085
FLNA	P21333-2	Filamin-A	168	150	323.31	9.79329	9.68361	9.82261	9.66956	9.56441	9.69552	0.475665
ACO1	P21399	Cytoplasmic aconitate hydratase	9	9	45.85	0.31236	0.0823446	0.32775	0.188808	0.344874	0.257897	0.695435
VDAC1	P21796	Voltage-dependent anion-selective channel protein 1	13	13	163.07	3.55217	3.69585	3.5879	3.6182	3.48121	3.71612	0.971979
SDHB	P21912	Succinate dehydrogenase [ubiquinone] iron-sulfur subunit, mitochondrial	7	7	25.835	1.28608	1.39081	1.37856	1.36838	1.42719	1.42322	0.273281
CD9	P21926	CD9 antigen	8	8	56.125	4.88033	4.84801	5.13751	4.75368	4.84392	5.01352	0.886762
COMT	P21964-2	Catechol O-methyltransferase	6	6	26.56	0.072341	-0.116441	0.0176103	0.264515	0.00976827	0.204758	0.578435
MUT	P22033	Methylmalonyl-CoA mutase, mitochondrial	2	2	3.9309	-3.1691	-3.10152	-3.36704	-2.91848	-3.12165	-3.15017	0.999004
OSBP	P22059	Oxysterol-binding protein 1	8	8	29.309	0.145434	-0.0438928	0.114012	-0.0262025	-0.0546346	-0.144259	0.3801
PCMT1	P22061	Protein-L-isoaspartate(D-aspartate) O-methyltransferase	11	11	91.032	1.06727	1.48924	1.48235	1.71265	1.46173	1.44327	0.386949
FBL	P22087	rRNA 2-O-methyltransferase fibrillarin	5	5	19.297	1.45753	1.42148	1.28242	1.23752	1.37653	1.50366	0.0790764
GART	P22102	Trifunctional purine biosynthetic protein adenosine-3	12	12	35.89	0.250004	0.35063	0.389643	0.45725	0.412132	0.284781	0.354518
PAICS	P22234	Multifunctional protein ADE2	12	11	86.15	0.912437	0.740002	0.941524	0.718377	0.689576	0.819958	0.812153
SCP2	P22307-6	Non-specific lipid-transfer protein	8	8	24.334	1.61834	1.89816	1.66459	1.62439	1.9468	1.86164	0.244745
UBA1	P22314-2	Ubiquitin-like modifier-activating enzyme 1	36	36	323.31	4.14771	4.12737	3.98094	4.04715	4.0283	3.97867	0.0526212
NME2	P22392-2	Nucleoside diphosphate kinase B	17	7	72.592	3.62058	3.69735	3.80441	3.72439	3.82146	3.68589	0.388554
HNRNPA2B1	P22626	Heterogeneous nuclear ribonucleoproteins A2/B1	21	20	250.69	4.28967	4.55051	4.30423	4.47792	4.40947	4.46417	0.939677
CBL	P22681	E3 ubiquitin-protein ligase CBL	3	3	7.7681	-2.11289	-2.26721	-2.35117	-2.01028	-2.49797	-2.3367	0.392569
PRKACB	P22694-4	cAMP-dependent protein kinase catalytic subunit beta	11	3	77.356	3.00132	2.97283	3.17328	2.99485	3.04127	3.04957	0.502088
UQCRC2	P22695	Cytochrome b-c1 complex subunit 2, mitochondrial	14	14	99.13	2.25475	2.40371	2.33014	2.33251	2.34788	2.51261	0.523079
GNLY	P22749-2	Granulysin	3	3	8.5694	-3.26994	-2.61028	-2.77707	-2.45258	-3.22413	-2.58435	0.700407
CES1	P23141-3	Liver carboxylesterase 1	13	13	85.965	1.15958	1.63595	1.62555	1.28179	1.14197	1.54513	0.932384
TCEA1	P23193	Transcription elongation factor A protein 1	4	4	4.861	-0.0262121	-0.145856	-0.207406	0.0696322	-0.186375	0.129381	0.947516
PTGS1	P23219-3	Prostaglandin G/H synthase 1	12	12	73.106	2.01623	1.80901	2.04459	1.73464	1.90999	1.9123	0.985852
ITGA6	P23229-4	Integrin alpha-6	40	40	316.54	3.99991	3.73074	4.06495	3.90279	3.72408	3.84951	0.456018
SFPQ	P23246	Splicing factor, proline- and glutamine-rich	18	17	72.28	2.86514	3.04973	2.72174	2.86067	2.83395	2.89769	0.362905
PPIB	P23284	Peptidyl-prolyl cis-trans isomerase B	12	12	54.773	3.69254	3.83641	3.88516	3.61533	3.86358	3.96042	0.483302
ME2	P23368	NAD-dependent malic enzyme, mitochondrial	17	17	135.59	2.35885	2.33054	2.3723	2.39501	2.30162	2.27918	0.0288134
WARS	P23381	Tryptophan--tRNA ligase, cytoplasmic	11	11	96.079	1.00484	1.06347	1.27016	0.948912	1.15874	1.0118	0.875868
RPS3	P23396	40S ribosomal protein S3	15	15	111.2	2.95824	3.32538	3.04242	3.08461	3.14589	3.13382	0.847458
JAK1	P23458	Tyrosine-protein kinase JAK1	2	2	8.7037	-3.38771	-3.42186	-3.12221	-3.15571	-3.47875	-3.52039	0.00168908
SP100	P23497	Nuclear autoantigen Sp-100	4	2	4.6964	-2.02785	-2.03117	-2.47481	-2.33382	-2.51898	-1.93159	0.4245
AHCY	P23526	Adenosylhomocysteinase	7	7	20.423	1.51109	1.74714	1.67139	1.54909	1.46724	1.75224	0.990439
CFL1	P23528	Cofilin-1	22	21	240.53	7.64777	7.7219	7.7385	7.64978	7.64066	7.63212	0.507245
EIF4B	P23588-2	Eukaryotic translation initiation factor 4B	5	5	8.4586	-0.331682	-0.771795	-0.759784	-0.646379	-0.650978	-0.937723	0.593493
ATP2B4	P23634-5	Plasma membrane calcium-transporting ATPase 4	2	2	2.9475	-1.14953	-1.2463	-1.12773	-1.13473	-1.55877	-0.813872	0.9736
DGKA	P23743	Diacylglycerol kinase alpha	5	5	18.426	-0.848653	-0.721505	-0.635378	-1.02494	-0.807605	-0.759189	0.952389
CPT2	P23786	Carnitine O-palmitoyltransferase 2, mitochondrial	4	4	12.111	-1.83688	-1.77203	-1.90385	-1.94	-1.82262	-1.53137	0.281385
DTYMK	P23919-2	Thymidylate kinase	5	5	10.298	-0.0499674	-0.475936	-0.22812	-0.250161	-0.322154	-0.33045	0.879697
PRTN3	P24158	Myeloblastin	4	4	21.159	0.244294	0.701768	0.360718	-0.016187	0.660765	0.248659	0.580892
COX7B	P24311	Cytochrome c oxidase subunit 7B, mitochondrial	2	2	1.7774	0.509952	0.470722	0.521038	0.400551	0.427013	0.224299	0.333554
EEF1B2	P24534	Elongation factor 1-beta	8	6	35.255	2.17076	2.26147	2.31802	2.12688	2.1294	2.19384	0.77726
ATP5F1	P24539	ATP synthase F(0) complex subunit B1, mitochondrial	7	7	36.944	1.50274	1.78224	1.59498	1.63359	1.68975	1.64677	0.901477
TBXAS1	P24557	Thromboxane-A synthase	21	21	146.31	2.64196	2.74822	2.88105	2.76586	2.54645	2.75289	0.362359
ACP1	P24666	Low molecular weight phosphotyrosine protein phosphatase	7	7	51.763	0.316039	0.180765	0.512502	0.499967	0.633303	0.516178	0.0413504
ACAT1	P24752	Acetyl-CoA acetyltransferase, mitochondrial	10	10	62.609	0.798434	0.885388	0.862458	0.791757	0.947587	0.853728	0.510019
MYL9	P24844	Myosin regulatory light polypeptide 9	11	5	120.59	1.97403	1.76535	1.98556	1.80854	1.86537	1.83515	0.918473
POLR2A	P24928	DNA-directed RNA polymerase II subunit RPB1	2	2	2.2542	-2.25101	-2.45159	-2.10469	-2.37325	-2.47707	-2.42296	0.423306
ADRBK1	P25098	Beta-adrenergic receptor kinase 1	8	8	29.128	-0.253505	-0.387296	-0.287339	-0.296223	-0.576818	-0.485796	0.0645819
MPST	P25325	3-mercaptopyruvate sulfurtransferase	9	9	40.066	1.23661	1.27045	1.369	1.34557	1.22895	1.13053	0.059082
RPS12	P25398	40S ribosomal protein S12	6	6	35.19	2.24331	2.26029	2.10771	2.23485	2.25698	2.24745	0.34058
YY1	P25490	Transcriptional repressor protein YY1	2	2	2.5652	-2.36663	-2.75309	-2.30138	-2.37035	-2.18294	-2.00645	0.164046
DNAJB1	P25685-2	DnaJ homolog subfamily B member 1	7	7	9.3878	1.46885	1.48472	1.42491	1.27183	1.50046	1.41762	0.292761
DNAJB2	P25686-2	DnaJ homolog subfamily B member 2	3	2	7.645	-2.3677	-2.34197	-2.12659	-1.92192	-2.01496	-2.01032	0.0434243
ATP5A1	P25705	ATP synthase subunit alpha, mitochondrial	32	32	323.31	4.90283	4.92956	4.83326	4.90705	4.79437	4.95541	0.800527
CTSS	P25774	Cathepsin S	7	7	39.704	0.709826	0.849668	0.874814	0.518522	0.772777	0.781209	0.841921
PSMA1	P25786	Proteasome subunit alpha type-1	11	11	32.375	1.71918	1.8131	1.92651	1.61257	1.77097	1.71586	0.978473
PSMA2	P25787	Proteasome subunit alpha type-2	10	10	46.496	1.66862	1.52609	1.57694	1.34493	1.50055	1.77681	0.56683
PSMA3	P25788-2	Proteasome subunit alpha type-3	10	10	92.171	2.3897	2.47926	2.3322	2.3329	2.22825	2.38506	0.323911
PSMA4	P25789	Proteasome subunit alpha type-4	9	9	39.258	1.29829	1.18779	1.28644	1.27897	1.37653	1.29617	0.370927
MSN	P26038	Moesin	51	40	323.31	6.58968	6.75688	6.60772	6.65784	6.59628	6.59708	0.613145
DDX6	P26196	Probable ATP-dependent RNA helicase DDX6	6	6	32.7	0.267997	0.304813	0.36002	0.435951	0.401696	0.358167	0.116885
U2AF2	P26368-2	Splicing factor U2AF 65 kDa subunit	7	7	35.039	0.352233	0.384004	0.267928	0.255617	0.504973	0.24099	0.575084
RPL13	P26373	60S ribosomal protein L13	7	7	16.677	1.99639	1.96444	1.72177	1.8342	2.01564	1.83939	0.19521
IVD	P26440	Isovaleryl-CoA dehydrogenase, mitochondrial	7	7	26.458	1.72302	1.59934	1.8945	1.5371	1.71869	1.50787	0.852477
S100A4	P26447	Protein S100-A4	6	6	29.662	5.42058	5.73368	5.31912	5.31949	5.43074	5.45878	0.27836
HMGB2	P26583	High mobility group protein B2	8	7	44.075	2.98769	3.0406	2.91953	3.01406	3.07972	2.62523	0.712839
PTBP1	P26599	Polypyrimidine tract-binding protein 1	18	15	187.43	2.86326	2.99036	2.79102	2.72856	2.79976	2.86139	0.162579
TARS	P26639	Threonine--tRNA ligase, cytoplasmic	17	16	52.659	1.8481	1.66997	2.02471	1.90884	1.96223	1.88927	0.200574
VARS	P26640	Valine--tRNA ligase	14	14	64.964	0.229243	0.160441	0.311525	0.176945	0.405244	0.0994688	0.907785
EEF1G	P26641	Elongation factor 1-gamma	20	20	92.003	4.02696	4.11177	4.00895	3.96497	3.90112	3.93018	0.0725622
FKBP2	P26885	Peptidyl-prolyl cis-trans isomerase FKBP2	5	5	11.03	0.890851	0.765356	0.797538	0.637269	0.83022	0.739028	0.544231
STOM	P27105	Erythrocyte band 7 integral membrane protein	16	16	307.17	4.76995	4.62717	4.85359	4.83144	4.55364	4.81706	0.46189
MAOB	P27338	Amine oxidase [flavin-containing] B	13	13	46.735	1.86124	1.62937	1.98192	1.73788	1.4656	1.68292	0.345827
YWHAQ	P27348	14-3-3 protein theta	18	12	191.85	3.53489	3.51542	3.5848	3.42484	3.50195	3.58504	0.87741
MAPK3	P27361	Mitogen-activated protein kinase 3	4	3	8.1973	-1.84307	-1.51134	-1.36829	-1.72717	-1.48999	-1.69969	0.842005
RPL10	P27635	60S ribosomal protein L10	5	5	15.913	0.631381	0.468534	0.18989	0.497579	0.606645	0.392649	0.516265
RPA1	P27694	Replication protein A 70 kDa DNA-binding subunit	9	9	41.166	0.708893	0.854715	0.702067	0.920174	1.01179	0.817468	0.626743
APEX1	P27695	DNA-(apurinic or apyrimidinic site) lyase	9	9	83.738	1.67382	1.74224	1.54925	1.73523	1.83459	1.85911	0.175583
CAD	P27708	CAD protein	13	13	36.721	-0.0516016	0.0221724	0.0821539	0.169567	-0.00160872	-0.0272964	0.0942889
CALR	P27797	Calreticulin	18	18	229.07	5.32094	5.44273	5.35678	5.28842	5.2609	5.29265	0.332879
MAP4	P27816-2	Microtubule-associated protein 4	2	2	23.722	-3.39286	-2.48924	-3.04101	-2.33895	-2.83903	-2.87436	0.867208
CANX	P27824-2	Calnexin	21	21	157.25	4.11197	4.24292	4.24721	4.17309	4.13493	4.12226	0.498336
PIK3R1	P27986	Phosphatidylinositol 3-kinase regulatory subunit alpha	5	5	12.493	-1.6833	-1.24504	-1.2424	-1.07285	-1.25685	-1.25619	0.385837
PSMB8	P28062-2	Proteasome subunit beta type-8	5	5	44.6	0.613655	0.860516	0.776804	0.834246	0.935851	0.748005	0.73507
PSMB9	P28065-2	Proteasome subunit beta type-9	6	6	30.311	1.29763	1.16167	0.91906	0.985601	1.02687	1.35701	0.273716
PSMA5	P28066	Proteasome subunit alpha type-5	7	7	119.64	1.26676	1.08997	1.1378	1.01512	1.02371	1.19584	0.686956
PSMB4	P28070	Proteasome subunit beta type-4	5	5	16.16	0.370084	0.470773	0.340238	0.230552	0.666692	0.323427	0.473815
PSMB6	P28072	Proteasome subunit beta type-6	4	4	7.0901	-0.22083	-0.705035	-0.482336	-0.621033	-0.954249	-0.506284	0.654601
GSTM2	P28161	Glutathione S-transferase Mu 2	8	4	21.996	0.589707	0.36743	-0.0299029	0.47959	0.657868	0.229905	0.668741
ABCD3	P28288-2	ATP-binding cassette sub-family D member 3	2	2	5.7254	-2.63137	-2.62172	-2.70117	-2.32787	-3.23028	-2.23885	0.883246
NDUFS1	P28331-3	NADH-ubiquinone oxidoreductase 75 kDa subunit, mitochondrial	13	13	63.339	0.663123	0.556972	0.74063	0.709444	0.864952	0.418216	0.828826
MAPK1	P28482	Mitogen-activated protein kinase 1	12	11	55.033	2.28653	2.29783	2.35211	2.43562	2.25526	2.23872	0.0524266
GCA	P28676	Grancalcin	3	3	15.62	-0.419614	-0.430329	-0.358565	-0.483422	-0.157805	-0.415005	0.490393
LAP3	P28838-2	Cytosol aminopeptidase	19	19	106.79	2.5916	2.77008	2.65473	2.63374	2.54305	2.68545	0.790964
PCSK6	P29122-2	Proprotein convertase subtilisin/kexin type 6	6	6	13.915	-0.081859	-0.253683	-0.164875	-0.139432	-0.273677	-0.309945	0.254844
TPP2	P29144	Tripeptidyl-peptidase 2	24	24	79.545	2.5478	2.33745	2.51818	2.36769	2.3126	2.33934	0.52417
IMPA1	P29218	Inositol monophosphatase 1	4	4	17.674	-0.489688	-0.492773	-0.788499	-0.507892	-0.474005	-0.615503	0.535891
PTPN6	P29350	Tyrosine-protein phosphatase non-receptor type 6	34	34	322.26	4.01106	4.0597	4.04318	4.0261	4.04795	3.90687	0.608792
TKT	P29401	Transketolase	28	28	274.5	4.87877	5.14653	5.01834	4.92972	4.97712	4.96704	0.925998
CASP1	P29466-2	Caspase-1	6	6	14.963	0.42453	0.56303	0.394176	0.388639	0.507914	0.314268	0.593316
EEF1D	P29692	Elongation factor 1-delta	8	6	83.587	2.41018	2.73987	2.5077	2.52998	2.55348	2.62044	0.874964
OAS2	P29728	2-5-oligoadenylate synthase 2	5	5	11.134	-1.15402	-0.492741	-1.47344	-0.48061	-0.616466	-0.828662	0.879365
ALDH4A1	P30038-2	Delta-1-pyrroline-5-carboxylate dehydrogenase, mitochondrial	3	3	16.891	-4.02162	-3.83693	-3.52753	-3.32485	-3.73092	-3.73116	0.0456141
ERP29	P30040	Endoplasmic reticulum resident protein 29	11	11	68.405	2.42336	2.33293	2.47461	2.36067	2.41379	2.31848	0.768285
PRDX6	P30041	Peroxiredoxin-6	17	17	179.74	4.79174	4.72906	4.89148	4.71897	4.76489	4.83105	0.841801
BLVRB	P30043	Flavin reductase (NADPH)	7	7	55.076	0.0691317	0.21311	0.155879	0.0982608	-0.0677718	0.206327	0.847136
PRDX5	P30044-2	Peroxiredoxin-5, mitochondrial	11	11	154.11	3.03063	2.99496	3.10578	2.98513	2.89862	2.96299	0.269366
DDT	P30046	D-dopachrome decarboxylase	7	7	57.094	1.19393	1.22821	1.23605	1.13393	1.05849	1.39983	0.955531
PRDX3	P30048-2	Thioredoxin-dependent peroxide reductase, mitochondrial	9	9	54.956	2.43172	2.39205	2.21813	2.27245	1.8796	2.39093	0.501909
ATP5D	P30049	ATP synthase subunit delta, mitochondrial	2	2	22.739	0.307364	0.443524	0.286449	0.256837	0.522562	0.515564	0.0502452
RPL12	P30050	60S ribosomal protein L12	5	5	42.54	1.54246	1.68603	1.40001	1.63759	1.63563	1.69888	0.51391
ECHS1	P30084	Enoyl-CoA hydratase, mitochondrial	10	10	61.053	1.88785	2.33764	2.02542	1.91189	1.99379	2.09633	0.775996
CMPK1	P30085-3	UMP-CMP kinase	8	8	51.129	1.28741	1.27481	1.32285	1.27426	1.51659	1.29438	0.451526
PEBP1	P30086	Phosphatidylethanolamine-binding protein 1	11	11	99.927	3.01126	3.0918	2.86691	3.11386	3.06355	3.12889	0.663309
PDIA3	P30101	Protein disulfide-isomerase A3	34	34	323.31	6.22171	6.25852	6.24667	6.17385	6.07825	6.16085	0.163845
PPP2R1A	P30153	Serine/threonine-protein phosphatase 2A 65 kDa regulatory subunit A alpha isoform	22	22	127.41	2.64457	2.67175	2.5948	2.62976	2.48436	2.64795	0.499091
FCER1G	P30273	High affinity immunoglobulin epsilon receptor subunit gamma	4	4	18.188	0.822865	0.616266	1.02725	0.371025	0.687155	0.662296	0.987374
PPIF	P30405	Peptidyl-prolyl cis-trans isomerase F, mitochondrial	8	7	14.741	3.37238	3.36558	3.48499	3.38424	3.21621	3.42263	0.541134
NMT1	P30419-2	Glycylpeptide N-tetradecanoyltransferase 1	4	4	46.978	-1.13929	-1.25922	-1.53429	-1.16361	-1.16618	-1.09532	0.478194
HLA-F	P30511-2	HLA class I histocompatibility antigen, alpha chain F	2	2	6.2109	-5.00638	-4.83384	-5.11999	-4.88393	-4.73518	-4.72528	0.211594
ADSS	P30520	Adenylosuccinate synthetase isozyme 2	8	8	22.877	-0.102988	-0.260366	-0.476167	-0.229636	-0.386112	-0.1755	0.5697
TSPO	P30536	Translocator protein	3	3	13.939	-0.143159	0.15414	0.31313	0.234136	-0.000169493	0.077233	0.225439
ADSL	P30566	Adenylosuccinate lyase	3	3	26.213	-0.251874	-0.50958	-0.42001	-0.264866	-0.239475	-0.522514	0.966354
CLIP1	P30622-2	CAP-Gly domain-containing linker protein 1	13	9	29.345	1.36567	1.2987	1.22857	1.13565	1.34679	1.09078	0.48383
SRI	P30626	Sorcin	6	6	13.946	1.55944	1.45135	1.44759	1.30903	1.3829	1.52582	0.477182
SERPINB1	P30740	Leukocyte elastase inhibitor	23	22	243.03	4.34624	4.56186	4.4516	4.42974	4.36139	4.3157	0.471409
ALDH1B1	P30837	Aldehyde dehydrogenase X, mitochondrial	2	2	6.7588	-4.44024	-3.58947	-4.2018	-3.90298	-3.47445	-3.73833	0.51591
POLR2B	P30876	DNA-directed RNA polymerase II subunit RPB2	3	3	6.1058	-3.62441	-2.82369	-2.86076	-3.22179	-2.85896	-3.40131	0.9128
SDHA	P31040	Succinate dehydrogenase [ubiquinone] flavoprotein subunit, mitochondrial	7	7	41.354	0.869899	0.964153	0.895262	0.834137	1.01935	0.958256	0.202582
CORO1A	P31146	Coronin-1A	29	26	279.65	5.71473	5.80192	5.6827	5.80402	5.69148	5.86953	0.927152
GDI1	P60028	Rab GDP dissociation inhibitor alpha	25	16	95.348	2.17221	1.96492	2.18194	2.07846	2.06064	2.06993	0.761679
MAT2A	P31153	S-adenosylmethionine synthase isoform type-2	6	6	10.117	0.370034	0.420812	0.403224	0.614013	0.230902	0.405751	0.368746
PRKAR2B	P31323	cAMP-dependent protein kinase type II-beta regulatory subunit	13	10	50.117	0.957193	0.763983	1.03726	0.813434	0.862473	1.05623	0.799225
DNAJA1	P31689-2	DnaJ homolog subfamily A member 1	4	4	21.201	-0.137217	-0.197637	-0.0698153	-0.236658	0.0427315	-0.297084	0.966909
AKT2	P31751-2	RAC-beta serine/threonine-protein kinase	5	4	12.478	-0.486942	-0.44891	-0.479067	-0.461296	-0.132796	-0.606573	0.84771
UQCRC1	P31930	Cytochrome b-c1 complex subunit 1, mitochondrial	13	12	196.91	2.46632	2.55713	2.44133	2.44706	2.48719	2.47464	0.332479
HIBADH	P31937	3-hydroxyisobutyrate dehydrogenase, mitochondrial	2	2	4.8166	-3.68421	-4.4958	-4.55553	-4.33807	-4.00016	-4.01953	0.488217
ATIC	P31939	Bifunctional purine biosynthesis protein PURH	21	21	185.33	1.92868	1.89791	1.92386	1.97651	2.05726	1.92337	0.519017
HNRNPH3	P31942-2	Heterogeneous nuclear ribonucleoprotein H3	6	5	37.425	0.371363	0.415842	0.201846	0.245763	0.363326	0.242872	0.118902
HNRNPH1	P31943	Heterogeneous nuclear ribonucleoprotein H	11	5	99.41	2.1256	2.29169	2.00885	2.22569	2.21871	2.22765	0.63534
YWHAB	P31946	14-3-3 protein beta/alpha	16	8	194.52	2.69803	2.70139	2.54454	2.63284	2.73611	2.65393	0.17752
STIP1	P31948	Stress-induced-phosphoprotein 1	33	33	112.42	4.11931	4.12614	4.19151	4.18239	4.14712	4.15542	0.00358518
S100A11	P31949	Protein S100-A11	6	6	38.872	2.74064	3.01907	2.62466	2.61263	2.66138	2.84461	0.300897
INPP5B	P32019-3	Type II inositol 1,4,5-trisphosphate 5-phosphatase	2	2	2.2621	-1.93377	-2.04708	-2.3712	-2.01442	-2.20251	-2.17633	0.427248
PRDX2	P32119	Peroxiredoxin-2	11	10	64.652	3.48158	3.24318	3.39055	3.49065	3.05494	3.2105	0.170682
GK	P32189-1	Glycerol kinase	4	2	15.029	-1.52149	-1.57622	-1.32516	-1.28983	-1.46107	-1.43477	0.00808814
DCTD	P32321	Deoxycytidylate deaminase	2	2	3.3643	-1.93499	-2.12365	-2.05801	-2.04015	-1.86202	-2.2676	0.981358
GBP1	P32455	Interferon-induced guanylate-binding protein 1	8	5	31.624	0.735785	1.42593	0.913036	0.900073	1.05991	0.830004	0.836081
GBP2	P32456	Interferon-induced guanylate-binding protein 2	4	2	5.1673	-1.59992	-1.86521	-1.67872	-1.48621	-1.31912	-2.11652	0.898861
ICAM3	P32942	Intercellular adhesion molecule 3	3	3	8.4924	-0.720888	-0.563693	-0.813977	-0.739767	-0.389482	-1.03501	0.889619
RPL9	Q5IFJ7	60S ribosomal protein L9	5	5	25.979	0.246155	0.252822	0.203855	0.334351	0.148025	0.334953	0.955172
ACSL1	P33121-2	Long-chain-fatty-acid--CoA ligase 1	3	2	2.9445	-1.19832	-1.89328	-1.61044	-1.48522	-1.13686	-1.60091	0.845649
KIF5B	P33176	Kinesin-1 heavy chain	21	21	92.522	1.54836	1.3633	1.44675	1.32018	1.41592	1.48444	0.727926
CSTF2	P33240-2	Cleavage stimulation factor subunit 2	2	2	5.624	-1.92417	-1.84411	-1.99903	-1.83536	-2.2149	-1.80915	0.781946
LSP1	P33241-3	Lymphocyte-specific protein 1	8	8	86.423	2.75336	3.03795	2.56552	2.8873	2.82136	2.82899	0.664496
DUT	P33316-2	Deoxyuridine 5-triphosphate nucleotidohydrolase, mitochondrial	3	3	21.111	-2.09745	-2.663	-2.11196	-1.86213	-2.51433	-2.16956	0.431833
MCM7	P33993	DNA replication licensing factor MCM7	2	2	6.7915	-4.42831	-4.87566	-4.5021	-4.92665	-4.77204	-3.964	0.703798
SHMT2	P34897-3	Serine hydroxymethyltransferase, mitochondrial	13	12	78.586	0.696148	0.665195	0.881845	0.689518	0.72369	0.731388	0.502327
EVI2B	P34910	Protein EVI2B	2	2	24.204	-1.3892	-1.64358	-1.30318	-1.82659	-1.16587	-1.59992	0.827195
EPHX2	P34913	Bifunctional epoxide hydrolase 2	3	3	10.145	-0.996257	-1.06856	-1.08193	-0.554545	-0.971258	-1.22255	0.549096
HSPA4	P34932	Heat shock 70 kDa protein 4	23	20	129.64	2.65557	2.69569	2.7754	2.61053	2.68574	2.71145	0.944335
MPI	P34949	Mannose-6-phosphate isomerase	4	4	14.55	-0.849541	-0.694607	-0.551597	-0.630306	-0.769107	-0.509761	0.442671
PHB	P35232	Prohibitin	16	16	161.42	2.71406	2.84437	2.62615	2.78305	2.76744	2.72314	0.710168
PTPN7	P35236	Tyrosine-protein phosphatase non-receptor type 7	2	2	9.4503	-3.16924	-3.28322	-3.14206	-2.92629	-3.33616	-2.99739	0.576495
SERPINB6	P35237	Serpin B6	11	11	98.374	1.65422	1.79156	1.93241	1.8703	1.74054	1.78511	0.132863
RDX	P35241	Radixin	19	6	26.958	-0.328582	-0.525519	-0.775457	-0.698762	-0.483823	-0.966974	0.385373
RPA3	P35244	Replication protein A 14 kDa subunit	4	4	30.265	-1.52251	-1.47569	-1.43249	-1.65148	-1.18682	-1.49716	0.491545
RPL22	P35268	60S ribosomal protein L22	3	3	19.278	-0.252908	-0.29448	-0.484562	-0.296419	-0.178115	-0.141308	0.136708
AGL	P35573-2	Glycogen debranching enzyme	6	6	8.7978	-0.0458377	-0.10327	0.388826	-0.210176	-0.160882	-0.325165	0.509406
MYH9	P35579	Myosin-9	168	135	323.31	9.35018	9.36826	9.43596	9.35153	9.22854	9.30081	0.134059
COPB2	P35606-2	Coatomer subunit beta	11	11	45.471	1.35007	0.808657	1.3473	1.14566	1.10197	1.03385	0.727587
ADD1	P35611-2	Alpha-adducin	9	9	31.55	-0.289066	-0.0934452	-0.473673	-0.519804	-0.578817	-0.1524	0.398879
BSG	P35613-2	Basigin	4	4	21.23	0.738199	0.702915	0.578254	0.738869	0.491733	0.712743	0.624143
DEK	P35659	Protein DEK	11	11	23.06	0.916984	0.857682	0.976732	0.948541	1.11983	0.917013	0.427618
GLRX	P35754	Glutaredoxin-1	4	4	26.954	0.0213597	0.0341444	-0.0605017	-0.175018	-0.0328494	0.12179	0.223822
PPM1A	P35813-3	Protein phosphatase 1A	7	7	30.592	1.01186	0.958392	1.09875	1.13873	1.04881	1.00365	0.0568072
HMGCL	P35914	Hydroxymethylglutaryl-CoA lyase, mitochondrial	7	7	36.201	-0.146305	-0.456467	-0.235862	-0.35664	-0.251356	-0.480038	0.899129
PSMC2	P35998	26S protease regulatory subunit 7	14	14	36.128	1.43955	1.44654	1.27064	1.50108	1.51061	1.35539	0.870869
MAP2K2	P36507	Dual specificity mitogen-activated protein kinase kinase 2	6	2	2.2121	-1.66974	-2.21365	-2.34733	-2.24345	-2.29415	-2.0142	0.468125
ATP5C1	P36542	ATP synthase subunit gamma, mitochondrial	8	8	29.823	1.81612	1.98405	1.7982	1.81404	1.98657	1.82226	0.575634
ATP6V1E1	P36543	V-type proton ATPase subunit E 1	5	5	39.028	0.878525	0.487878	0.617883	0.64968	0.747556	0.717393	0.836863
CPOX	P36551	Oxygen-dependent coproporphyrinogen-III oxidase, mitochondrial	3	3	8.8958	-1.85031	-2.1394	-1.43609	-2.18415	-1.85786	-1.94542	0.861055
RPL4	P36578	60S ribosomal protein L4	9	9	35.977	1.26244	1.20667	1.23299	1.34544	1.38505	1.18898	0.820129
LONP1	P36776-3	Lon protease homolog, mitochondrial	10	10	23.89	0.105317	0.153135	0.192876	0.182946	0.0646349	0.119016	0.104314
PGM1	P36871	Phosphoglucomutase-1	15	15	106.25	2.58943	2.51185	2.56455	2.37961	2.43307	2.33966	0.327798
PPP1CC	P36873	Serine/threonine-protein phosphatase PP1-gamma catalytic subunit	16	2	4.701	-3.17079	-3.46711	-2.78016	-2.59753	-2.9636	-3.53662	0.18092
GNL1	P36915	Guanine nucleotide-binding protein-like 1	2	2	4.2557	-3.69268	-4.17417	-3.26714	-3.65858	-3.7161	-3.73153	0.31633
DLST	P36957	Dihydrolipoyllysine-residue succinyltransferase component of 2-oxoglutarate dehydrogenase complex, mitochondrial	10	10	30.717	1.9344	2.10811	2.15293	1.70223	2.17247	2.24125	0.459645
GMPR	P36959	GMP reductase 1	7	5	19.858	1.0675	1.09753	1.2374	1.07677	1.09396	1.07201	0.522224
GPX4	P36969-2	Phospholipid hydroperoxide glutathione peroxidase, mitochondrial	4	4	21.144	0.391851	0.139196	0.207213	0.175971	0.327039	0.0804178	0.866666
SRP14	P37108	Signal recognition particle 14 kDa protein	5	5	37.816	0.964334	1.13635	1.17134	1.41024	1.35318	1.22288	0.257503
NUP62	P37198	Nuclear pore glycoprotein p62	2	2	4.1476	-1.83471	-1.91007	-2.12418	-2.0337	-1.41025	-1.95912	0.356947
HPCAL1	P37235	Hippocalcin-like protein 1	11	6	35.172	1.62194	1.63225	1.61693	1.5463	1.49696	1.6317	0.629356
TAGLN2	P37802	Transgelin-2	17	17	274.35	6.12661	6.01684	6.10621	6.0613	5.93152	6.17658	0.96491
TALDO1	P37837	Transaldolase	22	21	113.67	4.53521	4.78387	4.67603	4.61517	4.64585	4.75633	0.883887
SNCA	P37840-2	Alpha-synuclein	11	11	121.6	4.20088	4.11986	4.08554	4.03064	3.91478	4.10796	0.356043
ETFB	P38117	Electron transfer flavoprotein subunit beta	11	11	28.921	2.39652	2.40344	2.28033	2.38119	2.47006	2.34689	0.507119
RBMX	P38159	RNA-binding motif protein, X chromosome	10	10	36.393	1.86285	1.87632	1.79571	1.94749	1.80794	2.08371	0.808642
ATP6V1A	P38606-2	V-type proton ATPase catalytic subunit A	20	20	119.29	1.90655	1.67571	1.95441	1.88801	1.74888	1.69384	0.276633
HSPA9	P38646	Stress-70 protein, mitochondrial	24	23	129.91	3.2697	3.24692	3.25729	3.25101	3.18781	3.25636	0.494995
EIF4A3	P38919	Eukaryotic initiation factor 4A-III	10	7	32.854	-0.52313	-0.388839	-0.399375	-0.341053	-0.588643	-0.567771	0.0895369
RPS19	P39019	40S ribosomal protein S19	7	7	19.965	1.71096	1.53031	1.54264	1.94834	1.68346	1.70602	0.800918
RPL3	P39023	60S ribosomal protein L3	10	10	15.739	1.92311	2.47545	2.22633	2.37436	2.59518	2.35346	0.602562
MPV17	P39210	Protein Mpv17	3	3	17.895	-1.70879	-1.78636	-1.70941	-1.58869	-1.64212	-1.62467	0.25809
DDOST	P39656	Dolichyl-diphosphooligosaccharide--protein glycosyltransferase 48 kDa subunit	12	12	43.612	1.64884	1.61221	1.79206	1.52193	1.59922	1.64898	0.954303
ANP32A	P39687	Acidic leucine-rich nuclear phosphoprotein 32 family member A	4	3	14.396	1.19492	1.53113	1.39114	1.29208	1.49213	1.41322	0.746513
FEN1	P39748-2	Flap endonuclease 1	2	2	6.4344	-1.45323	-1.69275	-1.4099	-1.91381	-1.31686	-1.71298	0.874439
CAPG	P40121-2	Macrophage-capping protein	7	7	31.671	1.88354	1.95435	2.02747	1.74356	1.86631	2.03129	0.902133
GP5	P40197	Platelet glycoprotein V	20	20	241.71	3.66621	3.90717	3.92716	3.90729	3.8723	3.86288	0.497259
CCT6A	P40227	T-complex protein 1 subunit zeta	21	21	153.38	3.5486	3.46423	3.37788	3.42961	3.35526	3.45095	0.254131
PSMB10	P40306	Proteasome subunit beta type-10	6	6	27.637	1.00527	1.19445	1.0978	1.05984	0.804221	1.17219	0.797166
RPL13A	P40429	60S ribosomal protein L13a	5	5	11.61	1.08156	1.00956	0.962549	1.19444	1.06299	0.849117	0.66944
ARL1	P40616-2	ADP-ribosylation factor-like protein 1	4	4	26.246	-1.44757	-1.33281	-1.21409	-1.46564	-1.45843	-1.32465	0.899002
STAT3	P40763-3	Signal transducer and activator of transcription 3	15	15	53.611	2.30273	2.21413	2.16645	2.28132	2.295	2.15003	0.89251
MDH1	P40925-3	Malate dehydrogenase, cytoplasmic	17	17	102.38	3.58921	3.46148	3.62996	3.47012	3.45999	3.51672	0.789104
MDH2	P40926	Malate dehydrogenase, mitochondrial	19	19	186.52	4.49502	4.65355	4.50756	4.53324	4.53944	4.62584	0.694992
HADHA	P40939	Trifunctional enzyme subunit alpha, mitochondrial	28	28	207.02	3.25518	3.36893	3.37918	3.35937	3.11231	3.37267	0.605269
EIF2S3	P41091	Eukaryotic translation initiation factor 2 subunit 3	14	14	65.356	1.45362	1.46049	1.26657	1.39021	1.32998	1.38746	0.198187
MNDA	P41218	Myeloid cell nuclear differentiation antigen	14	14	75.03	2.94687	3.37301	3.22958	3.12931	3.09445	3.07423	0.860765
BUD31	P41223	Protein BUD31 homolog	2	2	2.3463	-2.03136	-1.90204	-2.00986	-1.51812	-1.80976	-2.02589	0.679924
UBA7	P41226	Ubiquitin-like modifier-activating enzyme 7	22	22	173.96	2.43322	2.3602	2.42873	2.26979	2.32666	2.32833	0.65377
NAA10	P41227-2	N-alpha-acetyltransferase 10	2	2	3.9966	-0.803945	-0.637947	-0.857276	-0.501996	-0.581237	-0.799072	0.973132
CSK	P41240	Tyrosine-protein kinase CSK	23	23	108.43	3.10965	3.24403	3.22434	3.1914	3.1679	3.22674	0.88107
GARS	P41250	Glycine--tRNA ligase	12	12	43.514	1.08264	0.955864	1.10479	0.851669	1.03644	0.962885	0.943737
IARS	P41252	Isoleucine--tRNA ligase, cytoplasmic	8	8	17.853	0.20863	0.179101	0.11075	0.156762	0.343109	0.152935	0.464398
EIF1	P41567	Eukaryotic translation initiation factor 1	3	3	7.5576	-2.03058	-1.89122	-2.15398	-2.12468	-1.79368	-2.09944	0.410293
ECI1	P42126	Enoyl-CoA delta isomerase 1, mitochondrial	3	3	24.695	-2.15086	-1.83907	-1.65624	-1.77668	-1.95903	-1.93338	0.242034
TMPO	P42166	Lamina-associated polypeptide 2, isoform alpha	11	3	7.0062	-1.74641	-1.56369	-1.4663	-2.32772	-1.46175	-2.10004	0.867918
STAT1	P42224	Signal transducer and activator of transcription 1-alpha/beta	18	18	127.11	2.28567	2.4879	2.36886	2.46241	2.48284	2.35229	0.948789
STAT6	P42226	Signal transducer and activator of transcription 6	4	4	14.651	-0.847293	-0.635362	-0.927745	-0.860622	-0.610791	-0.706174	0.196907
SKIV2L2	P42285	Superkiller viralicidic activity 2-like 2	2	2	8.7552	-6.37727	-7.04437	-6.37793	-6.18934	-6.95746	-7.17771	0.164615
ARHGAP25	P42331-6	Rho GTPase-activating protein 25	12	12	33.974	1.04944	1.07983	0.963939	1.04072	1.17899	1.01123	0.537979
MTOR	P42345	Serine/threonine-protein kinase mTOR	2	2	5.5096	-4.4363	-4.45702	-3.75696	-5.02898	-4.35304	-3.50319	0.692238
PI4KA	P42356	Phosphatidylinositol 4-kinase alpha	3	3	12.569	-2.02733	-2.19149	-2.34658	-2.25041	-2.00457	-2.34981	0.559665
EPS15	P42566	Epidermal growth factor receptor substrate 15	15	15	79.85	1.55657	1.51374	1.63235	1.53021	1.51501	1.44369	0.306202
CASP3	Q5IS99	Caspase-3	6	6	20.55	-0.460534	-0.710882	-0.46654	-0.537418	-0.487384	-0.555569	0.749233
LRPPRC	P42704	Leucine-rich PPR motif-containing protein, mitochondrial	19	19	83.216	1.27431	1.20231	1.1976	1.16363	1.27755	1.1449	0.691803
ACAA2	P42765	3-ketoacyl-CoA thiolase, mitochondrial	11	11	52.528	0.97833	0.878416	0.723166	0.752514	1.13162	0.939952	0.0942559
WAS	P42768	Wiskott-Aldrich syndrome protein	5	5	48.504	-0.412651	-0.360855	-0.504904	-0.55028	-0.721361	-0.671469	0.00689881
PRCP	P42785	Lysosomal Pro-X carboxypeptidase	3	3	7.96	-2.98334	-2.75244	-2.36527	-2.3011	-2.77014	-2.73129	0.0249187
HTT	P42858	Huntingtin	7	7	19.956	-1.45269	-1.02592	-0.612587	-0.922865	-0.85013	-0.69655	0.198307
ECE1	P42892-3	Endothelin-converting enzyme 1	9	9	49.595	0.331068	-0.176692	0.237425	0.0537964	0.296721	0.0882738	0.890595
PAFAH1B1	P43034	Platelet-activating factor acetylhydrolase IB subunit alpha	7	7	59.124	0.696148	0.552701	0.683497	0.504708	0.441085	0.464833	0.29406
CRAT	P43155-3	Carnitine O-acetyltransferase	4	4	8.6277	-2.49696	-2.53495	-2.10532	-2.52442	-2.00522	-2.09352	0.161645
MATR3	P43243	Matrin-3	13	13	80.735	1.12503	0.915675	0.844718	0.964273	0.896667	0.869876	0.435621
MSH2	P43246-2	DNA mismatch repair protein Msh2	4	4	5.6005	-2.37018	-2.16376	-2.34812	-1.90359	-2.20813	-2.16492	0.794651
GPD2	P43304	Glycerol-3-phosphate dehydrogenase, mitochondrial	23	23	110.68	2.50649	2.48036	2.66083	2.55986	2.50388	2.56574	0.201206
SSR1	P43307-2	Translocon-associated protein subunit alpha	2	2	10.895	0.0155359	0.0612334	0.248995	0.241962	0.266193	0.172676	0.0300177
ZAP70	P43403	Tyrosine-protein kinase ZAP-70	6	5	16.094	-1.04165	-0.831274	-0.94459	-0.727697	-0.815554	-0.85913	0.686865
SYK	P43405-2	Tyrosine-protein kinase SYK	18	17	71.276	1.8008	1.84626	1.74515	1.80198	1.80778	1.73347	0.470272
RANBP1	P43487-2	Ran-specific GTPase-activating protein	5	5	57.543	1.43282	1.35517	1.20325	1.40434	1.35297	1.45752	0.584125
NAMPT	P43490	Nicotinamide phosphoribosyltransferase	4	3	4.5387	-0.849955	-1.03082	-1.05093	-1.33167	-1.05051	-1.39931	0.404164
PSMC4	P43686	26S protease regulatory subunit 6B	11	11	56.491	1.49273	1.34875	1.37256	1.41147	1.46337	1.47004	0.539175
VDAC2	P45880-2	Voltage-dependent anion-selective channel protein 2	14	14	94.432	3.03938	3.27582	3.25302	3.2474	3.12391	3.31127	0.76659
ACADSB	P45954-2	Short/branched chain specific acyl-CoA dehydrogenase, mitochondrial	6	6	55.924	-0.491785	-0.591337	-0.359863	-0.583089	-0.408604	-0.486318	0.681934
USP5	P45974-2	Ubiquitin carboxyl-terminal hydrolase 5	19	19	129.83	1.58264	1.70529	1.58924	1.51303	1.68197	1.60969	0.382056
MAP2K4	P45985	Dual specificity mitogen-activated protein kinase kinase 4	3	3	7.2275	-3.39038	-3.6517	-2.95482	-2.58718	-2.8698	-2.61848	0.0559544
RANGAP1	P46060	Ran GTPase-activating protein 1	3	3	8.0164	-1.3265	-0.730137	-1.14204	-0.987732	-0.842193	-0.956433	0.806449
RECQL	P46063	ATP-dependent DNA helicase Q1	7	7	22.835	-0.191712	-0.0425833	-0.550367	-0.422528	-0.175224	-0.18295	0.0364408
CRK	P46108	Adapter molecule crk	2	2	2.9713	-4.43921	-4.46328	-3.48354	-3.61456	-3.09642	-4.05239	0.169409
CRKL	P46109	Crk-like protein	14	14	81.268	2.46177	2.42158	2.4137	2.30345	2.32205	2.51228	0.680941
BAG6	P46379-4	Large proline-rich protein BAG6	3	3	7.482	-2.97536	-3.0938	-3.09135	-2.60508	-2.82639	-2.80292	0.574303
NSF	P46459	Vesicle-fusing ATPase	12	12	33.197	1.29419	1.26608	1.16865	1.17768	1.30129	1.20197	0.167843
MAP2K3	P46734-2	Dual specificity mitogen-activated protein kinase kinase 3	10	9	19.585	0.0544126	0.429541	0.916876	0.560363	0.714345	0.459354	0.244601
RPL27A	P46776	60S ribosomal protein L27a	4	4	9.7591	0.905971	1.08491	0.988832	1.0585	0.935571	0.761161	0.33988
RPL5	P46777	60S ribosomal protein L5	10	10	56.915	1.37672	1.43766	1.01931	1.36064	1.37931	1.30114	0.419831
RPL21	P46778	60S ribosomal protein L21	3	3	3.2749	1.08717	1.2085	0.889419	1.13498	1.2718	1.07432	0.530925
RPL28	P46779-4	60S ribosomal protein L28	3	3	6.6157	0.964184	0.91394	0.918602	0.920483	1.1343	0.933436	0.45202
RPS9	P46781	40S ribosomal protein S9	8	8	13.741	1.87221	2.13696	2.08347	2.10889	2.05866	1.83888	0.622081
RPS5	P46782	40S ribosomal protein S5	8	8	49.823	0.272165	0.470621	0.408521	0.28654	0.71994	0.444763	0.346272
RPS10	P46783	40S ribosomal protein S10	10	10	35.982	2.02594	2.25646	1.92295	2.19741	2.33958	2.18311	0.525384
UTRN	P46939	Utrophin	28	28	85.541	1.29895	1.32362	1.26321	1.41441	1.18465	1.22525	0.239695
IQGAP1	P46940	Ras GTPase-activating-like protein IQGAP1	59	58	323.31	3.84412	4.0458	3.82248	3.89039	3.96474	3.84807	0.700692
GYG1	P46976	Glycogenin-1	6	6	32.043	0.698011	0.587558	0.69358	0.29997	0.666895	0.405874	0.766587
STT3A	P46977	Dolichyl-diphosphooligosaccharide--protein glycosyltransferase subunit STT3A	5	5	20.906	-0.808374	-0.432167	-0.498841	-0.757009	-0.58132	-0.764882	0.960884
PLA2G4A	P47712	Cytosolic phospholipase A2	6	6	10.626	-0.291432	-0.357476	-0.473834	-0.268555	-0.532537	-0.267918	0.866378
CAPZA2	P47755	F-actin-capping protein subunit alpha-2	14	11	150.87	2.24083	1.98566	2.19085	2.06982	2.11226	1.95696	0.760039
CAPZB	P47756-2	F-actin-capping protein subunit beta	19	3	154.42	4.36601	4.38708	4.33881	4.27	4.07289	4.35595	0.48555
QARS	P47897-2	Glutamine--tRNA ligase	12	12	47.18	1.23454	1.25827	0.95669	1.26329	1.26681	1.11591	0.658553
UQCRFS1	P47985	Cytochrome b-c1 complex subunit Rieske, mitochondrial	6	6	23.629	0.282519	0.558065	0.462729	0.382982	0.337052	0.332563	0.72066
ATP5O	P48047	ATP synthase subunit O, mitochondrial	11	11	101.12	2.80054	2.93187	2.89058	2.88926	2.79881	2.92508	0.923148
LIMS1	P48059	LIM and senescent cell antigen-like-containing domain protein 1	22	16	211.82	5.1045	4.92257	5.25507	5.02487	5.02547	5.17966	0.669085
PREP	P48147	Prolyl endopeptidase	15	14	46.275	1.04657	1.00828	1.00223	0.846071	1.05179	0.813528	0.660711
ME1	P48163-2	NADP-dependent malic enzyme	3	3	20.734	-3.38534	-2.82092	-4.03519	-2.87978	-4.04328	-3.29572	0.677712
PIP4K2A	P48426	Phosphatidylinositol 5-phosphate 4-kinase type-2 alpha	16	2	181.97	2.95833	3.05144	2.96468	2.96908	2.84074	2.99339	0.552584
ARCN1	P48444	Coatomer subunit delta	11	11	52.844	1.92594	1.97338	1.7982	1.82286	1.82681	1.87606	0.0386894
GCLM	P48507	Glutamate--cysteine ligase regulatory subunit	3	3	16.907	-1.38861	-1.58146	-1.439	-1.30993	-0.864311	-1.22577	0.16899
CD151	P48509	CD151 antigen	3	3	4.0359	-0.731522	-1.14199	-0.435418	-0.600917	-0.527859	-0.741195	0.245988
PSMD8	P48556	26S proteasome non-ATPase regulatory subunit 8	5	5	8.6528	0.859039	0.739722	0.744889	0.631306	0.767639	0.815369	0.340991
SERPINB10	P48595	Serpin B10	5	5	15.66	-0.285077	-0.219375	-0.260937	-0.208182	-0.0850533	-0.0574183	0.026931
GSS	P48637	Glutathione synthetase	14	14	78.385	1.74444	1.77902	1.81401	1.89842	1.71529	1.81803	0.306723
CCT5	P48643	T-complex protein 1 subunit epsilon	21	21	147.73	3.14331	3.17731	3.23709	3.09609	3.00223	3.19101	0.749884
CSNK1A1	P48729-3	Casein kinase I isoform alpha	2	2	5.2204	-5.01481	-4.85016	-4.06993	-5.00057	-3.9739	-4.3397	0.312408
IDH2	P48735	Isocitrate dehydrogenase [NADP], mitochondrial	27	26	226.6	4.69951	4.80946	4.77279	4.70367	4.61764	4.79267	0.859236
PIK3CG	P48736	Phosphatidylinositol 4,5-bisphosphate 3-kinase catalytic subunit gamma isoform	2	2	14.015	-2.03526	-1.66076	-1.7551	-1.68702	-2.04828	-1.81244	0.57657
PITPNB	P48739	Phosphatidylinositol transfer protein beta isoform	6	5	33.125	0.246674	0.417448	0.375864	0.31773	0.27108	0.0866804	0.34335
CD97	P48960-2	CD97 antigen	2	2	6.3336	-3.39405	-3.07113	-3.33858	-3.61405	-3.49983	-3.3058	0.50636
PXN	P49023-4	Paxillin	2	2	11.731	-2.97047	-3.10405	-4.32193	-3.29429	-3.51904	-3.16356	0.352263
MAPKAPK2	P49137	MAP kinase-activated protein kinase 2	4	2	2.9764	-2.49402	-2.76179	-2.30037	-2.37018	-2.19232	-2.08893	0.0601302
ALDH9A1	P49189	4-trimethylaminobutyraldehyde dehydrogenase	11	11	69.097	0.66693	0.759576	0.618691	0.613505	0.627914	0.773114	0.431544
RPL34	P49207	60S ribosomal protein L34	3	3	5.6026	-0.0318321	-0.206117	0.132372	0.291074	0.243304	-0.191951	0.382622
RPIA	P49247	Ribose-5-phosphate isomerase	3	3	4.7609	-0.529192	-0.443591	-0.247075	-0.543974	-0.264547	-0.325631	0.436295
LMAN1	P49257	Protein ERGIC-53	7	7	28.622	-0.241178	-0.559057	-0.771943	-0.779667	-0.550213	-0.54313	0.133129
NASP	P49321-2	Nuclear autoantigenic sperm protein	6	6	7.1429	0.024326	0.153114	-0.132475	0.103601	0.343959	0.114588	0.364901
FASN	P49327	Fatty acid synthase	29	29	146.75	1.71799	1.62192	1.54846	1.63948	1.71115	1.50203	0.745214
FNTA	P49354-2	Protein farnesyltransferase/geranylgeranyltransferase type-1 subunit alpha	3	3	17.699	-0.952574	-1.02395	-0.515577	-0.966887	-0.926116	-0.81658	0.516535
CCT3	P49368	T-complex protein 1 subunit gamma	21	21	114.28	2.96072	2.93053	2.86817	2.94914	2.95679	2.80434	0.692629
ARRB1	P49407-2	Beta-arrestin-1	13	11	58.525	2.74283	2.67237	2.7669	2.57524	2.64383	2.63599	0.74217
TUFM	P49411	Elongation factor Tu, mitochondrial	21	21	111.72	3.36086	3.39805	3.19702	3.31704	3.13337	3.32545	0.362109
SRP9	P49458	Signal recognition particle 9 kDa protein	6	6	10.043	0.349104	0.552733	0.53244	0.356441	0.630385	0.316633	0.983867
AARS	P49588	Alanine--tRNA ligase, cytoplasmic	21	21	72.167	1.67678	1.48045	1.53729	1.55622	1.52515	1.43255	0.580225
CARS	P49589-2	Cysteine--tRNA ligase, cytoplasmic	7	7	21.357	0.140855	0.157941	0.128016	0.333991	0.248611	0.229035	0.569609
SARS	P49591	Serine--tRNA ligase, cytoplasmic	14	14	36.029	1.92569	1.93414	2.02951	1.96094	1.85827	1.82856	0.0358251
PPM1F	P49593	Protein phosphatase 1F	7	7	30.588	-0.0269652	0	0.262134	0.140763	-0.133197	-0.0369413	0.0426263
MAN2A2	P49641-2	Alpha-mannosidase 2x	2	2	9.2042	-3.65814	-3.26085	-3.1335	-3.11251	-4.33129	-3.50351	0.251784
CASP4	P49662-2	Caspase-4	3	3	7.955	-1.3166	-1.6997	-1.48411	-1.49529	-1.44461	-1.64523	0.951384
PSMB3	P49720	Proteasome subunit beta type-3	4	4	54.759	-0.383986	-0.341549	-0.171959	-0.411944	-0.146026	-0.26473	0.460698
PSMB2	P49721	Proteasome subunit beta type-2	4	4	29.497	0.162334	0.0210045	-0.16614	-0.0628973	0.213274	0.0264459	0.192578
MCM2	P49736	DNA replication licensing factor MCM2	2	2	7.83	-2.49128	-3.01128	-2.50994	-3.21668	-2.14182	-2.53585	0.467693
ACADVL	P49748-3	Very long-chain specific acyl-CoA dehydrogenase, mitochondrial	28	28	129.19	2.90395	2.87727	2.84452	2.93902	2.7858	2.90403	0.722597
ACOT2	P49753	Acyl-coenzyme A thioesterase 2, mitochondrial	5	5	48.784	-1.83004	-2.46056	-2.44248	-2.24244	-2.09379	-2.15664	0.706094
TMED10	P49755	Transmembrane emp24 domain-containing protein 10	5	5	47.445	1.59711	1.96786	1.96448	1.71435	2.05841	2.02854	0.432013
RBM25	P49756	RNA-binding protein 25	2	2	2.7451	-1.25789	-1.53728	-1.50733	-1.23171	-1.52028	-1.43338	0.807355
RGS6	P49758-2	Regulator of G-protein signaling 6	5	5	17.427	-1.44387	-1.57767	-1.49789	-1.56529	-1.05729	-1.14118	0.0141014
VEGFC	P49767	Vascular endothelial growth factor C	2	2	2.9529	-1.32349	-1.37647	-0.832521	-1.21676	-1.31617	-1.04509	0.368416
HINT1	P49773	Histidine triad nucleotide-binding protein 1	4	4	10.58	1.61421	1.93204	1.72796	1.72557	1.71586	1.82843	0.930267
RANBP2	P49792	E3 SUMO-protein ligase RanBP2	5	4	17.851	-3.26197	-3.37938	-2.97314	-2.51805	-3.47881	-2.99467	0.22595
NDUFV1	P49821-2	NADH dehydrogenase [ubiquinone] flavoprotein 1, mitochondrial	9	9	24.731	-0.121316	-0.0130283	-0.298749	-0.206227	-0.0673878	-0.272772	0.327672
NT5C2	P49902-2	Cytosolic purine 5-nucleotidase	4	4	18.108	-0.968958	-1.01954	-1.06117	-1.06052	-1.3451	-1.19593	0.046782
GMPS	P49915	GMP synthase [glutamine-hydrolyzing]	5	5	7.2385	0.0446421	0.140716	-0.104793	0.0395172	0.00683422	0.0390582	0.349766
MRE11A	P49959-2	Double-strand break repair protein MRE11A	4	4	10.32	-1.09535	-1.22387	-1.28195	-1.50344	-1.29244	-1.16885	0.266906
GNAQ	P50148	Guanine nucleotide-binding protein G(q) subunit alpha	16	16	122.53	2.69385	2.68747	2.83819	2.73045	2.45161	2.70275	0.316769
IDH3A	P50213	Isocitrate dehydrogenase [NAD] subunit alpha, mitochondrial	8	8	38.974	0.101726	0.21998	0.173332	-0.158665	0.153627	0.0898226	0.605691
SULT1A1	P50225	Sulfotransferase 1A1	10	2	4.716	-0.896443	-0.683622	-0.36712	-1.04836	-0.900058	-0.458702	0.946237
CRIP1	P50238	Cysteine-rich protein 1	3	3	7.7889	1.71294	1.56528	1.53917	1.62227	1.5832	1.86196	0.615415
GDI2	P50395	Rab GDP dissociation inhibitor beta	27	18	292.42	3.86967	3.94836	3.91117	3.91138	3.86055	3.87483	0.430738
EMD	P50402	Emerin	6	6	46.594	0.704499	0.745999	0.508813	0.630614	0.591876	0.898047	0.464038
CPT1A	P50416	Carnitine O-palmitoyltransferase 1, liver isoform	13	13	76.438	1.18066	0.696737	0.925043	1.05836	0.887103	0.860616	0.854761
SERPINB8	P50452	Serpin B8	5	3	6.6005	-1.39549	-1.09879	-1.00138	-1.25971	-1.36091	-1.30206	0.53641
SERPINB9	P50453	Serpin B9	16	14	61.53	2.3769	2.5902	2.50223	2.60584	2.51609	2.60294	0.737442
SERPINH1	P50454	Serpin H1	9	9	23.118	0.785649	0.788656	1.05013	0.564386	0.65115	0.604371	0.655734
ST13	P50502	Hsc70-interacting protein	9	9	54.517	1.9062	1.52062	1.71029	1.93812	1.69	1.97765	0.83645
VASP	P50552	Vasodilator-stimulated phosphoprotein	18	18	140.97	3.89216	3.78735	3.87425	3.81992	3.72582	3.92678	0.975947
DNM2	P50570-5	Dynamin-2	26	16	112.13	2.54149	2.40829	2.58889	2.44229	2.4918	2.47452	0.874369
METAP2	P50579-3	Methionine aminopeptidase 2	3	3	14.413	-1.84697	-2.1313	-1.88476	-1.76913	-1.61479	-1.69627	0.17407
NUDT2	P50583	Bis(5-nucleosyl)-tetraphosphatase [asymmetrical]	3	3	18.817	-1.45402	-1.69461	-1.29804	-1.63289	-1.9798	-1.62503	0.414259
LRBA	P50851-2	Lipopolysaccharide-responsive and beige-like anchor protein	40	40	184.37	2.75568	2.66481	2.64125	2.67552	2.68102	2.63035	0.480359
RPL14	P50914	60S ribosomal protein L14	4	4	23.927	0.731491	0.940481	0.698248	0.92594	0.935711	0.604509	0.938319
CCT8	P50990	T-complex protein 1 subunit theta	31	31	170.3	3.79547	3.75871	3.79731	3.7541	3.73772	3.75312	0.435006
CCT4	P50991-2	T-complex protein 1 subunit delta	23	23	154.1	3.12925	3.11061	3.15564	3.0897	3.25478	3.13405	0.435458
ANXA11	P50995-2	Annexin A11	17	17	71.384	2.6081	2.66949	2.62801	2.69162	2.6039	2.60764	0.428872
FXR1	P51114	Fragile X mental retardation syndrome-related protein 1	4	4	8.0779	-2.14974	-1.65392	-1.73816	-2.16334	-1.78773	-2.25343	0.937067
RAB5C	P51148	Ras-related protein Rab-5C	9	6	95.571	1.1831	0.865139	1.1378	1.00664	1.00859	0.896434	0.740471
RAB7A	P51149	Ras-related protein Rab-7a	12	12	90.431	3.21372	3.31009	3.31097	3.38059	3.27097	3.27685	0.314642
RAB27A	P51159-2	Ras-related protein Rab-27A	5	3	6.6278	-0.764497	-0.64537	-0.428861	-0.485703	-0.709161	-0.82618	0.0448229
DAP	P51397	Death-associated protein 1	2	2	3.2485	-1.10979	-1.19305	-1.42445	-1.40301	-1.47733	-1.50338	0.00544331
DUSP3	P51452	Dual specificity protein phosphatase 3	6	6	46.002	1.40154	1.34691	1.21087	1.20112	1.25295	1.35124	0.0781006
GALK1	P51570	Galactokinase	6	6	14.981	-0.278993	-0.362636	-0.364771	-0.363161	-0.479763	-0.516173	0.0358293
SSR4	P51571	Translocon-associated protein subunit delta	4	4	31.935	0.9933	0.926411	1.04637	1.09367	1.22667	0.915176	0.663491
BCAP31	P51572	B-cell receptor-associated protein 31	9	9	27.388	3.24299	3.21673	3.10944	3.16964	3.04844	3.24443	0.559239
TPMT	P51580	Thiopurine S-methyltransferase	2	2	9.9988	-1.32682	-1.25393	-1.73198	-1.47807	-1.14179	-1.90274	0.65342
RENBP	P51606	N-acylglucosamine 2-epimerase	5	5	16.186	-0.853157	-0.483216	-0.350023	-0.463101	-0.418707	-0.542758	0.387522
MECP2	P51608	Methyl-CpG-binding protein 2	9	9	37.091	0.991816	0.889303	0.767663	1.14417	1.16556	0.971979	0.754424
HCFC1	P51610-2	Host cell factor 1	9	9	23.978	0.123493	0.0108397	0.0255826	-0.0731431	0.137346	0.233793	0.136204
ALDH3A2	P51648	Fatty aldehyde dehydrogenase	2	2	4.5348	-4.43056	-4.44452	-4.53164	-4.93815	-4.3129	-4.32966	0.174985
HSD17B4	P51659	Peroxisomal multifunctional enzyme type 2	31	31	235.79	2.97277	2.88295	3.05995	2.95276	2.95601	2.89105	0.438979
PSMD7	P51665	26S proteasome non-ATPase regulatory subunit 7	8	8	27.6	0.329107	0.426545	0.392154	0.168848	0.192351	0.391608	0.734447
STAT5B	P51692	Signal transducer and activator of transcription 5B	20	4	72.994	2.53482	2.60291	2.57891	2.63777	2.5396	2.41034	0.250935
VAMP7	P51809	Vesicle-associated membrane protein 7	6	6	20.946	0.0986424	-0.224497	0.105442	0.12343	-0.00661416	0.000325674	0.484247
RPS6KA3	P51812	Ribosomal protein S6 kinase alpha-3	11	9	42.233	0.882599	0.939019	1.00544	0.874964	0.957016	0.764839	0.737686
HDGF	P51858	Hepatoma-derived growth factor	9	8	56.586	0.970097	0.920251	0.821346	0.906005	0.728453	1.10662	0.878716
NDUFA8	P51970	NADH dehydrogenase [ubiquinone] 1 alpha subcomplex subunit 8	3	3	12.553	-0.767353	-0.586057	-0.934869	-0.681789	-0.860879	-0.680291	0.687533
HNRNPA3	P51991-2	Heterogeneous nuclear ribonucleoprotein A3	11	11	136.24	2.42221	2.35616	2.10424	2.44483	2.22553	2.4451	0.804422
PGD	P52209-2	6-phosphogluconate dehydrogenase, decarboxylating	26	26	196.63	4.22368	4.24518	4.31038	4.25561	4.17275	4.32615	0.777
HNRNPM	P52272-2	Heterogeneous nuclear ribonucleoprotein M	19	19	202.88	2.93711	3.1568	2.89298	2.83738	3.05168	3.11237	0.195426
KPNA1	P52294	Importin subunit alpha-5	3	2	19.403	-2.45885	-1.94541	-2.46965	-2.21405	-2.59947	-2.07019	0.889248
RAP1GDS1	P52306-4	Rap1 GTPase-GDP dissociation stimulator 1	16	16	133.9	1.89627	1.71068	1.92697	1.80957	1.61819	1.71285	0.252972
JAK3	P52333	Tyrosine-protein kinase JAK3	4	4	13.468	-1.60168	-1.7391	-1.52943	-2.17903	-2.32185	-1.57391	0.801053
ARHGDIA	P52565	Rho GDP-dissociation inhibitor 1	9	9	104.13	3.21079	3.3254	3.17287	3.14889	3.2814	3.23946	0.207819
ARHGDIB	P52566	Rho GDP-dissociation inhibitor 2	11	11	148.52	5.05609	5.20811	4.99808	5.10692	4.99714	5.16877	0.760388
AGFG1	P52594-2	Arf-GAP domain and FG repeat-containing protein 1	3	3	3.0544	-0.639817	-0.280125	-0.577746	-0.84451	-0.486249	-0.626645	0.502062
HNRNPF	P52597	Heterogeneous nuclear ribonucleoprotein F	9	7	55.464	1.16526	1.12685	1.01274	0.994125	1.35193	1.31279	0.00186945
STAT2	P52630-4	Signal transducer and activator of transcription 2	2	2	2.8828	-5.12326	-3.83342	-3.73635	-6.14592	-4.29331	-4.33018	0.850641
SMS	P52788-2	Spermine synthase	4	4	10.178	0.301114	0.399419	0.426683	0.454862	0.410997	0.317655	0.356242
HK3	P52790	Hexokinase-3	11	9	40.262	-0.0021869	0.0685925	0.285384	0.0137725	-0.066651	0.09728	0.602108
MRPL12	P52815	39S ribosomal protein L12, mitochondrial	3	3	11.436	-0.756352	-0.83263	-0.530838	-0.592699	-0.591162	-0.457935	0.0512253
CAPZA1	P52907	F-actin-capping protein subunit alpha-1	14	11	218.94	3.88435	3.86381	3.79781	3.78702	3.71499	3.79953	0.0969164
BLVRA	P53004	Biliverdin reductase A	10	10	60.211	1.63854	1.67659	1.42995	1.65607	1.43797	1.60743	0.533468
SLC25A1	P53007	Tricarboxylate transport protein, mitochondrial	7	7	15.741	0.446452	0.326519	0.44608	0.412731	0.358724	0.257529	0.311637
PPP5C	P53041	Serine/threonine-protein phosphatase 5	3	3	4.6091	0.606811	0.677124	0.283771	0.336791	0.659624	0.57961	0.0108369
ARFIP1	P53367-3	Arfaptin-1	2	2	3.9082	-2.23891	-2.10896	-2.02774	-2.53695	-1.84253	-2.44773	0.909624
ACLY	P53396	ATP-citrate synthase	30	30	138.18	2.74929	2.78437	2.78072	2.71714	2.85435	2.80214	0.221597
METAP1	P53582	Methionine aminopeptidase 1	5	5	5.959	0.0931832	0.167793	0.0506907	0.142758	0.00836945	-0.187602	0.17944
SUCLG1	P53597	Succinyl-CoA ligase [ADP/GDP-forming] subunit alpha, mitochondrial	6	6	18.206	0.453671	0.342827	0.0635795	0.284945	0.541381	0.5099	0.0877323
COPB1	P53618	Coatomer subunit beta	22	21	75.722	2.183	2.23202	2.2707	2.15743	2.11973	2.17795	0.516111
COPA	P53621	Coatomer subunit alpha	31	31	129.09	2.8498	2.85427	2.77897	2.83747	2.77092	2.7983	0.171982
CTSC	P53634	Dipeptidyl peptidase 1	5	5	12.141	0.800467	1.01478	0.994128	0.912226	0.688825	0.890714	0.489913
PTTG1IP	P53801	Pituitary tumor-transforming gene 1 protein-interacting protein	4	4	19.194	0.788546	0.668488	0.765338	0.816705	0.0805883	1.06552	0.864317
IST1	P53990-2	IST1 homolog	8	8	45.599	1.34956	1.43723	1.25309	1.33668	1.45784	1.40306	0.172911
SEC24C	P53992	Protein transport protein Sec24C	11	11	31.5	0.333799	0.303304	0.234358	0.272314	0.276531	0.408477	0.393795
SUB1	P53999	Activated RNA polymerase II transcriptional coactivator p15	5	5	61.592	1.02003	1.46262	1.07307	1.29727	1.35046	1.3757	0.700241
RARS	P54136-2	Arginine--tRNA ligase, cytoplasmic	17	17	50.664	1.42908	1.47067	1.47946	1.54619	1.4829	1.38931	0.383087
YARS	P54577	Tyrosine--tRNA ligase, cytoplasmic	25	25	69.113	3.25883	3.30205	3.29828	3.18752	3.04923	3.14168	0.109385
USP14	P54578-2	Ubiquitin carboxyl-terminal hydrolase 14	8	8	17.965	2.03986	1.88499	1.89373	1.75563	2.00747	1.8092	0.562348
PRKAG1	P54619-2	5-AMP-activated protein kinase subunit gamma-1	6	6	49.03	-0.505657	-0.850296	-0.309317	-0.839866	-0.370242	-0.80102	0.937435
ATP1B3	P54709	Sodium/potassium-transporting ATPase subunit beta-3	5	5	16.705	0.114299	0.214454	0.22554	0.220193	0.360008	0.176703	0.545511
RAD23A	P54725	UV excision repair protein RAD23 homolog A	7	4	10.226	-2.77675	-3.04707	-3.7822	-2.63962	-3.05798	-3.31286	0.80847
RAD23B	P54727	UV excision repair protein RAD23 homolog B	12	9	45.021	2.29943	2.38033	2.35543	2.13452	2.05483	2.38865	0.772392
AK2	P54819-2	Adenylate kinase 2, mitochondrial	10	10	81.589	1.93269	1.995	1.9119	1.92859	1.7254	1.82817	0.0646995
NAPA	P54920	Alpha-soluble NSF attachment protein	15	15	86.186	1.95737	1.91483	1.93738	1.86554	1.71626	1.83257	0.13349
ADPRH	P54922	[Protein ADP-ribosylarginine] hydrolase	2	2	3.5278	-1.84146	-1.73028	-1.35466	-1.7222	-1.74731	-1.63764	0.41993
AIF1	P55008	Allograft inflammatory factor 1	5	5	46.771	0.942112	1.35261	1.24435	0.991098	1.09257	0.870003	0.739891
EIF5	P55010	Eukaryotic translation initiation factor 5	5	5	17.122	-1.20588	-1.22802	-1.00184	-1.19565	-1.28746	-1.84236	0.276182
PSMD4	P55036-2	26S proteasome non-ATPase regulatory subunit 4	4	4	8.4699	0.219475	-0.10486	0.0976582	0.0432257	0.170758	-0.00925167	0.988326
DRG2	P55039	Developmentally-regulated GTP-binding protein 2	2	2	3.7386	-3.17171	-3.26476	-2.81383	-2.56667	-3.51366	-3.5195	0.0103361
CSE1L	P55060-3	Exportin-2	16	16	56.411	0.810146	0.71775	0.785869	0.725685	0.835242	0.734727	0.889003
VCP	P55072	Transitional endoplasmic reticulum ATPase	38	38	323.31	4.646	4.57801	4.62521	4.54085	4.48951	4.59587	0.590571
HADHB	P55084	Trifunctional enzyme subunit beta, mitochondrial	14	14	67.705	2.42433	2.24344	2.20096	2.28907	2.1645	2.31797	0.642184
MANF	P55145	Mesencephalic astrocyte-derived neurotrophic factor	11	11	50.661	2.88125	3.01029	2.98945	2.91674	2.91792	2.84834	0.577624
NCKAP1L	P55160	Nck-associated protein 1-like	16	16	106.86	1.62278	1.46525	1.48986	1.75543	1.39494	1.50577	0.516693
CASP6	P55212	Caspase-6	4	4	13.817	-0.88246	-1.3791	-0.701852	-1.17874	-1.0249	-1.22108	0.778796
ADK	P55263-3	Adenosine kinase	4	4	12.359	-1.03829	-0.964543	-1.31028	-1.5688	-1.29548	-1.24934	0.0638971
ADAR	P55265-5	Double-stranded RNA-specific adenosine deaminase	7	7	17.996	-0.945489	-0.682436	-0.874638	-0.901737	-0.928805	-0.883703	0.702076
CDKN2D	P55273	Cyclin-dependent kinase 4 inhibitor D	2	2	2.3985	-3.39941	-2.95928	-2.78659	-3.16469	-2.83268	-2.51811	0.310635
TPD52	P55327-8	Tumor protein D52	3	3	15.293	-1.92308	-1.706	-2.38777	-1.82386	-1.78896	-2.27009	0.670091
SEC13	P55735-2	Protein SEC13 homolog	4	4	13.041	-0.943345	-0.740015	-1.13617	-0.980644	-1.19072	-0.7514	0.625042
NHP2L1	P55769	NHP2-like protein 1	6	6	29.86	-0.113174	0.051998	0.126904	-0.0591655	0.227814	0.140406	0.269599
NPEPPS	P55786	Puromycin-sensitive aminopeptidase	23	23	152.23	2.63547	2.42255	2.51547	2.51198	2.52475	2.4367	0.876625
HNRNPH2	P55795	Heterogeneous nuclear ribonucleoprotein H2	8	3	14.3	-1.67753	-1.51397	-1.68272	-2.06608	-1.94954	-1.64114	0.487836
OXCT1	P55809	Succinyl-CoA:3-ketoacid coenzyme A transferase 1, mitochondrial	9	9	43.709	0.920368	0.888294	0.699759	0.969568	0.695833	0.832342	0.587589
EIF3B	P55884	Eukaryotic translation initiation factor 3 subunit B	12	12	40.72	1.16537	1.13081	1.22955	1.10798	1.21495	1.0308	0.885184
BID	P55957	BH3-interacting domain death agonist	6	6	79.526	-0.82017	-1.14766	-0.695931	-0.799955	-0.938388	-0.888963	0.360413
	P56181-2		3	3	9.7908	-1.25703	-1.88431	-1.35081	-1.64907	-1.51095	-1.25647	0.832184
MARS	P56192	Methionine--tRNA ligase, cytoplasmic	6	6	11.238	-0.314093	-0.406309	-0.328654	-0.386698	-0.559645	-0.133586	0.996769
CTSW	P56202	Cathepsin W	3	3	11.91	-1.26193	-1.2579	-1.15353	-0.706672	-1.42825	-1.29442	0.205791
AP1S2	P56377	AP-1 complex subunit sigma-2	3	3	13.29	-1.26982	-1.09356	-1.41483	-1.42803	-1.65792	-1.08573	0.632456
MP68	P56378	6.8 kDa mitochondrial proteolipid	2	2	3.066	-1.05225	-1.35058	-0.975806	-1.21097	-1.05155	-0.965834	0.54857
ATP5I	P56385	ATP synthase subunit e, mitochondrial	4	4	9.2889	1.48253	1.5027	1.61317	1.5284	1.42917	1.68978	0.771206
EIF6	P56537-2	Eukaryotic translation initiation factor 6	2	2	16.361	-3.13322	-3.92511	-3.80756	-3.30086	-4.43292	-3.50206	0.693013
NDUFA6	P56556	NADH dehydrogenase [ubiquinone] 1 alpha subcomplex subunit 6	2	2	2.086	-1.03896	-1.00025	-1.15167	-1.38075	-0.934092	-1.35129	0.526666
CORO7	P57737-2	Coronin-7	8	8	57.423	0.428632	0.512257	0.602128	0.463096	0.297161	0.547952	0.696205
GSDMD	P57764	Gasdermin-D	5	5	17.509	-2.78719	-2.61903	-2.37364	-3.4178	-2.83511	-2.75115	0.908569
EEFSEC	P57772-2	Selenocysteine-specific elongation factor	2	2	2.6895	-2.01004	-1.215	-2.04729	-1.46175	-1.58393	-1.68103	0.932059
MTPN	P58546	Myotrophin	6	6	64.899	2.91021	2.65593	2.88249	2.75467	2.71614	2.81423	0.909579
ARPC4	P59998	Actin-related protein 2/3 complex subunit 4	9	9	110.3	3.79959	3.74121	3.8761	3.83844	3.70965	3.70194	0.0295532
TPI1	P60174	Triosephosphate isomerase	18	18	300.38	5.33018	5.41577	5.28029	5.33992	5.26037	5.35271	0.505606
EIF3E	P60228	Eukaryotic translation initiation factor 3 subunit E	8	8	23.208	1.12045	0.99462	0.99715	1.0762	1.10919	0.94572	0.944323
MYL6	P60660-2	Myosin light polypeptide 6	10	10	175.18	6.26484	6.21512	6.29988	6.13276	6.09856	6.24652	0.781023
EIF4A1	P60842	Eukaryotic initiation factor 4A-I	17	8	142.25	3.02695	3.28886	3.3212	3.12436	3.20141	3.04659	0.807202
RPS20	P60866	40S ribosomal protein S20	3	3	23.316	0.566801	0.544347	0.544883	0.587856	0.527655	0.628264	0.890499
PRPS1	P60891	Ribose-phosphate pyrophosphokinase 1	10	3	78.41	1.86061	2.10571	1.99981	1.97025	2.15441	2.05818	0.509669
PSMA6	P60900	Proteasome subunit alpha type-6	9	9	41.231	1.68802	1.71712	1.58089	1.65877	1.67614	1.69106	0.182586
S100A10	P60903	Protein S100-A10	3	3	15.39	1.57054	2.09854	1.63457	1.53225	1.6227	1.96581	0.632203
CDC42	P60953	Cell division control protein 42 homolog	10	9	142.42	3.05681	3.09063	3.09065	3.1195	3.18622	2.91396	0.891004
DSTN	P60981	Destrin	10	9	53.755	2.65573	2.35583	2.7257	2.47051	2.45026	2.65568	0.883069
GMFB	P60983	Glia maturation factor beta	5	3	5.9175	-1.60834	-1.08663	-1.35162	-1.56538	-1.44393	-1.59164	0.78412
RAB8A	P61006	Ras-related protein Rab-8A	14	9	70.461	2.87899	2.86419	3.00588	2.88548	2.72933	2.91177	0.467676
SPCS3	P61009	Signal peptidase complex subunit 3	3	3	20.157	-1.6055	-1.28637	-1.47312	-1.22549	-1.51424	-1.58981	0.551464
RAB4B	P61018	Ras-related protein Rab-4B	6	4	53.586	-0.377661	-0.433103	-0.306309	-0.305987	-0.241399	-0.422628	0.498677
RAB2A	P61019	Ras-related protein Rab-2A	7	7	44.084	1.41269	1.34507	1.51629	1.32956	1.34099	1.25038	0.450782
RAB5B	P61020	Ras-related protein Rab-5B	7	4	30.674	-1.1501	-0.988434	-1.32742	-1.07454	-0.951138	-1.13851	0.572256
RAB10	P61026	rab10	10	8	43.697	3.25056	3.29307	3.38476	3.30505	3.23362	3.31124	0.354687
UBE2D2	P62837-2	Ubiquitin-conjugating enzyme E2 D2	2	2	8.8705	-0.854344	-0.818676	-0.565532	-0.924078	-0.8564	-0.792111	0.812965
UBE2M	P61081	NEDD8-conjugating enzyme Ubc12	5	5	30.885	0.0188027	0.138033	0.198628	0.0913534	-0.0369495	0.0424418	0.293306
UBE2K	P61086	Ubiquitin-conjugating enzyme E2 K	7	7	55.336	-0.0301513	0.26628	-0.0956208	-0.0443344	0.248611	-0.0571284	0.567494
UBE2N	P61088	Ubiquitin-conjugating enzyme E2 N	10	10	44.951	2.39831	2.66956	2.59599	2.54539	2.53473	2.73412	0.781683
RAB14	P61106	Ras-related protein Rab-14	13	13	65.199	2.88014	2.71461	2.85667	2.84882	2.55367	2.76206	0.319865
ACTR3	P61158	Actin-related protein 3	22	22	323.31	4.83997	4.82276	4.77916	4.78807	4.72053	4.82131	0.424053
ACTR2	P61160	Actin-related protein 2	15	15	191.3	3.8926	3.85673	3.73523	3.85223	3.71322	3.81795	0.356523
ACTR1A	P61163	Alpha-centractin	14	7	119.07	1.81603	1.85498	1.81777	1.75766	1.77066	1.74099	0.179671
COPS2	P61201	COP9 signalosome complex subunit 2	4	4	8.291	0.295074	0.187586	0.286166	0.170258	0.333865	0.270519	0.584885
ABCE1	P61221	ATP-binding cassette sub-family E member 1	10	10	20.499	1.09757	1.09698	1.17569	1.05692	1.0479	1.20277	0.938692
RAP1B	P61224	Ras-related protein Rap-1b	18	6	263.86	6.13971	5.93739	6.10136	6.0327	5.93533	5.93744	0.404921
RAP2B	P61225	Ras-related protein Rap-2b	8	5	40.572	1.80332	1.60752	1.72796	1.78565	1.57981	1.75789	0.748683
RPS3A	P61247	40S ribosomal protein S3a	10	10	25.826	2.07921	2.32754	2.17794	2.24659	2.31494	2.25165	0.743892
RPL26	P61254	60S ribosomal protein L26	3	3	9.381	0.077541	-0.175777	-0.241355	-0.380569	-0.0904095	-0.420259	0.417044
PSME3	P61289	Proteasome activator complex subunit 3	2	2	3.0032	-2.49771	-2.09304	-2.47054	-2.23662	-2.27701	-2.43371	0.94512
RPL15	P61313	60S ribosomal protein L15	5	5	13.289	1.39748	1.4206	1.36318	1.25498	1.4655	1.08012	0.717521
RPL27	P61353	60S ribosomal protein L27	5	5	8.8344	1.06133	1.05066	0.972564	1.44184	1.35945	1.07059	0.749814
ATP6V0D1	P61421	V-type proton ATPase subunit d 1	6	6	22.652	0.462384	0.524027	0.515595	0.44746	0.0852372	0.445478	0.366416
RHOA	P61586	Transforming protein RhoA	11	3	56.46	3.0651	3.12681	3.12532	3.0897	3.13991	3.00731	0.861071
HSPE1	P61604	10 kDa heat shock protein, mitochondrial	10	10	49.71	3.76362	3.87209	3.66518	3.79587	3.66503	3.81523	0.632673
SEC61A1	P61619	Protein transport protein Sec61 subunit alpha isoform 1	3	3	10.112	-1.0925	-1.71801	-1.29754	-1.65823	-1.3298	-1.54311	0.972541
LYZ	P61626	Lysozyme C	9	9	149.17	4.52757	5.12291	4.70298	4.52457	4.51821	4.53701	0.552417
VBP1	P61758-2	Prefoldin subunit 3	4	4	9.1887	-0.231028	-0.0755287	-0.19299	-0.434485	-0.115653	0.0272657	0.264177
B2M	P61769	Beta-2-microglobulin	6	6	55.187	3.31732	3.15247	3.32756	3.20791	3.18507	3.33038	0.948052
NPC2	P61916-2	Epididymal secretory protein E1	4	4	5.3668	-0.0557829	0.0880447	0.0718798	-0.337132	-0.13966	0.123963	0.762442
COPZ1	P61923-5	Coatomer subunit zeta-1	4	4	20.459	0.518968	0.331229	0.396066	0.298417	0.171574	0.351972	0.454984
GNG11	P61952	Guanine nucleotide-binding protein G(I)/G(S)/G(O) subunit gamma-11	4	4	5.1258	1.24046	1.17448	1.27862	0.946786	1.08021	1.16634	0.783111
SUMO2	P61956-2	Small ubiquitin-related modifier 2	3	2	38.534	1.5569	1.73528	1.5078	1.54406	1.64963	1.63519	0.323879
AP1S1	P61966	AP-1 complex subunit sigma-1A	2	2	5.2679	-5.01699	-4.09263	-4.58634	-4.31031	-5.38788	-4.71166	0.497012
NUTF2	P61970	Nuclear transport factor 2	2	2	10.837	-0.258808	-0.322265	-0.201609	-0.0634987	-0.207763	-0.222117	0.179465
YWHAG	P61981	14-3-3 protein gamma	19	14	215.92	2.85724	2.88349	2.88082	2.83234	2.88717	2.97383	0.31249
RPS7	P62081	40S ribosomal protein S7	7	7	18.83	1.13523	1.41086	1.1932	1.31337	1.40315	1.30749	0.728364
PPP1CA	P62136	Serine/threonine-protein phosphatase PP1-alpha catalytic subunit	18	4	105.26	2.7205	2.54902	2.60353	2.64083	2.56237	2.6458	0.92891
PPP1CB	P62140	Serine/threonine-protein phosphatase PP1-beta catalytic subunit	13	3	37.741	-0.197414	-0.338097	0.0191506	0.00851029	-0.231245	0.0678784	0.253012
PSMC1	P62191	26S protease regulatory subunit 4	9	9	42.36	1.34573	1.06626	1.15926	1.11368	1.1113	0.955877	0.504997
PSMC5	P62195	26S protease regulatory subunit 8	9	9	55.435	0.0488778	0.00635653	-0.0926586	-0.0585004	-0.0695736	-0.122158	0.0527321
RPS8	P62241	40S ribosomal protein S8	7	7	21.786	1.4155	1.62998	1.38177	1.53225	1.60581	1.46813	0.794081
RPS15A	P62244	40S ribosomal protein S15a	4	4	9.6147	0.77497	0.593969	0.392022	0.760613	0.847446	0.476713	0.884598
RPS16	P62249	40S ribosomal protein S16	7	7	12.858	1.13908	1.47893	1.23605	1.30363	1.56591	1.44598	0.36649
UBE2G1	P62253	Ubiquitin-conjugating enzyme E2 G1	2	2	4.1533	-3.38534	-4.14441	-3.75228	-4.26244	-3.47304	-3.52055	0.48403
UBE2H	P62256-2	Ubiquitin-conjugating enzyme E2 H	2	2	8.1084	-1.2624	-1.25884	-1.08795	-1.0823	-1.26292	-1.10382	0.156694
YWHAE	P62258	14-3-3 protein epsilon	21	17	123.83	3.67769	3.60083	3.80254	3.62627	3.75973	3.5722	0.799478
RPS14	P62263	40S ribosomal protein S14	5	5	41.407	0.249077	0.498824	0.355195	0.646903	0.457338	0.426373	0.743913
RPS23	P62266	40S ribosomal protein S23	5	5	13.017	0.700969	0.610792	0.539987	0.766394	0.792059	0.509966	0.999487
RPS18	P62269	40S ribosomal protein S18	6	6	21.395	0.91738	0.970847	0.79596	0.990951	1.11798	0.890714	0.701643
RPS13	P62277	40S ribosomal protein S13	8	8	28.621	1.76488	1.89102	1.36855	1.94893	1.74833	1.93279	0.748344
RPS11	P62280	40S ribosomal protein S11	7	7	37.023	2.30899	2.40473	2.16221	2.44754	2.49598	2.33121	0.759853
SNRPE	P62304	Small nuclear ribonucleoprotein E	2	2	7.533	-1.45216	-1.6848	-1.41638	-1.22886	-1.45594	-1.44161	0.27736
LSM3	P62310	U6 snRNA-associated Sm-like protein LSm3	2	2	8.0023	-1.93438	-2.04842	-2.25115	-2.25144	-2.20975	-1.80923	0.361283
SNRPD1	P62314	Small nuclear ribonucleoprotein Sm D1	2	2	13.633	-1.79174	-1.28446	-1.57579	-1.16813	-1.19716	-1.69924	0.888633
SNRPD2	P62316-2	Small nuclear ribonucleoprotein Sm D2	3	3	7.5013	-0.0627415	-0.254316	-0.191338	0.393731	-0.0112101	0.484759	0.535474
SNRPD3	P62318-2	Small nuclear ribonucleoprotein Sm D3	3	3	20.806	-0.550674	-0.394659	-0.971597	-0.391427	-0.603866	-0.678276	0.700508
TMSB4X	P62328	Thymosin beta-4	4	3	24.439	2.94687	2.96286	3.45527	3.20823	3.03794	3.50991	0.314936
ARF6	P62330	ADP-ribosylation factor 6	4	4	18.415	-0.461311	-0.271872	-0.134473	-0.223506	-0.328898	-0.284281	0.238084
PSMC6	P62333	26S protease regulatory subunit 10B	14	14	49.875	1.83375	1.87516	1.93286	1.76971	1.84129	1.89429	0.971153
RPL7A	P62424	60S ribosomal protein L7a	8	8	19.855	0	-0.536031	0.0249009	-0.399877	0.00297545	-0.207357	0.858062
ETF1	P62495-2	Eukaryotic peptide chain release factor subunit 1	11	11	53.729	1.40375	1.08016	1.33763	1.00722	1.20709	0.97586	0.790454
RPS4X	P62701	40S ribosomal protein S4, X isoform	11	11	29.79	2.61029	2.61432	2.534	2.58146	2.67789	2.74915	0.0458676
RPL23A	P62750	60S ribosomal protein L23a	7	7	11.94	1.49203	1.79933	1.32526	1.68433	1.91832	1.31788	0.895473
RPS6	P62753	40S ribosomal protein S6	7	7	30.704	1.88882	1.72317	1.41619	1.95241	1.83377	1.50097	0.858032
HIST1H4A	P62805	Histone H4	12	12	151.45	7.78868	7.84432	7.59166	8.25528	8.07782	8.09578	0.649016
RAB1A	P62820	Ras-related protein Rab-1A	14	7	164.32	4.30226	4.25568	4.35219	4.39604	4.29451	4.27746	0.065859
RAN	P62826	GTP-binding nuclear protein Ran	11	11	83.433	2.66408	3.09027	2.95249	2.98809	3.02187	3.05299	0.689093
RPL23	P62829	60S ribosomal protein L23	6	6	27.215	1.09736	0.869109	0.935941	1.00244	1.09872	1.05067	0.574921
RPS15	P62841	40S ribosomal protein S15	2	2	4.4464	-1.74932	-2.00402	-2.44048	-2.00538	-1.82118	-1.89907	0.288553
RPS24	P62847-2	40S ribosomal protein S24	3	3	7.1979	-0.557238	-0.364301	-0.773179	-0.51596	-0.375827	-1.11951	0.709241
RPS25	P62851	40S ribosomal protein S25	3	3	9.0735	0.729671	0.807724	0.808405	0.896302	1.02766	0.781612	0.541156
RPS28	P62857	40S ribosomal protein S28	3	3	28.571	-0.375803	-0.310181	-0.751816	-0.149105	-0.573451	-0.174686	0.934141
GNB1	P62873	Guanine nucleotide-binding protein G(I)/G(S)/G(T) subunit beta-1	13	7	146.88	1.57065	1.54533	1.60874	1.7368	1.60808	1.63467	0.254502
GNB2	P62879	Guanine nucleotide-binding protein G(I)/G(S)/G(T) subunit beta-2	15	5	149.44	1.94449	1.93586	1.93482	1.73847	1.91761	1.9572	0.454114
RPL30	P62888	60S ribosomal protein L30	4	4	32.017	-0.003837	0.00890088	0.0933845	-0.102404	-0.00559426	0.0537088	0.939912
RPL31	P62899-3	60S ribosomal protein L31	3	3	4.9302	0.959516	1.2806	0.927669	1.1817	1.29629	1.11623	0.73205
RPL10A	P62906	60S ribosomal protein L10a	7	7	25.637	1.69497	1.96588	1.54076	1.63011	1.64555	1.84779	0.349747
RPL32	P62910	60S ribosomal protein L32	3	3	10.379	0.270553	-0.0762351	-0.877136	0.227098	0.19299	-0.387044	0.748399
RPL11	P62913-2	60S ribosomal protein L11	4	4	17.504	1.36907	1.67483	1.5074	1.48121	1.75796	1.73838	0.232968
RPL8	P62917	60S ribosomal protein L8	5	5	6.6539	1.3934	1.25749	1.12278	1.39518	1.63871	1.30067	0.573573
PPIA	P62937	Peptidyl-prolyl cis-trans isomerase A	14	14	184.55	6.41584	6.46243	6.34356	6.30948	6.35258	6.41337	0.101048
FKBP1A	P62942	Peptidyl-prolyl cis-trans isomerase FKBP1A	2	2	41.423	0.189226	0.266242	0.593908	0.373205	0.314612	0.28324	0.152244
RPS27A	P62979	Ubiquitin-40S ribosomal protein S27a	8	8	80.848	3.71801	3.93823	3.78438	3.65401	3.81926	3.61655	0.674354
GRB2	P62993	Growth factor receptor-bound protein 2	12	12	38.553	2.67591	2.7465	2.85512	2.82613	2.54073	2.72446	0.172236
TRA2B	P62995-3	Transformer-2 protein homolog beta	6	6	34.749	0.299612	0.739163	0.611511	0.558359	0.580019	0.596375	0.914475
RAC1	P63000	Ras-related C3 botulinum toxin substrate 1	10	6	34.932	1.49665	1.28609	1.88159	1.65451	1.66828	1.66569	0.117406
AP2B1	P63010-2	AP-2 complex subunit beta	24	9	51.974	1.07561	1.00141	1.12543	1.11251	1.04712	0.933193	0.211629
VAMP3	Q15836	Vesicle-associated membrane protein 3	2	2	9.7871	-0.807337	-0.980806	-0.905984	-0.599124	-1.36813	-0.711354	0.677072
GNAS	P63092-3	Guanine nucleotide-binding protein G(s) subunit alpha isoforms short	6	5	13.581	-0.520228	-0.773491	-0.45543	-0.86895	-0.668141	-0.522514	0.945199
PPP3R1	P63098	Calcineurin subunit B type 1	3	3	11.264	-0.0297048	0.138223	0	0.307922	-0.279966	-0.285415	0.108199
YWHAZ	P63104	14-3-3 protein zeta/delta	24	17	323.31	6.7628	6.7325	6.81994	6.70705	6.65148	6.73832	0.551693
PPP2R2A	P63151	Serine/threonine-protein phosphatase 2A 55 kDa regulatory subunit B alpha isoform	5	5	11.656	-1.08652	-1.07162	-0.607155	-1.22063	-0.871098	-0.957519	0.77134
RPL38	P63173	60S ribosomal protein L38	3	3	10.646	-1.39319	-1.32527	-1.06123	-1.3186	-0.864816	-1.20263	0.318034
SKP1	P63208	S-phase kinase-associated protein 1	5	5	37.184	-0.595084	-0.336492	-0.58989	-0.348805	-0.517226	-0.425875	0.99924
RPS21	P63220	40S ribosomal protein S21	6	6	35.181	1.05951	1.4135	1.31592	1.03674	0.83822	1.37	0.900557
EIF5A	P63241	Eukaryotic translation initiation factor 5A-1	11	11	70.689	2.77514	2.78337	2.8456	2.93902	2.82431	2.8203	0.127084
GNB2L1	P63244	Guanine nucleotide-binding protein subunit beta-2-like 1	14	14	89.134	2.29777	2.32275	2.26119	2.35214	2.36853	2.30916	0.760453
UBE2I	P63279	SUMO-conjugating enzyme UBC9	6	6	18.919	1.38197	1.69432	1.39345	1.57423	1.43748	1.60387	0.944317
PPP2CA	P67775	Serine/threonine-protein phosphatase 2A catalytic subunit alpha isoform	10	10	38.632	1.11948	1.08248	1.28833	1.05122	1.21288	1.14542	0.729011
SEC11A	P67812-4	Signal peptidase complex catalytic subunit SEC11A	5	5	6.5163	0.136998	-0.020677	-0.0748908	0.177603	0.0616302	0.0497013	0.9984
CSNK2B	P67870	Casein kinase II subunit beta	3	3	8.0957	-1.26154	-1.30546	-1.16772	-1.66066	-1.25745	-0.918548	0.494438
TPM4	P67936	Tropomyosin alpha-4 chain	29	8	237.77	7.54086	7.63713	7.60261	7.49424	7.43344	7.5154	0.360644
TPM4	P67936-2	Tropomyosin alpha-4 chain	25	3	31.846	1.49538	0.419244	1.43518	1.06095	1.3513	0.879328	0.853427
UBE2L3	P68036	Ubiquitin-conjugating enzyme E2 L3	8	8	113.33	2.595	2.6677	2.77032	2.52849	2.61239	2.60222	0.921671
EEF1A1P5	Q5VTE0	Putative elongation factor 1-alpha-like 3	18	18	101.32	5.26298	5.47437	5.20464	5.26507	5.45474	5.28352	0.486314
TUBA4A	P68366-2	Tubulin alpha-4A chain	26	7	206.2	4.74502	4.70237	4.74382	4.48933	4.33305	4.7421	0.675867
TUBB4B	P68371	Tubulin beta-4B chain	23	3	119.09	2.31168	2.35583	2.13509	2.27061	2.09559	2.31701	0.475224
CSNK2A1	P68400	Casein kinase II subunit alpha	3	3	26.001	-2.81524	-2.23855	-2.22308	-2.49148	-3.0197	-2.32701	0.736367
PAFAH1B2	P68402	Platelet-activating factor acetylhydrolase IB subunit beta	2	2	24.912	-0.599939	-0.733933	-0.33897	-0.579836	-1.23197	-0.342375	0.712475
HBB	P68871	Hemoglobin subunit beta	15	8	323.31	7.95529	7.48776	7.38773	7.4114	5.50206	6.46432	0.0542842
NOMO2	Q5JPE7-2	Nodal modulator 2	5	5	20.332	-2.49121	-2.41293	-3.24034	-2.74923	-3.14157	-2.86735	0.154068
HBA1	P69905	Hemoglobin subunit alpha	11	11	252.83	7.91762	7.50733	7.34938	7.27791	5.36892	6.28329	0.0380963
SIRPB1	Q5TFQ8	Signal-regulatory protein beta-1 isoform 3	3	3	4.5192	-1.7597	-1.32875	-1.51643	-1.55565	-1.83609	-1.58243	0.671781
EIF4G2	P78344-2	Eukaryotic translation initiation factor 4 gamma 2	10	10	22.17	0.92817	0.810522	0.71181	0.595117	0.910459	0.846421	0.0865468
GTF2I	P78347-2	General transcription factor II-I	5	5	19.594	-1.11996	-1.69955	-1.88069	-1.64135	-1.72528	-1.56254	0.48962
CCT2	P78371	T-complex protein 1 subunit beta	29	29	296.79	3.52692	3.65846	3.62171	3.62038	3.54429	3.58813	0.664697
RAE1	P78406	mRNA export factor	2	2	4.5133	-1.60854	-1.33455	-1.06226	-1.67685	-1.44416	-1.48311	0.920618
GSTO1	P78417	Glutathione S-transferase omega-1	15	15	71.996	4.63472	4.60637	4.93234	4.72517	4.74274	4.72095	0.195898
PRKDC	P78527	DNA-dependent protein kinase catalytic subunit	42	42	168.76	2.19968	2.30041	2.10216	2.20881	2.51271	2.24513	0.333205
BLOC1S1	P78537-2	Biogenesis of lysosome-related organelles complex 1 subunit 1	2	2	9.5318	-2.36437	-2.88707	-2.55896	-1.81606	-2.52145	-2.42751	0.558086
MAP1A	P78559-2	Microtubule-associated protein 1A	2	2	5.2429	-3.17539	-2.97082	-2.62973	-3.6939	-3.31996	-2.7414	0.965421
IFI35	P80217	Interferon-induced 35 kDa protein	4	4	39.675	-2.13503	-1.49201	-2.19581	-2.12538	-1.63225	-2.17062	0.625152
NUCB2	P80303-2	Nucleobindin-2	4	4	18.12	-0.558408	-0.442177	-0.496104	-0.84773	-0.618091	-0.537948	0.596302
S100A12	P80511	Protein S100-A12	5	5	14.449	1.94913	2.46963	2.18346	1.84335	2.19007	1.96175	0.77744
BASP1	P80723	Brain acid soluble protein 1	3	3	11.444	-1.27084	-1.44918	-0.929288	-1.32926	-1.20077	-1.21651	0.507122
MRPS36	P82909	28S ribosomal protein S36, mitochondrial	3	3	10.487	-0.43068	0.14842	-0.206504	0.0835588	-0.0385406	-0.0544478	0.930336
SARNP	P82979	SAP domain-containing ribonucleoprotein	4	4	45.311	-0.0388185	-0.112962	-0.00698257	-0.106765	0.0132602	-0.0557033	0.670869
LACTB	P83111	Serine beta-lactamase-like protein LACTB, mitochondrial	2	2	12.076	-3.39676	-3.09679	-2.94565	-3.71851	-2.8084	-2.7518	0.347567
RPL24	P83731	60S ribosomal protein L24	2	2	7.0617	-1.04414	-0.996103	-1.51801	-0.81918	-1.15445	-0.723077	0.799853
CBX1	P83916	Chromobox protein homolog 1	3	2	4.3781	-3.69572	-2.94484	-3.12505	-3.27823	-2.54215	-2.95883	0.367174
ARF1	P84077	ADP-ribosylation factor 1	11	6	191.92	3.56124	3.52846	3.61433	3.50306	3.50926	3.54287	0.813927
ARF5	P84085	ADP-ribosylation factor 5	10	5	18.638	0.677825	0.693566	0.694204	0.630069	0.475366	0.600455	0.151371
ERH	P84090	Enhancer of rudimentary homolog	3	3	75.622	-0.566427	-0.65167	-0.6308	-0.41855	-0.339464	-0.467333	0.297284
RHOG	P84095	Rho-related GTP-binding protein RhoG	11	10	70.957	1.51246	1.55254	1.33146	1.5463	1.75007	1.48871	0.512385
RPL19	P84098	60S ribosomal protein L19	2	2	4.4362	-1.20828	-0.724783	-1.25826	-0.710016	-0.633708	-1.28107	0.997678
SRSF3	P84103-2	Serine/arginine-rich splicing factor 3	4	3	21.226	0.977867	1.2881	0.83038	1.27803	1.09019	1.09651	0.940369
H3F3A	P84243	Histone H3.3	8	3	39.557	7.80998	8.45989	7.68145	8.06686	8.07131	7.81239	0.733407
CCZ1	P86791	Vacuolar fusion protein CCZ1 homolog	2	2	2.6447	-2.80685	-2.5089	-3.02391	-2.94725	-2.69164	-2.87835	0.227134
DAB2	P98082-2	Disabled homolog 2	2	2	4.9158	-1.39302	-1.30028	-1.09809	-0.925717	-1.3643	-1.43042	0.0357076
ARHGAP4	P98171	Rho GTPase-activating protein 4	10	10	33.674	0.036954	-0.295019	-0.00251639	-0.0853928	-0.0591767	-0.359437	0.70373
CYCS	P99999	Cytochrome c	8	8	43.683	2.50488	2.26079	2.56479	2.54251	2.51317	2.6142	0.311553
MPP1	Q00013-2	55 kDa erythrocyte membrane protein	14	14	50.378	1.60365	1.51128	1.57529	1.57379	1.42321	1.66612	0.961369
TFAM	Q00059	Transcription factor A, mitochondrial	2	2	5.4841	-1.14851	-1.39971	-1.13312	-1.09093	-0.761497	-1.13856	0.349738
PITPNA	Q00169	Phosphatidylinositol transfer protein alpha isoform	4	3	5.2293	-0.945552	-0.714932	-0.826553	-0.905926	-0.886302	-0.98945	0.642887
SLC25A3	Q00325-2	Phosphate carrier protein, mitochondrial	11	11	72.21	2.81973	2.70827	2.72401	2.70769	2.88546	2.75441	0.440647
CDK3	Q00526	Cyclin-dependent kinase 3	3	3	6.289	0.803242	0.969177	0.937719	0.707734	0.694138	0.993133	0.930354
PURA	Q00577	Transcriptional activator protein Pur-alpha	4	4	8.5369	0.605275	0.788251	0.755663	0.722499	0.82076	1.01146	0.248961
CLTC	Q00610-2	Clathrin heavy chain 1	79	79	323.31	5.223	5.18595	5.25619	5.20645	5.18065	5.05433	0.263917
FKBP3	Q00688	Peptidyl-prolyl cis-trans isomerase FKBP3	4	4	7.2204	1.14597	0.964513	1.45423	1.26071	1.38362	0.996493	0.403052
PLCB2	Q00722-3	1-phosphatidylinositol 4,5-bisphosphate phosphodiesterase beta-2	6	5	6.8292	-0.523798	-0.244098	-0.499127	-0.286994	-0.378592	-0.373414	0.992949
REEP5	Q00765	Receptor expression-enhancing protein 5	6	6	10.804	1.02579	1.09195	0.932046	0.885708	0.88738	1.05567	0.28615
SORD	Q00796	Sorbitol dehydrogenase	2	2	2.7104	-1.833	-2.28855	-2.03474	-2.39023	-2.20163	-1.87206	0.796264
HNRNPU	Q00839-2	Heterogeneous nuclear ribonucleoprotein U	24	24	154.96	3.83305	3.91625	3.71294	3.94354	3.97656	3.96531	0.449669
SPTBN1	Q01082	Spectrin beta chain, non-erythrocytic 1	61	55	249.83	3.73378	3.59813	3.69346	3.68883	3.70701	3.67243	0.888982
SET	Q01105-3	Protein SET	5	5	80.421	1.36175	1.48062	1.21708	1.14775	1.28547	1.31139	0.0561879
SRSF2	Q01130	Serine/arginine-rich splicing factor 2	3	3	10.935	-0.284143	-0.506164	-0.835928	-0.338424	-0.407192	-0.5686	0.734403
GALK2	Q01415-2	N-acetylgalactosamine kinase	2	2	4.3036	-3.15826	-4.55344	-4.5342	-4.92391	-4.76958	-4.00392	0.505016
AMPD3	Q01432-3	AMP deaminase 3	2	2	1.7573	-1.27139	-1.11775	-1.15025	-1.13846	-1.27188	-0.633676	0.672971
AMPD2	Q01433-2	AMP deaminase 2	17	17	63.768	2.00995	1.98767	2.083	2.02548	2.00363	1.9805	0.179221
FABP5	Q01469	Fatty acid-binding protein, epidermal	5	5	10.81	0.189283	0.435774	0.427435	0.164724	0.10999	0.244869	0.679547
PFKP	Q01813	ATP-dependent 6-phosphofructokinase, platelet type	29	25	207.37	3.43211	3.31331	3.56064	3.37167	3.20924	3.24561	0.169615
EWSR1	Q01844-2	RNA-binding protein EWS	2	2	8.7426	-1.1001	-0.649422	-1.25937	-0.849169	-0.581571	-0.790417	0.470206
PLCB3	Q01970-2	1-phosphatidylinositol 4,5-bisphosphate phosphodiesterase beta-3	4	4	22.774	-4.02579	-3.13088	-3.25627	-4.07886	-3.27177	-2.70404	0.491174
NAAA	Q02083	N-acylethanolamine-hydrolyzing acid amidase	4	4	12.018	-0.852207	-0.660002	-1.13394	-1.44231	-1.10865	-1.17321	0.0789718
GUCY1A3	Q02108-2	Guanylate cyclase soluble subunit alpha-3	8	8	48.258	0.189425	0.224391	0.330394	0.405185	0.0434144	0.173685	0.0568923
GUCY1B3	Q02153-2	Guanylate cyclase soluble subunit beta-1	10	10	30.598	-0.170097	-0.223876	0.0737205	-0.369794	0.0712696	-0.298	0.940109
OGDH	Q02218	2-oxoglutarate dehydrogenase, mitochondrial	16	16	61.021	1.60033	1.50394	1.54738	1.59699	1.49498	1.62969	0.960998
ALDH6A1	Q02252-2	Methylmalonate-semialdehyde dehydrogenase [acylating], mitochondrial	4	4	13.54	-0.28821	-0.366414	-0.287092	-0.241032	-0.379102	0.13279	0.656916
RPL18A	Q02543	60S ribosomal protein L18a	5	5	10.148	0.570717	0.569912	0.633504	0.501778	0.621069	0.4494	0.909668
MAP2K1	Q02750	Dual specificity mitogen-activated protein kinase kinase 1	8	4	30.883	0.777794	0.894968	0.916189	0.68502	0.969265	0.585482	0.952521
FKBP4	Q02790	Peptidyl-prolyl cis-trans isomerase FKBP4	3	3	12.679	-4.01746	-4.14295	-3.78899	-4.37817	-4.77353	-4.31931	0.350653
NUCB1	Q02818	Nucleobindin-1	8	8	19.799	-0.677455	-0.407166	-0.630486	-0.700476	-0.372706	-0.626717	0.593406
RPL6	Q02878	60S ribosomal protein L6	7	7	20.987	0.537885	1.06838	0.658225	1.11478	1.12623	0.457921	0.966799
TOP2B	Q02880-2	DNA topoisomerase 2-beta	10	10	22.96	0.161088	0.242783	0.315848	0.238535	0.28265	0.349847	0.242255
SLC25A11	Q02978	Mitochondrial 2-oxoglutarate/malate carrier protein	9	9	71.554	1.01395	1.04353	0.956006	1.31495	1.10371	1.07651	0.784164
KMT2A	Q03164-2	Histone-lysine N-methyltransferase 2A	2	2	2.3007	-2.36596	-2.34559	-2.86671	-2.5916	-3.02627	-2.14996	0.646895
LMNB2	Q03252	Lamin-B2	26	22	94.435	2.84758	3.02735	2.8377	2.92861	2.85019	2.95331	0.84481
TAP1	Q03518	Antigen peptide transporter 1	5	5	12.188	-1.11939	-1.08174	-1.20584	-1.25612	-1.21966	-0.863959	0.505998
TAP2	Q03519	Antigen peptide transporter 2	3	3	16.527	-1.94062	-1.91423	-1.47554	-1.54217	-2.21101	-2.25758	0.000565468
RELA	Q04206-2	Transcription factor p65	2	2	5.9101	-1.31944	-1.34266	-1.385	-1.65369	-1.23547	-1.25669	0.179906
GBE1	Q04446	1,4-alpha-glucan-branching enzyme	7	7	21.12	-0.345413	-0.0906618	-0.0745562	-0.116845	-0.175541	-0.0590396	0.587867
EIF4G1	Q04637-6	Eukaryotic translation initiation factor 4 gamma 1	13	12	20.372	1.46285	1.56654	1.4807	1.60722	1.48223	1.47312	0.652787
PRKCQ	Q04759	Protein kinase C theta type	5	3	9.7634	-2.25552	-2.18623	-1.89476	-1.45964	-2.1241	-2.33896	0.110381
GLO1	Q04760-2	Lactoylglutathione lyase	6	6	22.071	1.40412	1.52299	1.60949	1.56994	1.54942	1.5623	0.178817
SSBP1	Q04837	Single-stranded DNA-binding protein, mitochondrial	4	4	16.834	-0.0454566	0.860644	0.51157	0.544451	0.295226	0.561424	0.946781
YWHAH	Q04917	14-3-3 protein eta	19	15	139.44	3.32496	3.20466	3.3929	3.23161	3.22956	3.27031	0.759718
PLP2	Q04941	Proteolipid protein 2	2	2	17.654	-1.83585	-1.84851	-1.98196	-1.94333	-2.04884	-1.57092	0.737215
UBE3A	Q05086-2	Ubiquitin-protein ligase E3A	2	2	2.5129	-2.36567	-2.25914	-3.08282	-2.44878	-2.58362	-2.52351	0.356939
DNM1	Q05193-3	Dynamin-1	14	5	62.248	0.0439189	0.374941	0.21987	0.497786	0.416079	0.247684	0.727979
PTPN12	Q05209	Tyrosine-protein phosphatase non-receptor type 12	14	14	63.954	1.164	1.04896	1.06565	1.07723	1.09019	1.09877	0.771563
CLC	Q05315	Galectin-10	2	2	2.9639	-0.127378	-0.790885	-1.46366	-1.24561	-0.701807	-2.41668	0.414505
PTK2	Q05397-7	Focal adhesion kinase 1	4	4	17.183	-1.75234	-2.1398	-1.72352	-1.69322	-1.82224	-1.53137	0.437366
SRSF11	Q05519-2	Serine/arginine-rich splicing factor 11	2	2	5.8792	-2.03866	-1.61194	-1.4163	-2.09947	-1.65499	-2.03057	0.970228
PRKCD	Q05655	Protein kinase C delta type	18	16	61.296	2.28179	2.19195	2.19752	2.23443	2.15762	2.08484	0.186606
CALD1	Q05682-5	Caldesmon	25	25	152.34	4.60867	4.27486	4.38299	4.37075	4.18938	4.4991	0.872707
RNASEL	Q05823-2	2-5A-dependent ribonuclease	2	2	2.6975	-1.68289	-2.06549	-2.04597	-2.15876	-1.94881	-1.82342	0.430183
PTPN11	Q06124	Tyrosine-protein phosphatase non-receptor type 11	8	8	29.533	0.249596	0.14432	0.237058	0.103902	0.300913	-0.0180457	0.933073
BTK	Q06187	Tyrosine-protein kinase BTK	21	21	98.111	2.86348	2.72006	2.88316	2.76963	2.65166	2.68826	0.245266
GFPT1	Q06210-2	Glutamine--fructose-6-phosphate aminotransferase [isomerizing] 1	5	5	9.5042	-1.3226	-1.87566	-1.82185	-1.8598	-1.59629	-1.8868	0.673547
PSME1	Q06323	Proteasome activator complex subunit 1	15	15	95.761	3.47017	3.63064	3.38559	3.64253	3.49563	3.5397	0.950774
GABPA	Q06546	GA-binding protein alpha chain	2	2	3.2157	-2.12641	-2.65947	-2.18878	-2.83304	-2.69548	-2.87824	0.574918
FMR1	Q06787-11	Fragile X mental retardation protein 1	2	2	2.6321	-2.66624	-1.75808	-2.00298	-1.59419	-2.21779	-2.3436	0.523219
PRDX1	Q06830	Peroxiredoxin-1	12	9	91.033	3.84812	4.14643	3.99489	3.93533	3.96836	4.03856	0.94999
RPL18	Q07020-2	60S ribosomal protein L18	4	4	77.348	0.00249287	-0.378708	-0.56519	-0.232974	-0.0148801	-0.360721	0.66184
C1QBP	Q07021	Complement component 1 Q subcomponent-binding protein, mitochondrial	5	5	93.524	0.43282	0.309368	0.57411	0.398756	0.561087	0.284629	0.743834
CKAP4	Q07065	Cytoskeleton-associated protein 4	9	9	34.82	-0.0290876	0.155122	-0.108591	0.0284948	0.443387	0.0316311	0.447794
KHDRBS1	Q07666	KH domain-containing, RNA-binding, signal transduction-associated protein 1	4	2	9.8106	-0.288821	-0.0149199	0.00930622	-0.20689	0.0765141	-0.0419793	0.578233
BAX	Q07812-5	Apoptosis regulator BAX	4	4	8.8871	-0.717794	-0.845683	-0.988967	-0.691773	-0.523556	-0.65274	0.31757
BCL2L1	Q07817-2	Bcl-2-like protein 1	2	2	4.569	-1.25672	-1.70262	-1.54788	-1.70821	-1.68888	-1.48448	0.784015
KLC1	Q07866-8	Kinesin light chain 1	8	8	17.322	0.160885	0.333356	0.217735	0.179891	0.128591	0.160695	0.470617
SRSF1	Q07955	Serine/arginine-rich splicing factor 1	10	9	49.989	1.83521	1.91682	1.82884	1.88987	1.87504	1.80295	0.783645
ARHGAP1	Q07960	Rho GTPase-activating protein 1	22	22	170.97	3.10056	2.98526	3.13369	2.97413	2.88674	2.89281	0.220924
PPP3CA	Q08209-3	Serine/threonine-protein phosphatase 2B catalytic subunit alpha isoform	7	3	28.061	0.508425	0.501444	0.342062	0.584396	0.376688	0.115937	0.302996
DHX9	Q08211	ATP-dependent RNA helicase A	23	23	130.22	2.02658	2.10893	1.90738	2.24063	2.16296	2.10137	0.88729
CRYZ	Q08257	Quinone oxidoreductase	7	7	20.597	1.12522	1.15276	1.08454	1.09436	1.41762	0.959088	0.875515
GOLGA3	Q08378-4	Golgin subfamily A member 3	3	2	5.5399	-3.17163	-3.10654	-2.96222	-3.15514	-2.68036	-3.03443	0.351009
LGALS3BP	Q08380	Galectin-3-binding protein	2	2	8.0351	-2.98206	-2.71718	-2.53289	-2.44586	-3.34381	-2.86341	0.154698
DMTN	Q08495-4	Dematin	10	10	45.298	1.48775	1.04444	1.22771	1.26601	1.07525	1.27107	0.889182
HDHD1	Q08623	Pseudouridine-5-phosphatase	3	3	17.094	-3.36072	-2.93747	-3.11682	-3.42503	-3.23445	-2.99737	0.799021
CD47	Q08722-3	Leukocyte surface antigen CD47	4	4	16.83	1.79893	2.08186	1.99967	1.84135	1.79833	1.96975	0.9313
PPID	Q08752	Peptidyl-prolyl cis-trans isomerase D	5	4	9.0766	-0.995278	-0.603112	-0.622265	-0.662229	-0.623622	-0.512814	0.465995
SSRP1	Q08945	FACT complex subunit SSRP1	9	8	22.039	0.273184	0.718885	0.365186	0.42232	0.52108	0.46107	0.833071
SLFN5	Q08AF3	Schlafen family member 5	7	7	19.075	-0.139318	-0.0240111	0.0415927	0.152603	0.0225929	-0.0508093	0.18302
NSUN2	Q08J23	tRNA (cytosine(34)-C(5))-methyltransferase	2	2	5.802	-2.26255	-1.54137	-1.76759	-1.61375	-1.80813	-1.94678	0.770556
RBBP4	Q09028-3	Histone-binding protein RBBP4	5	3	24.174	0.00136027	0.0535446	-0.199848	0.0206096	0.0186429	-0.0277939	0.519421
AHNAK	Q09666	Neuroblast differentiation-associated protein AHNAK	153	153	323.31	5.96849	6.24079	5.87235	5.86147	5.92681	5.96668	0.246499
APOBR	Q0VD83	Apolipoprotein B receptor	10	10	62.818	-0.787439	-0.64205	-0.587453	-0.911751	-0.582865	-0.820774	0.96122
NEXN	Q0ZGT2-4	Nexilin	14	14	91.718	2.96197	2.84516	2.97177	2.88024	2.77131	2.92216	0.675991
AP1B1	Q10567-3	AP-1 complex subunit beta-1	28	13	123.99	3.08922	3.0851	3.10608	3.04982	2.92736	2.96817	0.0272975
BST1	Q10588	ADP-ribosyl cyclase/cyclic ADP-ribose hydrolase 2	4	4	7.6613	-1.31337	-1.08909	-1.1885	-1.19242	-1.19811	-1.4349	0.625627
PMPCA	Q10713	Mitochondrial-processing peptidase subunit alpha	3	3	16.881	-1.55171	-1.44515	-1.60267	-1.19016	-1.31583	-1.41831	0.762557
NUP160	Q12769	Nuclear pore complex protein Nup160	2	2	5.2017	-2.77698	-3.12086	-3.59056	-3.36584	-3.296	-3.52549	0.125064
ASPH	Q12797-10	Aspartyl/asparaginyl beta-hydroxylase	3	3	6.0035	-3.69556	-3.62849	-3.30579	-3.33256	-4.12691	-2.7309	0.837492
AKAP13	Q12802-4	A-kinase anchor protein 13	2	2	1.9196	-2.3677	-2.42711	-2.43627	-2.36818	-1.93959	-1.88689	0.00222395
EFEMP1	Q12805-5	EGF-containing fibulin-like extracellular matrix protein 1	2	2	21.052	-2.78614	-2.72797	-2.40382	-2.63646	-2.34335	-3.02601	0.737345
FSTL1	Q12841	Follistatin-related protein 1	4	4	5.8808	-0.525371	-0.870163	-0.373887	-0.901139	-0.711985	-0.675668	0.966711
STX4	Q12846	Syntaxin-4	4	4	8.5082	-0.593535	-0.931454	-0.314702	-0.908144	-0.425155	-0.71124	0.808899
MAP4K2	Q12851-2	Mitogen-activated protein kinase kinase kinase kinase 2	2	2	9.6145	-3.38351	-4.18227	-4.15019	-3.95102	-3.27868	-3.52603	0.317437
SF3A3	Q12874	Splicing factor 3A subunit 3	4	4	22.717	-1.20191	-0.71926	-1.02253	-1.14269	-1.03632	-0.96133	0.840101
DPYD	Q12882	Dihydropyrimidine dehydrogenase [NADP(+)]	5	5	16.512	-0.288536	-0.166253	-0.462029	-0.64718	-0.319738	-0.485112	0.134962
AIMP1	Q12904	Aminoacyl tRNA synthase complex-interacting multifunctional protein 1	3	3	14.038	-2.01931	-1.55215	-2.20261	-2.14835	-1.94378	-1.95293	0.27139
ILF2	Q12905	Interleukin enhancer-binding factor 2	9	9	56.39	1.57927	1.72282	1.52152	1.66187	1.43975	1.62932	0.633221
ILF3	Q12906-5	Interleukin enhancer-binding factor 3	17	17	89.328	2.3897	2.39854	2.32067	2.36259	2.41508	2.30939	0.584677
LMAN2	Q12907	Vesicular integral-membrane protein VIP36	7	7	20.01	0.96425	1.04829	0.753628	0.924723	1.00899	0.926525	0.265649
PTPRJ	Q12913	Receptor-type tyrosine-protein phosphatase eta	16	16	118.46	2.15579	2.02054	2.13856	2.15507	2.02376	2.08933	0.437902
TRAP1	Q12931-2	Heat shock protein 75 kDa, mitochondrial	3	3	8.0615	-1.27139	-0.98848	-1.31438	-1.17419	-1.31022	-1.21391	0.618549
PTP4A2	Q12974	Protein tyrosine phosphatase type IVA 2	5	5	25.176	0.203711	0.284289	0.448749	0.0452023	0.224026	0.43724	0.878639
BNIP2	Q12982	BCL2/adenovirus E1B 19 kDa protein-interacting protein 2	3	3	4.9856	-1.84203	-1.31743	-1.73034	-1.54058	-1.9347	-1.00974	0.933144
ECH1	Q13011	Delta(3,5)-Delta(2,4)-dienoyl-CoA isomerase, mitochondrial	9	9	81.554	1.38533	1.39054	1.40818	1.47276	1.54796	1.3389	0.797541
STK4	Q13043	Serine/threonine-protein kinase 4	11	7	68.296	1.07092	1.35041	1.18117	1.13217	1.23305	1.04284	0.869479
FLII	Q13045-2	Protein flightless-1 homolog	25	25	98.584	2.35612	2.31326	2.3794	2.38906	2.1991	2.37488	0.505406
COASY	Q13057	Bifunctional coenzyme A synthase	4	4	15.181	-1.83974	-1.56383	-1.71836	-1.32324	-2.00544	-1.47152	0.751295
LCP2	Q13094	Lymphocyte cytosolic protein 2	15	15	46.889	2.54317	2.49527	2.52564	2.43501	2.55735	2.54959	0.349902
GPS1	Q13098-5	COP9 signalosome complex subunit 1	4	4	11.244	-1.03849	-0.926618	-1.31611	-1.30138	-1.14667	-1.29516	0.0481835
USP4	Q13107-2	Ubiquitin carboxyl-terminal hydrolase 4	3	2	10.422	-2.9838	-2.50733	-2.5468	-2.4741	-2.70558	-2.52067	0.592815
MTAP	Q13126-4	S-methyl-5-thioadenosine phosphorylase	5	5	41.947	-0.522322	-0.481795	-0.436867	-0.379114	-0.582948	-0.272912	0.766068
TARDBP	Q13148	TAR DNA-binding protein 43	5	5	48.249	0.147514	-0.0542495	0.279303	0.0207377	0.112244	0.319978	0.611988
HNRNPA0	Q13151	Heterogeneous nuclear ribonucleoprotein A0	8	8	23.753	2.15637	2.46571	2.13986	2.50672	2.29883	2.50294	0.903713
AIMP2	Q13155-2	Aminoacyl tRNA synthase complex-interacting multifunctional protein 2	3	3	5.3214	-0.890773	-0.973445	-0.782113	-0.605871	-1.01334	-1.09902	0.0540929
PRDX4	Q13162	Peroxiredoxin-4	9	7	75.78	1.62932	1.40636	1.38486	1.55289	1.4428	1.28637	0.556193
PAK2	Q13177	Serine/threonine-protein kinase PAK 2	14	12	98.745	2.49278	2.6164	2.44667	2.46188	2.50979	2.50923	0.286369
CBX3	Q13185	Chromobox protein homolog 3	8	7	29.187	2.60591	4.38297	2.95734	3.10679	3.0819	3.04415	0.792214
PSMD2	Q13200	26S proteasome non-ATPase regulatory subunit 2	18	18	108.65	1.37697	1.31677	1.34219	1.36217	1.34931	1.26992	0.592955
MMRN1	Q13201	Multimerin-1	45	45	323.31	5.4804	5.44383	5.49302	5.36562	5.36518	5.48785	0.871423
DNAJC3	Q13217	DnaJ homolog subfamily C member 3	3	3	7.0843	-0.412651	-0.523293	-0.595607	-0.711114	-0.497922	-0.544386	0.144723
SRSF9	Q13242	Serine/arginine-rich splicing factor 9	5	4	4.6313	-0.990978	-0.680251	-1.30805	-0.881857	-0.9985	-1.14273	0.51879
SRSF6	Q13247	Serine/arginine-rich splicing factor 6	5	3	14.16	1.12857	1.278	0.907525	1.27789	0.97337	1.07026	0.606146
TRIM28	Q13263-2	Transcription intermediary factor 1-beta	11	11	52.446	1.07478	1.06727	0.930064	1.09656	1.06017	1.16459	0.537824
G3BP1	Q13283	Ras GTPase-activating protein-binding protein 1	2	2	20.313	-1.67507	-1.50943	-2.13933	-1.57718	-2.22233	-1.94669	0.315446
NMI	Q13287	N-myc-interactor	2	2	2.8721	-3.17346	-2.83742	-2.9984	-2.77355	-2.57932	-2.75777	0.307521
KCNAB2	Q13303-4	Voltage-gated potassium channel subunit beta-2	8	8	15.124	0.563644	1.10744	0.656468	0.955639	1.03304	0.994177	0.706333
ATM	Q13315	Serine-protein kinase ATM	2	2	3.5878	-3.69532	-3.42788	-3.53328	-3.98177	-3.71361	-3.51471	0.704111
EIF3I	Q13347	Eukaryotic translation initiation factor 3 subunit I	9	9	31.502	1.28101	1.38633	1.06054	1.24538	1.26491	1.35962	0.262675
CTBP1	Q13363-2	C-terminal-binding protein 1	3	3	8.6901	-0.291349	-0.202869	-0.694947	-0.0855964	-0.0535814	-0.188794	0.627131
UBE2V1	Q13404-8	Ubiquitin-conjugating enzyme E2 variant 1	7	2	23.3	1.79021	2.04735	1.86714	1.88633	1.92113	1.88772	0.924085
MRPL49	Q13405	39S ribosomal protein L49, mitochondrial	2	2	4.2305	-2.80351	-2.85231	-3.16997	-3.12828	-3.14986	-2.41568	0.499819
ILK	Q13418	Integrin-linked protein kinase	21	21	281.76	5.56122	5.46686	5.69328	5.48523	5.40579	5.57578	0.705891
NNT	Q13423	NAD(P) transhydrogenase, mitochondrial	30	30	141.04	3.46775	3.36496	3.41255	3.4626	3.45147	3.3517	0.850814
TCOF1	Q13428-2	Treacle protein	2	2	2.2448	-3.17759	-2.97477	-2.40611	-2.61853	-3.20535	-2.32431	0.435715
SF3B2	Q13435	Splicing factor 3B subunit 2	6	6	20.811	0.599547	0.511684	0.547098	0.299207	0.808754	0.773114	0.0910592
PDAP1	Q13442	28 kDa heat- and acid-stable phosphoprotein	2	2	13.288	-0.75741	-0.960898	-1.1672	-0.943138	-0.656457	-1.00084	0.505892
FKBP5	Q13451	Peptidyl-prolyl cis-trans isomerase FKBP5	4	4	14.24	0.208068	0.232438	0.139918	0.435735	0.145877	0.0946537	0.482007
MYO9B	Q13459-2	Unconventional myosin-IXb	6	6	11.739	0.164129	-0.0272122	0.109733	0.0557576	-0.13147	0.0275848	0.461085
ROCK1	Q13464	Rho-associated protein kinase 1	17	14	29.728	0.927488	0.606969	0.72582	0.730629	0.743242	0.794731	0.942458
TCIRG1	Q13488	V-type proton ATPase 116 kDa subunit a isoform 3	2	2	1.8468	-2.65301	-2.50458	-2.73127	-1.98723	-2.92081	-2.00382	0.905854
PICALM	Q13492-3	Phosphatidylinositol-binding clathrin assembly protein	7	7	43.43	-1.03648	-0.744573	-0.775407	-1.04031	-1.20572	-1.21635	0.229012
ASAH1	Q13510-2	Acid ceramidase	12	12	53.419	0.906196	1.27481	0.992215	1.15533	0.876144	0.947757	0.564446
PIN1	Q13526	Peptidyl-prolyl cis-trans isomerase NIMA-interacting 1	2	2	10.37	-3.38264	-5.00405	-3.78064	-3.61499	-4.07438	-3.15438	0.738722
RIPK1	Q13546	Receptor-interacting serine/threonine-protein kinase 1	3	3	20.983	-3.63907	-4.82666	-4.44848	-4.29982	-4.44238	-4.43149	0.915006
HDAC1	Q13547	Histone deacetylase 1	6	6	16.86	-0.0265544	-0.0712236	-0.236713	-0.0570046	0.0916246	0.190018	0.0924258
CAMK2G	Q13555-10	Calcium/calmodulin-dependent protein kinase type II subunit gamma	6	4	8.8373	-1.75428	-1.72745	-1.82041	-1.84315	-1.49679	-1.42721	0.00284017
CAMK2D	Q13557	Calcium/calmodulin-dependent protein kinase type II subunit delta	7	5	16.264	0.0905066	0.270398	-0.17411	0	0.0866652	0.132663	0.161489
DCTN2	Q13561	Dynactin subunit 2	15	15	120.69	2.36948	2.46225	2.35582	2.49142	2.25487	2.465	0.826176
NAE1	Q13564-3	NEDD8-activating enzyme E1 regulatory subunit	4	4	24.282	-1.92538	-1.91989	-1.73932	-1.6221	-1.49966	-1.53855	0.009313
DGKZ	Q13574-6	Diacylglycerol kinase zeta	2	2	2.9702	-2.96336	-3.90828	-3.51712	-3.59522	-3.74525	-4.01953	0.57966
IQGAP2	Q13576	Ras GTPase-activating-like protein IQGAP2	61	60	323.31	4.063	3.91019	4.09297	3.99852	3.90673	3.97092	0.480239
STIM1	Q13586	Stromal interaction molecule 1	15	15	128.29	2.39218	2.30084	2.34063	2.24007	2.14088	2.18659	0.107852
SNX1	Q13596-2	Sorting nexin-1	6	4	9.6506	-2.65806	-2.2428	-2.32428	-2.656	-2.70234	-2.42359	0.900512
CUL2	Q13617	Cullin-2	5	5	10.986	-1.3554	-1.36151	-1.25155	-1.21023	-1.29995	-1.43206	0.159359
CUL3	Q13618	Cullin-3	6	6	24.075	-0.451379	-0.63339	-0.447873	-0.720303	-0.577109	-0.925664	0.586182
TSTA3	Q13630	GDP-L-fucose synthase	2	2	14.43	-1.26077	-1.13574	-1.48273	-1.16375	-1.36197	-1.04933	0.777302
RAB31	Q13636	Ras-related protein Rab-31	3	3	18.572	-1.7505	-1.84859	-2.38144	-2.24783	-2.02234	-1.87575	0.0226986
RAB32	Q13637	Ras-related protein Rab-32	12	10	57.27	1.91951	1.92921	1.98294	1.88925	1.77604	1.82493	0.0891677
FHL1	Q13642-1	Four and a half LIM domains protein 1	17	17	116.66	3.33871	3.30387	3.51527	3.17572	3.376	3.24929	0.974315
MOGS	Q13724-2	Mannosyl-oligosaccharide glucosidase	10	10	48.017	-0.136038	0.239889	-0.179436	-0.191596	-0.360247	-0.280547	0.200105
SPTAN1	Q13813-3	Spectrin alpha chain, non-erythrocytic 1	57	57	304.72	3.70397	3.7056	3.75131	3.78921	3.75808	3.70388	0.193829
DDX39B	Q13838	Spliceosome RNA helicase DDX39B	13	5	57.423	2.48599	2.50011	2.37602	2.49019	2.57058	2.58014	0.122144
BLMH	Q13867	Bleomycin hydrolase	10	10	26.732	0.975293	0.955262	0.803966	0.870647	0.904806	0.906945	0.0462455
SNTB1	Q13884	Beta-1-syntrophin	12	12	45.91	0.352334	0.317184	0.325055	0.41638	0.432059	0.357407	0.554752
PRKG1	Q13976-2	cGMP-dependent protein kinase 1	15	15	56.492	1.40988	1.43263	1.46294	1.50096	1.1917	1.33808	0.0822055
IL16	Q14005-3	Pro-interleukin-16	7	7	24.145	1.3816	1.47354	1.28573	1.31586	1.29029	1.35332	0.136636
CKAP5	Q14008-2	Cytoskeleton-associated protein 5	28	28	79.458	2.14	1.91495	2.11968	2.08721	2.05522	1.99464	0.684435
CIRBP	Q14011	Cold-inducible RNA-binding protein	2	2	36.578	-1.5265	-1.33153	-1.07575	-1.25428	-1.3486	-1.43079	0.181669
CAMK1	Q14012	Calcium/calmodulin-dependent protein kinase type 1	13	13	55.729	1.51713	1.4974	1.62237	1.29514	1.40254	1.47411	0.879848
COTL1	Q14019	Coactosin-like protein	14	14	97.876	4.75402	4.81684	4.72078	4.68911	4.6726	4.70947	0.112418
HNRNPD	Q14103-3	Heterogeneous nuclear ribonucleoprotein D0	14	2	59.199	3.17454	3.37595	3.0919	3.36664	3.08995	3.4109	0.971677
NID2	Q14112-2	Nidogen-2	4	3	9.8831	-1.45243	-1.81681	-1.4194	-1.41756	-1.69941	-1.52671	0.452212
DAG1	Q14118	Dystroglycan	2	2	3.9595	-1.94258	-1.45543	-1.69657	-1.778	-1.75789	-1.36923	0.791447
UBE4A	Q14139	Ubiquitin conjugation factor E4 A	2	2	2.2064	-2.87319	-3.05544	-3.32107	-3.64727	-3.77682	-3.22779	0.22629
2006-09-01	Q14141-2	Septin-6	16	9	138.48	3.06926	2.98854	3.08731	3.03145	3.06698	2.98453	0.792302
EIF3A	Q14152-2	Eukaryotic translation initiation factor 3 subunit A	18	18	56.259	1.5071	1.41999	1.35182	1.37896	1.45483	1.27698	0.476272
ARHGEF7	Q14155-1	Rho guanine nucleotide exchange factor 7	6	4	12.345	-0.630476	-0.564136	-0.803579	-0.871112	-0.524038	-0.392775	0.0233942
GIT2	Q14161-11	ARF GTPase-activating protein GIT2	2	2	4.1627	-3.69962	-2.93527	-2.48688	-3.46291	-3.27352	-2.72553	0.80149
MLEC	Q14165	Malectin	9	9	38.251	1.02342	1.09216	1.26465	1.20097	1.0167	0.951941	0.0272285
TTLL12	Q14166	Tubulin--tyrosine ligase-like protein 12	5	5	25.639	-1.19578	-1.3971	-1.1328	-0.939699	-1.20865	-1.44136	0.247814
DCTN1	Q14203-3	Dynactin subunit 1	26	26	95.317	2.60922	2.4812	2.56819	2.53566	2.452	2.65796	0.995011
DYNC1H1	Q14204	Cytoplasmic dynein 1 heavy chain 1	56	56	150.17	2.69446	2.63895	2.66682	2.60237	2.74594	2.46064	0.877835
EIF2B1	Q14232-2	Translation initiation factor eIF-2B subunit alpha	3	2	2.2424	-0.556361	-0.595414	-0.629411	-0.545047	-0.845583	-0.483777	0.828231
EIF4A2	Q14240	Eukaryotic initiation factor 4A-II	11	2	2.2537	-0.079306	-0.278134	-0.586845	-0.249059	-0.159375	-0.158224	0.332633
CTTN	Q14247-3	Src substrate cortactin	20	20	91.455	3.4364	3.36356	3.25711	3.43415	3.06415	3.64399	0.973085
FLOT2	Q14254	Flotillin-2	15	15	77.897	0.989707	0.785679	0.931864	0.759787	0.772698	1.10801	0.869483
RCN2	Q14257	Reticulocalbin-2	2	2	5.8311	-6.16587	-5.37413	-5.0094	-2.9757	-4.67099	-5.29497	0.299934
TRIM25	Q14258	E3 ubiquitin/ISG15 ligase TRIM25	6	6	85.007	0.0710458	0.108903	-0.0139984	0.312104	0.0378878	0.329395	0.874995
PTK2B	Q14289-2	Protein-tyrosine kinase 2-beta	11	11	42.554	0.58331	0.631179	0.768713	0.521215	0.519483	0.650614	0.87764
FKBP8	Q14318-2	Peptidyl-prolyl cis-trans isomerase FKBP8	2	2	12.197	-2.63832	-2.08931	-2.34308	-2.48999	-2.59851	-2.16798	0.983451
GNA13	Q14344	Guanine nucleotide-binding protein subunit alpha-13	11	11	49.982	1.45148	1.59119	1.67031	1.70545	1.66912	1.54844	0.242452
GK2	Q14410	Glycerol kinase 2	4	2	4.2987	-2.36593	-2.34548	-2.87304	-2.46814	-2.17277	-2.5349	0.381785
PDE3A	Q14432	cGMP-inhibited 3,5-cyclic phosphodiesterase A	7	7	14.566	-0.594684	-0.802437	-0.268859	-0.724841	-1.10835	-0.72801	0.382527
CAPRIN1	Q14444-2	Caprin-1	3	3	4.8954	-0.988574	-1.00118	-1.2778	-0.975163	-1.0645	-0.640995	0.516683
RBM39	Q14498-3	RNA-binding protein 39	5	5	26.203	-0.191674	-0.196922	-0.352976	-0.395793	-0.266975	-0.307036	0.0114184
PDIA5	Q14554	Protein disulfide-isomerase A5	13	13	53.352	1.82138	1.54493	1.75866	1.78878	1.68147	1.74978	0.755613
PRPSAP1	Q14558	Phosphoribosyl pyrophosphate synthase-associated protein 1	4	2	23.985	-4.43249	-4.1124	-4.61067	-3.89531	-4.78331	-4.72409	0.34273
ITPR2	Q14571	Inositol 1,4,5-trisphosphate receptor type 2	5	4	9.2048	-0.245487	-0.722076	-0.583632	-0.664811	-0.585626	-0.739638	0.694229
ITIH4	Q14624-4	Inter-alpha-trypsin inhibitor heavy chain H4	4	4	9.7469	-2.3671	-2.53682	-2.42012	-2.33324	-2.73133	-2.14996	0.949407
ITPR1	Q14643-4	Inositol 1,4,5-trisphosphate receptor type 1	16	15	41.736	0.745729	0.714766	0.69158	0.793034	0.76876	0.764023	0.723956
RASA3	Q14644	Ras GTPase-activating protein 3	29	29	173.22	2.93477	2.68105	2.85019	2.76905	2.67966	2.80951	0.837884
CLINT1	Q14677	Clathrin interactor 1	8	8	47.434	1.48264	1.54878	1.7188	1.4243	1.58275	1.61293	0.807769
SMC1A	Q14683	Structural maintenance of chromosomes protein 1A	7	7	10.582	0.304295	0.386572	0.389268	0.511188	0.378889	0.618697	0.484539
MESDC2	Q14696	LDLR chaperone MESD	4	4	17.406	0.708714	0.644493	0.635717	0.550581	0.292847	0.693853	0.609474
GANAB	Q14697	Neutral alpha-glucosidase AB	39	39	251.34	4.11061	4.06879	4.13516	3.99156	4.11308	4.00467	0.909828
LBR	Q14739	Lamin-B receptor	6	6	20.439	0.527794	0.519756	0.334225	0.610551	0.495963	0.410621	0.835817
PTPRCAP	Q14761	Protein tyrosine phosphatase receptor type C-associated protein	2	2	5.308	-1.76209	-1.91206	-2.29438	-1.66614	-1.68378	-1.6391	0.551673
MVP	Q14764	Major vault protein	25	25	123.97	2.0978	2.02558	1.94875	1.96757	1.95861	2.03841	0.210672
LTBP1	Q14766	Latent-transforming growth factor beta-binding protein 1	32	32	270.85	4.24669	4.13578	4.21938	4.25721	4.0858	4.24584	0.694651
GOLGB1	Q14789-4	Golgin subfamily B member 1	3	3	5.3759	-4.02094	-3.6069	-3.85527	-3.63373	-3.10847	-3.53145	0.26363
CASP8	Q14790-3	Caspase-8	2	2	8.0333	-2.49103	-2.87684	-2.66372	-2.31802	-2.81717	-3.35063	0.28232
CHD4	Q14839	Chromodomain-helicase-DNA-binding protein 4	6	6	19.426	-0.840687	-1.41304	-1.11437	-1.14156	-0.900369	-1.26841	0.984236
LASP1	Q14847	LIM and SH3 domain protein 1	12	12	102.2	3.37983	3.50729	3.24668	3.45384	3.12992	3.58089	0.886277
KPNB1	Q14974	Importin subunit beta-1	27	27	164.7	2.99311	2.93094	2.94888	2.84258	2.96642	2.82966	0.64875
NOLC1	Q14978	Nucleolar and coiled-body phosphoprotein 1	4	4	10.335	-0.680202	-0.61725	-0.815351	-0.607234	-0.825611	-0.729671	0.499408
NUMA1	Q14980-2	Nuclear mitotic apparatus protein 1	24	24	83.881	1.2532	1.14103	1.15188	1.43291	1.40395	1.3923	0.387288
SLMAP	Q14BN4	Sarcolemmal membrane-associated protein	8	8	23.583	0.857212	0.861801	0.899815	0.63971	0.780543	0.773791	0.680041
GAPVD1	Q14C86-3	GTPase-activating protein and VPS9 domain-containing protein 1	3	3	7.873	-1.31903	-1.39327	-1.38978	-1.41696	-1.84821	-1.29247	0.658236
SPCS2	Q15005	Signal peptidase complex subunit 2	6	6	17.035	1.28395	1.49474	1.3624	1.47605	1.42381	1.29392	0.868937
EMC2	Q15006	ER membrane protein complex subunit 2	2	2	6.4745	-2.97861	-2.72762	-2.9859	-3.37161	-3.30922	-3.16804	0.255108
PSMD6	Q15008	26S proteasome non-ATPase regulatory subunit 6	11	11	42.967	0.551851	0.321607	0.522044	0.466199	0.30065	0.469841	0.690539
FAM175B	Q15018	BRISC complex subunit Abro1	3	3	7.1604	-3.40935	-2.31272	-2.55065	-3.42076	-3.12645	-3.17252	0.884402
2002-09-01	Q15019	Septin-2	12	12	173.1	1.97461	2.07819	2.11091	2.02725	1.98778	2.01035	0.520076
SART3	Q15020	Squamous cell carcinoma antigen recognized by T-cells 3	4	4	10.134	-1.94749	-1.36299	-1.26298	-1.6695	-1.4344	-1.54025	0.794614
EXOSC7	Q15024	Exosome complex component RRP42	2	2	4.9052	-2.63997	-2.09167	-2.1433	-2.25695	-2.29362	-2.0142	0.712433
ACAP1	Q15027	Arf-GAP with coiled-coil, ANK repeat and PH domain-containing protein 1	5	4	13.85	-1.04334	-0.643023	-0.936087	-0.950104	-0.959412	-0.777013	0.853226
EFTUD2	Q15029-2	116 kDa U5 small nuclear ribonucleoprotein component	12	11	34.947	0.0964911	0.189241	0.0737756	0.121617	0.170157	0.123835	0.567446
SNX17	Q15036-2	Sorting nexin-17	3	3	5.3257	-1.93402	-1.56909	-1.11424	-1.25032	-1.40653	-1.48409	0.0863737
ARL6IP1	Q15041	ADP-ribosylation factor-like protein 6-interacting protein 1	2	2	2.8493	-0.291309	0.0698123	0.196587	-0.245457	0.0226729	0.45387	0.535412
RAB3GAP1	Q15042-3	Rab3 GTPase-activating protein catalytic subunit	4	4	7.5123	-0.749026	-0.870584	-0.677112	-0.56406	-0.765604	-1.02776	0.231028
KARS	Q15046	Lysine--tRNA ligase	12	12	52.083	1.31406	1.20677	1.41706	1.20791	1.30801	1.26561	0.872682
ARHGEF6	Q15052	Rho guanine nucleotide exchange factor 6	4	2	7.7396	-1.0948	-1.14347	-1.48257	-1.1695	-1.4768	-1.05233	0.657945
EIF4H	Q15056-2	Eukaryotic translation initiation factor 4H	3	3	32.64	-0.250881	-0.224415	-0.18781	-0.217587	0.0270631	-0.346185	0.882541
ACAP2	Q15057	Arf-GAP with coiled-coil, ANK repeat and PH domain-containing protein 2	4	3	4.4216	-0.801994	-1.05363	-0.71462	-1.35514	-0.987202	-0.986951	0.931297
ACOX1	Q15067-3	Peroxisomal acyl-coenzyme A oxidase 1	9	9	33.249	-0.670818	-1.0859	-0.792856	-0.961956	-0.877456	-1.02467	0.910921
EEA1	Q15075	Early endosome antigen 1	6	6	13.926	-0.845461	-0.844107	-0.961917	-0.526327	-0.867295	-0.822299	0.820569
NCF4	Q15080	Neutrophil cytosol factor 4	3	3	9.8895	-2.783	-2.61141	-2.98806	-2.94987	-2.6779	-2.75509	0.0681988
PDIA6	Q15084-3	Protein disulfide-isomerase A6	18	18	250.61	3.325	3.23968	3.37002	3.25857	3.13481	3.11567	0.0872733
PAFAH1B3	Q15102	Platelet-activating factor acetylhydrolase IB subunit gamma	5	5	21.979	-0.637091	-0.641761	-0.543645	-0.852919	-0.295857	-0.686878	0.626482
PDK1	Q15118	[Pyruvate dehydrogenase (acetyl-transferring)] kinase isozyme 1, mitochondrial	3	3	11.774	-2.81025	-2.61761	-2.39983	-2.99293	-2.83826	-2.51798	0.992221
PDK3	Q15120	[Pyruvate dehydrogenase (acetyl-transferring)] kinase isozyme 3, mitochondrial	2	2	4.0861	-2.02967	-1.96525	-2.21321	-2.25458	-2.18343	-2.08912	0.0392766
PEA15	Q15121	Astrocytic phosphoprotein PEA-15	4	4	17.982	-0.419436	-0.280154	-0.555121	-0.600384	-0.41583	-0.388718	0.0657326
PMVK	Q15126	Phosphomevalonate kinase	5	5	10.287	-0.487408	-0.347475	-0.525455	-0.298579	-0.170185	-0.331152	0.435374
PLEC	Q15149-7	Plectin	164	159	323.31	5.46541	5.5338	5.29325	5.34587	5.45051	5.34372	0.106119
PPA1	Q15181	Inorganic pyrophosphatase	4	4	11.485	0.731099	0.926657	0.771759	0.85972	1.10994	0.711473	0.862721
PTGES3	Q15185-3	Prostaglandin E synthase 3	3	3	16.472	1.42437	1.20047	1.04315	1.23794	1.10297	1.20798	0.438748
STK38	Q15208	Serine/threonine-protein kinase 38	5	5	14.967	-0.720454	-0.603954	-0.839136	-0.998428	-0.942431	-0.520675	0.471832
NONO	Q15233	Non-POU domain-containing octamer-binding protein	11	10	34.628	1.81917	1.77217	1.552	1.9261	1.64955	1.74244	0.829639
PPP2R4	Q15257-2	Serine/threonine-protein phosphatase 2A activator	8	8	44.165	1.18909	1.35801	1.3499	1.20494	1.44309	1.31139	0.595225
RABEP1	Q15276-2	Rab GTPase-binding effector protein 1	2	2	6.1694	-2.64214	-2.25166	-1.78548	-2.05405	-2.10624	-2.3467	0.193876
RASA2	Q15283-2	Ras GTPase-activating protein 2	2	2	2.7378	-2.63075	-2.87	-2.55383	-2.21184	-2.47215	-3.33939	0.483718
RAB35	Q15286	Ras-related protein Rab-35	5	5	10.659	0.836581	0.779979	0.885097	0.795153	0.911643	0.847834	0.46451
TMED2	Q15363	Transmembrane emp24 domain-containing protein 2	3	3	12.071	-0.990913	-0.840505	-1.08537	-0.590242	-1.36608	-0.752655	0.803619
PCBP1	Q15365	Poly(rC)-binding protein 1	10	7	63.407	2.94331	2.97896	2.85091	2.7808	2.87138	2.79577	0.083786
PCBP2	Q15366-6	Poly(rC)-binding protein 2	10	7	86.138	1.11993	0.850964	0.964871	0.954363	0.990753	1.00756	0.936999
TCEB1	Q15369-2	Transcription elongation factor B polypeptide 1	3	3	12.419	-0.0109653	0.0871478	-0.00735998	-0.0790358	-0.241565	0.143895	0.84835
TCEB2	Q15370	Transcription elongation factor B polypeptide 2	4	4	7.3334	1.11839	1.22321	1.07293	1.02012	1.00766	1.21107	0.513218
RHEB	Q15382	GTP-binding protein Rheb	3	3	8.1525	-0.490387	-0.303065	-0.176428	-0.251834	-0.213712	-0.216189	0.177147
UBE3C	Q15386	Ubiquitin-protein ligase E3C	2	2	4.9347	-2.97886	-2.97905	-2.68798	-2.08866	-3.00498	-3.17584	0.128232
TOMM20	Q15388	Mitochondrial import receptor subunit TOM20 homolog	2	2	7.2537	-1.39183	-1.07701	-1.53303	-1.79668	-1.4937	-1.53876	0.171416
SF3B3	Q15393	Splicing factor 3B subunit 3	15	15	50.42	1.26	1.32146	1.26873	1.11401	1.18112	1.1835	0.342138
RSU1	Q15404	Ras suppressor protein 1	18	18	204.78	4.71467	4.66338	4.79337	4.66904	4.58303	4.71811	0.631805
RPS6KA1	Q15418-4	Ribosomal protein S6 kinase alpha-1	3	2	2.8392	-3.18621	-2.73751	-1.8967	-2.86667	-2.69877	-2.75455	0.496508
SAFB	Q15424-2	Scaffold attachment factor B1	5	3	22.296	-0.375846	-0.446358	-0.567461	-0.632882	-0.366878	-0.338781	0.0184517
SF3B4	Q15427	Splicing factor 3B subunit 4	2	2	6.0351	-0.845167	-0.870626	-0.979342	-1.20005	-0.879956	-0.884866	0.144771
SF3A2	Q15428	Splicing factor 3A subunit 2	2	2	2.2629	-3.69627	-3.62996	-3.21739	-2.66777	-2.67813	-3.80578	0.465775
PPP1R7	Q15435-5	Protein phosphatase 1 regulatory subunit 7	4	4	28.566	-1.89135	-1.38457	-1.73246	-2.12902	-1.67834	-1.40996	0.463705
SEC23A	Q15436	Protein transport protein Sec23A	10	8	99.127	-0.377358	-0.382921	-0.397049	-0.423986	-0.543891	-0.415316	0.305979
SEC23B	Q15437	Protein transport protein Sec23B	4	2	14.922	-5.0113	-5.45327	-4.06504	-4.36234	-4.34355	-3.55759	0.0876799
SF3A1	Q15459	Splicing factor 3A subunit 1	5	5	8.8017	-0.136075	-0.274608	-0.158408	-0.356599	-0.0351586	-0.0254506	0.198913
MAPRE2	Q15555-5	Microtubule-associated protein RP/EB family member 2	15	13	133.61	3.36022	3.31302	3.47764	3.32162	3.24041	3.27885	0.268593
TSN	Q15631	Translin	6	6	42.182	0.923436	0.998603	0.965166	1.09914	0.996007	0.872656	0.529959
SF1	Q15637-4	Splicing factor 1	6	6	19.186	-0.850311	-1.04689	-0.979856	-0.844453	-0.899748	-0.728049	0.573204
TRIP10	Q15642-4	Cdc42-interacting protein 4	3	3	7.0025	-1.44607	-1.4816	-1.27668	-1.12884	-1.36126	-1.43724	0.0660454
MAPRE1	Q15691	Microtubule-associated protein RP/EB family member 1	17	15	85.594	3.23123	3.21086	3.32086	3.22116	3.27445	3.14181	0.662631
ELAVL1	Q15717	ELAV-like protein 1	4	4	15.088	-0.254699	-0.232104	-0.272872	-0.187261	-0.276563	-0.191925	0.96391
MYLK	Q15746-9	Myosin light chain kinase, smooth muscle	16	16	125.27	3.11328	3.18973	3.27966	3.14714	3.17117	3.14711	0.616965
TAB1	Q15750-2	TGF-beta-activated kinase 1 and MAP3K7-binding protein 1	3	3	13.202	-2.23816	-2.09688	-2.14073	-2.3618	-2.2723	-2.43384	0.440365
CD226	Q15762	CD226 antigen	5	5	43.099	0.226032	0.212225	0.158963	0.165792	0.092919	0.0843628	0.000851633
RAB30	Q15771	Ras-related protein Rab-30	4	4	16.032	-2.13224	-2.04347	-1.88208	-1.94542	-2.28661	-2.53136	0.043923
TOMM34	Q15785	Mitochondrial import receptor subunit TOM34	2	2	6.0752	-4.01786	-4.48857	-3.50712	-3.09442	-4.04873	-4.33725	0.0717814
SMAD2	Q15796-2	Mothers against decapentaplegic homolog 2	2	2	5.0489	-0.81016	-0.709333	-0.76617	-1.72558	-0.962864	-1.39556	0.545946
TBCE	Q15813	Tubulin-specific chaperone E	4	4	14.324	-1.75612	-1.85759	-1.14172	-1.43563	-1.82649	-1.69931	0.0557475
STXBP2	Q15833	Syntaxin-binding protein 2	28	28	216.15	3.91736	3.76792	4.00733	3.81181	3.71996	3.87469	0.673181
NEDD8	Q15843	NEDD8	3	3	18.427	0.181728	0.282241	0.378356	0.053703	0.123832	0.00687702	0.531768
RAB11B	Q15907	Ras-related protein Rab-11B	15	14	145.99	3.65059	3.6054	3.76112	3.56939	3.63031	3.64647	0.896285
ZYX	Q15942	Zyxin	22	22	276.11	5.20775	5.0964	4.85853	5.15472	4.71876	5.23646	0.770429
ETFDH	Q16134-3	Electron transfer flavoprotein-ubiquinone oxidoreductase, mitochondrial	3	3	5.4277	-1.26975	-1.26226	-1.23781	-1.18477	-1.41713	-1.13307	0.85043
2007-09-01	Q16181	Septin-7	20	19	133.66	3.35997	3.3739	3.40704	3.4133	3.12019	3.34334	0.271508
ADRM1	Q16186	Proteasomal ubiquitin receptor ADRM1	3	3	11.46	-2.95688	-2.62484	-2.5207	-2.96445	-2.46422	-2.64687	0.628488
CCDC6	Q16204	Coiled-coil domain-containing protein 6	4	4	15.191	-0.942022	-1.01655	-1.01098	-1.3998	-0.989015	-1.05243	0.442882
PSMD5	Q5IFJ8	26S proteasome non-ATPase regulatory subunit 5	11	11	44.579	0.870592	0.828519	0.633746	0.810379	0.695501	0.785908	0.37529
PKN1	Q16512-2	Serine/threonine-protein kinase N1	6	6	21.094	-0.167539	0.108277	-0.073096	0.0852676	-0.0047174	0.253548	0.667062
DDB1	Q16531	DNA damage-binding protein 1	13	13	37.814	1.75778	1.65946	1.80752	1.74532	1.69124	1.41779	0.312514
MAPK14	Q16539	Mitogen-activated protein kinase 14	9	8	41.679	0.615711	0.544666	0.828155	0.569928	0.570692	0.71697	0.671647
CDC37	Q16543	Hsp90 co-chaperone Cdc37	10	10	58.165	1.68631	1.5107	1.54777	1.69447	1.5179	1.52774	0.600951
DPYSL2	Q16555-2	Dihydropyrimidinase-related protein 2	15	15	125.47	2.28767	2.14698	2.23876	2.22027	2.01741	2.13589	0.226713
FXN	Q16595	Frataxin, mitochondrial	3	3	4.4823	-1.09403	-1.50223	-1.21995	-1.24364	-1.36948	-0.978834	0.871207
SRSF7	Q16629-3	Serine/arginine-rich splicing factor 7	5	4	44.733	0.173847	0.266532	0.205835	0.0606046	0.382433	0.120319	0.670878
CPSF6	Q16630-3	Cleavage and polyadenylation specificity factor subunit 6	4	4	18.871	0.142971	0.0137214	0.40678	0.12435	0.391984	-0.051411	0.724896
DBN1	Q16643	Drebrin	15	15	110.47	2.11602	2.04245	2.11875	2.07947	2.06629	2.06099	0.629058
MAPKAPK3	Q16644	MAP kinase-activated protein kinase 3	5	3	13.833	0.286432	0.395385	0.493307	0.427923	0.361731	0.335871	0.180362
IFI16	Q16666-3	Gamma-interferon-inducible protein 16	8	8	35.211	0.186607	0.184865	-0.3105	0.0102451	0.387516	-0.219921	0.542844
DECR1	Q16698-2	2,4-dienoyl-CoA reductase, mitochondrial	12	12	80.386	1.46744	1.47084	1.46565	1.4961	1.4242	1.37579	0.0743727
MAN2A1	Q16706	Alpha-mannosidase 2	2	2	2.8416	-3.16979	-2.8314	-3.64889	-2.89512	-3.84277	-2.85574	0.798446
NDUFA5	Q16718-2	NADH dehydrogenase [ubiquinone] 1 alpha subcomplex subunit 5	5	5	24.867	0.0478122	0.218181	0.320528	0.169883	0.372631	0.113752	0.692329
CLPP	Q16740	ATP-dependent Clp protease proteolytic subunit, mitochondrial	2	2	3.1905	-2.13085	-1.89482	-2.26882	-2.1424	-2.01991	-2.02036	0.280842
TST	Q16762	Thiosulfate sulfurtransferase	6	6	52.202	0.922614	1.13102	0.935157	1.02397	0.846026	0.958612	0.547743
HAGH	Q16775	Hydroxyacylglutathione hydrolase, mitochondrial	4	4	7.1313	0.30006	0.37828	0.580959	0.415164	0.630106	0.483104	0.209596
NDUFA9	Q16795	NADH dehydrogenase [ubiquinone] 1 alpha subcomplex subunit 9, mitochondrial	5	5	33.425	-0.0584362	-0.183631	-0.365069	-0.0711621	-0.279659	-0.24079	0.607849
RTN1	Q5IS59	Reticulon-1	4	4	21.601	0.619602	0.318791	0.447352	0.309518	0.406343	0.359991	0.773205
PCK2	Q16822	Phosphoenolpyruvate carboxykinase [GTP], mitochondrial	7	7	14.627	-0.246556	-0.605887	-0.502976	-0.379738	-0.450697	-0.623734	0.793899
HADH	Q16836	Hydroxyacyl-coenzyme A dehydrogenase, mitochondrial	8	8	26.271	1.59076	1.5247	1.76698	1.82923	1.47485	1.7379	0.22937
UGP2	Q16851-2	UTP--glucose-1-phosphate uridylyltransferase	21	21	124.84	3.01203	3.14181	3.14924	3.0645	2.95451	3.16461	0.907026
ATP6V1F	Q16864	V-type proton ATPase subunit F	3	3	35.68	-3.82201	-3.14807	-4.32953	-3.03832	-3.76902	-3.25165	0.943886
TXNRD1	Q16881-5	Thioredoxin reductase 1, cytoplasmic	8	7	30.175	-0.106014	-0.269836	0.0115443	0.0858773	-0.324329	-0.179602	0.0961603
IMMT	Q16891-2	MICOS complex subunit MIC60	20	20	86.736	2.48622	2.49356	2.53365	2.47601	2.36597	2.36392	0.0172755
EXOC3L4	Q17RC7	Exocyst complex component 3-like protein 4	2	2	2.3374	-4.01707	-3.82842	-4.19495	-3.60074	-3.71842	-3.73147	0.725281
HNRNPUL2	Q1KMD3	Heterogeneous nuclear ribonucleoprotein U-like protein 2	14	14	74.143	1.03188	1.32922	1.04609	1.13691	1.15333	1.23312	0.725405
INF2	Q27J81	Inverted formin-2	25	25	256.24	2.58661	2.30899	2.49847	2.50973	2.40152	2.42305	0.74136
PDS5A	Q29RF7	Sister chromatid cohesion protein PDS5 homolog A	4	3	7.5813	-2.78728	-2.41982	-2.56735	-2.61591	-2.70369	-2.87802	0.496268
KIAA1033	Q2M389-2	WASH complex subunit 7	3	3	13.141	-4.4383	-4.12232	-3.80206	-3.95257	-4.01334	-4.01918	0.138473
IAH1	Q2TAA2	Isoamyl acetate-hydrolyzing esterase 1 homolog	7	7	33.338	-0.165136	-0.349917	0.0643819	-0.217067	-0.00820132	-0.224316	0.570973
SMU1	Q2TAY7	WD40 repeat-containing protein SMU1	5	5	14.931	-1.46121	-1.58042	-1.78528	-1.26894	-1.45398	-1.64501	0.991469
LRRFIP1	Q32MZ4-3	Leucine-rich repeat flightless-interacting protein 1	11	11	49.513	1.69958	1.81296	1.50649	1.65441	1.46367	1.75769	0.501887
LEPRE1	Q32P28-4	Prolyl 3-hydroxylase 1	3	3	3.0927	-2.62899	-2.74429	-2.98444	-2.76873	-2.81662	-3.32524	0.373734
EML3	Q32P44-2	Echinoderm microtubule-associated protein-like 3	4	4	36.999	-1.52047	-1.52084	-1.70885	-1.40988	-1.69012	-1.7605	0.352925
DAK	Q3LXA3	Bifunctional ATP-dependent dihydroxyacetone kinase/FAD-AMP lyase (cyclizing)	7	7	45.421	-0.451651	-0.677256	-0.365852	-0.292305	-0.514391	-0.360781	0.270725
HSDL1	Q3SXM5	Inactive hydroxysteroid dehydrogenase-like protein 1	3	3	4.5608	-2.35755	-1.6537	-1.47562	-1.70382	-2.21364	-1.62857	0.582058
RABL6	Q3YEC7-2	Rab-like protein 6	2	2	6.7258	-3.17032	-3.10395	-3.15704	-2.88928	-4.07681	-3.15434	0.396552
TUBB8	Q3ZCM7	Tubulin beta-8 chain	11	2	5.4586	-0.584378	-0.635612	-0.359158	-0.754688	-0.668185	-0.235852	0.811463
TIMM50	Q3ZCQ8-2	Mitochondrial import inner membrane translocase subunit TIM50	2	2	9.2172	-2.96024	-2.22977	-2.58354	-2.62297	-2.36198	-2.43143	0.758236
LGALSL	Q3ZCW2	Galectin-related protein	8	8	59.253	2.43503	2.44405	2.46183	2.46444	2.35125	2.30958	0.00908046
PARP14	Q460N5-4	Poly [ADP-ribose] polymerase 14	2	2	3.3255	-4.42831	-4.87566	-4.50124	-4.95453	-3.97476	-4.33965	0.264617
GLYR1	Q49A26-5	Putative oxidoreductase GLYR1	5	5	24.827	-1.44493	-1.19653	-1.80573	-1.62004	-1.27414	-1.54468	0.192692
VPS26B	Q4G0F5	Vacuolar protein sorting-associated protein 26B	6	5	29.85	-0.720671	-0.67033	-0.721811	-0.820987	-0.746114	-0.860907	0.363506
ACSF3	Q4G176	Acyl-CoA synthetase family member 3, mitochondrial	3	3	6.2173	-2.35095	-2.4428	-2.32206	-2.33691	-2.89315	-2.07611	0.901464
TBC1D10B	Q4KMP7	TBC1 domain family member 10B	2	2	3.764	-3.0829	-3.19537	-3.14986	-2.90251	-3.16508	-2.74417	0.693928
ANO6	Q4KMQ2-3	Anoctamin-6	5	5	19.74	0.612425	0.606586	0.579511	0.381141	-0.0442828	0.392437	0.220635
GRIPAP1	Q4V328-4	GRIP1-associated protein 1	9	9	17.675	0.115197	-0.0361925	-0.145782	0.135175	0	0.0416077	0.944072
CCDC58	Q4VC31	Coiled-coil domain-containing protein 58	2	2	6.4961	-2.48995	-3.13253	-2.63465	-3.20402	-2.13907	-2.64146	0.479756
FAM98B	Q52LJ0-1	Protein FAM98B	2	2	19.269	-2.94826	-3.50673	-2.91705	-3.10891	-2.66436	-3.01453	0.475552
PDCD4	Q53EL6-2	Programmed cell death protein 4	5	5	33.006	-0.632166	-1.09218	-0.881771	-0.855925	-0.943337	-0.612579	0.911373
HSD17B12	Q53GQ0	Very-long-chain 3-oxoacyl-CoA reductase	7	7	32.002	-0.169872	-0.310468	0.119236	0.344979	-0.177352	-0.324728	0.0478671
AGK	Q53H12	Acylglycerol kinase, mitochondrial	4	4	9.742	-0.71774	-0.437852	-0.583762	-0.34243	-0.639905	-0.516007	0.731959
ACTBL2	Q562R1	Beta-actin-like protein 2	15	3	7.4907	1.46967	1.59127	1.72717	1.48623	1.7229	1.48337	0.850849
CCDC93	Q567U6	Coiled-coil domain-containing protein 93	3	3	6.1349	-2.02694	-2.27221	-2.33539	-2.36162	-2.46146	-2.88546	0.16492
PPP6R3	Q5H9R7-3	Serine/threonine-protein phosphatase 6 regulatory subunit 3	4	4	7.7048	-2.79412	-2.32733	-1.92938	-2.39516	-2.38125	-2.16104	0.450364
KIAA2026	Q5HYC2-2	Uncharacterized protein KIAA2026	2	2	2.0716	-0.146786	0.108622	-0.173784	-0.490859	-0.227524	0.0512028	0.38487
WDR44	Q5JSH3-2	WD repeat-containing protein 44	21	21	94.485	2.63547	2.70791	2.65874	2.63581	2.66725	2.60926	0.705322
DOCK11	Q5JSL3	Dedicator of cytokinesis protein 11	6	6	25.374	-0.106195	-0.105506	-0.123566	-0.232561	-0.133166	-0.259097	0.468353
FGD3	Q5JSP0	FYVE, RhoGEF and PH domain-containing protein 3	4	4	6.0115	-2.13447	-1.90109	-1.74816	-1.67194	-2.32267	-2.01363	0.134991
TOR1AIP1	Q5JTV8	Torsin-1A-interacting protein 1	6	5	20.243	-0.134273	-0.399832	-0.30989	-0.401143	-0.168636	-0.37233	0.793268
SPECC1	Q5M775-5	Cytospin-B	4	4	14.103	-2.98606	-2.4073	-2.03272	-1.81482	-2.63965	-2.08007	0.222042
RABGAP1L	Q5R372-4	Rab GTPase-activating protein 1-like	3	2	3.9852	-2.95773	-2.50837	-2.54101	-2.61782	-2.69913	-3.01342	0.543223
LY6G6F	Q5SQ64	Lymphocyte antigen 6 complex locus protein G6f	6	6	67.693	1.77489	1.38364	1.62788	1.25225	1.25564	1.81731	0.907668
HP1BP3	Q5SSJ5	Heterochromatin protein 1-binding protein 3	10	10	35.016	2.13682	2.0239	1.87352	2.24431	2.09547	2.1042	0.967464
CEP170	Q5SW79-2	Centrosomal protein of 170 kDa	2	2	4.761	-3.39186	-3.64899	-3.08356	-4.04509	-3.26244	-4.04472	0.96649
LDLRAP1	Q5SW96	Low density lipoprotein receptor adapter protein 1	4	4	22.514	-1.75061	-2.06086	-2.08128	-1.4384	-2.37844	-1.81507	0.693639
FKBP15	Q5T1M5	FK506-binding protein 15	2	2	4.3266	-2.13294	-1.96489	-1.87248	-2.40055	-2.3769	-2.25355	0.56846
C10orf76	Q5T2E6	UPF0668 protein C10orf76	2	2	7.8898	-2.37282	-2.43792	-1.77343	-2.1589	-2.18713	-2.08903	0.158648
IBA57	Q5T440	Putative transferase CAF17, mitochondrial	2	2	10.992	-2.80715	-2.61197	-2.8309	-3.40037	-2.80125	-3.15941	0.452323
HECTD3	Q5T447	E3 ubiquitin-protein ligase HECTD3	5	5	21.126	-0.817039	-1.10211	-1.25231	-1.19579	-0.88661	-1.14031	0.34069
UBR4	Q5T4S7-3	E3 ubiquitin-protein ligase UBR4	23	23	87.186	1.20299	1.27229	1.41857	1.22419	1.31705	1.06132	0.650983
STXBP5	Q5T5C0-3	Syntaxin-binding protein 5	4	4	16.537	-1.2052	-1.18086	-1.13464	-1.4437	-1.05787	-1.22015	0.61822
C9orf64	Q5T6V5	UPF0553 protein C9orf64	2	2	4.5328	-2.13252	-2.19539	-1.71255	-1.85957	-1.92992	-2.3522	0.217918
THEMIS2	Q5TEJ8-3	Protein THEMIS2	3	3	6.435	-3.6915	-3.40859	-4.26585	-3.28729	-3.50388	-3.51974	0.802638
STRIP1	Q5VSL9-2	Striatin-interacting protein 1	2	2	3.703	-4.44478	-3.22638	-4.24917	-3.93221	-3.70634	-3.73178	0.777898
BROX	Q5VW32-2	BRO1 domain-containing protein BROX	5	5	32.455	-0.943723	-0.742022	-0.95135	-0.780106	-0.829159	-0.863324	0.97487
HACD4	Q5VWC8	Very-long-chain (3R)-3-hydroxyacyl-CoA dehydratase 4	3	3	5.557	-0.45456	-0.531884	-0.120609	-0.25389	-0.301791	-0.475207	0.101536
LYPLAL1	Q5VWZ2	Lysophospholipase-like protein 1	3	3	4.9124	-0.670293	-1.05603	-1.07148	-0.80068	-0.97077	-0.919916	0.9008
ECM29	Q5VYK3	Proteasome-associated protein ECM29 homolog	11	11	30.846	-0.895283	-0.869023	-0.919286	-0.868366	-1.16642	-1.1495	0.00241618
DENND4C	Q5VZ89-5	DENN domain-containing protein 4C	3	3	5.2944	-2.49351	-2.43083	-2.71157	-2.46152	-2.86556	-2.42045	0.708034
FAM160B1	Q5W0V3	Protein FAM160B1	3	3	7.8482	-2.79975	-3.69346	-3.08445	-4.02963	-3.72103	-3.32623	0.837265
QIL1	Q5XKP0	Protein QIL1	2	2	2.0828	-1.39353	-1.28908	-1.0456	-0.937247	-1.25955	-1.54509	0.095834
RNF213	Q63HN8	E3 ubiquitin-protein ligase RNF213	27	27	79.173	0.7858	0.939629	0.882768	0.909751	0.981273	0.855517	0.80417
FAM91A1	Q658Y4	Protein FAM91A1	2	2	4.0644	-4.42254	-4.42728	-4.27438	-4.21868	-3.97829	-3.98133	0.00068188
TBC1D9B	Q66K14-2	TBC1 domain family member 9B	4	4	32.067	-1.71037	-1.61427	-1.66569	-1.49791	-1.72465	-1.72624	0.326439
MAP1S	Q66K74-2	Microtubule-associated protein 1S	2	2	3.7426	-1.45261	-1.38138	-1.87578	-1.60866	-1.75199	-1.6375	0.137288
RAP1GAP2	Q684P5-3	Rap1 GTPase-activating protein 2	9	9	62.088	0.717584	0.536202	0.685293	0.740134	0.81561	0.573994	0.786229
ARHGAP17	Q68EM7-2	Rho GTPase-activating protein 17	5	5	32.022	-0.410484	-0.242648	-0.517109	-0.615537	-0.561704	-0.51421	0.10751
ATL3	Q6DD88	Atlastin-3	11	11	38.054	1.6029	1.40742	1.61053	1.39332	1.4477	1.42725	0.826036
PTRHD1	Q6GMV3	Putative peptidyl-tRNA hydrolase PTRHD1	2	2	8.5511	-2.63353	-2.75433	-2.27583	-3.21403	-2.97785	-2.51529	0.990383
LAMTOR1	Q6IAA8	Ragulator complex protein LAMTOR1	2	2	14.124	-1.45314	-1.47626	-1.64976	-1.27056	-1.73325	-1.04292	0.965329
DHRS7B	Q6IAN0	Dehydrogenase/reductase SDR family member 7B	2	2	6.0466	-4.44102	-3.81636	-3.80866	-4.40551	-3.67481	-4.35077	0.963282
TWF2	Q6IBS0	Twinfilin-2	15	14	191.93	2.65619	2.74629	2.60816	2.71478	2.71071	2.62404	0.825388
TANGO2	Q6ICL3-3	Transport and Golgi organization protein 2 homolog	4	4	16.937	-1.04448	-0.962292	-1.50742	-1.05686	-1.35936	-1.38429	0.26833
RCSD1	Q6JBY9	CapZ-interacting protein	2	2	2.5041	-1.83414	-1.97582	-2.15166	-2.03043	-2.02124	-2.09312	0.195631
PDE12	Q6L8Q7-2	2,5-phosphodiesterase 12	2	2	15.568	-4.24269	-4.12986	-3.87459	-4.53515	-4.26763	-3.36837	0.672476
SLC25A24	Q6NUK1	Calcium-binding mitochondrial carrier protein SCaMC-1	10	10	30.85	0.566275	0.800636	0.312549	0.84627	0.543064	0.597262	0.875865
HIBCH	Q6NVY1	3-hydroxyisobutyryl-CoA hydrolase, mitochondrial	4	4	3.7901	-1.04044	-0.901863	-1.03612	-0.803635	-0.643209	-0.734006	0.172737
ARMC6	Q6NXE6-2	Armadillo repeat-containing protein 6	2	2	4.4952	-1.83038	-2.04756	-2.97737	-1.63627	-2.04795	-1.87524	0.778875
PPP1R18	Q6NYC8	Phostensin	4	4	9.2557	-0.522987	-0.595973	-1.05201	-0.999387	-0.607516	-0.79401	0.0251053
LPCAT3	Q6P1A2	Lysophospholipid acyltransferase 5	3	3	12.08	-6.15057	-6.32799	-5.79167	-5.7902	-6.25695	-6.17476	0.0184428
SLC27A4	Q6P1M0	Long-chain fatty acid transport protein 4	3	3	4.8287	-0.484758	-0.594856	-0.659313	-0.787594	-0.801345	-0.342582	0.65797
EDC4	Q6P2E9-2	Enhancer of mRNA-decapping protein 4	4	4	9.7672	-1.74479	-1.56827	-1.67612	-1.33006	-1.70127	-1.38325	0.759088
PRPF8	Q6P2Q9	Pre-mRNA-processing-splicing factor 8	23	23	73.662	1.15922	1.20159	1.18244	1.31311	1.25945	1.12356	0.690902
SCYL2	Q6P3W7	SCY1-like protein 2	6	6	15.373	0.840431	0.663635	0.996269	0.802664	0.66737	0.807862	0.441207
TTC27	Q6P3X3	Tetratricopeptide repeat protein 27	3	3	9.5355	-2.02707	-2.10271	-2.51834	-1.74231	-1.97691	-1.57963	0.62616
PLBD1	Q6P4A8	Phospholipase B-like 1	2	2	6.0183	-3.65787	-2.38187	-2.55493	-2.47879	-2.45683	-2.88562	0.680764
TNFAIP8L2	Q6P589	Tumor necrosis factor alpha-induced protein 8-like protein 2	4	3	5.2412	-1.0814	-0.711601	-0.676557	-0.69229	-0.57453	-0.659275	0.310463
TTC37	Q6PGP7	Tetratricopeptide repeat protein 37	3	3	10.173	-2.97837	-3.30613	-2.50631	-2.77979	-2.69228	-3.03405	0.228633
CNST	Q6PJW8	Consortin	6	6	38.677	0.119798	-0.0981146	0.202048	-0.0381553	0.173013	0.203208	0.494059
LARP1	Q6PKG0-3	La-related protein 1	3	3	6.7166	-1.97305	-2.36433	-2.10582	-1.54824	-2.17864	-2.08813	0.49496
TMED8	Q6PL24	Protein TMED8	2	2	1.768	-1.85205	-1.67004	-1.60726	-1.87358	-1.66909	-1.82151	0.989147
AGTRAP	Q6RW13	Type-1 angiotensin II receptor-associated protein	2	2	13.981	-2.34912	-2.64097	-2.42164	-2.35999	-2.2824	-2.17453	0.263184
TMEM205	Q6UW68	Transmembrane protein 205	2	2	9.862	-4.43979	-4.9096	-3.24219	-3.6488	-4.39381	-3.71754	0.101921
SUSD1	Q6UWL2-3	Sushi domain-containing protein 1	4	4	14.758	-1.20821	-1.76575	-1.37903	-1.11353	-1.46523	-1.53944	0.586957
PLXDC2	Q6UX71-2	Plexin domain-containing protein 2	2	2	4.5019	-2.02512	-2.66488	-2.30338	-2.4979	-2.37746	-2.16114	0.902997
PACS1	Q6VY07	Phosphofurin acidic cluster sorting protein 1	4	4	10.492	-0.675028	-0.618456	-0.735867	-0.473181	-0.399861	-0.41861	0.216885
MPRIP	Q6WCQ1-3	Myosin phosphatase Rho-interacting protein	2	2	4.0155	-2.77109	-4.25018	-4.15242	-3.92952	-4.03768	-3.50825	0.738981
RAB11FIP1	Q6WKZ4-3	Rab11 family-interacting protein 1	2	2	2.8936	-1.15054	-1.10762	-1.12002	-1.06828	-1.12573	-1.42356	0.418818
NAPRT	Q6XQN6	Nicotinate phosphoribosyltransferase	10	10	49.276	-0.0055903	0.2474	0.19689	-0.00852072	-0.0117499	0.0423291	0.741118
GIGYF2	Q6Y7W6-4	PERQ amino acid-rich with GYF domain-containing protein 2	2	2	5.1093	-4.43294	-4.24787	-4.36301	-4.32725	-5.08413	-4.71727	0.0701403
CD109	Q6YHK3-4	CD109 antigen	7	7	25.253	-1.58681	-1.92584	-1.96565	-1.60428	-1.73689	-1.94877	0.924805
HSDL2	Q6YN16-2	Hydroxysteroid dehydrogenase-like protein 2	4	4	12.395	-1.25393	-0.986649	-1.10842	-1.07548	-1.16797	-1.13846	0.863874
CCBL2	Q6YP21	Kynurenine--oxoglutarate transaminase 3	3	3	6.6473	-1.75061	-1.98018	-2.17062	-1.92435	-1.79529	-1.95675	0.494399
ZNF841	Q6ZN19-3	Zinc finger protein 841	2	2	2.0645	-0.988249	-1.1639	-1.14531	-0.886521	-1.19836	-1.0893	0.675748
NBEAL2	Q6ZNJ1-2	Neurobeachin-like protein 2	29	29	115.26	1.98279	2.03185	1.94143	2.04794	1.98019	1.89212	0.525186
WDFY4	Q6ZS81-2	WD repeat- and FYVE domain-containing protein 4	2	2	4.6041	-6.18338	-5.39684	-4.04892	-4.94637	-6.60143	-5.25191	0.248054
TOM1L2	Q6ZVM7-5	TOM1-like protein 2	6	6	25.607	-0.728078	-0.626848	-0.554186	-0.699696	-0.361398	-0.419543	0.0618247
VPS13C	Q709C8-3	Vacuolar protein sorting-associated protein 13C	22	22	60.595	0.856334	0.925181	1.08045	1.08106	1.17128	1.04877	0.0571386
MOB2	Q70IA6-2	MOB kinase activator 2	2	2	2.5878	-1.20716	-0.959596	-1.10592	-1.20093	-1.07053	-1.261	0.812782
UNC13D	Q70J99	Protein unc-13 homolog D	39	39	300.98	3.52477	3.48079	3.55061	3.57137	3.5026	3.48061	0.092243
SND1	Q7KZF4	Staphylococcal nuclease domain-containing protein 1	29	29	216.99	2.90891	2.90623	2.91283	2.91433	2.75523	2.87745	0.240046
DDX46	Q7L014	Probable ATP-dependent RNA helicase DDX46	3	2	1.8822	-1.84422	-0.860949	-2.25544	-1.31804	-1.49146	-2.18729	0.719784
BZW1	Q7L1Q6-2	Basic leucine zipper and W2 domain-containing protein 1	9	9	19.577	0.66296	0.893334	0.750269	0.54623	0.662364	0.653691	0.577684
LRRC8D	Q7L1W4	Volume-regulated anion channel subunit LRRC8D	2	2	1.9163	-2.02707	-2.46488	-2.12913	-2.03528	-1.87295	-1.69825	0.20398
ASRGL1	Q7L266-2	Isoaspartyl peptidase/L-asparaginase	2	2	2.3502	-2.79185	-2.33649	-2.13014	-2.13182	-2.1948	-2.24607	0.193168
EIF3M	Q7L2H7	Eukaryotic translation initiation factor 3 subunit M	4	4	27.653	-2.02694	-2.35865	-2.25697	-1.64115	-2.66572	-2.15559	0.508736
CYFIP1	Q7L576	Cytoplasmic FMR1-interacting protein 1	33	14	134.15	2.81631	2.6616	2.83207	2.66533	2.60477	2.66762	0.514124
DOK3	Q7L591	Docking protein 3	8	8	27.16	0.40744	0.408084	0.387812	0.318821	0.180761	0.30655	0.139626
COPS6	Q7L5N1	COP9 signalosome complex subunit 6	4	4	12.769	-0.136112	-0.377868	-0.0568293	-0.0187408	-0.0238231	-0.247234	0.388377
TAOK1	Q7L7X3	Serine/threonine-protein kinase TAO1	6	4	5.737	0.88103	0.623128	0.694686	0.72368	0.565224	0.902503	0.970057
MOB1A	Q9H8S9	MOB kinase activator 1A	4	4	13.987	0.380037	0.175417	0.356911	0.296281	-0.0245687	0.276559	0.475014
RASGRP2	Q7LDG7	RAS guanyl-releasing protein 2	19	19	98.546	2.63185	2.42356	2.55719	2.48474	2.60923	2.44834	0.997115
ZC3HAV1	Q7Z2W4	Zinc finger CCCH-type antiviral protein 1	3	3	14.138	-2.98287	-2.60846	-2.54612	-2.7732	-2.84646	-2.51784	0.819573
EFTUD1	Q7Z2Z2	Elongation factor Tu GTP-binding domain-containing protein 1	4	4	6.5378	-0.965564	-0.924076	-0.678223	-0.9448	-0.829653	-0.918637	0.578133
NUP54	Q7Z3B4	Nucleoporin p54	3	3	4.3221	-2.12669	-2.51113	-2.26616	-2.50256	-2.30493	-2.54542	0.881272
C14orf159	Q7Z3D6-5	UPF0317 protein C14orf159, mitochondrial	3	3	7.0116	-2.64959	-1.68955	-1.6817	-1.61787	-1.86608	-2.35436	0.515074
MAVS	Q7Z434	Mitochondrial antiviral-signaling protein	6	6	19.325	-0.517711	-0.787413	-0.654202	-0.806038	-0.808627	-0.577712	0.89006
CLASP1	Q7Z460-2	CLIP-associating protein 1	4	4	6.9347	-2.37426	-2.02206	-1.96226	-2.4047	-1.91137	-2.3528	0.972574
DCXR	Q7Z4W1	L-xylulose reductase	9	9	50.903	0.477933	0.320694	0.342632	0.250752	0.377166	0.334347	0.49117
APBB1IP	Q7Z5R6	Amyloid beta A4 precursor protein-binding family B member 1-interacting protein	3	3	10.08	-1.26295	-1.1398	-1.13407	-1.35768	-1.16692	-0.920357	0.444357
HUWE1	Q7Z6Z7-2	E3 ubiquitin-protein ligase HUWE1	12	12	32.183	0.331584	0.473729	0.384054	0.474183	0.356429	0.310348	0.475271
GLRX5	Q86SX6	Glutaredoxin-related protein 5, mitochondrial	2	2	6.154	-0.884398	-0.902554	-0.826091	-0.989953	-1.05677	-0.660637	0.959559
PRUNE	Q86TP1	Protein prune homolog	9	9	49.255	0.809386	0.6127	0.690543	0.756982	0.507458	0.563462	0.200802
PABPN1	Q92843-2	Polyadenylate-binding protein 2	2	2	2.1003	-1.68247	-1.01524	-1.6474	-0.909406	-1.15384	-1.03826	0.826196
MTDH	Q86UE4	Protein LYRIC	9	9	40.86	-0.170625	-0.104761	0.0339913	-0.127308	-0.0451548	-0.291465	0.636184
TSPAN33	Q86UF1	Tetraspanin-33	2	2	5.299	-3.38922	-3.87742	-3.28093	-3.68668	-2.77439	-4.0702	0.935764
KTN1	Q86UP2-2	Kinectin	8	8	40.273	0.0924533	0.197423	0.126904	0.29636	0.144385	0.160321	0.700924
NLRX1	Q86UT6	NLR family member X1	3	3	7.7512	-2.23012	-3.09521	-2.40066	-2.71435	-2.84394	-2.62192	0.904009
FERMT3	Q86UX7-2	Fermitin family homolog 3	43	43	323.31	7.03155	6.9544	7.16929	7.03642	6.91201	6.91566	0.122619
ALYREF	Q86V81	THO complex subunit 4	3	3	25.753	0.0942765	0.119906	-0.0686935	-0.243754	0.280805	0	0.200651
CAND1	Q86VP6	Cullin-associated NEDD8-dissociated protein 1	31	31	171.43	3.01235	3.00724	3.05858	3.10014	3.07143	2.97392	0.360847
HOOK3	Q86VS8	Protein Hook homolog 3	4	4	20.883	-1.30943	-1.4382	-1.50034	-1.34657	-1.82775	-1.38087	0.549426
PKHD1L1	Q86WI1	Fibrocystin-L	13	13	47.943	0.370886	0.0622802	0.602983	-0.0676767	0.272132	0.105152	0.967294
SKAP1	Q86WV1-2	Src kinase-associated phosphoprotein 1	3	3	13.474	-2.36525	-2.33161	-3.056	-2.31091	-2.26696	-2.65284	0.651812
TMEM173	Q86WV6	Stimulator of interferon genes protein	3	3	23.568	-0.567652	-0.297403	-0.145751	-1.45121	-0.603061	-0.714525	0.808288
TMED7	Q86XR7-2	Transmembrane emp24 domain-containing protein 7	5	5	31.682	-0.321237	-0.321601	-0.050439	-0.567941	-0.0253721	-0.360423	0.859839
STX12	Q86Y82	Syntaxin-12	3	3	6.1469	-2.03096	-1.90135	-2.07039	-2.15533	-2.01947	-2.02036	0.209505
TDRP	Q86YL5	Testis development-related protein	2	2	2.9275	-3.69308	-3.42393	-3.90715	-3.08143	-3.73393	-4.02714	0.598644
RASAL3	Q86YV0-2	RAS protein activator like-3	9	9	22.241	-0.892478	-1.28261	-1.25252	-0.879855	-0.916872	-1.06991	0.913744
TREML1	Q86YW5	Trem-like transcript 1 protein	5	5	44.913	2.49913	2.44989	2.60064	2.43062	2.44386	2.60377	0.868967
CRLF3	Q8IUI8-2	Cytokine receptor-like factor 3	11	11	108.54	0.960251	0.918644	0.895929	0.943474	1.02133	0.838042	0.969665
SLC9A9	Q8IVB4	Sodium/hydrogen exchanger 9	2	2	8.3162	-3.68573	-4.50131	-4.16623	-3.28209	-4.89714	-3.71063	0.72302
SLC44A2	Q8IWA5-3	Choline transporter-like protein 2	2	2	3.2895	-1.2721	-1.26698	-0.917151	-0.945477	-0.918549	-1.10152	0.0417888
WDFY1	Q8IWB7	WD repeat and FYVE domain-containing protein 1	4	4	12.098	-1.08708	-1.18238	-1.47941	-1.16175	-1.47901	-1.17053	0.567246
CCAR1	Q8IX12-2	Cell division cycle and apoptosis regulator protein 1	2	2	1.7802	-2.98013	-2.83271	-2.65725	-2.97726	-2.56092	-2.62864	0.238389
DNAJC10	Q8IXB1	DnaJ homolog subfamily C member 10	3	3	3.5437	-2.81406	-2.5068	-2.09325	-2.4981	-2.26033	-2.65305	0.472686
RHOT2	Q8IXI1	Mitochondrial Rho GTPase 2	6	5	20.002	-1.04536	-0.883602	-1.45108	-1.12849	-0.649709	-1.18681	0.419903
RHOT1	Q8IXI2-4	Mitochondrial Rho GTPase 1	3	2	2.9828	-2.97592	-2.973	-3.13345	-2.92347	-3.54397	-2.41043	0.991705
SIRT2	Q8IXJ6-4	NAD-dependent protein deacetylase sirtuin-2	2	2	6.0384	-2.65478	-2.52207	-2.44661	-2.33219	-2.69823	-2.87818	0.0673345
PNPLA6	Q8IY17-5	Neuropathy target esterase	2	2	2.9101	-3.69028	-3.61795	-4.18208	-4.39167	-3.24917	-4.37112	0.465596
CMIP	Q8IY22-3	C-Maf-inducing protein	5	5	46.569	-0.2227	-0.470132	-0.393929	-0.263944	-0.357445	-0.271592	0.965225
EXOC8	Q8IYI6	Exocyst complex component 8	2	2	4.6345	-3.18036	-2.06645	-3.27963	-2.9291	-2.8349	-2.63763	0.629938
ANKRD13A	Q8IZ07	Ankyrin repeat domain-containing protein 13A	4	3	8.3209	-3.39505	-2.68242	-2.82966	-2.59089	-3.20065	-2.41493	0.767863
ALDH16A1	Q8IZ83	Aldehyde dehydrogenase family 16 member A1	9	9	57.211	0.543038	0.587123	0.565513	0.681398	0.682586	0.548965	0.722261
ABI1	Q8IZP0-10	Abl interactor 1	9	7	44.333	1.62226	1.36166	1.6563	1.59504	1.70797	1.5641	0.513576
SELH	Q8IZQ5	Selenoprotein H	2	2	3.3235	-1.86061	-1.1168	-1.25182	-1.07487	-1.52801	-1.43996	0.561217
CCAR2	Q8N163-2	Cell cycle and apoptosis regulator protein 2	11	11	37.235	0.562129	0.833507	0.560041	0.679371	0.588944	0.760887	0.855302
NUP93	Q8N1F7-2	Nuclear pore complex protein Nup93	2	2	2.2354	-1.27092	-1.13863	-1.19771	-0.986337	-0.768775	-0.642995	0.0440233
LRRC47	Q8N1G4	Leucine-rich repeat-containing protein 47	8	8	33.449	-0.109192	0.181565	-0.0244842	0.00638729	0.16597	-0.052133	0.905502
CA13	Q8N1Q1	Carbonic anhydrase 13	2	2	5.7891	-3.16927	-3.10185	-3.33587	-3.64586	-4.07279	-3.1544	0.532407
ARMC10	Q8N2F6-6	Armadillo repeat-containing protein 10	3	3	5.0164	-1.7545	-1.84809	-1.66366	-1.8696	-1.65568	-1.95112	0.964157
GPD1L	Q8N335	Glycerol-3-phosphate dehydrogenase 1-like protein	2	2	4.3314	-2.12586	-2.36125	-2.57531	-2.62657	-2.25309	-2.76812	0.395949
ARHGAP18	Q8N392-2	Rho GTPase-activating protein 18	22	22	81.082	2.85679	2.73885	2.70778	2.90991	2.71831	2.79534	0.867928
EHBP1L1	Q8N3D4	EH domain-binding protein 1-like protein 1	3	3	16.721	-2.6234	-2.98372	-4.24485	-3.10518	-2.4128	-3.5919	0.497878
STAG2	Q8N3U4	Cohesin subunit SA-2	2	2	5.5398	-3.43316	-3.08255	-2.81534	-2.7526	-2.99543	-3.00114	0.103034
PNKD	Q8N490-4	Probable hydrolase PNKD	3	3	8.974	-0.713409	-1.02536	-0.600206	-0.550139	-0.671686	-0.415968	0.243872
HDDC3	Q8N4P3	Guanosine-3,5-bis(diphosphate) 3-pyrophosphohydrolase MESH1	3	3	8.2383	-2.63256	-2.73554	-2.41526	-2.34082	-2.35726	-2.88908	0.450314
OXR1	Q8N573-2	Oxidation resistance protein 1	2	2	6.3692	-3.38501	-4.18771	-3.78811	-4.43644	-3.06868	-3.53282	0.342641
FAM63A	Q8N5J2-4	Protein FAM63A	4	3	2.8969	-0.633652	-0.756149	-0.966438	-0.725158	-0.61224	-0.924601	0.70144
CISD2	Q8N5K1	CDGSH iron-sulfur domain-containing protein 2	3	3	7.4121	0.348493	-0.00491022	0.377955	0.29216	0.602786	0.323408	0.410342
JAGN1	Q8N5M9	Protein jagunal homolog 1	2	2	2.5359	-4.01717	-3.82861	-4.17611	-3.95008	-3.26461	-4.0446	0.546573
FAM101B	Q8N5W9	Filamin-interacting protein FAM101B	2	2	4.0712	-2.78691	-2.24421	-2.86703	-2.78111	-2.58733	-2.5379	0.44095
COMMD1	Q8N668	COMM domain-containing protein 1	2	2	4.9978	-1.93915	-1.83175	-1.73256	-1.94826	-2.39	-1.93383	0.378575
CPSF7	Q8N684-2	Cleavage and polyadenylation specificity factor subunit 7	5	5	17.922	-3.39363	-2.63796	-2.67617	-2.33798	-2.64054	-2.99514	0.472437
EMC1	Q8N766-4	ER membrane protein complex subunit 1	2	2	5.823	-4.01996	-3.40802	-4.34778	-2.52967	-4.13648	-3.50654	0.895341
ANKRD44	Q8N8A2	Serine/threonine-protein phosphatase 6 regulatory ankyrin repeat subunit B	6	6	11.594	-0.720127	-0.584636	-0.910876	-0.263637	-0.804932	-0.923982	0.622049
LRRC57	Q8N9N7	Leucine-rich repeat-containing protein 57	3	3	4.4229	-2.12696	-2.26488	-2.4748	-1.89582	-2.50477	-2.32902	0.633919
TC2N	Q8N9U0-2	Tandem C2 domains nuclear protein	7	7	22.419	0.0722482	-0.456753	-0.113367	-0.00511909	-0.174589	0.0971493	0.808651
PDDC1	Q8NB37-3	Parkinson disease 7 domain-containing protein 1	2	2	2.3222	-2.2452	-2.88963	-2.99181	-2.94574	-2.82941	-2.7513	0.426887
NHLRC2	Q8NBF2	NHL repeat-containing protein 2	8	8	35.72	0.576625	0.416838	0.603022	0.266644	0.223285	0.53587	0.847931
COLGALT1	Q8NBJ5	Procollagen galactosyltransferase 1	6	6	6.5383	-0.845757	-0.908825	-0.840691	-1.40487	-1.40974	-1.25268	0.308473
SUMF2	Q8NBJ7	Sulfatase-modifying factor 2	2	2	5.9609	-1.85436	-1.50917	-1.48964	-1.63716	-1.56386	-1.37953	0.540366
PCYOX1L	Q8NBM8	Prenylcysteine oxidase-like	6	6	30.84	0.672357	0.45846	0.760934	0.466551	0.630628	0.616194	0.91858
HSD17B11	Q8NBQ5	Estradiol 17-beta-dehydrogenase 11	6	6	18.001	0.427306	0.446246	0.494251	0.523993	0.510034	0.44512	0.199528
TXNDC5	Q8NBS9-2	Thioredoxin domain-containing protein 5	9	9	36.69	1.37747	1.34119	1.62321	1.31429	1.38382	1.31195	0.637904
SCCPDH	Q8NBX0	Saccharopine dehydrogenase-like oxidoreductase	7	7	18.576	0	0.0265392	0.0432766	0.0989563	0.100711	0.0197544	0.439523
SERBP1	Q8NC51-4	Plasminogen activator inhibitor 1 RNA-binding protein	6	6	37.269	1.37697	1.42715	1.21795	1.28085	1.58888	1.23801	0.534648
APOA1BP	Q8NCW5-2	NAD(P)H-hydrate epimerase	5	5	18.92	-0.720182	-0.953146	-0.528416	-0.715518	-0.518586	-0.766586	0.434028
GIMAP8	Q8ND71	GTPase IMAP family member 8	2	2	8.0831	-2.65555	-2.41342	-2.45915	-2.23518	-2.37634	-2.43105	0.467252
CCNY	Q8ND76-3	Cyclin-Y	2	2	2.5713	-1.85285	-1.49968	-1.69629	-1.97069	-1.74557	-1.47632	0.614096
BANK1	Q8NDB2-4	B-cell scaffold protein with ankyrin repeats	2	2	3.059	-0.672974	-0.919396	-0.73915	-1.00451	-1.37868	-1.01846	0.268566
ABCF1	Q8NE71-2	ATP-binding cassette sub-family F member 1	6	6	11.731	-0.372913	-0.744341	-0.724105	-0.438292	-0.490915	-0.767379	0.949647
MCU	Q8NE86-3	Calcium uniporter protein, mitochondrial	5	5	33.252	0.923024	0.790142	0.964442	0.887168	0.892407	0.782419	0.553082
APPL2	Q8NEU8-3	DCC-interacting protein 13-beta	6	6	23.311	-1.03802	-0.993481	-1.31994	-1.06835	-1.26068	-1.16953	0.285833
LPCAT1	Q8NF37	Lysophosphatidylcholine acyltransferase 1	4	4	6.7855	-1.75634	-1.56029	-1.69535	-1.38526	-2.13811	-2.09022	0.0622362
DOCK8	Q8NF50-4	Dedicator of cytokinesis protein 8	17	17	43.195	0.972946	0.858456	0.709499	0.972705	0.786959	1.00848	0.876042
SYNE1	Q8NF91-4	Nesprin-1	3	3	5.4828	-5.01035	-4.84158	-4.52356	-4.33989	-4.00011	-4.01953	0.00679505
TSTD1	Q8NFU3-3	Thiosulfate sulfurtransferase/rhodanese-like domain-containing protein 1	2	2	2.0363	-1.45828	-1.11375	-1.29413	-1.18426	-1.2665	-1.41956	0.821252
ABHD11	Q8NFV4	Alpha/beta hydrolase domain-containing protein 11	3	3	8.7662	-1.5292	-1.20992	-0.898893	-1.60798	-1.38685	-1.64692	0.753735
CMAS	Q8NFW8	N-acylneuraminate cytidylyltransferase	3	3	6.2712	-1.0391	-0.966075	-1.16583	-0.930769	-1.23146	-0.909714	0.91815
TRIM58	Q8NG06	E3 ubiquitin-protein ligase TRIM58	3	3	4.7848	-2.038	-1.55141	-1.54331	-2.08852	-1.59356	-1.76304	0.893406
TSPAN14	Q8NG11	Tetraspanin-14	4	4	10.201	-0.000302634	-0.428929	-0.00898751	-0.116672	-0.22093	-0.259876	0.620784
MOSPD2	Q8NHP6	Motile sperm domain-containing protein 2	2	2	2.5719	-4.43598	-4.07591	-4.11879	-4.96655	-4.75026	-4.31974	0.754526
GIMAP7	Q8NHV1	GTPase IMAP family member 7	4	4	16.947	-0.980864	-1.0302	-1.38371	-1.01094	-1.47534	-1.08365	0.525135
THOC2	Q8NI27	THO complex subunit 2	2	2	3.046	-2.36619	-2.4373	-2.69076	-2.98529	-2.24025	-2.89346	0.432457
WDR36	Q8NI36	WD repeat-containing protein 36	2	2	2.2702	-2.48845	-2.74818	-3.39829	-3.11939	-2.9588	-3.00603	0.0589946
SMARCC2	Q8TAQ2-2	SWI/SNF complex subunit SMARCC2	4	4	14.07	-0.804348	-0.785581	-0.638979	-0.789527	-0.78081	-0.76405	0.496162
NPLOC4	Q8TAT6	Nuclear protein localization protein 4 homolog	7	7	17.341	-0.22118	-0.175072	-0.202307	-0.443411	-0.297856	-0.266967	0.528773
RIN3	Q8TB24-4	Ras and Rab interactor 3	2	2	6.1339	-2.78302	-2.50262	-2.43571	-2.21588	-2.6033	-2.32196	0.358553
UBA3	Q8TBC4-2	NEDD8-activating enzyme E1 catalytic subunit	8	8	52.503	-0.196954	-0.260449	-0.107842	-0.45436	0.155765	-0.0908822	0.302279
FAM213B	Q8TBF2	Prostamide/prostaglandin F synthase	3	3	8.6707	-0.60039	-0.71024	-0.300421	-0.863179	-0.708524	-0.795668	0.786625
PIP4K2C	Q8TBX8-2	Phosphatidylinositol 5-phosphate 4-kinase type-2 gamma	2	2	1.8838	-1.26615	-1.4591	-1.61986	-1.69602	-1.5037	-1.20408	0.212915
TBC1D15	Q8TC07-2	TBC1 domain family member 15	6	6	9.9474	-1.14469	-0.958609	-1.0087	-1.60185	-1.19507	-1.13784	0.651153
RDH11	Q8TC12	Retinol dehydrogenase 11	9	9	68.967	1.8754	1.91707	1.91938	1.85209	1.76033	1.95738	0.908638
NT5C	Q8TCD5-2	5(3)-deoxyribonucleotidase, cytosolic type	2	2	4.3175	-0.749857	-0.566803	-0.890816	-1.08	-0.69053	-0.831065	0.151783
STT3B	Q8TCJ2	Dolichyl-diphosphooligosaccharide--protein glycosyltransferase subunit STT3B	5	5	12.307	-0.379737	-0.496451	-0.637042	-0.489467	-0.36075	-0.326419	0.14308
BICD2	Q8TD16	Protein bicaudal D homolog 2	2	2	2.5429	-5.00723	-5.44146	-4.47186	-4.943	-4.32611	-4.01191	0.0802551
NEK9	Q8TD19	Serine/threonine-protein kinase Nek9	8	8	56.205	0.336729	0.0718049	-0.0195835	-0.189955	0.386174	0.156144	0.181898
PLEKHO2	Q8TD55	Pleckstrin homology domain-containing family O member 2	6	6	33.066	0.0761894	0.0559179	0.250112	0.34554	-0.178814	0.277305	0.447345
DTX3L	Q8TDB6	E3 ubiquitin-protein ligase DTX3L	3	3	6.4562	-3.38473	-3.86431	-4.19586	-3.60012	-3.74536	-3.15938	0.581607
MICAL1	Q8TDZ2-4	Protein-methionine sulfoxide oxidase MICAL1	11	11	37.047	-0.0542132	-0.179489	0.120991	0.116522	0.115243	-0.087076	0.19557
DTD1	Q8TEA8	D-tyrosyl-tRNA(Tyr) deacylase 1	2	2	36.244	-1.67189	-2.14102	-1.96928	-2.04239	-2.01496	-1.95121	0.873318
NUP210	Q8TEM1	Nuclear pore membrane glycoprotein 210	9	9	20.197	0.550367	0.547111	0.524334	0.559483	0.772965	0.610871	0.184489
DYNLRB2	Q8TF09	Dynein light chain roadblock-type 2	3	3	6.6265	-1.52131	-1.51549	-1.56588	-1.5599	-1.08459	-1.8411	0.949548
UBASH3B	Q8TF42	Ubiquitin-associated and SH3 domain-containing protein B	21	21	88.109	2.82568	2.62884	2.86706	2.77031	2.86492	2.60297	0.782106
SMAP2	Q8WU79-3	Stromal membrane-associated protein 2	2	2	2.627	-1.6009	-1.8585	-1.53656	-1.69882	-2.2354	-1.80882	0.292397
PDCD6IP	Q8WUM4	Programmed cell death 6-interacting protein	30	30	128.99	3.4581	3.45478	3.53164	3.4683	3.40242	3.46182	0.295941
BRK1	Q8WUW1	Protein BRICK1	4	4	9.1701	0.0767729	0.689664	0.68436	0.791889	0.747797	0.570616	0.466013
NUDCD2	Q8WVJ2	NudC domain-containing protein 2	2	2	6.0829	-2.24617	-2.53522	-3.19774	-2.74594	-2.34349	-2.88957	0.312407
SCFD1	Q8WVM8	Sec1 family domain-containing protein 1	8	8	44.663	-0.256173	-0.237843	-0.064637	-0.20115	-0.281056	-0.325223	0.13096
UBLCP1	Q8WVY7	Ubiquitin-like domain-containing CTD phosphatase 1	3	2	7.8938	-3.39173	-2.9475	-3.98543	-2.89426	-3.13431	-3.53061	0.871707
PCNP	Q8WW12-2	PEST proteolytic signal-containing nuclear protein	2	2	5.4911	-2.1374	-1.38686	-2.02172	-2.05525	-1.42759	-1.63023	0.394296
SLC44A1	Q8WWI5-3	Choline transporter-like protein 1	5	5	23.98	-1.25626	-1.5334	-1.83173	-1.53408	-1.46326	-1.16528	0.310234
GIMAP1	Q8WWP7	GTPase IMAP family member 1	7	7	15.861	0.0242304	-0.294877	-0.191998	-0.111244	-0.262862	-0.099048	0.954345
STON2	Q8WXE9	Stonin-2	3	3	5.7894	-1.21506	-1.18379	-0.904628	-1.28351	-1.03774	-0.951687	0.51729
PSPC1	Q8WXF1-2	Paraspeckle component 1	3	3	12.848	-1.19906	-1.39261	-2.04405	-1.67164	-1.99164	-1.37808	0.306574
ATL1	Q8WXF7-2	Atlastin-1	7	7	24.997	0.235178	-0.19491	0.0353737	0.172988	-0.0302286	0.0802209	0.887996
MADD	Q8WXG6-6	MAP kinase-activating death domain protein	2	2	2.8137	-2.2443	-2.76384	-3.40951	-2.91577	-3.15839	-2.86699	0.239585
DNAJC9	Q8WXX5	DnaJ homolog subfamily C member 9	3	3	13.134	-1.45181	-1.74682	-1.57432	-1.04936	-1.63199	-1.89497	0.362124
CTNNBL1	Q8WYA6-4	Beta-catenin-like protein 1	4	4	4.619	-1.20123	-1.30227	-1.66965	-1.41465	-1.14728	-1.17785	0.0858708
2001-09-01	Q8WYJ6	Septin-1	12	10	46.756	0.570149	0.537584	0.393913	0.430308	0.652623	0.444899	0.320336
LZIC	Q8WZA0	Protein LZIC	5	5	35.606	0.692679	1.05134	0.937975	0.85365	0.823996	0.781343	0.825715
DDX1	Q92499	ATP-dependent RNA helicase DDX1	10	10	45.948	0.496907	0.46978	0.630319	0.564209	0.582089	0.438112	0.328883
HSD17B8	Q92506	Estradiol 17-beta-dehydrogenase 8	2	2	6.6186	-3.39847	-2.58561	-3.40253	-3.34513	-3.13571	-3.0017	0.556257
H1FX	Q92522	Histone H1x	6	6	29.322	0.48437	0.419889	0.331909	0.986867	0.634794	0.662019	0.714881
PSMF1	Q92530	Proteasome inhibitor PI31 subunit	3	3	30.036	-4.49316	-5.70923	-4.98264	-4.45579	-4.31342	-4.73808	0.634572
GBF1	Q92538-3	Golgi-specific brefeldin A-resistance guanine nucleotide exchange factor 1	4	4	7.045	-1.74641	-1.32048	-1.75491	-0.933944	-1.91866	-2.01278	0.370392
NCSTN	Q92542-2	Nicastrin	3	3	7.379	-1.92538	-2.21088	-1.51031	-1.62457	-2.14913	-1.57663	0.306443
TM9SF4	Q92544	Transmembrane 9 superfamily member 4	3	3	10.849	-1.94589	-1.27405	-1.52375	-1.4762	-1.77741	-1.25151	0.944047
MRPS27	Q92552	28S ribosomal protein S27, mitochondrial	2	2	3.5833	-3.39602	-2.80777	-3.40747	-2.72723	-2.70444	-2.73757	0.579723
ELMO1	Q92556	Engulfment and cell motility protein 1	8	5	35.464	0.458352	0.627695	0.61762	0.846777	0.624076	0.682384	0.396185
HSPH1	Q92598-2	Heat shock protein 105 kDa	13	10	61.41	0.0931832	0.147537	0.0733915	0.139706	0.226037	0.19976	0.111125
DOCK2	Q92608	Dedicator of cytokinesis protein 2	16	15	45.63	1.04126	0.925796	0.81516	0.938082	0.995738	0.647383	0.62897
MYO18A	Q92614-2	Unconventional myosin-XVIIIa	17	17	84.165	1.36049	1.35682	1.12291	1.30666	1.44053	1.37437	0.182895
GCN1L1	Q92616	Translational activator GCN1	10	10	29.339	-1.52427	-1.32146	-1.29548	-1.47433	-1.16866	-1.31922	0.434814
HMHA1	Q92619	Minor histocompatibility protein HA-1	24	24	91.41	3.10682	3.22302	3.1425	3.22608	3.03162	3.22774	0.862062
ANP32B	Q92688-2	Acidic leucine-rich nuclear phosphoprotein 32 family member B	6	5	38.479	2.234	2.49422	2.24247	2.18887	2.18675	2.27667	0.46135
ARPC1A	Q92747	Actin-related protein 2/3 complex subunit 1A	6	5	9.12	-0.312891	-0.53496	-0.384798	-0.362996	-0.422678	-0.651569	0.519453
SYMPK	Q92797	Symplekin	2	2	2.1049	-2.63157	-2.73336	-2.55624	-2.34065	-2.86696	-2.51744	0.397037
TAF15	Q92804-2	TATA-binding protein-associated factor 2N	4	2	17.618	0.357685	0.646074	0.369843	0.463379	0.53604	0.587609	0.572465
GGH	Q92820	Gamma-glutamyl hydrolase	6	6	38.028	-0.256413	-0.136119	-0.132158	-0.112693	-0.19057	-0.100617	0.54579
INPP5D	Q92835	Phosphatidylinositol 3,4,5-trisphosphate 5-phosphatase 1	10	8	41.234	0.447452	0.563282	0.427198	0.753805	0.489623	0.465437	0.733371
DDX17	Q92841-1	Probable ATP-dependent RNA helicase DDX17	18	12	79.096	2.39954	2.42834	2.19148	2.13736	2.37048	2.19138	0.105466
CASP10	Q92851-6	Caspase-10	2	2	2.2183	-8.01945	-8.31929	-3.88035	-7.69515	-8.26223	-4.03018	0.600308
SEMA4D	Q92854	Semaphorin-4D	3	3	6.4516	-1.42804	-1.38976	-1.26472	-1.19961	-1.38973	-1.39003	0.0186882
OSTF1	Q92882	Osteoclast-stimulating factor 1	7	7	48.07	1.38981	1.63746	1.63874	1.46106	1.52125	1.66481	0.85354
ARHGEF1	Q92888	Rho guanine nucleotide exchange factor 1	16	16	65.536	1.18638	1.29327	1.16929	1.15407	1.35527	1.14709	0.640829
UFD1L	Q92890-3	Ubiquitin fusion degradation protein 1 homolog	3	3	8.8077	-1.37889	-1.37916	-1.80421	-1.27675	-1.06317	-1.39894	0.54977
GLG1	Q92896	Golgi apparatus protein 1	6	6	19.829	-1.10143	-0.803967	-0.859743	-0.866032	-0.571086	-0.825518	0.39141
UPF1	Q92900-2	Regulator of nonsense transcripts 1	9	9	19.46	0.0124873	-0.154886	-0.0893646	-0.0796771	-0.117423	-0.083772	0.917232
SMARCD2	Q92925-3	SWI/SNF-related matrix-associated actin-dependent regulator of chromatin subfamily D member 2	2	2	2.6715	-4.43391	-4.89212	-3.75303	-4.38111	-4.81275	-3.71162	0.599524
RAB8B	Q92930	Ras-related protein Rab-8B	8	3	10.116	-0.716005	-0.514786	-0.734325	-0.830566	-0.570381	-0.756746	0.451125
KHSRP	Q92945	Far upstream element-binding protein 2	9	6	24.886	0.600426	0.398058	0.521741	0.389679	0.308041	0.317507	0.286367
GCDH	Q92947	Glutaryl-CoA dehydrogenase, mitochondrial	3	3	15.926	-1.52818	-1.68176	-1.91672	-1.85608	-2.04604	-1.69468	0.281878
TNPO1	Q92973-2	Transportin-1	11	11	47.628	0.830369	0.762332	0.819222	0.959594	0.770887	0.746489	0.260291
ARHGEF2	Q92974-3	Rho guanine nucleotide exchange factor 2	4	4	16.129	-1.58313	-2.6902	-2.21402	-2.12636	-2.1948	-1.94723	0.976865
USP9X	Q93008-1	Probable ubiquitin carboxyl-terminal hydrolase FAF-X	11	11	24.274	0.334904	0.0468969	0.389047	0.0956591	0.292473	0.104591	0.95637
USP7	Q93009-3	Ubiquitin carboxyl-terminal hydrolase 7	11	11	25.451	0.60551	0.427273	0.409978	0.229863	0.528364	0.212823	0.539889
ATP6V0A1	Q93050-1	V-type proton ATPase 116 kDa subunit a isoform 1	5	5	9.1232	-0.491879	-0.525452	-0.408177	-0.498063	-0.415419	-0.594389	0.773334
ATP2A3	Q93084-4	Sarcoplasmic/endoplasmic reticulum calcium ATPase 3	32	24	304.1	4.29418	4.21782	4.37832	4.30106	4.17554	4.31992	0.478637
PHKB	Q93100-4	Phosphorylase b kinase regulatory subunit beta	2	2	4.6493	-2.48794	-3.00156	-3.17659	-2.75217	-3.14745	-2.74452	0.764662
SMARCE1	Q969G3-6	SWI/SNF-related matrix-associated actin-dependent regulator of chromatin subfamily E member 1	3	3	5.5176	-3.39202	-3.10999	-3.62831	-2.69607	-4.40473	-3.15036	0.636873
MYDGF	Q969H8	Myeloid-derived growth factor	3	3	33.199	0.267377	0.430268	0.314572	0.217439	0.462786	0.489137	0.156704
UBE2F	Q969M7-6	NEDD8-conjugating enzyme UBE2F	3	3	6.4066	-2.81391	-2.52074	-2.0966	-2.36785	-2.16643	-2.43688	0.204731
WBP2	Q969T9	WW domain-binding protein 2	4	4	12.291	-0.0403377	-0.00669671	0.0946034	0.130068	0.0194707	0.118354	0.117635
TMBIM1	Q969X1	Protein lifeguard 3	2	2	17.411	-1.60334	-1.47018	-1.57553	-1.40912	-1.63412	-1.37808	0.946551
ERGIC1	Q969X5	Endoplasmic reticulum-Golgi intermediate compartment protein 1	4	4	7.5123	-0.25267	-0.441989	-0.361646	-0.400004	-0.0763582	-0.35574	0.530509
PPP1R14A	Q96A00-2	Protein phosphatase 1 regulatory subunit 14A	2	2	7.2736	-0.380084	-0.550947	-0.51918	-0.112867	-0.414673	-0.441657	0.716991
FAM162A	Q96A26	Protein FAM162A	2	2	4.4439	-1.45952	-1.32423	-0.943253	-1.09756	-1.38398	-1.28323	0.0527521
EXOC4	Q96A65	Exocyst complex component 4	5	5	10.108	-0.844281	-1.19982	-0.797629	-0.952331	-0.989895	-1.30575	0.495728
FUBP1	Q96AE4	Far upstream element-binding protein 1	13	9	44.03	1.54625	1.92073	1.62125	1.66754	1.76683	1.64633	0.859185
LRRC59	Q96AG4	Leucine-rich repeat-containing protein 59	9	9	71.989	0.869988	0.850058	0.999706	0.982706	0.743869	0.928953	0.239598
ESAM	Q96AP7	Endothelial cell-selective adhesion molecule	6	6	39.513	1.75228	1.49964	1.69249	1.63338	1.55597	1.62081	0.805236
RPE	Q96AT9-4	Ribulose-phosphate 3-epimerase	2	2	6.598	-2.35105	-2.54084	-2.2182	-2.12846	-2.08824	-2.4393	0.375337
VPS33A	Q96AX1	Vacuolar protein sorting-associated protein 33A	5	5	19.064	-1.14931	-1.18794	-1.07008	-1.25665	-1.25606	-1.09333	0.993891
RAB37	Q96AX2	Ras-related protein Rab-37	7	7	38.455	-0.215194	-0.330959	-0.400291	-0.263867	-0.343085	-0.176393	0.762372
ISG20	Q96AZ6	Interferon-stimulated gene 20 kDa protein	2	2	3.3519	-2.13071	-1.89465	-2.28911	-1.74499	-1.74136	-1.75923	0.528291
TOMM6	Q96B49	Mitochondrial import receptor subunit TOM6 homolog	2	2	6.335	-3.68828	-4.4297	-3.73042	-4.40374	-3.95654	-3.7258	0.838732
SH3KBP1	Q96B97	SH3 domain-containing kinase-binding protein 1	11	11	77.961	0.584826	0.731311	0.433968	0.683686	0.728242	0.523895	0.79685
OTULIN	Q96BN8	Ubiquitin thioesterase otulin	4	4	7.0055	-1.13635	-2.04756	-1.34123	-1.71819	-1.47825	-2.09944	0.857675
TESC	Q96BS2-2	Calcineurin B homologous protein 3	2	2	4.0726	-1.10038	-1.23469	-0.606141	-1.12228	-1.16785	-1.09527	0.428882
PTER	Q96BW5-2	Phosphotriesterase-related protein	2	2	5.4066	-3.18313	-2.50419	-2.29809	-2.84191	-2.05797	-2.77554	0.679169
DOCK10	Q96BY6	Dedicator of cytokinesis protein 10	10	10	24.773	-0.264811	-0.475165	-0.359603	-0.391805	-0.223682	-0.179022	0.230484
EFHD2	Q96C19	EF-hand domain-containing protein D2	12	12	98.493	2.51101	2.82161	2.42531	2.53577	2.50928	2.46525	0.413079
GALM	Q96C23	Aldose 1-epimerase	3	3	6.8294	-1.14844	-1.31049	-1.22259	-1.51474	-1.05269	-1.49433	0.830244
SYTL4	Q96C24	Synaptotagmin-like protein 4	21	21	90.369	2.95143	2.9457	2.82133	3.0649	2.77413	2.90104	0.594135
DCPS	Q96C86	m7GpppX diphosphatase	5	5	30.902	-0.456108	-0.482441	-0.627443	-0.476469	-0.533709	-0.716361	0.395927
ISOC1	Q96CN7	Isochorismatase domain-containing protein 1	8	8	89.019	0.892112	0.957911	1.00255	1.0362	0.854147	0.922995	0.102252
FAF2	Q96CS3	FAS-associated factor 2	2	2	2.1004	-2.13824	-1.8437	-1.40482	-1.70894	-2.23859	-1.74041	0.312476
OPTN	Q96CV9-3	Optineurin	5	5	21.334	-1.09062	-1.60245	-1.79301	-1.33312	-1.69843	-1.64655	0.565501
AP2M1	Q96CW1-2	AP-2 complex subunit mu	8	8	17.416	1.19592	1.11718	1.27135	1.36483	1.14984	1.12356	0.0669112
KCTD12	Q96CX2	BTB/POZ domain-containing protein KCTD12	5	5	15.486	-0.0510797	-0.0332322	0.0661219	0.0767352	0.271214	-0.233117	0.86504
RMDN1	Q96DB5	Regulator of microtubule dynamics protein 1	2	2	2.9705	-1.93695	-2.05424	-1.81	-1.77241	-1.67266	-1.82143	0.0959602
MSI2	Q96DH6	RNA-binding protein Musashi homolog 2	2	2	8.8608	-2.81226	-2.74904	-2.08424	-2.8602	-2.16509	-2.43701	0.453178
CMTM5	Q96DZ9-4	CKLF-like MARVEL transmembrane domain-containing protein 5	2	2	24.799	1.19109	0.986503	1.20638	1.38334	0.871279	1.35224	0.648263
DAZAP1	Q96EP5-2	DAZ-associated protein 1	5	5	33.964	0.502071	0.403106	0.658681	0.26616	0.529168	0.489269	0.937088
SGTB	Q96EQ0	Small glutamine-rich tetratricopeptide repeat-containing protein beta	2	2	6.4128	-4.44459	-4.13321	-3.2479	-4.46173	-4.06568	-2.85307	0.571004
CYFIP2	Q96F07-2	Cytoplasmic FMR1-interacting protein 2	23	4	6.7258	-1.21167	-0.733781	-0.79617	-0.777911	-0.816825	-0.886417	0.671271
DYNLL2	Q96FJ2	Dynein light chain 2, cytoplasmic	4	2	7.3444	1.70428	1.61704	1.66132	1.65949	1.75339	1.80881	0.100459
OTUB1	Q96FW1	Ubiquitin thioesterase OTUB1	5	5	50.711	0.703781	0.640113	0.739125	0.307032	0.577873	0.536461	0.713112
PGM2	Q96G03	Phosphoglucomutase-2	18	18	81.508	2.54462	2.57029	2.6114	2.40714	2.48945	2.63264	0.859358
CERS2	Q96G23	Ceramide synthase 2	2	2	7.4038	-1.33555	-0.722001	-1.11569	-1.32556	-1.09247	-1.38496	0.747638
DCUN1D1	Q96GG9	DCN1-like protein 1	4	4	5.8796	-0.677349	-0.68151	-0.363617	-0.642382	-0.56051	-0.517805	0.389984
PDLIM5	Q96HC4	PDZ and LIM domain protein 5	10	10	56.279	1.20172	0.952366	1.2363	1.04981	1.08527	1.11495	0.876608
ERO1L	Q96HE7	ERO1-like protein alpha	3	3	25.248	-1.38361	-1.09465	-1.36986	-1.12521	-1.27188	-1.02054	0.840877
LUC7L2	Q96HJ9-2	Putative RNA-binding protein Luc7-like 2	8	8	41.738	1.12026	1.40742	1.05111	1.38734	1.28119	1.30953	0.916782
PGAM5	Q96HS1-2	Serine/threonine-protein phosphatase PGAM5, mitochondrial	5	5	10.376	0.344796	0.536266	0.743373	0.318691	0.323312	0.502827	0.84109
DDRGK1	Q96HY6	DDRGK domain-containing protein 1	5	5	52.681	-3.43054	-2.66433	-2.95239	-2.70694	-3.94119	-2.47987	0.860943
RBM17	Q96I25	Splicing factor 45	2	2	5.1491	-2.36762	-2.64284	-2.24576	-1.5078	-2.52297	-2.52499	0.21929
SUCLG2	Q96I99	Succinyl-CoA ligase [GDP-forming] subunit beta, mitochondrial	8	8	34.759	0.60019	0.690677	0.605964	0.558469	0.691826	0.654367	0.258318
GMPPA	Q96IJ6	Mannose-1-phosphate guanyltransferase alpha	5	5	8.1524	-0.938689	-1.3662	-1.22259	-1.43294	-1.20064	-1.13225	0.653603
ABHD14B	Q96IU4	Alpha/beta hydrolase domain-containing protein 14B	6	6	78.416	1.30567	0.923826	1.24739	1.07035	1.31973	1.16356	0.795525
NGLY1	Q96IV0-3	Peptide-N(4)-(N-acetyl-beta-glucosaminyl)asparagine amidase	2	2	5.9135	-3.70164	-2.81988	-2.99192	-2.90927	-3.3025	-3.14579	0.687211
USMG5	Q96IX5	Up-regulated during skeletal muscle growth protein 5	2	2	14.187	-2.37006	-2.26743	-2.24618	-1.92326	-2.30133	-2.174	0.393481
CDK5RAP3	Q96JB5-2	CDK5 regulatory subunit-associated protein 3	3	3	3.8214	-0.41128	-0.76951	-0.576149	-0.632188	-0.598282	-0.4612	0.886681
VPS39	Q96JC1	Vam6/Vps39-like protein	3	3	3.6439	-1.24273	-1.37742	-1.4346	-1.85527	-1.99219	-1.08083	0.735128
TMX3	Q96JJ7	Protein disulfide-isomerase TMX3	2	2	2.5543	-2.03149	-1.8385	-2.07198	-2.26171	-2.31498	-1.62698	0.734979
USP47	Q96K76-4	Ubiquitin carboxyl-terminal hydrolase 47	10	10	23.738	0.365937	-0.00303197	0.197041	-0.0209103	0.0668323	-0.0989485	0.623678
SCYL1	Q96KG9-5	N-terminal kinase-like protein	3	3	3.5781	-1.93743	-2.19634	-1.63248	-2.19798	-1.77928	-1.88161	0.683371
CNDP2	Q96KP4	Cytosolic non-specific dipeptidase	16	16	105.33	2.52517	2.44358	2.46829	2.33674	2.44283	2.55143	0.498873
SNX27	Q96L92-3	Sorting nexin-27	2	2	4.5946	-1.67579	-1.6137	-1.84449	-1.77175	-1.61027	-1.58742	0.0273677
PRRC1	Q96M27	Protein PRRC1	5	5	18.873	0.262168	0.025032	0.211086	0.223331	0.268863	0.118973	0.817684
ARAP1	Q96P48-3	Arf-GAP with Rho-GAP domain, ANK repeat and PH domain-containing protein 1	15	15	68.902	0.794416	0.787304	0.712215	0.886376	0.767434	0.628682	0.539698
IPO9	Q96P70	Importin-9	5	4	26.931	-2.72587	-2.26843	-1.99682	-2.76508	-2.36225	-2.31341	0.906354
RBM14	Q96PK6	RNA-binding protein 14	6	6	8.5828	0.0895931	0.299751	-0.0585737	0.223109	0.0513766	0.119913	0.711154
VPS35	Q96QK1	Vacuolar protein sorting-associated protein 35	20	20	122.86	1.39228	1.23399	1.27434	1.20423	1.33761	1.21127	0.726257
PURB	Q96QR8	Transcriptional activator protein Pur-beta	3	3	4.2926	-0.841865	-1.47607	-0.944813	-0.904548	-0.886405	-0.852925	0.563225
VPS13A	Q96RL7-4	Vacuolar protein sorting-associated protein 13A	6	6	23.619	-0.79827	-1.26083	-1.12273	-1.17087	-1.30076	-1.11152	0.710179
ERBB2IP	Q96RT1-7	Protein LAP2	7	7	55.335	0.216994	0.0955104	-0.0794958	0.136501	-0.0949731	-0.168115	0.153269
FNBP1	Q96RU3-4	Formin-binding protein 1	7	7	26.441	-0.641672	-0.523991	-0.823731	-0.496485	-0.701219	-0.536124	0.890066
PPP1R9B	Q96SB3	Neurabin-2	4	4	21.11	-2.49592	-2.50432	-2.26351	-2.15006	-2.40221	-2.25243	0.0694961
RBM15	Q96T37-4	Putative RNA-binding protein 15	2	2	4.2788	-4.44206	-4.08606	-3.47671	-4.45353	-3.43039	-3.77376	0.438185
RUFY1	Q96T51	RUN and FYVE domain-containing protein 1	12	12	31.684	0.819704	0.733419	0.813765	0.692316	0.728112	0.904479	0.807265
MMS19	Q96T76-5	MMS19 nucleotide excision repair protein homolog	2	2	3.7822	-3.65074	-4.83384	-3.02512	-3.6484	-3.27352	-4.0032	0.438352
MYCBP	Q99417	C-Myc-binding protein	5	5	24.564	0.882757	1.02733	0.886815	0.919847	0.941451	0.943679	0.702991
TBCB	Q99426-2	Tubulin-folding cofactor B	7	7	46.062	0.294175	0.856651	0.822163	0.766833	0.61208	0.976094	0.688372
PSMB7	Q99436	Proteasome subunit beta type-7	4	4	9.756	-0.0818948	0.0097554	0.10767	0.0778082	-0.0420471	-0.0364647	0.0703821
CNN2	Q99439	Calponin-2	11	11	78.306	3.58492	3.58537	3.53755	3.42429	3.28614	3.61544	0.653523
SEC62	Q99442	Translocation protein SEC62	2	2	4.3727	-0.41917	-0.581556	-0.282372	-0.184826	-0.17424	-0.261019	0.0744928
PSMD1	Q99460-2	26S proteasome non-ATPase regulatory subunit 1	14	14	52.908	1.35376	1.36785	1.35565	1.40001	1.30574	1.33936	0.197804
PFDN5	Q99471	Prefoldin subunit 5	5	4	12.841	-0.364447	-0.290857	-0.358898	-0.24277	-0.0906789	-0.368089	0.746377
AGAP2	Q99490-2	Arf-GAP with GTPase, ANK repeat and PH domain-containing protein 2	2	2	8.2398	-2.78244	-2.4122	-3.45282	-2.91412	-3.13979	-2.74466	0.308533
PARK7	Q99497	Protein deglycase DJ-1	16	16	171.54	4.94703	4.95811	4.93823	4.90113	4.94025	4.85151	0.454503
GAS2L1	Q99501-3	GAS2-like protein 1	2	2	5.1727	-2.50036	-2.1736	-2.03142	-2.67194	-2.26617	-2.00466	0.761167
VAT1	Q99536	Synaptic vesicle membrane protein VAT-1 homolog	4	4	15.648	-1.38505	-2.08325	-1.59301	-1.39322	-1.96698	-1.94272	0.411299
TSC22D3	Q99576-4	TSC22 domain family protein 3	2	2	3.0505	-1.15925	-1.10906	-0.987014	-1.52991	-1.2495	-1.17542	0.861629
TSNAX	Q99598	Translin-associated protein X	3	3	7.4131	-0.718011	-1.68294	-1.26995	-1.26578	-0.700359	-1.41151	0.909504
EIF3C	Q99613-2	Eukaryotic translation initiation factor 3 subunit C	9	9	16.937	1.17463	1.08325	1.28573	1.00216	1.22621	1.08958	0.977027
DNAJC7	Q99615-2	DnaJ homolog subfamily C member 7	4	4	8.1715	-0.58547	-0.705977	-0.933817	-0.881504	-0.787607	-0.534335	0.181076
PHB2	Q99623	Prohibitin-2	16	16	85.209	2.61944	2.56922	2.57371	2.62576	2.43733	2.52464	0.135097
COPS8	Q99627-2	COP9 signalosome complex subunit 8	4	4	29.147	-1.66443	-1.66785	-1.84002	-1.7688	-1.74813	-1.57684	0.249808
CHP1	Q99653	Calcineurin B homologous protein 1	4	4	25.013	-2.03644	-1.65479	-1.61372	-1.70288	-1.71673	-1.95903	0.588965
MGLL	Q99685	Monoglyceride lipase	11	11	69.103	2.25141	2.13251	2.35217	2.11026	2.00773	2.18427	0.621694
LYST	Q99698	Lysosomal-trafficking regulator	2	2	3.5146	-5.01794	-4.42525	-4.1098	-4.35028	-4.75688	-4.72478	0.233809
DOK1	Q99704-2	Docking protein 1	2	2	18.574	-1.09598	-1.39813	-1.02147	-1.07939	-1.26107	-1.31683	0.281677
HSD17B10	Q99714	3-hydroxyacyl-CoA dehydrogenase type-2	14	14	116.59	1.47845	1.45947	1.35554	1.56774	1.45424	1.5259	0.950371
2005-09-01	Q99719	Septin-5	14	12	36.482	1.70757	1.66339	1.7652	1.73975	1.59181	1.75544	0.548579
HNRNPAB	Q99729-3	Heterogeneous nuclear ribonucleoprotein A/B	7	6	45.88	1.1908	1.15727	1.0947	1.15089	1.1658	1.25154	0.289753
NAP1L4	Q99733	Nucleosome assembly protein 1-like 4	9	7	52.894	1.33185	1.21999	1.00702	1.28875	1.25205	1.30926	0.557071
NAPG	Q99747-2	Gamma-soluble NSF attachment protein	7	7	20.837	0.0983392	-0.0215688	-0.042231	-0.0427873	0.0509326	-0.0879401	0.597149
ACO2	Q99798	Aconitate hydratase, mitochondrial	26	26	199.1	3.21016	3.24712	3.24035	3.22466	3.16837	3.27379	0.968965
TM9SF2	Q99805	Transmembrane 9 superfamily member 2	3	3	6.1631	-1.20934	-0.798214	-1.00196	-0.756038	-0.997283	-1.02163	0.771277
TSG101	Q99816	Tumor susceptibility gene 101 protein	5	5	16.601	0.139885	0.100509	-0.171014	-0.19481	-0.228643	-0.242	0.000679399
CPNE1	Q99829	Copine-1	9	9	78.564	0.510545	0.661409	0.625106	0.706361	0.573338	0.748142	0.701618
CCT7	Q99832	T-complex protein 1 subunit eta	23	23	161.29	3.03254	2.95335	2.99028	3.05022	2.95902	2.99938	0.671651
PRMT1	Q99873-2	Protein arginine N-methyltransferase 1	6	6	26.637	-0.0305283	-0.0560025	-0.205371	-0.134163	-0.214951	-0.140462	0.0883879
PTPN18	Q99952-2	Tyrosine-protein phosphatase non-receptor type 18	5	5	21.057	-1.2369	-1.24095	-1.20191	-1.40513	-1.25173	-1.06712	0.516828
SH3GL1	Q99961	Endophilin-A2	6	6	21.85	0.153092	-0.437883	-0.309747	0.0562247	0.0779251	-0.363712	0.998513
RARRES2	Q99969	Retinoic acid receptor responder protein 2	2	2	8.7684	-1.60041	-1.58671	-1.91366	-2.15319	-1.94357	-1.95293	0.039984
NIPSNAP1	Q9BPW8	Protein NipSnap homolog 1	3	2	19.953	-2.49821	-2.02131	-2.49577	-2.22899	-2.59787	-2.42574	0.609196
ARPC5L	Q9BPX5	Actin-related protein 2/3 complex subunit 5-like protein	3	3	15.199	-1.39737	-1.05973	-0.83345	-1.22864	-0.82379	-1.10423	0.582466
MICU1	Q9BPX6-5	Calcium uptake protein 1, mitochondrial	2	2	5.631	-0.756185	-1.25845	-1.07325	-1.01449	-1.47321	-1.12109	0.531046
C19orf43	Q9BQ61	Uncharacterized protein C19orf43	2	2	2.2854	-2.03539	-1.77558	-1.61817	-1.39845	-2.15311	-1.7503	0.224205
CORO1B	Q9BR76	Coronin-1B	11	11	27.663	1.87079	1.70234	1.91526	1.82517	1.76723	1.97356	0.72727
TXNDC17	Q9BRA2	Thioredoxin domain-containing protein 17	3	3	26.186	0.0688839	0.210496	0.192952	0.019813	0.139312	0.171462	0.869031
CPPED1	Q9BRF8	Serine/threonine-protein phosphatase CPPED1	5	5	16.165	0.139355	0.30081	0.191232	0.0161402	0.286551	-0.055727	0.77135
VPS25	Q9BRG1	Vacuolar protein-sorting-associated protein 25	4	4	10.103	-1.67589	-1.66821	-1.76631	-1.46352	-1.69498	-1.57803	0.91221
ERP44	Q9BS26	Endoplasmic reticulum resident protein 44	12	12	71.94	2.18629	2.31312	2.35318	2.05166	2.34845	2.27625	0.745039
NTPCR	Q9BSD7	Cancer-related nucleoside-triphosphatase	2	2	7.2261	-5.00308	-5.42917	-5.07024	-4.99542	-4.71413	-5.29319	0.757784
C2orf88	Q9BSF0	Small membrane A-kinase anchor protein	5	5	21.842	-0.0251861	-0.196577	0.214203	-0.220115	-0.0701947	-0.030734	0.859034
ESYT1	Q9BSJ8	Extended synaptotagmin-1	30	30	190.74	3.59479	3.49826	3.50595	3.56472	3.44897	3.44112	0.199384
UBAC1	Q9BSL1	Ubiquitin-associated domain-containing protein 1	2	2	11.952	-3.68139	-5.60006	-4.5192	-3.89273	-5.39786	-5.2719	0.478664
CNPY3	Q9BT09	Protein canopy homolog 3	6	6	11.97	0.649968	0.859614	0.728627	0.832239	0.621384	1.09251	0.888896
ALG1	Q9BT22-2	Chitobiosyldiphosphodolichol beta-mannosyltransferase	2	2	7.5356	-4.45626	-3.23699	-3.14157	-2.9196	-3.7927	-2.98954	0.487951
INPP5K	Q9BT40-2	Inositol polyphosphate 5-phosphatase K	2	2	6.4776	-2.13754	-2.64731	-2.99814	-2.74437	-2.81236	-2.87506	0.217858
COPS4	Q9BT78-2	COP9 signalosome complex subunit 4	6	6	50.784	0.679973	0.731873	0.657053	0.604778	0.651955	0.725666	0.319821
DCTN5	Q9BTE1	Dynactin subunit 5	3	3	6.4996	-1.45004	-1.74249	-1.9082	-1.94554	-1.59779	-1.76296	0.186083
ANP32E	Q9BTT0	Acidic leucine-rich nuclear phosphoprotein 32 family member E	6	6	30.539	0.63957	1.00293	0.765746	0.720726	0.775292	0.9462	0.784919
TMEM43	Q9BTV4	Transmembrane protein 43	5	5	17.655	0.587312	0.452868	0.34459	0.553193	0.248589	0.597017	0.854107
TBCD	Q9BTW9	Tubulin-specific chaperone D	4	4	9.2471	-1.52409	-1.4787	-1.22529	-1.28452	-1.90799	-1.94416	0.000636776
HGH1	Q9BTY7	Protein HGH1 homolog	2	2	2.9463	-4.99856	-4.81881	-6.08111	-4.93825	-5.26012	-5.37713	0.514279
DHRS4	Q9BTZ2	Dehydrogenase/reductase SDR family member 4	3	3	2.3018	-0.355176	-0.031483	-0.0582724	-0.326395	-0.13576	-0.270946	0.997718
C9orf142	Q9BUH6	Protein PAXX	8	8	46.879	0.0757283	-0.0555705	-0.0551466	-0.228363	-0.176017	-0.141359	0.264595
HNRNPUL1	Q9BUJ2-4	Heterogeneous nuclear ribonucleoprotein U-like protein 1	6	6	20.31	0.0461803	0.270167	0.0227968	0.0227442	0.225828	0.246355	0.208664
PDCD10	Q9BUL8	Programmed cell death protein 10	4	4	19.784	0.186721	0.140589	0.251568	0.0822459	0.327297	0.0989917	0.898539
HTATIP2	Q9BUP3	Oxidoreductase HTATIP2	2	2	2.0131	-0.766233	-0.510698	-0.356045	-0.473936	-0.57233	-0.605439	0.273682
DDX23	Q9BUQ8	Probable ATP-dependent RNA helicase DDX23	3	3	5.6801	-2.2404	-1.89276	-2.05776	-2.13872	-2.10309	-2.01837	0.964748
MRI1	Q9BV20-2	Methylthioribose-1-phosphate isomerase	4	4	8.0998	-1.59486	-1.42674	-1.34006	-1.17094	-1.40064	-1.53387	0.192451
WDR18	Q9BV38	WD repeat-containing protein 18	2	2	3.6569	-4.01825	-4.48976	-3.46107	-4.42465	-4.32783	-4.32928	0.681761
VAMP8	Q9BV40	Vesicle-associated membrane protein 8	2	2	6.0311	-0.0789161	-0.440264	-0.472308	-0.0202946	-0.0261754	-0.0292398	0.600452
[truncated: 377 more rows]

## Sheet: B
SUPPL. TABLE 5B: Proteins differentially expressed (DEPs) in the ANOVA analysis between L2PD, L2NMC and controls (pools 1 and 2). Quantitative measures expressed as Log2 except fold change.
Gene names	Protein IDs	Protein names	Peptides	Unique peptides	Score	Control-1	Control-2	L2PD-1	L2PD-2	L2NMC-1	L2NMC-2	p-value
TAP2	Q03519	Antigen peptide transporter 2	3	3	16.527	1.06486	1.26872	-0.98161	-1.12412	-0.0735691	-0.154288	0.000565468
TBCD	Q9BTW9	Tubulin-specific chaperone D	4	4	9.2471	0.906423	1.10075	-1.13914	-1.2578	0.269332	0.120432	0.000636776
TSG101	Q99816	Tumor susceptibility gene 101 protein	5	5	16.601	-0.55396	-0.415874	-0.750282	-0.827791	1.15971	1.3882	0.000679399
FAM91A1	Q658Y4	Protein FAM91A1	2	2	4.0644	-0.00792772	-0.284855	1.18721	1.1721	-1.04503	-1.02149	0.00068188
CD226	Q15762	CD226 antigen	5	5	43.099	0.154401	0.0382209	-1.08525	-1.2308	0.94428	1.17915	0.000851633
EIF3J	O75822	Eukaryotic translation initiation factor 3 subunit J	8	7	41.561	0.928308	1.2185	-1.08852	-1.20434	0.134396	0.0116478	0.00119634
JAK1	P23458	Tyrosine-protein kinase JAK1	2	2	8.7037	1.14047	1.3394	-0.777753	-1.02502	-0.439931	-0.237163	0.00168908
GATD3A	P0DPI2	Glutamine amidotransferase-like class 1 domain-containing protein 3A, mitochondrial	5	5	42.413	-1.01861	-1.19596	0.0390146	-0.0499863	1.27335	0.95219	0.0017014
HNRNPF	P52597	Heterogeneous nuclear ribonucleoprotein F	9	7	55.464	-1.11992	-0.99468	1.28689	1.0236	-0.227116	0.0312383	0.00186945
AKAP13	Q12802-4	A-kinase anchor protein 13	2	2	1.9196	-0.51512	-0.783804	1.17592	1.38388	-0.747637	-0.513243	0.00222395
ECM29	Q5VYK3	Proteasome-associated protein ECM29 homolog	11	11	30.846	0.7786	0.416911	-1.33853	-1.21832	0.77393	0.587405	0.00241618
CAMK2G	Q13555-10	Calcium/calmodulin-dependent protein kinase type II subunit gamma	6	4	8.8373	-0.947366	-0.816751	1.04207	1.44175	-0.282791	-0.436912	0.00284017
SOD1	P00441	Superoxide dismutase [Cu-Zn]	7	7	30.812	-0.804895	-0.51508	-0.635856	-0.597636	1.45737	1.0961	0.00317382
ARAF	P10398	Serine/threonine-protein kinase A-Raf	2	2	3.0704	0.609108	0.713258	-1.35579	-1.19663	0.398602	0.831444	0.003342
STIP1	P31948	Stress-induced-phosphoprotein 1	33	33	112.42	0.986917	1.29999	-0.224163	0.0607276	-0.944396	-1.17907	0.00358518
SEC24B	O95487-2	Protein transport protein Sec24B	4	4	11.393	0.915541	1.40262	-0.0926555	-0.144689	-1.04381	-1.03701	0.00371805
NOP58	Q9Y2X3	Nucleolar protein 58	7	7	25.336	-1.29798	-1.17725	1.10259	0.650662	0.48267	0.239313	0.00463614
PTGES2	Q9H7Z7	Prostaglandin E synthase 2	2	2	9.2751	-0.384737	-0.922393	1.32003	1.22261	-0.635808	-0.599707	0.00519273
DAP	P51397	Death-associated protein 1	2	2	3.2485	-0.316873	-0.44964	-0.777072	-0.938391	0.983215	1.49876	0.00544331
SYNE1	Q8NF91-4	Nesprin-1	3	3	5.4828	0.277582	-0.162128	1.09103	1.04456	-0.923501	-1.32754	0.00679505
DIABLO	Q9NR28-2	Diablo homolog, mitochondrial	5	5	12.743	0.982816	0.479416	-1.4068	-1.11767	0.454364	0.607875	0.00684688
WAS	P42768	Wiskott-Aldrich syndrome protein	5	5	48.504	-0.0945778	0.226651	-1.30572	-0.952514	1.24642	0.879739	0.00689881
GK	P32189-1	Glycerol kinase	4	2	15.029	1.30949	0.990276	-0.237726	-0.000115434	-1.27824	-0.783693	0.00808814
LGALSL	Q3ZCW2	Galectin-related protein	8	8	59.253	0.824788	0.784497	-0.923141	-1.56674	0.509955	0.370641	0.00908046
NAE1	Q13564-3	NEDD8-activating enzyme E1 regulatory subunit	4	4	24.282	0.459502	-0.171337	1.11849	0.909158	-1.14313	-1.17268	0.009313
DRG2	P55039	Developmentally-regulated GTP-binding protein 2	2	2	3.7386	1.49947	0.854955	-0.969987	-0.985214	-0.320928	-0.0782946	0.0103361
MYO5A	Q9Y4I1-2	Unconventional myosin-Va	6	6	12.013	0.657636	1.32583	0.162902	0.190752	-1.25714	-1.07999	0.0104717
PPP5C	P53041	Serine/threonine-protein phosphatase 5	3	3	4.6091	-1.10078	-1.41261	0.797919	0.327327	0.900844	0.487305	0.0108369
FLNB	O75369-2	Filamin-B	20	7	19.387	0.668915	0.919951	0.291068	0.603744	-0.947998	-1.53568	0.0113874
RBM39	Q14498-3	RNA-binding protein 39	5	5	26.203	-1.33737	-0.819461	0.220798	-0.263776	1.06816	1.13165	0.0114184
AP1M1	Q9BXS5	AP-1 complex subunit mu-1	11	11	25.641	-0.429125	-0.394644	-0.799537	-0.840042	1.6066	0.856747	0.0134338
VPS29	Q9UBQ0	Vacuolar protein sorting-associated protein 29	6	6	14.202	0.776817	1.40916	-0.0541899	0.0248084	-0.876015	-1.28058	0.0136002
RGS6	P49758-2	Regulator of G-protein signaling 6	5	5	17.427	-0.822063	-0.522166	1.43825	1.06497	-0.877154	-0.281837	0.0141014
ANO10	Q9NW15-2	Anoctamin-10	4	4	10.883	1.08752	1.33633	-0.281194	-0.396341	-0.50536	-1.24096	0.0152988
TXNDC12	O95881	Thioredoxin domain-containing protein 12	3	3	20.909	-1.27822	-0.753085	0.886185	1.38635	0.0563345	-0.297562	0.0166169
IMMT	Q16891-2	MICOS complex subunit MIC60	20	20	86.736	0.320448	1.13089	-1.22682	-1.25557	0.567094	0.463965	0.0172755
LPCAT3	Q6P1A2	Lysophospholipid acyltransferase 5	3	3	12.08	1.24692	1.24064	-0.747452	-0.396238	-1.05096	-0.292903	0.0184428
SAFB	Q15424-2	Scaffold attachment factor B1	5	3	22.296	-1.48586	-0.940312	0.732358	0.966662	0.0695731	0.657579	0.0184517
SEMA4D	Q92854	Semaphorin-4D	3	3	6.4516	1.60044	0.87699	-0.511996	-0.515393	-0.512393	-0.937644	0.0186882
NDUFV2	P19404	NADH dehydrogenase [ubiquinone] flavoprotein 2, mitochondrial	3	3	11.037	0.999339	0.933591	0.578319	-0.197987	-0.956022	-1.35724	0.0212813
LSM8	O95777	U6 snRNA-associated Sm-like protein LSm8	6	6	40.685	-1.03472	-0.4502	0.937009	1.52582	-0.343314	-0.63459	0.0215
RAB31	Q13636	Ras-related protein Rab-31	3	3	18.572	-0.917559	-1.45821	-0.00511039	0.588045	0.697958	1.09487	0.0226986
RPRD1B	Q9NQG5	Regulation of nuclear pre-mRNA domain-containing protein 1B	4	4	6.4668	0.0116461	-0.519677	1.03668	1.3147	-0.584248	-1.2591	0.0232676
ARHGEF7	Q14155-1	Rho guanine nucleotide exchange factor 7	6	4	12.345	-1.34174	-0.964336	0.597858	1.33141	0.373771	0.00303716	0.0233942
PRCP	P42785	Lysosomal Pro-X carboxypeptidase	3	3	7.96	1.32966	1.0855	-0.454807	-0.307008	-0.387445	-1.26589	0.0249187
PPP1R18	Q6NYC8	Phostensin	4	4	9.2557	-1.06162	-1.29695	0.690731	-0.143228	0.742348	1.06872	0.0251053
HINT2	Q9BX68	Histidine triad nucleotide-binding protein 2, mitochondrial	4	4	40.51	-0.671465	-0.250722	1.20974	1.23001	-1.18209	-0.335477	0.0267387
SERPINB10	P48595	Serpin B10	5	5	15.66	-0.237024	-0.800932	1.0791	1.37449	-0.356673	-1.05897	0.026931
MLEC	Q14165	Malectin	9	9	38.251	0.91318	1.44503	-0.625943	-1.16684	0.00435652	-0.569782	0.0272285
AP1B1	Q10567-3	AP-1 complex subunit beta-1	28	13	123.99	0.16683	0.936183	-1.50801	-0.949865	0.649256	0.705601	0.0272975
FAF1	Q9UNN5-2	FAS-associated factor 1	2	2	4.6852	1.00749	1.43185	-0.0389859	-0.891912	-0.758006	-0.75044	0.0273437
SNX27	Q96L92-3	Sorting nexin-27	2	2	4.5946	-0.851379	-1.55639	0.713632	0.935112	0.680369	0.0786595	0.0273677
STK10	O94804	Serine/threonine-protein kinase 10	21	20	62.194	-0.524474	-0.0356179	-0.53624	-1.25965	1.37044	0.985537	0.0274716
ME2	P23368	NAD-dependent malic enzyme, mitochondrial	17	17	135.59	1.25927	0.74343	-0.862543	-1.37249	-0.205442	0.437774	0.0288134
ARPC4	P59998	Actin-related protein 2/3 complex subunit 4	9	9	110.3	0.847944	1.37478	-0.953627	-1.06144	-0.512088	0.304427	0.0295532
SSR1	P43307-2	Translocon-associated protein subunit alpha	2	2	10.895	0.698979	0.765231	0.927253	0.0462603	-1.00361	-1.43411	0.0300177
TPM1	P09493-5	Tropomyosin alpha-1 chain	19	2	44.605	1.67552	0.749019	-0.592101	-0.307522	-0.871503	-0.65341	0.0310057
AHCYL1	O43865-2	Putative adenosylhomocysteinase 2	6	6	12.099	0.674216	1.66504	-0.203295	-0.337734	-0.920076	-0.87815	0.0316968
AP3M1	Q9Y2T2	AP-3 complex subunit mu-1	3	3	10.476	0.640155	-0.240256	-0.940168	-1.34997	0.804334	1.0859	0.0326885
LYN	P07948-2	Tyrosine-protein kinase Lyn	14	11	75.51	0.0797785	-0.795391	-0.878439	-0.789688	0.942254	1.44149	0.0327215
GAK	O14976-2	Cyclin-G-associated kinase	7	7	22.645	0.541793	1.04864	-0.765697	-1.63748	0.473198	0.339545	0.0332853
TRAPPC3	O43617	Trafficking protein particle complex subunit 3	3	3	12.473	0.261478	-0.364988	1.48651	0.677148	-1.09354	-0.966612	0.0346891
DAB2	P98082-2	Disabled homolog 2	2	2	4.9158	1.64443	0.775623	-0.566191	-0.899414	-0.243509	-0.710941	0.0357076
SARS	P49591	Serine--tRNA ligase, cytoplasmic	14	14	36.029	0.527929	1.47843	-0.895183	-1.30696	0.15645	0.0393293	0.0358251
GALK1	P51570	Galactokinase	6	6	14.981	0.355226	0.33683	-0.9771	-1.39313	0.361224	1.31695	0.0358293
NQO2	P16083	Ribosyldihydronicotinamide dehydrogenase [quinone]	2	2	8.0464	0.120982	0.29246	-0.714378	-1.5721	1.22276	0.650271	0.036127
RECQL	P46063	ATP-dependent DNA helicase Q1	7	7	22.835	-0.862049	-1.54386	0.456909	0.415703	1.16433	0.36897	0.0364408
HK1	P19367-4	Hexokinase-1	42	39	190.2	1.35905	1.04611	-0.917397	-0.594967	-0.928308	0.0355036	0.0380271
HBA1	P69905	Hemoglobin subunit alpha	11	11	252.83	0.346478	0.422161	-1.67518	-0.706841	0.589436	1.02394	0.0380963
ARCN1	P48444	Coatomer subunit delta	11	11	52.844	-0.701574	-1.06445	-0.643442	0.0811509	1.51316	0.81516	0.0386894
PDK3	Q15120	[Pyruvate dehydrogenase (acetyl-transferring)] kinase isozyme 3, mitochondrial	2	2	4.0861	-1.16842	-0.802381	-0.538848	0.295747	1.39196	0.82194	0.0392766
RARRES2	Q99969	Retinoic acid receptor responder protein 2	2	2	8.7684	-1.32756	-0.24881	-0.383504	-0.425692	1.22363	1.16194	0.039984
CA1	P00915	Carbonic anhydrase 1	5	5	35.69	0.64248	0.306336	-1.62096	-0.78735	0.429	1.03049	0.0400041
ACAD9	Q9H845	Acyl-CoA dehydrogenase family member 9, mitochondrial	3	3	4.8498	1.54516	0.77398	-0.570364	0.027663	-0.654256	-1.12219	0.0400877
ACP1	P24666	Low molecular weight phosphotyrosine protein phosphatase	7	7	51.763	0.346525	0.422944	1.15939	0.445357	-1.59945	-0.774769	0.0413504
SLC44A2	Q8IWA5-3	Choline transporter-like protein 2	2	2	3.2895	0.739505	0.907332	0.899048	-0.184989	-1.16528	-1.19562	0.0417888
RABGAP1	Q9Y3P9	Rab GTPase-activating protein 1	10	9	31.641	-1.36875	-0.365443	1.35313	0.975835	-0.169182	-0.425588	0.0423369
FN3KRP	Q9HA64	Ketosamine-3-kinase	3	3	8.7942	-1.29114	-0.244494	-0.493753	-0.357726	1.03187	1.35524	0.0425362
PPM1F	P49593	Protein phosphatase 1F	7	7	30.588	0.747957	1.60064	-1.17673	-0.500493	-0.240965	-0.430407	0.0426263
LDHB	P07195	L-lactate dehydrogenase B chain	18	17	227.03	1.11951	0.890005	-1.40433	-0.766277	-0.356658	0.517746	0.0428416
DNAJB2	P25686-2	DnaJ homolog subfamily B member 2	3	2	7.645	1.12402	0.0214805	0.622817	0.64784	-1.13876	-1.27739	0.0434243
RAB30	Q15771	Ras-related protein Rab-30	4	4	16.032	0.797175	1.06094	-0.623557	-1.64271	0.388904	0.0192439	0.043923
NUP93	Q8N1F7-2	Nuclear pore complex protein Nup93	2	2	2.2354	0.0582076	-0.786881	0.928028	1.4309	-0.550683	-1.07957	0.0440233
RAB27A	P51159-2	Ras-related protein Rab-27A	5	3	6.6278	1.00356	1.36554	-0.419438	-1.16462	-0.0132102	-0.771826	0.0448229
ALDH4A1	P30038-2	Delta-1-pyrroline-5-carboxylate dehydrogenase, mitochondrial	3	3	16.891	1.52729	0.692149	-0.145948	-0.146919	-0.582771	-1.3438	0.0456141
RPS4X	P62701	40S ribosomal protein S4, X isoform	11	11	29.79	-0.612636	-1.23941	0.660808	1.60191	-0.178725	-0.231948	0.0458676
BLMH	Q13867	Bleomycin hydrolase	10	10	26.732	-0.52425	-1.61082	0.0323651	0.0672233	0.854537	1.18094	0.0462455
API5	Q9BZZ5-3	Apoptosis inhibitor 5	6	6	28.545	-0.904154	-1.12214	1.36155	0.779525	0.419698	-0.534485	0.046696
NT5C2	P49902-2	Cytosolic purine 5-nucleotidase	4	4	18.108	0.347329	0.342645	-1.71126	-0.632176	0.643771	1.00969	0.046782
ARHGAP6	O43182-5	Rho GTPase-activating protein 6	11	11	102.2	0.892793	1.51391	-0.758712	-0.462496	-0.135162	-1.05033	0.0474714
EXOC7	Q9UPT5-2	Exocyst complex component 7	3	3	5.9203	0.669956	0.75285	0.384302	0.585402	-0.634141	-1.75837	0.0474792
HSD17B12	Q53GQ0	Very-long-chain 3-oxoacyl-CoA reductase	7	7	32.002	1.62889	0.77642	-0.343584	-0.900119	-0.846271	-0.315339	0.0478671
GPS1	Q13098-5	COP9 signalosome complex subunit 1	4	4	11.244	-0.806051	-0.896935	0.14852	-0.767677	1.5062	0.815942	0.0481835
AK1	P00568	Adenylate kinase isoenzyme 1	6	6	17.84	-0.115029	-0.586747	-0.325936	-1.31148	0.969161	1.37004	0.0498517

## Sheet: C
SUPPL. TABLE 5C: Phosphoproteins differentially expressed (DEPPs) in the ANOVA analysis between L2PD, NMC and controls (pools 1 and 2). Quantitative measures expressed as Log2.
Gene	Protein	Protein names	Amino acid	Sequence window	Charge	Localization	Score	Control-1	Control-2	L2PD-1	L2PD-2	L2NMC-1	L2NMC-2	p-value
VIM	P08670	Vimentin	S	RTYSLGSALRPSTSRSLYASSPGGVYATRSS	2	0.92967	95.538	0.776004	0.743772	-1.21267	-1.35151	0.554485	0.48992	0.000121131
BCLAF1	Q9NYF8-3	Bcl-2-associated transcription factor 1	S	DAPMLSTVHSAKNTPSQHSHSIQHSPERSGS	3	0.793328	62.19	1.05224	0.912816	-1.36478	-1.04576	0.177486	0.267996	0.00147203
BCLAF1	Q9NYF8-3	Bcl-2-associated transcription factor 1	S	STVHSAKNTPSQHSHSIQHSPERSGSGSVGN	4	0.792539	86.213	1.05224	0.912816	-1.36478	-1.04576	0.177486	0.267996	0.00147203
MYCBP2	O75592-2	E3 ubiquitin-protein ligase MYCBP2	S	TLKSDGRMPSSSRAESPGPGSRLSSPKPKTL	2	0.998429	71.524	1.22145	1.33762	-0.85851	-0.532975	-0.673466	-0.494125	0.00186719
FYN	P06241-3	Tyrosine-protein kinase Fyn	S	CKDKEATKLTEERDGSLNQSSGYRYGTDPTP	3	0.99643	111.4	0.950278	0.977566	-1.41662	-1.00403	0.196287	0.296518	0.00243553
FYN	P06241-3	Tyrosine-protein kinase Fyn	S	EATKLTEERDGSLNQSSGYRYGTDPTPQHYP	3	0.801185	68.846	0.950278	0.977566	-1.41662	-1.00403	0.196287	0.296518	0.00243553
SRRM2	Q9UQ35	Serine/arginine repetitive matrix protein 2	S	PSAPSQSRMTSERAPSPSSRMGQAPSQSLLP	2	0.997316	74.301	0.417748	0.762296	-1.13247	-1.41894	0.749597	0.621774	0.00319923
FKBP15	Q5T1M5-2	FK506-binding protein 15	S	SEEEEEKAEERPRRPSQEQSASASSGQPQAP	3	0.998941	118.19	0.880686	1.27807	-1.29969	-0.94236	-0.0298869	0.113182	0.00535448
TRIP12	Q14669	E3 ubiquitin-protein ligase TRIP12	S	LVVRGYGRVREDDEDSDDDGSDEEIDESLAA	4	0.852706	44.898	0.917385	1.33313	-0.179196	0.077512	-1.20541	-0.943419	0.0053891
TRIP12	Q14669	E3 ubiquitin-protein ligase TRIP12	S	YGRVREDDEDSDDDGSDEEIDESLAAQFLNS	4	0.861263	44.898	0.917385	1.33313	-0.179196	0.077512	-1.20541	-0.943419	0.0053891
SNTB1	Q13884-2	Beta-1-syntrophin	S	AGAGHPGAGGAQPPDSPAGVRTAFTDLPEQV	3	1	119.34	1.14678	1.25355	-0.736785	-1.16932	-0.0455956	-0.448627	0.00685675
BIN2	Q9UBW5-2	Bridging integrator 2	S	GSPTSPRASLGTGTASPRTSLEVSPNPEPPE	2	0.931808	62.528	0.990936	0.428605	-1.10812	-1.39124	0.749499	0.330321	0.0136833
CDK7	P50613	Cyclin-dependent kinase 7	S	GVLKLADFGLAKSFGSPNRAYTHQVVTRWYR	2	0.998903	68.371	0.441963	0.475596	-0.858029	-1.61812	0.710862	0.847725	0.0146087
EXOC2	Q96KP1	Exocyst complex component 2	S	VLGHLSQTASLKRGSSFQSGRDDTWRYKTPH	2	0.833651	50.791	0.0550478	0.526423	-0.918362	-1.46542	1.1301	0.672211	0.0197695
BUD13	Q9BRD0-2	BUD13 homolog	S	HDSSDTSPPRRARHDSPDPSPPRRPQHNSSG	3	1	43.184	-0.584664	0.192003	-1.09154	-0.835602	1.01693	1.30287	0.0205593
BUD13	Q9BRD0-2	BUD13 homolog	S	DTSPPRRARHDSPDPSPPRRPQHNSSGDCQK	3	1	43.184	-0.584664	0.192003	-1.09154	-0.835602	1.01693	1.30287	0.0205593
LSP1	P33241-2	Lymphocyte-specific protein 1	T	KCQQPRTPSPLVLEGTIEQSSPPLSPTTKLI	4	0.93819	72.791	0.203451	1.07637	-1.21159	-1.26362	0.699825	0.495563	0.0229004
EIF3D	O15371-2	Eukaryotic translation initiation factor 3 subunit D	S	NKQVIRVYSLPDGTFSSDEDEEEEEEEEEEE	4	0.949823	57.78	0.207395	1.07798	-1.27836	-1.1951	0.4785	0.709584	0.0234062
EIF3D	O15371-2	Eukaryotic translation initiation factor 3 subunit D	S	KQVIRVYSLPDGTFSSDEDEEEEEEEEEEEE	4	0.910022	57.78	0.207395	1.07798	-1.27836	-1.1951	0.4785	0.709584	0.0234062
MADD	Q8WXG6-7	MAP kinase-activating death domain protein	S	AQKLLRPNSLRLASDSDAESDSRASSPNSTV	2	0.977471	136.33	-0.0755182	-0.447363	-0.744266	-1.08508	0.791195	1.56104	0.024654
MCM2	P49736	DNA replication licensing factor MCM2	S	AGRGLGRMRRGLLYDSDEEDEERPARKRRQV	3	0.999993	90.379	0.453135	1.0143	-1.37209	-1.07819	0.836196	0.146654	0.0259605
MPHOSPH8	Q99549	M-phase phosphoprotein 8	S	KLMPVSAQTPKGRRLSGEERGLWSTDSAEED	2	1	55.235	-1.4623	-0.954721	0.739307	0.064669	0.584656	1.02839	0.0274368
ZC3HAV1	Q7Z2W4-3	Zinc finger CCCH-type antiviral protein 1	S	FLASASASAERSCTPSPDQISHRASLEDAPV	3	0.875555	52.522	-0.00973656	0.197671	-1.55978	-0.659205	0.891462	1.13959	0.027706
ZC3HAV1	Q7Z2W4-3	Zinc finger CCCH-type antiviral protein 1	T	QEFLASASASAERSCTPSPDQISHRASLEDA	3	0.892238	52.522	-0.00973656	0.197671	-1.55978	-0.659205	0.891462	1.13959	0.027706
USP24	Q9UPU5	Ubiquitin carboxyl-terminal hydrolase 24	S	WNAYMLFYQRVSDQNSPVLPKKSRVSVVRQE	3	0.995347	67.115	0.355758	0.935549	-1.03836	-1.41783	0.922503	0.242379	0.028945
MTDH	Q86UE4	Protein LYRIC	S	GGGWNEKSVKLSSQISAGEEKWNSVSPASAG	3	0.999841	79.804	0.311776	0.646533	-1.66408	-0.761618	0.561999	0.905388	0.0337527
ARHGEF4	Q9NR80-4	Rho guanine nucleotide exchange factor 4	T	NASKQQVTGKPKGRRTAAPPPRLPGPYPADI	3	1	48.561	0.312409	-0.00060829	-0.634311	-1.61439	0.873553	1.06335	0.0362122
FKBP15	Q5T1M5-2	FK506-binding protein 15	S	TVAGAALRPSHHSQRSSLSGDEEDELFKGAT	3	0.762534	110.9	-1.44859	-0.888718	-0.159032	0.756997	0.849849	0.889491	0.0392089
PRKAR2B	P31323	cAMP-dependent protein kinase type II-beta regulatory subunit	S	GTPSKGVNFAEEPMQSDSEDGEEEEAAPADA	4	1	63.426	-0.625884	0.245641	-1.03977	-0.843861	1.44188	0.821991	0.040648
PRKAR2B	P31323	cAMP-dependent protein kinase type II-beta regulatory subunit	S	PSKGVNFAEEPMQSDSEDGEEEEAAPADAGA	4	1	63.426	-0.625884	0.245641	-1.03977	-0.843861	1.44188	0.821991	0.040648
KIAA0355	O15063	Uncharacterized protein KIAA0355	T	MSEVLGQKPQGPRNNTWPNRDQSDGVFGMLG	2	1	61.494	-1.04772	-0.666565	-0.0150538	-0.608725	1.58971	0.748356	0.0418603
LSP1	P33241-2	Lymphocyte-specific protein 1	T	AEEEQEEHQKCQQPRTPSPLVLEGTIEQSSP	4	0.999669	106.66	0.109704	1.07829	-0.886499	-1.51681	0.598898	0.616423	0.0488194
