# Supplementary material for: Differential Phospho‐Signatures in Blood Cells Identify LRRK2 G2019S Carriers in Parkinson's Disease
Source: Mov Disord. 2022 Jan 20;37(5):1004–15. doi: 10.1002/mds.28927 (PMC9306798; doi:10.1002/mds.28927)
Supplement: Supplementary file 11 — Table S6 [file MDS-37-1004-s002.xlsx]

## Sheet: Sheet2
SUPPLEMENTARY TABLE 6: List of DPPs from the differential phosho-signature identified by the multigroup ANOVA comparisson among G2029S L2PD, G2019S L2NMC, and controls, and their overall functions.
	(Data Source: Gencards and Pubmed)
			neural F
1	ARHGEF4	Rho Guanine Nucleotide Exchange Factor 4	cytoskeleton
		Rho GTPases F: various processes initiated by extracellular stimuli that work through G protein coupled receptors.	transcription
		ARHGEF4 may form complex with G proteins and stimulate Rho-dependent signals	apoptosis
		PD / neuro: Negative regulator of synaptic transmission dependent of PI3K (PMID: 30125942); increases dendritic protrusions in cultured neurons (PMID: 34022264)
2	BCLAF1	BCL2 Associated Transcription Factor 1
		Transcriptional repressor that interacts with several BCL2 family proteins. Overexpression induces apoptosis
		PD / neuro: in postmitotic early-born cells facilitates the differentiation of early retinal precursors into retinal ganglion cells, amacrine cells, and horizontal cells (PMID: 24453340)
3	BIN2	Bridging Integrator 2
		GO: Innate Immune System and phospholipid binding. Promotes cell motility and migration by podosome formation involving cytoskeleton. Inhibits phagocytosis
		PD / neuro: -
4	BUD13	BUD13 Homolog / Functional Spliceosome-Associated Protein 71
		Involved in pre-mRNA splicing as component of the activated spliceosome
		PD / neuro: -
5	CDK7	Cyclin Dependent Kinase 7
		member of the cyclin-dependent protein kinase (CDK) family with F: regulators of cell cycle progression. Functions as a Cdk-activating kinase (CAK).
		Essential component of the transcription factor TFIIH, that is involved in transcription initiation and DNA repair
		Serine/threonine kinase involved in cell cycle control and in RNA polymerase II-mediated RNA transcription
		PD / neuro: Cdk7 activity is positively correlated with neuronal activities in cultured primary neurons, acute hippocampal slices and in the brain (PMID: 29163040)
6	EIF3D	Eukaryotic Translation Initiation Factor 3 Subunit D
		Component of the exocyst complex, a multi-protein complex essential for the polarized targeting of exocytic vesicles to specific docking sites on the plasma membrane
		Interact with the actin cytoskeletal remodeling and vesicle transport machinery. Mediate filopodia formation in fibroblasts
		PD / neuro: -
7	EXOC2	Exocyst Complex Component 2
		GO: actin binding and peptidyl-prolyl cis-trans isomerase activity
		May be involved in the cytoskeletal organization of neuronal growth cones
		PD / neuro: pathogenic mutations cause neurological disorders (epilepsy and poor motor skills) (PMID: 32639540)
8	FKBP15	FKBP Prolyl Isomerase 15 / Protein Phosphatase 1, Regulatory Subunit 76
	=WAFL	Involved in the transport of early endosomes at the level of transition between microfilament-based and microtubule-based movement
		PD / neuro: involved in regulation of early endocytic transport at the intersection of actin and microtubule dynamics (PMID: 19121306)
		May be involved in the cytoskeletal organization of neuronal growth cones (Protein Atlas) (https://www.proteinatlas.org/ENSG00000119321-FKBP15)
9	FYN	Tyrosine-Protein Kinase Fyn
		Membrane-associated tyrosine kinase implicated in the control of cell growth
		Non-receptor tyrosine-protein kinase. F: cell growth and survival, cell adhesion, integrin-mediated signaling, cytoskeletal remodeling, cell motility, immune response and axon guidance
		Regulates cytoskeletal remodeling by phosphorylating several proteins including the microtubule-associated proteins MAP2 and MAPT and the actin regulator WAS
		Plays a role in neural processes by phosphorylating SNCA, DPYSL2 (multifunctional adapter protein within the CNS), ARHGAP32 (regulator for Rho family GTPases implicated in various neural functions)
		Interacts with CAV1; this interaction couples integrins to the Ras-ERK pathway
		PD / neuro: phosphorylates SNCA at Tyr-125 (PMID: 11162638) and MAPT (PMID: 32665013) / phosphorylated by SNCA oligomerization leading to synaptic dysfunction (PMID: 30423195)
		its knock-down prevents dyskinesias (PMID: 34099487) / proposed as a therapeutic target for PD (PMID: 33175322)
10	KIAA0355	Granule Associated Rac And RHOG Effector 1
		Acts as an effector of RAC1. Linked to bulk mRNA degradation, miRNA-mediated repression, translational repression during translational initiation and general transcription regulation
		May also play a role in miRNA silencing machinery
		PD / neuro: -
11	LSP1	Lymphocyte Specific Protein 1
		intracellular F-actin binding protein. Expressed in lymphocytes, neutrophils, macrophages, and endothelium
		may regulate neutrophil motility, adhesion to fibrinogen matrix proteins, and transendothelial migration
		PD / neuro:
12	MADD	MAP Kinase Activating Death Domain / Rab3 GDP/GTP Exchange Factor
		adaptor protein that interacts with the death domain of TNF-alpha receptor 1 to activate mitogen-activated protein kinase (MAPK) and propagate the apoptotic signal.
		Among its related pathways are RAB GEFs exchange GTP for GDP on RABs. Interacts with RAB10 among other RAB
		GO: Rab guanyl-nucleotide exchange factor activity and death receptor binding
		Associated with Charcot-Marie-Tooth Disease
		PD / neuro: correlates with neuronal cell death in hippocampal neurons and Alzheimer's brain (PMID: 15007167)
13	MCM2	Minichromosome Maintenance Complex Component 2
		Hihgly concercved component of the mini-chromosome maintenance (MCM) proteins MCM2-7 complex (MCM complex)
		MCM are key component of the pre-replication complex. F: helicase activity for replication initiation and recruitment of other DNA related proteins
		Required for the entry in S phase and for cell division, induces cell apoptosis
		PD / neuro: as a marker of DNA replication, MCM2 levels are high in hippocampus form presymptomatic PD (ILBD) by proliferation of Microglia (PMID: 25197578)
14	MPHOSPH8	M-Phase Phosphoprotein 8
	=MPP8	Heterochromatin component that specifically recognizes and binds methylated 'Lys-9' of histone H3 (H3K9me) for epigenetic repression. GO: methylated histone binding
		Binds H3K9me and promotes DNA methylation by recruiting DNMT3A to target CpG sites. Silencing events often occur in introns of transcriptionally active genes, and lead to down-regulation
		Associated with Charcot-Marie-Tooth Disease
		PD / neuro: -
15	MTDH	Metadherin / Astrocyte Elevated Gene 1 / Metastasis Adhesion Protein
	=AEG1	GO: double-stranded RNA binding. Activates the nuclear factor kappa-B (NF-kappa-B) transcription factor. Pahtway: validated targets of C-MYC transcriptional activation
		Promotes anchorage-independent growth of immortalized melanocytes and astrocytes.
		Promotes lung, bone and brain metastasis, possibly by enhancing the seeding of tumor cells to the target organ endothelium. Induces chemoresistance
		PD / neuro: Oncogene involved in neurogenesis and differentiation during embryogenesis, neuronal apoptosis in ALS / ER stress in HD,
		glial cell proliferation during neural injury, and glial cell–induced excitatory neuronal death; may participate in demyelinating disorders (PMID: 28370184)
16	MYCBP2	MYC Binding Protein 2 / E3 Ubiquitin-Protein Ligase MYCBP2
	=PAM	Atypical E3 ubiquitin-protein ligase which specifically mediates ubiquitination of threonine and serine residues on target proteins, instead of ubiquitinating lysine residues
		Plays a key role in neural development, specfically in axon guidance and synapse formation in the developing nervous system. Regulates axon guidance in the olfactory system
		Involved in neurite outgrowth, synaptic growth, synaptogenesis and axon degeneration. Required for the formation of major central nervous system axon tracts, regulates axon navigation and axon branching
		Regulates the cAMP and mTOR signaling pathways, and may additionally regulate autophagy. May function as a facilitator or regulator of transcriptional activation by MYC
		PD / neuro: via mTORC1 activation (PMID: 22798074) regulates the transcription of the PD-associated gene SYT11 which along ATP13A2 regulate autophagy in a common pathway (PMID: 27278822)
17	PRKAR2B	Protein Kinase cAMP-Dependent Type II Regulatory Subunit Beta
		One of the 4 regulatory subunits of the cAMP-dependent protein kinases involved in cAMP signaling. Type II regulatory chains mediate membrane association by binding to anchoring proteins, incl. MAP2 kinase
		cAMP exerts its effects by activating the cAMP-dependent protein kinase, which transduces the signal through phosphorylation of different target proteins
		Suppress the transcriptional activity of the cAMP responsive element binding protein 1 (CREB1) in activated T cells
		May mediate the gene induction and cataleptic behavior induced by haloperidol. Associated with Spinocerebellar Ataxia, Autosomal Recessive 16
		PD / neuro: inhibits postsynaptic functions by attenuating protein kinase A (PKA) activity; thus, increased PRKAR2B may contribute to neuronal dysfunctions in Rett syndrome (PMID: 30539330)
		/ key factor in the regulation of neural excitabilities (PMID: 33649504)
18	SNTB1	Syntrophin Beta 1
		The protein encoded by this gene is a peripheral membrane protein found associated with dystrophin. Adapter protein that binds to and organizes the subcellular localization of a variety of membrane proteins.
		May link various receptors to the actin cytoskeleton and the dystrophin glycoprotein complex
		Dystrophin is a large, rod-like cytoskeletal protein found at the inner surface of muscle fibers missing in Duchenne Muscular Dystrophy and is present in reduced amounts in Becker Muscular Dystrophy
		PD / neuro: SNPS at SNTB1 associated with neuroticism, avoidant personality and depression (PMID: 24975899)
		Syntrophins play an important role in determining the substrate specificities of protein kinases in neuromuscular junction (PMID: 10212242).
		Syntrophins link voltage-gated sodium channels (NaChs)to the actin cytoskeleton and the extracellular matrix via dystrophin (PMID: 9412493)
19	SRRM2	Serine/Arginine Repetitive Matrix 2
		Serine/Arginine-Rich Splicing Factor-Related Nuclear Matrix Protein of 300 KDa
		Pathways: Gene Expression and mRNA Splicing - Major Pathway. GO: C2H2 zinc finger domain binding
		PD / neuro: Downregulation of SRRM2 is associated with the early stage onset of Parkinson Disease (PMID: 33171483)
20	TRIP12	Thyroid Hormone Receptor Interactor 12
		E3 ubiquitin-protein ligase involved in the degradation of isoforms of CDKN2A, a tumor suppressor. Plays a role in the DNA damage response by regulating stability of USP7, which regulates tumor suppressor p53
		Pathways: Innate Immune System and Class I MHC mediated antigen processing and presentation
		Acts as a key regulator of DNA damage response, acting as a guard against excessive spreading of ubiquitinated chromatin at damaged chromosomes
		PD / neuro: related to mental retardation (PMID: 18822396) and bipolar disorder (PMID: 17622937)
21	USP24	Ubiquitin Specific Peptidase 24
		USP24 belongs to a family of cysteine proteases that function as deubiquitinating enzymes. Regulates cell survival in various contexts modulating protein stability of its substrates including DDB2, MCL1 or TP53
		Modification of cellular proteins by ubiquitin is an essential regulatory mechanism controlled by the coordinated action of multiple ubiquitin-conjugating and deubiquitinating enzymes
		Plays a positive role on ferritinophagy where ferritin is degraded in lysosomes and releases free iron. Associated with Late-Onset Parkinson Disease (PMID: 16917932; PMID: 20302855).
		PD / neuro: Candidate gene for PARK10 (risk) late-onset Parkinson disease (PMID: 16917932); acts synergistically with USP40 (PARK11 risk candidate) and UCHL1 (PARK5) increasing PD risk (PMID: 20302855)
		Negative regulator of autophagy in PD independent of mTORC1 (PMID: 30957634)
22	VIM	Vimentin / Epididymis Secretory Sperm Binding Protein
		Type III intermediate filament protein. Intermediate filaments, along with microtubules and actin microfilaments, make up the cytoskeleton
		F: maintaining cell shape and integrity of the cytoplasm, and stabilizing cytoskeletal interactions. Involved in neuritogenesis and cholesterol transport
		Functions as an organizer of a number of other critical proteins involved in cell attachment, migration, and signaling
		Vimetin appears as a marker for aggregosomes induced by LRRK2, independent of SNCA inclusions (PMID: 19535993).
		These Vimentin+ aggregosomes could be formated by LRRK2 phosphorylation of HDAC6 (https://doi.org/10.1101/554881)
		PD / neuro: see above
23	ZC3HAV1	Zinc Finger CCCH-Type Containing, Antiviral 1
		CCCH-type zinc finger protein that is thought to prevent infection by retroviruses. Pathways: include Oncogenic MAPK signaling and HIV Life Cycle
		May primarily function to inhibit viral gene expression by recruiting the cellular RNA degradation machineries to degrade the viral mRNAs and induce an innate immunity to viral infection
		PD / neuro: -
