# Supplementary material for: Differential Phospho‐Signatures in Blood Cells Identify LRRK2 G2019S Carriers in Parkinson's Disease
Source: Mov Disord. 2022 Jan 20;37(5):1004–15. doi: 10.1002/mds.28927 (PMC9306798; doi:10.1002/mds.28927)
Supplement: Supplementary file 12 — Table S7 [file MDS-37-1004-s015.xlsx]

## Sheet: A
SUPPL. TABLE 7A: Proteins detected in nthe study. Quantitative measures of iPD and control samples expressed as Log2.
Gene names	Uniprot	Protein names	Peptides	Unique peptides	Ctrol-1	sPD-1
GATD3A	P0DPI2	Glutamine amidotransferase-like class 1 domain-containing protein 3A, mitochondrial	5	5	1.48855	1.74956
UBA6	A0AVT1	Ubiquitin-like modifier-activating enzyme 6	12	12	0.959363	0.873289
ESYT2	A0FGR8-2	Extended synaptotagmin-2	12	12	1.33867	1.0454
ARHGAP10	A1A4S6	Rho GTPase-activating protein 10	3	3	-0.530583	-0.737843
ILVBL	A1L0T0	Acetolactate synthase-like protein	2	2	-2.81775	-3.59626
ELOVL7	A1L3X0	Elongation of very long chain fatty acids protein 7	2	2	-1.70661	-1.91179
NBAS	A2RRP1-2	Neuroblastoma-amplified sequence	3	3	-4.53165	-5.38987
DENND3	A2RUS2	DENN domain-containing protein 3	4	4	-2.57041	-3.2199
WDR91	A4D1P6-3	WD repeat-containing protein 91	2	2	-4.54623	-3.75652
CNOT1	A5YKK6	CCR4-NOT transcription complex subunit 1	2	2	-1.91567	-2.11997
PGP	A6NDG6	Phosphoglycolate phosphatase	4	4	-1.40225	-1.28669
SMCHD1	A6NHR9	Structural maintenance of chromosomes flexible hinge domain-containing protein 1	6	6	-2.34467	-2.80421
MYH7B	A7E2Y1	Myosin-7B	2	2	-2.47013	-2.01202
SNRPG	P62308	Small nuclear ribonucleoprotein G;Putative small nuclear ribonucleoprotein G-like protein 15	2	2	-0.488147	-0.349868
MYO1G	B0I1T2	Unconventional myosin-Ig;Minor histocompatibility antigen HA-2	21	21	2.26515	2.22289
IGLL5	P0DOX8	Immunoglobulin lambda-like polypeptide 5;Ig lambda-1 chain C regions	5	2	-0.117774	0.0150025
NACA	Q13765	Nascent polypeptide-associated complex subunit alpha;Nascent polypeptide-associated complex subunit alpha, muscle-specific form	4	4	0.758861	0.661709
CNKSR3	G9CGD6-3	Interactor protein for cytohesin exchange factors 1	3	3	-3.5461	-3.33738
SLC35A4	L0R6Q1	SLC35A4 upstream open reading frame protein	3	3	-1.45612	-1.20703
AGPS	O00116	Alkyldihydroxyacetonephosphate synthase, peroxisomal	3	3	-1.91859	-1.69291
KIF2A	O00139-2	Kinesin-like protein KIF2A	13	13	2.23664	2.25109
DDX39A	O00148	ATP-dependent RNA helicase DDX39A	9	2	-2.57821	-2.25414
PDLIM1	O00151	PDZ and LIM domain protein 1	19	19	4.22517	4.09293
ACOT7	O00154-4	Cytosolic acyl coenzyme A thioester hydrolase	4	4	-1.26107	-1.81068
MYO1C	O00159-2	Unconventional myosin-Ic	6	6	-0.89292	-1.20929
MYO1F	O00160	Unconventional myosin-If	13	13	0.725861	0.896938
SNAP23	O00161	Synaptosomal-associated protein 23	8	8	2.11601	2.04081
AIP	O00170	AH receptor-interacting protein	8	8	-0.141695	-0.149462
GTPBP1	O00178	GTP-binding protein 1	2	2	-3.83976	-2.81935
STXBP3	O00186	Syntaxin-binding protein 3	10	10	0.707501	0.561679
SMAP	O00193	Small acidic protein	2	2	-1.64655	-1.47686
RAB27B	O00194	Ras-related protein Rab-27B	13	11	4.03429	4.04787
AP3B1	O00203-3	AP-3 complex subunit beta-1	11	11	0.789565	0.806776
LGALS8	O00214	Galectin-8	2	2	-2.16496	-2.10144
NDUFS8	O00217	NADH dehydrogenase [ubiquinone] iron-sulfur protein 8, mitochondrial	2	2	-1.08739	-1.3302
PSMD11	O00231	26S proteasome non-ATPase regulatory subunit 11	10	10	1.38993	1.33859
PSMD12	O00232	26S proteasome non-ATPase regulatory subunit 12	8	8	0.490656	0.626667
PSMD9	O00233-2	26S proteasome non-ATPase regulatory subunit 9	5	5	0.188593	0.241089
PGRMC1	O00264	Membrane-associated progesterone receptor component 1	10	9	1.49487	1.39349
CLIC1	O00299	Chloride intracellular channel protein 1	17	17	4.9059	4.82763
EIF3F	O00303	Eukaryotic translation initiation factor 3 subunit F	6	6	0.0376042	-0.0641035
PDHX	O00330	Pyruvate dehydrogenase protein X component, mitochondrial	3	3	-0.857354	-1.26037
IPO5	O00410	Importin-5	21	21	1.50827	1.35371
SAP18	O00422	Histone deacetylase complex subunit SAP18	3	3	-5.08236	-4.30314
DNM1L	O00429-3	Dynamin-1-like protein	40	40	3.80475	3.72775
RTCA	O00442	RNA 3-terminal phosphate cyclase	2	2	-3.54974	-3.14455
EXOC5	O00471	Exocyst complex component 5	2	2	-2.34875	-2.26671
HMGN4	O00479	High mobility group nucleosome-binding domain-containing protein 4	2	2	-0.862718	-0.650714
NDUFA4	O00483	Cytochrome c oxidase subunit NDUFA4	4	4	0.305579	0.386612
PSMD14	O00487	26S proteasome non-ATPase regulatory subunit 14	3	3	-2.56918	-3.39845
BIN1	O00499-9	Myc box-dependent-interacting protein 1	8	6	-1.64695	-1.33106
CLDN5	O00501	Claudin-5	2	2	-1.31497	-2.10376
KPNA3	O00505	Importin subunit alpha-4	6	5	-0.59736	-0.293037
VWA5A	O00534	von Willebrand factor A domain-containing protein 5A	4	4	-1.13404	-1.05934
SDCBP	O00560-3	Syntenin-1	3	3	-2.82619	-2.41816
NOP56	O00567	Nucleolar protein 56	10	10	0.573045	0.893892
DDX3X	O00571-2	ATP-dependent RNA helicase DDX3X;ATP-dependent RNA helicase DDX3Y	12	12	1.59206	1.27527
RNASET2	O00584	Ribonuclease T2	4	4	-0.132732	-0.499602
FCN1	O00602	Ficolin-1	4	4	1.50098	1.69397
KPNA4	O00629	Importin subunit alpha-3	4	3	-1.20242	-1.16501
PPP6C	O00743-2	Serine/threonine-protein phosphatase 6 catalytic subunit;Serine/threonine-protein phosphatase 6 catalytic subunit, N-terminally processed	7	7	0.837416	1.10341
MAN2B1	O00754-2	Lysosomal alpha-mannosidase;Lysosomal alpha-mannosidase A peptide;Lysosomal alpha-mannosidase B peptide;Lysosomal alpha-mannosidase C peptide;Lysosomal alpha-mannosidase D peptide;Lysosomal alpha-mannosidase E peptide	3	3	-1.9148	-2.1171
PDXK	O00764	Pyridoxal kinase	5	5	-0.704954	-0.620802
TRAFD1	O14545	TRAF-type zinc finger domain-containing protein 1	3	3	-2.25518	-1.9448
NDUFAB1	O14561	Acyl carrier protein, mitochondrial	3	3	-0.372035	-0.240354
COPE	O14579	Coatomer subunit epsilon	7	7	-0.0152729	-0.18692
EIF1AX	P47813	Eukaryotic translation initiation factor 1A, X-chromosomal;Eukaryotic translation initiation factor 1A, Y-chromosomal	3	3	0.547655	0.280428
AP3D1	O14617-4	AP-3 complex subunit delta-1	8	8	0.0813532	-0.230126
CCS	O14618	Copper chaperone for superoxide dismutase	3	3	0.105504	-0.232733
ABLIM1	O14639-4	Actin-binding LIM protein 1	3	3	-2.82463	-2.89717
TOR1A	O14656	Torsin-1A	2	2	-2.69957	-2.32623
TOR1B	O14657	Torsin-1B	2	2	-6.1575	-6.39787
ADAM10	O14672	Disintegrin and metalloproteinase domain-containing protein 10	9	9	1.84534	2.15111
APAF1	O14727-5	Apoptotic protease-activating factor 1	3	3	-1.21281	-1.08287
PDCD5	O14737	Programmed cell death protein 5	3	3	-1.22029	-1.22734
PRMT5	O14744-4	Protein arginine N-methyltransferase 5;Protein arginine N-methyltransferase 5, N-terminally processed	2	2	-2.46009	-2.92216
SLC9A3R1	O14745	Na(+)/H(+) exchange regulatory cofactor NHE-RF1	12	12	2.25273	2.14102
TPP1	Q5IS74	Tripeptidyl-peptidase 1	6	6	1.01961	0.887781
GNB5	O14775-3	Guanine nucleotide-binding protein subunit beta-5	2	2	-2.25334	-2.46454
TCERG1	O14776-2	Transcription elongation regulator 1	3	3	-1.00738	-1.38125
PSMA7	O14818	Proteasome subunit alpha type-7	10	10	2.1871	1.95143
MGST3	O14880	Microsomal glutathione S-transferase 3	3	3	0.277271	0.227913
UQCRQ	O14949	Cytochrome b-c1 complex subunit 8	3	3	1.23275	1.34645
MYL12A	P19105	Myosin regulatory light chain 12A;Myosin regulatory light chain 12B	10	5	4.94515	4.96083
HGS	O14964-2	Hepatocyte growth factor-regulated tyrosine kinase substrate	7	7	-0.082816	-0.0184125
PPP1R12A	O14974-4	Protein phosphatase 1 regulatory subunit 12A	16	16	1.39391	1.35737
GAK	O14976-2	Cyclin-G-associated kinase	6	6	-0.574626	-0.301617
HNRNPDL	O14979-3	Heterogeneous nuclear ribonucleoprotein D-like	6	5	0.764233	0.802581
XPO1	O14980	Exportin-1	16	16	1.30143	1.26652
PLXNB2	O15031	Plexin-B2	2	2	-2.69537	-2.53063
PFAS	O15067	Phosphoribosylformylglycinamidine synthase	4	4	-1.99706	-1.14162
FYB	O15117-3	FYN-binding protein	13	13	2.77845	2.64236
ARPC1B	O15143	Actin-related protein 2/3 complex subunit 1B	17	16	5.03123	4.88777
ARPC2	O15144	Actin-related protein 2/3 complex subunit 2	20	20	4.1541	4.20422
ARPC3	O15145	Actin-related protein 2/3 complex subunit 3	11	11	3.41715	3.3842
PGRMC2	O15173	Membrane-associated progesterone receptor component 2	3	2	-1.70896	-1.32848
PFDN6	O15212	Prefoldin subunit 6	3	3	0.0292075	0.0659642
GNPAT	O15228	Dihydroxyacetone phosphate acyltransferase	2	2	-5.09244	-3.71951
RER1	O15258	Protein RER1	2	2	-0.512101	-0.592014
SURF4	O15260	Surfeit locus protein 4	5	5	-0.81762	-0.729796
SPTLC1	O15269	Serine palmitoyltransferase 1	2	2	-3.54528	-3.76999
INPP4B	O15327	Type II inositol 3,4-bisphosphate 4-phosphatase	2	2	-2.25014	-2.45469
INPPL1	O15357	Phosphatidylinositol 3,4,5-trisphosphate 5-phosphatase 2	5	3	-1.64599	-1.54324
EIF3H	O15372	Eukaryotic translation initiation factor 3 subunit H	6	6	-0.167275	0.0957343
STX7	O15400-2	Syntaxin-7	10	10	1.70777	1.7488
ABCC4	O15439-2	Multidrug resistance-associated protein 4	7	7	-0.480582	-0.703493
ARPC5	O15511	Actin-related protein 2/3 complex subunit 5	6	6	3.47978	3.40351
PDPK2P	Q6A1A2	Putative 3-phosphoinositide-dependent protein kinase 2;3-phosphoinositide-dependent protein kinase 1	4	4	-1.57586	-2.06262
TAPBP	O15533-2	Tapasin	4	4	0.0334116	-0.216732
DHX15	O43143	Pre-mRNA-splicing factor ATP-dependent RNA helicase DHX15	9	9	0.555843	0.510022
ZZEF1	O43149	Zinc finger ZZ-type and EF-hand domain-containing protein 1	10	10	-0.0974912	-0.112163
ASAP2	O43150-2	Arf-GAP with SH3 domain, ANK repeat and PH domain-containing protein 2	12	10	0.402271	0.396985
CYB5B	O43169	Cytochrome b5 type B	3	3	-1.04374	-1.03468
PHGDH	O43175	D-3-phosphoglycerate dehydrogenase	2	2	-1.78155	-1.84169
ARHGAP6	O43182-4	Rho GTPase-activating protein 6	15	15	1.13323	1.0422
PSMD3	O43242	26S proteasome non-ATPase regulatory subunit 3	10	10	0.728062	0.89947
PAPSS1	O43252	Bifunctional 3-phosphoadenosine 5-phosphosulfate synthase 1;Sulfate adenylyltransferase;Adenylyl-sulfate kinase	2	2	-1.58823	-1.24469
TGFB1I1	O43294-2	Transforming growth factor beta-1-induced transcript 1 protein	13	13	1.57416	1.44092
ADCY6	O43306-2	Adenylate cyclase type 6	7	7	-0.819776	-0.971274
MTSS1	O43312-4	Metastasis suppressor protein 1	5	5	-1.32455	-1.02043
EEF1E1	O43324-2	Eukaryotic translation elongation factor 1 epsilon-1	2	2	-1.04943	-0.925184
HNRNPR	O43390	Heterogeneous nuclear ribonucleoprotein R	22	15	1.56764	1.52379
TXNL1	O43396	Thioredoxin-like protein 1	6	6	0.322271	0.123859
TPD52L2	O43399	Tumor protein D54	11	11	1.34115	1.12891
FIBP	O43427-2	Acidic fibroblast growth factor intracellular-binding protein	2	2	-2.98417	-3.57913
PPIH	O43447	Peptidyl-prolyl cis-trans isomerase H	2	2	-1.59147	-1.20816
AKR7A2	O43488	Aflatoxin B1 aldehyde reductase member 2	9	9	2.25851	2.73046
LAMTOR5	O43504	Ragulator complex protein LAMTOR5	2	2	-0.717451	-1.06496
WIPF1	O43516	WAS/WASL-interacting protein family member 1	3	3	-3.55424	-2.72762
DENR	O43583	Density-regulated protein	3	3	0.0175432	0.064776
XPOT	O43592	Exportin-T	3	3	-2.3477	-2.25145
TIMM44	O43615	Mitochondrial import inner membrane translocase subunit TIM44	4	4	-1.41626	-1.6156
TRAPPC3	O43617	Trafficking protein particle complex subunit 3	2	2	-1.4087	-1.6734
CHMP2A	O43633	Charged multivesicular body protein 2a	2	2	-0.535766	-0.524822
NCK2	O43639	Cytoplasmic protein NCK2	10	9	1.48257	1.47423
RGS10	O43665	Regulator of G-protein signaling 10	6	6	0.0407031	-0.0386186
ASNA1	O43681	ATPase ASNA1	9	9	1.20392	1.15428
BUB3	O43684-2	Mitotic checkpoint protein BUB3	5	5	-1.99265	-1.75662
ACTN4	O43707	Alpha-actinin-4	61	37	5.09848	4.9997
HTATSF1	O43719	HIV Tat-specific factor 1	4	4	-2.34376	-2.54761
CYTH2	Q99418-2	Cytohesin-2;Cytohesin-3;Cytohesin-1	2	2	-1.09173	-0.854216
AP1G1	O43747	AP-1 complex subunit gamma-1	12	12	1.36569	1.12503
SGTA	O43765	Small glutamine-rich tetratricopeptide repeat-containing protein alpha	4	4	-1.84044	-1.27575
ENSA	O43768-6	Alpha-endosulfine;cAMP-regulated phosphoprotein 19	2	2	-2.25027	-2.69147
SLC25A20	O43772	Mitochondrial carnitine/acylcarnitine carrier protein	3	2	-1.35899	-1.45234
NARS	O43776	Asparagine--tRNA ligase, cytoplasmic	7	7	-0.107815	0.0400739
NUDT21	O43809	Cleavage and polyadenylation specificity factor subunit 5	8	8	0.571681	0.493247
LANCL1	O43813	LanC-like protein 1	2	2	-2.25469	-2.09609
STRN	O43815	Striatin	8	8	-0.347789	-0.436073
NRD1	O43847	Nardilysin	5	5	-1.64454	-1.563
CALU	O43852	Calumenin	7	7	1.26885	1.18706
AHCYL1	O43865	Putative adenosylhomocysteinase 2	9	3	1.99685	1.78094
NDUFS5	O43920	NADH dehydrogenase [ubiquinone] iron-sulfur protein 5	2	2	-2.25309	-2.46373
RAD21	O60216	Double-strand-break repair protein rad21 homolog	3	3	-1.70293	-2.4179
KALRN	O60229-6	Kalirin	14	14	1.74771	1.77863
GMFG	O60234	Glia maturation factor gamma	7	5	2.30178	2.36169
PRPSAP2	O60256	Phosphoribosyl pyrophosphate synthase-associated protein 2	8	7	0.852923	0.884076
SMARCA5	O60264	SWI/SNF-related matrix-associated actin-dependent regulator of chromatin subfamily A member 5	4	2	-1.91597	-1.95769
KIAA0513	O60268	Uncharacterized protein KIAA0513	6	6	-0.164748	0.0452296
SPAG9	O60271-5	C-Jun-amino-terminal kinase-interacting protein 4	4	4	-2.44495	-2.64945
OPA1	O60313-13	Dynamin-like 120 kDa protein, mitochondrial;Dynamin-like 120 kDa protein, form S1	12	12	1.53116	1.69706
ACSL4	O60488-2	Long-chain-fatty-acid--CoA ligase 4	3	2	-0.876358	-0.614167
SNX3	O60493	Sorting nexin-3	7	6	1.7627	1.54708
DOK2	O60496	Docking protein 2	7	7	1.12966	1.28945
MGEA5	O60502	Protein O-GlcNAcase	5	5	-2.16751	-1.68588
GMDS	O60547-2	GDP-mannose 4,6 dehydratase	2	2	-1.71039	-1.07085
DIAPH1	O60610-2	Protein diaphanous homolog 1	40	40	3.88466	3.70097
EXOC3	O60645	Exocyst complex component 3	2	2	-2.46109	-2.55131
PLIN3	O60664-4	Perilipin-3	13	13	0.948874	0.932364
KPNA6	O60684	Importin subunit alpha-7	3	2	-3.33882	-2.86174
LPXN	O60711	Leupaxin	2	2	-3.16041	-2.7552
SNX2	O60749-2	Sorting nexin-2	9	7	1.20244	1.1153
DPM1	O60762	Dolichol-phosphate mannosyltransferase subunit 1	3	3	-3.84186	-3.15837
USO1	O60763	General vesicular transport factor p115	11	11	0.627726	0.778249
TOM1	O60784	Target of Myb protein 1	4	4	-4.09102	-4.3221
CCDC22	O60826	Coiled-coil domain-containing protein 22	2	2	-3.82922	-3.50873
PRAF2	O60831	PRA1 family protein 2	2	2	-1.99789	-2.44932
DKC1	O60832	H/ACA ribonucleoprotein complex subunit 4	3	3	-3.1494	-3.18526
EIF5B	O60841	Eukaryotic translation initiation factor 5B	4	4	-2.82949	-2.42474
EDF1	O60869-2	Endothelial differentiation-related factor 1	2	2	-2.99209	-3.03137
DNAJA2	O60884	DnaJ homolog subfamily A member 2	7	7	0.793009	0.798102
CUTA	O60888-3	Protein CutA	4	4	-0.120192	-0.219429
PFDN1	O60925	Prefoldin subunit 1	4	4	-0.0281044	-0.0621655
ABCB7	O75027-3	ATP-binding cassette sub-family B member 7, mitochondrial	2	2	-2.25827	-1.87375
DENND4B	O75064	DENN domain-containing protein 4B	2	2	-3.83101	-3.74189
WDR1	O75083	WD repeat-containing protein 1	38	38	6.16395	6.03315
ROCK2	O75116	Rho-associated protein kinase 2	41	39	3.45285	3.34085
CPNE3	O75131	Copine-3	8	7	0.896101	0.666314
RAB11FIP3	O75154-2	Rab11 family-interacting protein 3	2	2	-1.59108	-0.925881
DNAJC13	O75165	DnaJ homolog subfamily C member 13	7	7	-1.53175	-1.50147
GGCT	O75223	Gamma-glutamylcyclotransferase	5	5	-0.398841	-0.674266
NDUFS7	O75251	NADH dehydrogenase [ubiquinone] iron-sulfur protein 7, mitochondrial	2	2	-2.82032	-3.41012
RTN2	O75298-3	Reticulon-2	4	4	-0.154231	-0.488388
NDUFS2	O75306-2	NADH dehydrogenase [ubiquinone] iron-sulfur protein 2, mitochondrial	7	7	-0.749393	-1.05192
GBAS	O75323	Protein NipSnap homolog 2	5	3	-0.320272	0.0453229
PDCD6	O75340	Programmed cell death protein 6	5	5	0.320132	0.463332
TBCA	O75347	Tubulin-specific chaperone A	7	7	1.40452	1.53738
ATP6V1G1	O75348	V-type proton ATPase subunit G 1	4	4	-0.189797	-0.0161162
VPS4B	O75351	Vacuolar protein sorting-associated protein 4B	12	8	1.0971	1.16396
H2AFY	O75367-2	Core histone macro-H2A.1	12	11	2.89017	2.66911
SH3BGRL	O75368	SH3 domain-binding glutamic acid-rich-like protein	10	10	3.19577	3.21202
CS	O75390	Citrate synthase, mitochondrial	17	17	3.4759	3.50576
SEC22B	O75396	Vesicle-trafficking protein SEC22b	7	7	0.501447	0.591567
TACC1	O75410-7	Transforming acidic coiled-coil-containing protein 1	7	7	0.0206594	0.00771205
LRCH4	O75427	Leucine-rich repeat and calponin homology domain-containing protein 4	2	2	-2.68961	-3.62675
NDUFB1	O75438	NADH dehydrogenase [ubiquinone] 1 beta subcomplex subunit 1	2	2	-1.36689	-1.45415
PMPCB	O75439	Mitochondrial-processing peptidase subunit beta	3	2	-1.99163	-1.96533
PSIP1	O75475	PC4 and SFRS1-interacting protein	10	9	0.512995	0.572967
ERLIN1	O75477	Erlin-1	5	2	-4.13545	-4.80332
NDUFS3	O75489	NADH dehydrogenase [ubiquinone] iron-sulfur protein 3, mitochondrial	6	6	-0.572319	-0.468112
SRSF10	O75494-5	Serine/arginine-rich splicing factor 10	3	3	-2.44607	-2.23646
BANF1	O75531	Barrier-to-autointegration factor;Barrier-to-autointegration factor, N-terminally processed	3	3	1.05442	0.824369
SF3B1	O75533	Splicing factor 3B subunit 1	14	14	0.339163	-0.0750881
CSDE1	O75534-2	Cold shock domain-containing protein E1	3	3	-2.07013	-1.73991
STX11	O75558	Syntaxin-11	16	16	2.50095	2.60251
SKAP2	O75563	Src kinase-associated phosphoprotein 2	14	14	2.43862	2.50019
LYPLA1	O75608-2	Acyl-protein thioesterase 1	6	6	0.870974	0.774106
SNRNP200	O75643	U5 small nuclear ribonucleoprotein 200 kDa helicase	14	14	0.427579	0.421451
TIPRL	O75663	TIP41-like protein	4	4	-0.819191	-1.17481
PPM1B	O75688-2	Protein phosphatase 1B	3	3	-1.46982	-1.56003
RP2	O75695	Protein XRP2	5	5	-0.82153	-0.707398
SLC25A12	O75746	Calcium-binding mitochondrial carrier protein Aralar1	5	5	-1.41026	-1.35403
GRAP2	O75791	GRB2-related adapter protein 2	7	7	1.4586	1.37744
EIF3G	O75821	Eukaryotic translation initiation factor 3 subunit G	2	2	-3.33046	-3.77851
EIF3J	O75822-2	Eukaryotic translation initiation factor 3 subunit J	7	6	0.36076	0.357335
PSMD10	O75832	26S proteasome non-ATPase regulatory subunit 10	6	6	0.118397	0.0736417
ZMPSTE24	O75844	CAAX prenyl protease 1 homolog	6	6	-0.0630228	0.0316727
IDH1	O75874	Isocitrate dehydrogenase [NADP] cytoplasmic	20	19	2.40977	2.62961
ARL6IP5	O75915	PRA1 family protein 3	7	7	1.69059	1.65414
DCTN3	O75935	Dynactin subunit 3	5	5	0.82517	0.851727
DNAJC8	O75937	DnaJ homolog subfamily C member 8	5	5	0.668486	0.47374
ATP5H	O75947	ATP synthase subunit d, mitochondrial	10	10	3.12995	3.07234
TSPAN9	O75954	Tetraspanin-9	2	2	0.151634	0.00186716
FLOT1	O75955	Flotillin-1	12	12	1.03254	1.12428
ATP5L	O75964	ATP synthase subunit g, mitochondrial	6	6	1.5112	1.58121
SASH3	O75995	SAM and SH3 domain-containing protein 3	8	8	-0.755611	-0.81022
GLRX3	O76003	Glutaredoxin-3	8	7	-0.25776	-0.149652
PDE5A	O76074	cGMP-specific 3,5-cyclic phosphodiesterase	30	30	2.76508	2.85604
STK10	O94804	Serine/threonine-protein kinase 10	17	15	1.76076	1.85034
TOMM70A	O94826	Mitochondrial import receptor subunit TOM70	4	4	-1.22184	-1.06194
UFL1	O94874	E3 UFM1-protein ligase 1	11	11	0.129829	0.323351
TMEM63A	O94886	CSC1-like protein 1	5	5	-0.611116	-0.863349
ERLIN2	O94905	Erlin-2	5	2	0.516432	0.669773
PRPF6	O94906-2	Pre-mRNA-processing factor 6	4	4	-1.71031	-1.24104
FRYL	O94915	Protein furry homolog-like	4	4	1.51771	1.49654
ENDOD1	O94919	Endonuclease domain-containing 1 protein	14	14	2.10769	2.03709
GLS	O94925	Glutaminase kidney isoform, mitochondrial	7	7	-0.455128	-0.526475
ABLIM3	O94929-2	Actin-binding LIM protein 3	3	3	-4.5404	-4.01374
AP2A2	O94973-2	AP-2 complex subunit alpha-2	9	3	-1.6476	-1.43582
SEC31A	O94979-6	Protein transport protein Sec31A	14	14	1.2458	1.2195
MFN2	O95140	Mitofusin-2	2	2	-2.46334	-2.65811
NDUFB4	O95168-2	NADH dehydrogenase [ubiquinone] 1 beta subcomplex subunit 4	2	2	-1.51994	-1.85325
NDUFA7	O95182	NADH dehydrogenase [ubiquinone] 1 alpha subcomplex subunit 7	3	3	-0.688995	-0.98505
RTN3	O95197-3	Reticulon-3	3	3	0.318511	0.215105
LETM1	O95202	LETM1 and EF-hand domain-containing protein 1, mitochondrial	2	2	-1.52001	-1.85342
ZRANB2	O95218-2	Zinc finger Ran-binding domain-containing protein 2	3	3	-1.36571	-1.67716
ATE1	O95260-2	Arginyl-tRNA--protein transferase 1	6	6	-0.567905	-0.581192
VAPB	O95292	Vesicle-associated membrane protein-associated protein B/C	5	4	0.449816	0.120127
NDUFA10	O95299	NADH dehydrogenase [ubiquinone] 1 alpha subcomplex subunit 10, mitochondrial	4	4	-1.36736	-1.35072
CELF2	O95319-5	CUGBP Elav-like family member 2	4	4	-1.3123	-1.36262
PGLS	O95336	6-phosphogluconolactonase	11	11	1.69763	1.5982
ATG7	O95352-3	Ubiquitin-like modifier-activating enzyme ATG7	3	3	-2.46545	-2.78718
LYPLA2	O95372	Acyl-protein thioesterase 2	3	3	-0.539674	-0.667924
IPO7	O95373	Importin-7	8	8	-0.323822	-0.488388
TNFAIP8	O95379-3	Tumor necrosis factor alpha-induced protein 8	4	4	-0.925518	-0.700988
AHSA1	O95433-2	Activator of 90 kDa heat shock protein ATPase homolog 1	5	5	-1.47366	-0.899419
FMNL1	O95466	Formin-like protein 1	14	14	1.38123	1.37021
SEC24A	O95486	Protein transport protein Sec24A	2	2	-4.54753	-3.29548
SEC24B	O95487-2	Protein transport protein Sec24B	4	4	-3.79027	-3.74097
ETHE1	O95571	Persulfide dioxygenase ETHE1, mitochondrial	6	6	0.11206	0.177235
CDS2	O95674	Phosphatidate cytidylyltransferase 2	8	8	-0.965288	-1.11335
RAB3D	O95716	Ras-related protein Rab-3D	5	2	-0.929736	-0.830593
SNAP29	O95721	Synaptosomal-associated protein 29	6	6	1.37045	1.26124
OXSR1	O95747	Serine/threonine-protein kinase OSR1	4	4	-0.33984	-0.603438
PTBP3	O95758-1	Polypyrimidine tract-binding protein 3	5	2	-2.69016	-3.20563
LSM8	O95777	U6 snRNA-associated Sm-like protein LSm8	4	4	-1.46535	-1.59889
AP2A1	O95782-2	AP-2 complex subunit alpha-1	20	14	2.04714	1.88644
DDX58	O95786-2	Probable ATP-dependent RNA helicase DDX58	3	3	-3.54254	-4.0389
SDPR	O95810	Serum deprivation-response protein	25	25	4.03663	3.98382
CRYZL1	O95825	Quinone oxidoreductase-like protein 1	2	2	-2.44833	-2.0761
AIFM1	O95831-3	Apoptosis-inducing factor 1, mitochondrial	12	12	1.06056	0.8689
EML2	O95834	Echinoderm microtubule-associated protein-like 2	15	15	1.51844	1.27943
BPNT1	O95861-4	3(2),5-bisphosphate nucleotidase 1	5	5	0.257192	0.177151
DDAH2	O95865	N(G),N(G)-dimethylarginine dimethylaminohydrolase 2	6	6	0.32782	0.712352
G6B	O95866-7	Protein G6b	8	8	2.07302	1.95563
ABHD16A	O95870-2	Abhydrolase domain-containing protein 16A	7	7	-0.232539	-0.0563192
TXNDC12	O95881	Thioredoxin domain-containing protein 12	3	3	-0.203406	-0.25269
NUDT3	O95989	Diphosphoinositol polyphosphate phosphohydrolase 1	2	2	-1.04838	-0.887972
NDUFB10	O96000	NADH dehydrogenase [ubiquinone] 1 beta subcomplex subunit 10	3	3	-1.42051	-1.00783
TOMM40	O96008-2	Mitochondrial import receptor subunit TOM40 homolog	2	2	-1.52916	-0.898826
PEX11B	O96011-2	Peroxisomal membrane protein 11B	2	2	-1.2612	-2.1913
CYB5A	P00167-2	Cytochrome b5	2	2	-1.36018	-1.51484
LDHA	P00338	L-lactate dehydrogenase A chain	24	22	4.94437	4.81703
ALDH1A1	P00352	Retinal dehydrogenase 1	3	3	-1.37345	-0.875362
GLUD1	P00367	Glutamate dehydrogenase 1, mitochondrial;Glutamate dehydrogenase 2, mitochondrial	17	17	2.14303	2.20018
CYB5R3	P00387-2	NADH-cytochrome b5 reductase 3;NADH-cytochrome b5 reductase 3 membrane-bound form;NADH-cytochrome b5 reductase 3 soluble form	11	11	3.35534	3.23915
GSR	P00390-2	Glutathione reductase, mitochondrial	13	13	1.94639	1.99657
MT-CO2	P00403	Cytochrome c oxidase subunit 2	6	6	1.61121	1.77483
SOD1	P00441	Superoxide dismutase [Cu-Zn]	7	7	3.72431	3.55113
F13A1	P00488	Coagulation factor XIII A chain	41	41	6.57589	6.36815
PNP	P00491	Purine nucleoside phosphorylase	18	18	3.84843	3.5942
HPRT1	P00492	Hypoxanthine-guanine phosphoribosyltransferase	10	9	1.70953	1.52849
GOT2	P00505	Aspartate aminotransferase, mitochondrial	15	15	2.5344	2.55416
PGK1	P00558	Phosphoglycerate kinase 1	32	27	6.22406	6.02551
AK1	P00568	Adenylate kinase isoenzyme 1	10	10	1.08511	1.10385
F2	P00734	Prothrombin;Activation peptide fragment 1;Activation peptide fragment 2;Thrombin light chain;Thrombin heavy chain	2	2	-2.25309	-2.1736
HP	P00738-2	Haptoglobin;Haptoglobin alpha chain;Haptoglobin beta chain;Haptoglobin-related protein	8	8	0.69377	0.863458
PLG	P00747	Plasminogen;Plasmin heavy chain A;Activation peptide;Angiostatin;Plasmin heavy chain A, short form;Plasmin light chain B	6	6	-0.0803266	-0.0523662
CFB	P00751	Complement factor B;Complement factor B Ba fragment;Complement factor B Bb fragment	5	5	-1.62962	-1.48568
ADA	P00813	Adenosine deaminase	2	2	-2.69095	-2.90072
CA1	P00915	Carbonic anhydrase 1	7	7	1.58676	0.238484
CA2	P00918	Carbonic anhydrase 2	11	11	3.77794	3.50261
SERPINA1	P01009	Alpha-1-antitrypsin;Short peptide from AAT	14	13	2.71821	2.7852
SERPINA3	P01011	Alpha-1-antichymotrypsin;Alpha-1-antichymotrypsin His-Pro-less	5	5	-0.00070774	0.316597
C3	P01024	Complement C3;Complement C3 beta chain;C3-beta-c;Complement C3 alpha chain;C3a anaphylatoxin;Acylation stimulating protein;Complement C3b alpha chain;Complement C3c alpha chain fragment 1;Complement C3dg fragment;Complement C3g fragment;Complement C3d fragment;Complement C3f fragment;Complement C3c alpha chain fragment 2	21	17	1.34259	1.43859
TIMP1	P01033	Metalloproteinase inhibitor 1	5	5	0.444579	0.324246
KRAS	P01116-2	GTPase KRas;GTPase KRas, N-terminally processed;GTPase NRas;GTPase HRas;GTPase HRas, N-terminally processed	2	2	-0.65953	-0.710713
PDGFB	P01127-2	Platelet-derived growth factor subunit B	2	2	-1.41756	-1.45134
EGF	P01133-2	Pro-epidermal growth factor;Epidermal growth factor	5	5	-0.0403506	0.406222
TGFB1	P01137	Transforming growth factor beta-1;Latency-associated peptide	10	10	2.23865	2.20344
CD4	P01730	T-cell surface glycoprotein CD4	2	2	-2.25679	-2.0132
IGKC	P01834	Ig kappa chain C region	5	5	1.23962	1.36513
IGHG1	P0DOX5	Ig gamma-1 chain C region	10	5	2.94648	3.10735
IGHG2	P01859	Ig gamma-2 chain C region	6	3	0.660233	0.927161
IGHG3	P01860	Ig gamma-3 chain C region	7	2	-1.6435	-1.59194
IGHM	P0DOX6	Ig mu chain C region	2	2	-1.51532	-1.29249
IGHA1	P01876	Ig alpha-1 chain C region;Ig alpha-2 chain C region	6	6	0.197638	0.296505
HLA-B	P01889	HLA class I histocompatibility antigen, B-7 alpha chain	13	7	2.91987	2.68725
HLA-DRA	P01903	HLA class II histocompatibility antigen, DR alpha chain	6	6	0.613134	0.436833
HBD	P02042	Hemoglobin subunit delta	11	4	2.04071	0.6582
LMNA	P02545-2	Prelamin-A/C;Lamin-A/C	20	18	2.2845	1.89752
APOA1	P02647	Apolipoprotein A-I;Proapolipoprotein A-I;Truncated apolipoprotein A-I	13	13	2.05234	1.88619
APOA2	P02652	Apolipoprotein A-II;Proapolipoprotein A-II;Truncated apolipoprotein A-II	2	2	-1.41715	-1.56278
FGA	P02671	Fibrinogen alpha chain;Fibrinopeptide A;Fibrinogen alpha chain	41	41	7.06406	6.84212
FGB	P02675	Fibrinogen beta chain;Fibrinopeptide B;Fibrinogen beta chain	33	33	6.99891	6.85611
FGG	P02679-2	Fibrinogen gamma chain	29	29	6.73348	6.6393
SLC4A1	P02730-2	Band 3 anion transport protein	5	5	-0.686332	-1.37469
FN1	P02751	Fibronectin;Anastellin;Ugl-Y1;Ugl-Y2;Ugl-Y3	32	32	2.36821	2.33537
AMBP	P02760	Protein AMBP;Alpha-1-microglobulin;Inter-alpha-trypsin inhibitor light chain;Trypstatin	4	4	-2.99654	-2.30692
ORM1	P02763	Alpha-1-acid glycoprotein 1	5	5	-0.0800321	0.118631
TTR	P02766	Transthyretin	5	5	1.4321	1.46689
GC	P02774-3	Vitamin D-binding protein	4	4	-0.805952	-0.812536
PPBP	P02775	Platelet basic protein;Connective tissue-activating peptide III;TC-2;Connective tissue-activating peptide III(1-81);Beta-thromboglobulin;Neutrophil-activating peptide 2(74);Neutrophil-activating peptide 2(73);Neutrophil-activating peptide 2;TC-1;Neutrophil-activating peptide 2(1-66);Neutrophil-activating peptide 2(1-63)	8	8	7.88422	7.73062
PF4	P02776	Platelet factor 4;Platelet factor 4, short form	6	3	6.44476	6.1148
TF	P02787	Serotransferrin	27	27	2.8856	2.90852
HPX	P02790	Hemopexin	3	3	-1.36756	-1.35791
FTL	P02792	Ferritin light chain	2	2	-1.58815	-1.48952
FTH1	P02794	Ferritin heavy chain;Ferritin heavy chain, N-terminally processed	8	8	0.889648	0.925299
VTN	P04004	Vitronectin;Vitronectin V65 subunit;Vitronectin V10 subunit;Somatomedin-B	8	8	1.39372	1.3824
CAT	P04040	Catalase	25	25	4.2163	4.02445
ALDOA	P04075	Fructose-bisphosphate aldolase A	29	25	6.51629	6.32975
CSTB	P04080	Cystatin-B	4	4	1.50292	1.49205
ANXA1	P04083	Annexin A1	24	24	4.42874	4.32199
APOB	P04114	Apolipoprotein B-100;Apolipoprotein B-48	2	2	-4.53336	-4.77043
PRNP	P61768	Major prion protein	4	4	-1.69826	-0.868963
SOD2	P04179-4	Superoxide dismutase [Mn], mitochondrial	10	10	4.56515	4.51987
HRG	P04196	Histidine-rich glycoprotein	2	2	-3.12711	-3.13126
CD74	P04233-2	HLA class II histocompatibility antigen gamma chain	5	5	-0.0205452	0.104431
VWF	P04275	von Willebrand factor;von Willebrand antigen 2	74	74	4.58734	4.67583
GAPDH	P04406	Glyceraldehyde-3-phosphate dehydrogenase	22	22	6.78073	6.67852
ASL	P04424-3	Argininosuccinate lyase	5	5	-0.378153	-0.33729
HLA-A	P04439	HLA class I histocompatibility antigen, A-3 alpha chain	12	7	2.20796	2.23099
CAPNS1	P04632	Calpain small subunit 1	11	11	2.57499	2.67925
HSPB1	P04792	Heat shock protein beta-1	14	14	3.55601	3.53699
CYBB	P04839	Cytochrome b-245 heavy chain	9	9	0.508584	0.953711
RPN1	P04843	Dolichyl-diphosphooligosaccharide--protein glycosyltransferase subunit 1	25	25	3.87968	3.63646
RPN2	P04844	Dolichyl-diphosphooligosaccharide--protein glycosyltransferase subunit 2	15	15	1.94496	1.90387
GNAI2	P04899	Guanine nucleotide-binding protein G(i) subunit alpha-2	21	14	3.73617	3.7497
ATP1A1	P05023-3	Sodium/potassium-transporting ATPase subunit alpha-1	17	17	1.83765	1.79086
APP	Q5IS80	Amyloid beta A4 protein;N-APP;Soluble APP-alpha;Soluble APP-beta;C99;Beta-amyloid protein 42;Beta-amyloid protein 40;C83;P3(42);P3(40);C80;Gamma-secretase C-terminal fragment 59;Gamma-secretase C-terminal fragment 57;Gamma-secretase C-terminal fragment 50;C31	10	10	1.96123	2.0299
ALDH2	P05091	Aldehyde dehydrogenase, mitochondrial	9	9	0.204469	0.0873218
ITGB3	P05106	Integrin beta-3	38	38	6.90448	6.67848
ITGB2	P05107	Integrin beta-2	22	22	3.64362	3.27771
S100A8	P05109	Protein S100-A8;Protein S100-A8, N-terminally processed	8	8	4.37261	4.26922
SERPINE1	P05121	Plasminogen activator inhibitor 1	3	3	-0.405378	-0.424523
SLC25A5	P05141	ADP/ATP translocase 2;ADP/ATP translocase 2, N-terminally processed	13	4	2.3551	2.05895
MPO	P05164-2	Myeloperoxidase;Myeloperoxidase;89 kDa myeloperoxidase;84 kDa myeloperoxidase;Myeloperoxidase light chain;Myeloperoxidase heavy chain	26	26	3.76343	3.77443
PCCB	P05166	Propionyl-CoA carboxylase beta chain, mitochondrial	3	3	-1.91966	-1.76542
EIF2S1	P05198	Eukaryotic translation initiation factor 2 subunit 1	5	5	0.489861	0.943078
RPLP1	P05386	60S acidic ribosomal protein P1	5	2	0.553437	0.372748
RPLP2	P05387	60S acidic ribosomal protein P2	6	5	1.3598	0.946631
RPLP0	P05388	60S acidic ribosomal protein P0;60S acidic ribosomal protein P0-like	10	10	2.04478	2.04621
SSB	P05455	Lupus La protein	7	7	0.993271	0.89947
ITGB1	P05556	Integrin beta-1	19	19	3.78677	3.6958
PRKCB	P05771-2	Protein kinase C beta type	15	10	2.47209	2.52051
UROD	P06132	Uroporphyrinogen decarboxylase	7	7	0.526872	0.581696
FYN	P06241-2	Tyrosine-protein kinase Fyn	13	9	0.946847	1.13738
PTMA	P06454-2	Prothymosin alpha;Prothymosin alpha, N-terminally processed;Thymosin alpha-1	3	3	1.46865	1.56615
ATP5B	P06576	ATP synthase subunit beta, mitochondrial	26	26	4.46148	4.32456
S100A9	P06702	Protein S100-A9	8	8	4.92314	4.74057
S100A6	P06703	Protein S100-A6	5	5	4.96769	4.99193
EIF4E	P06730	Eukaryotic translation initiation factor 4E	4	4	0.153498	0.183744
ENO1	P06733	Alpha-enolase	29	26	7.19837	7.00545
PYGL	P06737-2	Glycogen phosphorylase, liver form	30	22	3.49311	3.38448
GPI	P06744	Glucose-6-phosphate isomerase	21	16	3.70982	3.74419
NPM1	P06748	Nucleophosmin	12	12	3.51845	3.2808
ITGAV	P06756-3	Integrin alpha-V;Integrin alpha-V heavy chain;Integrin alpha-V light chain	2	2	-2.97024	-2.62088
HEXA	P06865	Beta-hexosaminidase subunit alpha	4	4	-1.04264	-0.784522
SERPINE2	P07093-2	Glia-derived nexin	12	12	0.675439	0.77673
DBI	P07108	Acyl-CoA-binding protein	4	4	1.1615	1.54011
LDHB	P07195	L-lactate dehydrogenase B chain	19	18	5.50343	5.34166
GPX1	P07203	Glutathione peroxidase 1	13	13	2.63856	2.5177
PROS1	P07225	Vitamin K-dependent protein S	10	10	1.53767	1.6272
P4HB	P07237	Protein disulfide-isomerase	34	34	5.45946	5.31357
H1F0	P07305-2	Histone H1.0;Histone H1.0, N-terminally processed	2	2	-0.934406	-0.610769
FES	P07332	Tyrosine-protein kinase Fes/Fps	5	5	-1.21476	-1.27409
CTSD	P07339	Cathepsin D;Cathepsin D light chain;Cathepsin D heavy chain	10	10	1.9453	1.93774
ANXA2	P07355	Annexin A2;Putative annexin A2-like protein	28	28	4.93992	4.95134
GP1BA	P07359	Platelet glycoprotein Ib alpha chain;Glycocalicin	18	18	5.00908	4.81758
CAPN1	P07384	Calpain-1 catalytic subunit	36	36	4.10429	4.14904
TUBB	P07437	Tubulin beta chain	23	5	3.9554	3.70899
PSAP	P07602	Prosaposin;Saposin-A;Saposin-B-Val;Saposin-B;Saposin-C;Saposin-D	12	12	2.60338	2.61652
HEXB	P07686	Beta-hexosaminidase subunit beta;Beta-hexosaminidase subunit beta chain B;Beta-hexosaminidase subunit beta chain A	6	6	0.185202	0.381927
PFN1	P07737	Profilin-1	14	14	7.66007	7.48476
APRT	P07741	Adenine phosphoribosyltransferase	14	14	2.64895	2.55584
EPRS	P07814	Bifunctional glutamate/proline--tRNA ligase;Glutamate--tRNA ligase;Proline--tRNA ligase	17	17	0.92698	0.721067
CTSB	P07858	Cathepsin B;Cathepsin B light chain;Cathepsin B heavy chain	5	5	0.0754917	0.271925
HSP90AA1	P07900	Heat shock protein HSP 90-alpha	43	29	5.83699	5.64518
GALT	P07902-2	Galactose-1-phosphate uridylyltransferase	2	2	-1.4689	-1.49642
HNRNPC	P07910-2	Heterogeneous nuclear ribonucleoproteins C1/C2;Heterogeneous nuclear ribonucleoprotein C-like 4;Heterogeneous nuclear ribonucleoprotein C-like 1;Heterogeneous nuclear ribonucleoprotein C-like 3;Heterogeneous nuclear ribonucleoprotein C-like 2	14	14	2.89969	2.71104
UQCRH	P07919	Cytochrome b-c1 complex subunit 6, mitochondrial;Cytochrome b-c1 complex subunit 6	2	2	-1.86748	-1.62917
YES1	P07947	Tyrosine-protein kinase Yes	9	2	-3.8306	-4.05736
LYN	P07948-2	Tyrosine-protein kinase Lyn	16	13	1.99803	1.82345
FH	P07954-2	Fumarate hydratase, mitochondrial	10	10	2.53399	2.61505
THBS1	P07996	Thrombospondin-1	61	14	8.00396	7.97773
ANXA6	P08133	Annexin A6	39	39	4.97657	4.84557
RHOC	P08134	Rho-related GTP-binding protein RhoC	10	2	-1.51965	-1.16353
CD55	P08174-4	Complement decay-accelerating factor	4	4	-0.377989	-0.540937
SLC3A2	P08195-2	4F2 cell-surface antigen heavy chain	5	5	-1.12727	-1.48308
GUSB	P08236	Beta-glucuronidase	3	3	-1.00974	-1.04091
PFKM	P08237-3	ATP-dependent 6-phosphofructokinase, muscle type	5	2	-2.16196	-2.57179
HSP90AB1	P08238	Heat shock protein HSP 90-beta	39	18	4.68176	4.49654
ELANE	P08246	Neutrophil elastase	2	2	-0.0366378	0.113825
CTSG	P08311	Cathepsin G	5	5	0.0187698	-0.103984
ITGA2B	P08514	Integrin alpha-IIb;Integrin alpha-IIb heavy chain;Integrin alpha-IIb light chain, form 1;Integrin alpha-IIb light chain, form 2	43	43	7.18366	6.85924
PDHA1	P08559	Pyruvate dehydrogenase E1 component subunit alpha, somatic form, mitochondrial	8	8	0.276565	-0.0251247
PLEK	P08567	Pleckstrin	21	21	5.36211	5.2435
CD14	P08571	Monocyte differentiation antigen CD14;Monocyte differentiation antigen CD14, urinary form;Monocyte differentiation antigen CD14, membrane-bound form	8	8	0.41385	0.426414
CYC1	P08574	Cytochrome c1, heme protein, mitochondrial	5	5	0.496853	0.559039
PTPRC	P08575-4	Receptor-type tyrosine-protein phosphatase C	32	32	3.55172	3.50446
SNRPB2	P08579	U2 small nuclear ribonucleoprotein B	5	3	0.273307	0.0667868
SNRNP70	P08621-2	U1 small nuclear ribonucleoprotein 70 kDa	4	4	-1.41613	-1.49987
HCK	P08631-3	Tyrosine-protein kinase HCK	6	3	-2.57439	-3.09378
FCGR3A	P08637	Low affinity immunoglobulin gamma Fc region receptor III-A;Low affinity immunoglobulin gamma Fc region receptor III-B	2	2	-1.64945	-1.2459
VIM	P08670	Vimentin	47	46	6.5551	6.40116
RPS17	P08708	40S ribosomal protein S17	4	4	0.206267	0.0509439
GNAI3	P08754	Guanine nucleotide-binding protein G(k) subunit alpha	11	4	-0.890745	-0.669167
ANXA5	P08758	Annexin A5	22	22	4.14005	4.07904
RPSA	P08865	40S ribosomal protein SA	10	10	1.78925	1.77789
ENO2	P09104	Gamma-enolase	12	9	1.00045	1.08988
ACAA1	P09110	3-ketoacyl-CoA thiolase, peroxisomal	2	2	-2.34363	-2.8567
GSTP1	P09211	Glutathione S-transferase P	12	12	4.09176	3.95855
LGALS1	P09382	Galectin-1	10	10	3.53317	3.7056
QDPR	P09417-2	Dihydropteridine reductase	4	4	-1.04416	-1.07977
HMGB1	P09429	High mobility group protein B1;Putative high mobility group protein B1-like 1	7	5	5.02045	4.71167
FBP1	P09467	Fructose-1,6-bisphosphatase 1	5	5	-1.58884	-1.43298
SPARC	P09486	SPARC	14	14	3.34196	3.43123
GSTM1	P09488	Glutathione S-transferase Mu 1	6	2	0.471362	0.214406
	P09493-5		21	3	1.9004	1.76417
CLTA	P09496-2	Clathrin light chain A	10	10	2.80079	2.72081
CLTB	P09497-2	Clathrin light chain B	6	6	1.74075	1.51252
ANXA4	P09525	Annexin A4	11	11	2.0689	1.85446
CNP	P09543-2	2,3-cyclic-nucleotide 3-phosphodiesterase	6	6	0.150373	0.257519
DLD	P09622	Dihydrolipoyl dehydrogenase, mitochondrial	9	9	2.07495	2.21892
HNRNPA1	P09651-3	Heterogeneous nuclear ribonucleoprotein A1;Heterogeneous nuclear ribonucleoprotein A1, N-terminally processed;Heterogeneous nuclear ribonucleoprotein A1-like 2	16	15	2.40516	2.42227
SNRPA1	P09661	U2 small nuclear ribonucleoprotein A	6	6	0.705078	0.397653
COX6C	P09669	Cytochrome c oxidase subunit 6C	4	4	1.16581	1.12816
FGR	P09769	Tyrosine-protein kinase Fgr	2	2	-3.33277	-3.82397
PARP1	P09874	Poly [ADP-ribose] polymerase 1	23	23	2.47313	2.41282
ALOX5	P09917-3	Arachidonate 5-lipoxygenase	3	3	-1.46904	-1.74008
LTA4H	P09960	Leukotriene A-4 hydrolase	23	23	3.18818	2.9552
ALDOC	P09972	Fructose-bisphosphate aldolase C	12	8	2.10769	2.0619
C4A	P0C0L4-2	Complement C4-A;Complement C4 beta chain;Complement C4-A alpha chain;C4a anaphylatoxin;C4b-A;C4d-A;Complement C4 gamma chain;Complement C4-B;Complement C4 beta chain;Complement C4-B alpha chain;C4a anaphylatoxin;C4b-B;C4d-B;Complement C4 gamma chain	3	3	-4.29405	-4.01518
H2AFV	Q71UI9	Histone H2A.V;Histone H2A.Z	5	3	2.95652	3.05204
SLFN14	P0C7P3-2	Schlafen family member 14	4	4	-0.573982	-0.255486
SULT1A4	P0DMN0	Sulfotransferase 1A4;Sulfotransferase 1A3	11	4	2.6208	2.4693
HSPA1A	P0DMV8	Heat shock 70 kDa protein 1A;Heat shock 70 kDa protein 1B	33	17	4.70247	4.49545
U2AF1	P0DN76	Splicing factor U2AF 35 kDa subunit;Splicing factor U2AF 26 kDa subunit	2	2	-4.14234	-3.49758
IGLC6	P0DOY3	Ig lambda-6 chain C region	5	2	1.40155	1.55179
	P0DP25		9	7	4.10922	3.97025
SRGN	P10124	Serglycin	2	2	-2.35627	-1.56105
TROVE2	P10155-3	60 kDa SS-A/Ro ribonucleoprotein	9	9	0.123637	0.26196
GAA	P10253	Lysosomal alpha-glucosidase;76 kDa lysosomal alpha-glucosidase;70 kDa lysosomal alpha-glucosidase	2	2	-4.13804	-4.2111
RRAS	P10301	Ras-related protein R-Ras	3	3	-1.83456	-1.76043
HLA-C	P10321	HLA class I histocompatibility antigen, Cw-7 alpha chain	10	5	0.307068	0.289035
HIST1H1E	P10412	Histone H1.4	11	2	-2.3452	-3.28567
DLAT	P10515	Dihydrolipoyllysine-residue acetyltransferase component of pyruvate dehydrogenase complex, mitochondrial	6	6	0.391826	0.330112
TXN	P10599	Thioredoxin	8	8	2.88313	2.86675
COX5B	P10606	Cytochrome c oxidase subunit 5B, mitochondrial	7	7	2.56652	2.49387
CTSA	P10619-2	Lysosomal protective protein;Lysosomal protective protein 32 kDa chain;Lysosomal protective protein 20 kDa chain	5	5	0.391925	0.794017
PRKAR1A	P10644	cAMP-dependent protein kinase type I-alpha regulatory subunit;cAMP-dependent protein kinase type I-alpha regulatory subunit, N-terminally processed	17	17	3.41462	3.3578
PF4V1	P10720	Platelet factor 4 variant;Platelet factor 4 variant(4-74);Platelet factor 4 variant(5-74);Platelet factor 4 variant(6-74)	6	3	1.64375	1.80058
ESD	P10768	S-formylglutathione hydrolase	9	9	2.1194	2.04846
HSPD1	P10809	60 kDa heat shock protein, mitochondrial	31	31	4.96949	4.71091
CLU	P10909-4	Clusterin;Clusterin beta chain;Clusterin alpha chain	13	13	3.17897	3.17088
HSPA5	P11021	78 kDa glucose-regulated protein	36	34	6.51966	6.32999
HSPA8	P11142	Heat shock cognate 71 kDa protein	35	23	6.34232	6.13407
SLC2A3	P11169	Solute carrier family 2, facilitated glucose transporter member 3;Solute carrier family 2, facilitated glucose transporter member 14	6	6	2.85435	2.70246
EPB41	P11171-4	Protein 4.1	7	7	0.245233	0.193399
UMPS	P11172	Uridine 5-monophosphate synthase;Orotate phosphoribosyltransferase;Orotidine 5-phosphate decarboxylase	4	4	-0.658968	-0.573428
PDHB	P11177	Pyruvate dehydrogenase E1 component subunit beta, mitochondrial	6	6	0.600007	0.465038
DBT	P11182	Lipoamide acyltransferase component of branched-chain alpha-keto acid dehydrogenase complex, mitochondrial	3	3	-2.34612	-2.55479
ITGAM	P11215	Integrin alpha-M	15	15	1.31787	1.74137
PYGB	P11216	Glycogen phosphorylase, brain form	33	24	3.74731	3.70215
RALA	P11233	Ras-related protein Ral-A	5	2	3.95554	3.8302
RALB	P11234	Ras-related protein Ral-B	6	3	1.3123	1.22695
SPTB	P11277-2	Spectrin beta chain, erythrocytic	42	38	2.98615	2.77086
LAMP1	P11279	Lysosome-associated membrane glycoprotein 1	5	5	1.54504	1.59225
ACADM	P11310	Medium-chain specific acyl-CoA dehydrogenase, mitochondrial	10	10	2.22397	2.15735
TOP1	P11387	DNA topoisomerase 1;DNA topoisomerase I, mitochondrial	2	2	-0.856524	-1.07951
G6PD	P11413	Glucose-6-phosphate 1-dehydrogenase	30	30	4.06808	4.1348
UBL4A	P11441	Ubiquitin-like protein 4A	2	2	-1.57793	-0.811507
MTHFD1	P11586	C-1-tetrahydrofolate synthase, cytoplasmic;Methylenetetrahydrofolate dehydrogenase;Methenyltetrahydrofolate cyclohydrolase;Formyltetrahydrofolate synthetase;C-1-tetrahydrofolate synthase, cytoplasmic, N-terminally processed	20	20	1.90727	1.79483
IGF2R	P11717	Cation-independent mannose-6-phosphate receptor	2	2	-3.82937	-4.05363
ADH5	P11766	Alcohol dehydrogenase class-3	13	13	2.63199	2.74356
PRPS2	P11908	Ribose-phosphate pyrophosphokinase 2	9	3	0.123066	0.344042
PABPC1	P11940-2	Polyadenylate-binding protein 1;Polyadenylate-binding protein 3	16	12	2.35516	2.28296
PCNA	P12004	Proliferating cell nuclear antigen	5	5	-0.427661	-0.903254
HARS	P12081-4	Histidine--tRNA ligase, cytoplasmic	15	15	1.94776	2.01241
SLC25A6	P12236	ADP/ATP translocase 3;ADP/ATP translocase 3, N-terminally processed;ADP/ATP translocase 1	15	6	4.23993	4.10746
F5	P12259	Coagulation factor V;Coagulation factor V heavy chain;Coagulation factor V light chain	44	36	3.66084	3.60973
IMPDH2	P12268	Inosine-5-monophosphate dehydrogenase 2	7	7	-0.689036	-0.780948
TPR	P12270	Nucleoprotein TPR	9	8	-1.45205	-1.62501
ANXA3	P12429	Annexin A3	11	11	0.76992	0.817546
GZMA	P12544-2	Granzyme A	6	6	-0.17243	0.166746
ACTN1	P12814	Alpha-actinin-1	67	44	8.18754	8.002
SRC	P12931	Proto-oncogene tyrosine-protein kinase Src	21	15	3.98822	3.99584
PEPD	P12955	Xaa-Pro dipeptidase	8	8	-0.146785	0.0455309
XRCC6	P12956	X-ray repair cross-complementing protein 6	27	27	3.70223	3.55939
XRCC5	P13010	X-ray repair cross-complementing protein 5	26	26	3.21967	3.17212
COX4I1	P13073	Cytochrome c oxidase subunit 4 isoform 1, mitochondrial	6	6	3.02464	2.87491
GP1BB	P13224	Platelet glycoprotein Ib beta chain	6	6	3.49668	3.46403
IFI30	P13284	Gamma-interferon-inducible lysosomal thiol reductase	2	2	-3.83135	-4.05974
LAMP2	P13473	Lysosome-associated membrane glycoprotein 2	2	2	-0.780755	-1.1768
RNH1	P13489	Ribonuclease inhibitor	22	22	3.48424	3.25282
CCL5	P13501	C-C motif chemokine 5;RANTES(3-68);RANTES(4-68)	5	5	1.7548	1.80652
ICAM2	P13598	Intercellular adhesion molecule 2	5	5	1.84256	2.22269
VCAN	P13611-4	Versican core protein	2	2	1.76022	1.62509
EEF2	P13639	Elongation factor 2	31	30	3.86958	3.79463
PDIA4	P13667	Protein disulfide-isomerase A4	24	24	3.45921	3.3205
TPT1	P13693	Translationally-controlled tumor protein	7	7	2.24903	2.36201
ALAD	P13716	Delta-aminolevulinic acid dehydratase	8	8	1.37005	1.14186
HLA-E	P13747	HLA class I histocompatibility antigen, alpha chain E	7	5	-1.02467	-1.07905
LCP1	P13796	Plastin-2	47	38	6.02027	5.91026
PLS3	P13797-3	Plastin-3	14	6	-0.124019	-0.241768
APEH	P13798	Acylamino-acid-releasing enzyme	10	10	1.10416	1.03808
ETFA	P13804	Electron transfer flavoprotein subunit alpha, mitochondrial	13	13	2.27474	2.19276
PRKAR2A	P13861-2	cAMP-dependent protein kinase type II-alpha regulatory subunit	15	12	1.42569	1.20786
MIF	P14174	Macrophage migration inhibitory factor	3	3	2.05215	2.0085
PRF1	P14222	Perforin-1	10	10	1.36498	1.47785
PRKCSH	P14314-2	Glucosidase 2 subunit beta	15	15	3.63796	3.54778
HCLS1	P14317	Hematopoietic lineage cell-specific protein	12	12	2.573	2.38082
FDPS	P14324-2	Farnesyl pyrophosphate synthase	5	5	0.793098	0.972219
COX7A2	P14406	Cytochrome c oxidase subunit 7A2, mitochondrial	2	2	0.0443474	0.302874
NID1	P14543-2	Nidogen-1	25	24	2.49287	2.47473
AKR1A1	P14550	Alcohol dehydrogenase [NADP(+)]	11	11	0.773213	0.875479
NCF1	P14598	Neutrophil cytosol factor 1;Putative neutrophil cytosol factor 1C;Putative neutrophil cytosol factor 1B	6	6	-0.251805	-0.131013
PKM	P14618	Pyruvate kinase PKM	41	5	6.75255	6.62153
HSP90B1	P14625	Endoplasmin	36	34	5.04584	4.86314
SNRPB	P14678-2	Small nuclear ribonucleoprotein-associated proteins B and B;Small nuclear ribonucleoprotein-associated protein N	3	3	-0.0038474	-0.104666
IDE	P14735	Insulin-degrading enzyme	7	7	-0.324425	-0.16063
GP9	P14770	Platelet glycoprotein IX	6	6	2.68983	2.68
COX6B1	P14854	Cytochrome c oxidase subunit 6B1	7	7	1.51615	1.61438
HNRNPL	P14866	Heterogeneous nuclear ribonucleoprotein L	11	11	2.50555	2.37847
DARS	P14868	Aspartate--tRNA ligase, cytoplasmic	17	17	2.45725	2.4024
UQCRB	P14927	Cytochrome b-c1 complex subunit 7	4	4	1.00358	1.07129
AKR1B1	P15121	Aldose reductase	9	9	1.74138	1.92648
ANPEP	P15144	Aminopeptidase N	2	2	-2.82535	-2.74908
RAC2	P15153	Ras-related C3 botulinum toxin substrate 2	9	4	2.15789	1.89939
GSPT1	P15170	Eukaryotic peptide chain release factor GTP-binding subunit ERF3A;Eukaryotic peptide chain release factor GTP-binding subunit ERF3B	14	14	1.87037	1.68892
ARSA	P15289	Arylsulfatase A;Arylsulfatase A component B;Arylsulfatase A component C;N-acetylgalactosamine-6-sulfatase	2	2	-3.14764	-3.35965
EZR	P15311	Ezrin	27	16	3.18098	3.27946
UCHL3	P15374	Ubiquitin carboxyl-terminal hydrolase isozyme L3	3	3	-1.46918	-1.29573
VAV1	P15498-2	Proto-oncogene vav	9	8	-0.541892	-0.44532
CD46	P15529-16	Membrane cofactor protein	2	2	-1.64639	-1.54417
GNS	P15586-2	N-acetylglucosamine-6-sulfatase	6	6	-0.473126	0.210411
RPS2	P15880	40S ribosomal protein S2	7	7	1.96594	1.89833
COX7C	P15954	Cytochrome c oxidase subunit 7C, mitochondrial	2	2	0.991831	0.96366
CD44	P16070	CD44 antigen	4	4	0.240874	-0.0330155
H2AFX	P16104	Histone H2AX	8	3	7.11607	6.68296
SELP	P16109	P-selectin	14	14	2.93943	2.79087
CBR1	P16152	Carbonyl reductase [NADPH] 1	11	11	1.2283	0.890458
ANK1	P16157-2	Ankyrin-1	6	6	-0.686537	-0.876662
ACADS	P16219	Short-chain specific acyl-CoA dehydrogenase, mitochondrial	3	3	-2.24977	-2.55886
GLB1	P16278	Beta-galactosidase	8	8	0.202848	0.21966
PECAM1	P16284-3	Platelet endothelial cell adhesion molecule	25	25	3.32276	3.34491
NCK1	P16333	Cytoplasmic protein NCK1	4	3	-1.64334	-2.06857
HIST1H1B	P16401	Histone H1.5	9	6	2.57919	2.55975
HIST1H1D	P16402	Histone H1.3	10	2	1.76177	0.844378
HIST1H1C	P16403	Histone H1.2	12	3	5.6828	4.8369
ATP2A2	P16615	Sarcoplasmic/endoplasmic reticulum calcium ATPase 2	30	17	2.76915	2.68394
CD36	P16671	Platelet glycoprotein 4	11	11	3.87309	3.68783
PLCG2	P16885	1-phosphatidylinositol 4,5-bisphosphate phosphodiesterase gamma-2	13	13	1.38983	1.33673
FAH	P16930	Fumarylacetoacetase	7	7	1.14814	1.50694
STMN1	P16949	Stathmin	8	8	2.04657	2.07483
HMGA1	P17096	High mobility group protein HMG-I/HMG-Y	3	3	-1.38704	-1.6752
GOT1	P17174	Aspartate aminotransferase, cytoplasmic	6	6	-0.244644	-0.374662
PRKCA	P17252	Protein kinase C alpha type	13	9	0.58683	0.584799
ITGA2	P17301	Integrin alpha-2	18	18	2.1416	2.24183
UBTF	P17480-2	Nucleolar transcription factor 1	7	7	0.0432672	0.157528
PRKACA	P17612	cAMP-dependent protein kinase catalytic subunit alpha	11	2	-1.37484	-0.873076
CAPN2	P17655	Calpain-2 catalytic subunit	13	13	1.07685	1.15628
CTPS1	P17812	CTP synthase 1	7	7	0.0937575	0.197983
DDX5	P17844-2	Probable ATP-dependent RNA helicase DDX5	15	9	0.773792	0.61846
PFKL	P17858	ATP-dependent 6-phosphofructokinase, liver type	19	15	1.57872	1.63662
LGALS3	P17931	Galectin-3	3	3	-0.147458	-0.257585
PSMC3	P17980	26S protease regulatory subunit 6A	10	10	1.8218	1.84653
TCP1	P17987	T-complex protein 1 subunit alpha	24	24	3.39715	3.27761
PTPN1	P18031	Tyrosine-protein phosphatase non-receptor type 1	9	9	0.967914	1.00829
ALOX12	P18054	Arachidonate 12-lipoxygenase, 12S-type	27	27	2.74195	2.7957
RPL35A	P18077	60S ribosomal protein L35a	4	4	0.85148	0.761882
ITGB5	P18084	Integrin beta-5	4	4	-0.78953	-0.743601
ARF4	P18085	ADP-ribosylation factor 4	9	5	1.43433	1.45054
RPL7	P18124	60S ribosomal protein L7	10	10	1.60855	1.68442
VCL	P18206	Vinculin	91	91	8.33509	8.12872
PTPRA	P18433-6	Receptor-type tyrosine-protein phosphatase alpha	4	4	-1.32033	-1.31192
RPL17	P18621-3	60S ribosomal protein L17	6	6	1.37116	0.886505
PGAM1	P18669	Phosphoglycerate mutase 1	12	12	2.98951	2.96237
ATP5J	P18859	ATP synthase-coupling factor 6, mitochondrial	2	2	-3.82543	-4.8403
GNAZ	P19086	Guanine nucleotide-binding protein G(z) subunit alpha	7	7	0.000155138	0.215783
NCL	P19338	Nucleolin	28	28	4.24865	4.00217
HK1	P19367-4	Hexokinase-1	42	41	4.47211	4.44326
CD53	P19397	Leukocyte surface antigen CD53	2	2	0.281501	0.111704
NDUFV2	P19404	NADH dehydrogenase [ubiquinone] flavoprotein 2, mitochondrial	5	5	-1.4785	-1.34548
TRIM21	P19474	E3 ubiquitin-protein ligase TRIM21	5	5	-0.235876	-0.188394
EIF2AK2	P19525	Interferon-induced, double-stranded RNA-activated protein kinase	3	3	-1.52613	-2.15307
SRM	P19623	Spermidine synthase	4	4	-1.31415	-1.41616
SLC9A1	P19634	Sodium/hydrogen exchanger 1	4	4	-1.84939	-1.64287
CSNK2A2	P19784	Casein kinase II subunit alpha	3	3	-1.99153	-1.81774
NFKB1	P19838-2	Nuclear factor NF-kappa-B p105 subunit;Nuclear factor NF-kappa-B p50 subunit	6	6	-1.70076	-1.38476
NCF2	P19878-3	Neutrophil cytosol factor 2	8	8	-0.593022	-0.519596
TYMP	P19971	Thymidine phosphorylase	20	19	2.41151	2.4874
HLA-DPA1	P20036	HLA class II histocompatibility antigen, DP alpha 1 chain	2	2	-1.00426	-0.806283
EIF2S2	P20042	Eukaryotic translation initiation factor 2 subunit 2	5	5	-0.448636	-0.337599
ANXA7	P20073-2	Annexin A7	13	13	1.52845	1.40866
BTF3	P20290-2	Transcription factor BTF3	2	2	-3.45411	-3.52238
RAB4A	P20338	Ras-related protein Rab-4A	3	2	-1.7789	-1.91188
RAB5A	P20339-2	Ras-related protein Rab-5A	6	3	-5.08541	-4.30777
PVALB	P20472	Parvalbumin alpha	2	2	-3.33529	-2.8551
PSMB1	P20618	Proteasome subunit beta type-1	8	8	1.97077	2.07329
M6PR	P20645	Cation-dependent mannose-6-phosphate receptor	4	4	1.29644	1.52655
COX5A	P20674	Cytochrome c oxidase subunit 5A, mitochondrial	5	5	2.18802	2.23345
LMNB1	P20700	Lamin-B1	35	31	4.47452	4.44038
ITGAL	P20701-2	Integrin alpha-L	17	17	1.97224	2.08993
GZMH	P20718	Granzyme H	4	4	-0.0639743	0.224772
CAST	P20810-5	Calpastatin	9	9	0.74107	0.503755
RASA1	P20936-2	Ras GTPase-activating protein 1	9	9	0.710445	0.668223
CDK11B	P21127-12	Cyclin-dependent kinase 11B;Cyclin-dependent kinase 11A	2	2	-1.84191	-2.30014
GSTM3	P21266	Glutathione S-transferase Mu 3	5	4	-1.30343	-1.45529
ATP6V1B2	P21281	V-type proton ATPase subunit B, brain isoform;V-type proton ATPase subunit B, kidney isoform	14	14	0.282951	0.575739
ATP6V1C1	P21283	V-type proton ATPase subunit C 1	8	7	0.3198	0.46071
CSRP1	P21291	Cysteine and glycine-rich protein 1	8	8	2.32685	2.45315
FLNA	P21333-2	Filamin-A	164	145	9.9453	9.68844
ACO1	P21399	Cytoplasmic aconitate hydratase	9	9	1.20878	1.11236
VDAC1	P21796	Voltage-dependent anion-selective channel protein 1	15	15	3.74122	3.61275
SDHB	P21912	Succinate dehydrogenase [ubiquinone] iron-sulfur subunit, mitochondrial	5	5	0.735549	0.836725
CD9	P21926	CD9 antigen	9	9	4.95616	5.03111
COMT	P21964-2	Catechol O-methyltransferase	8	8	-0.140216	-0.168536
OSBP	P22059	Oxysterol-binding protein 1	6	6	-0.753806	-0.837784
PCMT1	P22061	Protein-L-isoaspartate(D-aspartate) O-methyltransferase	9	9	2.42897	2.64177
FBL	P22087	rRNA 2-O-methyltransferase fibrillarin	7	6	2.14149	2.25206
GART	P22102	Trifunctional purine biosynthetic protein adenosine-3;Phosphoribosylamine--glycine ligase;Phosphoribosylformylglycinamidine cyclo-ligase;Phosphoribosylglycinamide formyltransferase	8	8	0.342441	0.554684
PAICS	P22234	Multifunctional protein ADE2;Phosphoribosylaminoimidazole-succinocarboxamide synthase;Phosphoribosylaminoimidazole carboxylase	14	14	1.2225	1.22675
SCP2	P22307-4	Non-specific lipid-transfer protein	6	6	2.17242	2.31969
UBA1	P22314-2	Ubiquitin-like modifier-activating enzyme 1	37	37	4.52077	4.34693
NME2	P22392-2	Nucleoside diphosphate kinase B	15	6	4.32639	4.23988
HNRNPA2B1	P22626	Heterogeneous nuclear ribonucleoproteins A2/B1	19	18	4.40511	4.27732
CBL	P22681	E3 ubiquitin-protein ligase CBL	4	4	-3.83109	-3.74212
PRKACB	P22694-4	cAMP-dependent protein kinase catalytic subunit beta	13	4	3.56768	3.46366
UQCRC2	P22695	Cytochrome b-c1 complex subunit 2, mitochondrial	13	13	2.04961	1.92446
CES1	P23141-3	Liver carboxylesterase 1	16	16	1.45068	1.59874
TCEA1	P23193	Transcription elongation factor A protein 1	4	4	-4.13887	-3.71767
PTGS1	P23219-4	Prostaglandin G/H synthase 1	14	14	2.46871	2.37656
ITGA6	P23229-4	Integrin alpha-6;Integrin alpha-6 heavy chain;Integrin alpha-6 light chain;Processed integrin alpha-6	36	36	3.92002	3.7209
SFPQ	P23246	Splicing factor, proline- and glutamine-rich	14	13	2.40073	2.30687
PPIB	P23284	Peptidyl-prolyl cis-trans isomerase B	13	13	4.42986	4.43533
ME2	P23368	NAD-dependent malic enzyme, mitochondrial	14	14	2.27213	2.14532
WARS	P23381	Tryptophan--tRNA ligase, cytoplasmic;T1-TrpRS;T2-TrpRS	13	13	1.64902	1.86113
RPS3	P23396	40S ribosomal protein S3	13	13	2.48626	2.3968
SP100	P23497	Nuclear autoantigen Sp-100	4	3	-1.99552	-1.70149
AHCY	P23526	Adenosylhomocysteinase	10	10	1.88038	1.80758
CFL1	P23528	Cofilin-1	19	18	7.02092	6.86877
EIF4B	P23588-2	Eukaryotic translation initiation factor 4B	6	6	-0.231052	-0.520577
DGKA	P23743	Diacylglycerol kinase alpha	6	6	-0.787156	-0.837653
CPT2	P23786	Carnitine O-palmitoyltransferase 2, mitochondrial	3	3	-1.36386	-1.61335
DTYMK	P23919	Thymidylate kinase	7	7	0.994711	1.23176
PRTN3	P24158	Myeloblastin	3	3	-0.412181	-0.0811664
EEF1B2	P24534	Elongation factor 1-beta	7	6	1.93189	1.99593
ATP5F1	P24539	ATP synthase F(0) complex subunit B1, mitochondrial	9	9	1.75114	1.739
TBXAS1	P24557	Thromboxane-A synthase	17	17	2.58986	2.58717
ACP1	P24666	Low molecular weight phosphotyrosine protein phosphatase	7	7	1.12918	0.96668
PRKCH	P24723-2	Protein kinase C eta type;Protein kinase C epsilon type	2	2	-0.67066	-0.348096
ACAT1	P24752	Acetyl-CoA acetyltransferase, mitochondrial	10	10	1.05492	0.969091
MYL9	P24844	Myosin regulatory light polypeptide 9	9	4	2.20477	2.29374
POLR2A	P24928	DNA-directed RNA polymerase II subunit RPB1	3	3	-2.69597	-3.06351
ADRBK1	P25098	Beta-adrenergic receptor kinase 1	9	9	-0.144741	-0.218208
MCM3	P25205	DNA replication licensing factor MCM3	3	3	-3.15249	-3.04052
MPST	P25325	3-mercaptopyruvate sulfurtransferase	8	8	0.892598	0.623717
RPS12	P25398	40S ribosomal protein S12	6	6	1.49004	1.45208
YY1	P25490	Transcriptional repressor protein YY1;Transcription factor YY2	2	2	-1.04437	-1.59223
DNAJB1	P25685-2	DnaJ homolog subfamily B member 1	4	4	-0.627124	-0.850201
DNAJB2	P25686-2	DnaJ homolog subfamily B member 2	3	3	-1.70938	-1.44686
ATP5A1	P25705	ATP synthase subunit alpha, mitochondrial	29	29	5.2834	5.13323
CTSS	P25774	Cathepsin S	5	5	0.392122	0.489512
PSMA1	P25786	Proteasome subunit alpha type-1	11	11	2.25251	2.21016
PSMA2	P25787	Proteasome subunit alpha type-2	8	8	1.4431	1.26808
PSMA3	P25788-2	Proteasome subunit alpha type-3	9	9	1.23264	1.15544
PSMA4	P25789	Proteasome subunit alpha type-4	12	12	1.57486	1.73648
MSN	P26038	Moesin	47	36	6.65762	6.56257
DDX6	P26196	Probable ATP-dependent RNA helicase DDX6	7	7	0.638653	0.420385
U2AF2	P26368-2	Splicing factor U2AF 65 kDa subunit	10	10	0.794915	0.661754
RPL13	P26373	60S ribosomal protein L13	7	7	2.46829	2.01821
IVD	P26440-2	Isovaleryl-CoA dehydrogenase, mitochondrial	8	8	0.609049	0.708185
S100A4	P26447	Protein S100-A4	5	5	5.44477	5.46133
HMGB2	P26583	High mobility group protein B2	7	6	2.26974	2.53404
PTBP1	P26599	Polypyrimidine tract-binding protein 1	12	9	2.20921	2.25675
TARS	P26639	Threonine--tRNA ligase, cytoplasmic	12	12	0.937492	0.900736
VARS	P26640	Valine--tRNA ligase	15	15	0.756953	0.550169
EEF1G	P26641	Elongation factor 1-gamma	23	23	3.70518	3.64409
FKBP2	P26885	Peptidyl-prolyl cis-trans isomerase FKBP2	7	7	1.11383	1.30567
STOM	P27105	Erythrocyte band 7 integral membrane protein	15	15	4.87656	4.81309
MAOB	P27338	Amine oxidase [flavin-containing] B	12	12	1.31272	1.65969
YWHAQ	P27348	14-3-3 protein theta	18	13	2.80525	3.02481
MAPK3	P27361-2	Mitogen-activated protein kinase 3	5	2	-2.35046	-2.09106
RPL10	P27635	60S ribosomal protein L10	4	4	0.202376	-0.0257701
RPA1	P27694	Replication protein A 70 kDa DNA-binding subunit;Replication protein A 70 kDa DNA-binding subunit, N-terminally processed	7	7	-0.79354	-0.614878
APEX1	P27695	DNA-(apurinic or apyrimidinic site) lyase;DNA-(apurinic or apyrimidinic site) lyase, mitochondrial	11	11	1.47063	1.19026
CAD	P27708	CAD protein;Glutamine-dependent carbamoyl-phosphate synthase;Aspartate carbamoyltransferase;Dihydroorotase	10	10	-0.545112	-0.366486
CALR	P27797	Calreticulin	18	18	5.13949	5.12287
MAP4	P27816-2	Microtubule-associated protein 4	4	4	-1.84025	-1.52621
CANX	P27824-2	Calnexin	20	20	4.57247	4.4493
PIK3R1	P27986	Phosphatidylinositol 3-kinase regulatory subunit alpha	7	7	-1.09059	-0.885397
PSMB8	P28062-2	Proteasome subunit beta type-8	6	6	1.0883	1.41999
PSMB9	P28065-2	Proteasome subunit beta type-9	6	6	0.898059	0.978574
PSMA5	P28066	Proteasome subunit alpha type-5	7	7	0.957218	0.910059
PSMB4	P28070	Proteasome subunit beta type-4	8	8	0.474824	0.377628
PSMB6	P28072	Proteasome subunit beta type-6	4	4	-1.26291	-0.812193
GSTM2	P28161-2	Glutathione S-transferase Mu 2	6	3	0.0952126	0.320111
NDUFS1	P28331-4	NADH-ubiquinone oxidoreductase 75 kDa subunit, mitochondrial	12	12	0.967248	1.0077
MAPK1	P28482	Mitogen-activated protein kinase 1	15	12	2.36167	2.31691
GCA	P28676	Grancalcin	3	3	0.222308	0.219127
LAP3	P28838-2	Cytosol aminopeptidase	18	18	2.68121	2.67717
PCSK6	P29122-2	Proprotein convertase subtilisin/kexin type 6	7	7	-0.0219051	0.00923506
TPP2	P29144	Tripeptidyl-peptidase 2	23	23	2.58741	2.51121
IMPA1	P29218	Inositol monophosphatase 1	7	7	0.411199	0.337631
CTGF	P29279-2	Connective tissue growth factor	2	2	-2.25814	-1.77982
PTPN6	P29350	Tyrosine-protein phosphatase non-receptor type 6	34	34	3.94938	4.04787
TKT	P29401	Transketolase	28	28	5.13667	5.07048
CASP1	P29466-2	Caspase-1;Caspase-1 subunit p20;Caspase-1 subunit p10	5	5	-0.166821	-0.285192
PML	P29590-4	Protein PML	3	3	-1.36235	-1.9325
EEF1D	P29692	Elongation factor 1-delta	11	10	2.72049	2.60296
OAS2	P29728	2-5-oligoadenylate synthase 2	4	4	-0.652598	-0.848131
ALDH4A1	P30038	Delta-1-pyrroline-5-carboxylate dehydrogenase, mitochondrial	6	5	-0.20259	-0.104482
ERP29	P30040	Endoplasmic reticulum resident protein 29	10	10	2.38897	2.2774
PRDX6	P30041	Peroxiredoxin-6	18	18	4.94463	4.80358
BLVRB	P30043	Flavin reductase (NADPH)	7	7	0.503134	0.150961
PRDX5	P30044-2	Peroxiredoxin-5, mitochondrial	11	11	3.14463	3.07114
DDT	P30046	D-dopachrome decarboxylase;D-dopachrome decarboxylase-like protein	7	7	1.10452	1.14069
PRDX3	P30048-2	Thioredoxin-dependent peroxide reductase, mitochondrial	8	8	2.0714	1.96023
ATP5D	P30049	ATP synthase subunit delta, mitochondrial	2	2	0.701196	0.811498
RPL12	P30050	60S ribosomal protein L12	5	5	1.54019	1.70101
ECHS1	P30084	Enoyl-CoA hydratase, mitochondrial	9	9	1.6969	1.85972
CMPK1	P30085	UMP-CMP kinase	8	8	1.47506	1.42322
PEBP1	P30086	Phosphatidylethanolamine-binding protein 1;Hippocampal cholinergic neurostimulating peptide	9	9	3.0654	2.83447
PDIA3	P30101	Protein disulfide-isomerase A3	36	36	6.25408	6.12506
PPP2R1A	P30153	Serine/threonine-protein phosphatase 2A 65 kDa regulatory subunit A alpha isoform	16	16	2.51581	2.48464
FCER1G	P30273	High affinity immunoglobulin epsilon receptor subunit gamma	4	4	1.63222	1.3674
PPIF	P30405	Peptidyl-prolyl cis-trans isomerase F, mitochondrial	10	9	3.88699	3.8704
NMT1	P30419-2	Glycylpeptide N-tetradecanoyltransferase 1	3	3	-2.25814	-2.10428
HLA-F	P30511	HLA class I histocompatibility antigen, alpha chain F	4	3	-4.13975	-4.3722
HMOX2	P30519	Heme oxygenase 2	2	2	-1.7098	-1.41237
ADSS	P30520	Adenylosuccinate synthetase isozyme 2	10	10	0.319259	0.362954
TSPO	P30536	Translocator protein	3	3	0.53263	0.700936
ADSL	P30566	Adenylosuccinate lyase	3	3	-0.928037	-1.16161
CLIP1	P30622-2	CAP-Gly domain-containing linker protein 1	11	9	1.07065	1.11551
SRI	P30626	Sorcin	6	6	1.17346	1.50801
SERPINB1	P30740	Leukocyte elastase inhibitor	22	21	4.65472	4.58067
SDHA	P31040	Succinate dehydrogenase [ubiquinone] flavoprotein subunit, mitochondrial	11	11	1.92569	1.83647
CORO1A	P31146	Coronin-1A	29	26	5.73105	5.56934
GDI1	P60028	Rab GDP dissociation inhibitor alpha	24	15	2.02537	2.13792
MAT2A	P31153	S-adenosylmethionine synthase isoform type-2	6	6	0.0518586	0.00427991
PRKAR2B	P31323	cAMP-dependent protein kinase type II-beta regulatory subunit	13	11	0.437715	0.140512
TIA1	P31483-3	Nucleolysin TIA-1 isoform p40	2	2	-1.98509	-2.71103
DNAJA1	P31689-2	DnaJ homolog subfamily A member 1	3	3	-0.6564	-0.879897
UQCRC1	P31930	Cytochrome b-c1 complex subunit 1, mitochondrial	13	12	1.70319	1.76095
HIBADH	P31937	3-hydroxyisobutyrate dehydrogenase, mitochondrial	4	4	-1.63614	-1.91622
ATIC	P31939	Bifunctional purine biosynthesis protein PURH;Phosphoribosylaminoimidazolecarboxamide formyltransferase;IMP cyclohydrolase	19	19	1.86123	1.75213
HNRNPH3	P31942-2	Heterogeneous nuclear ribonucleoprotein H3	5	4	0.152986	-0.169661
HNRNPH1	P31943	Heterogeneous nuclear ribonucleoprotein H;Heterogeneous nuclear ribonucleoprotein H, N-terminally processed	14	5	2.22426	2.15658
YWHAB	P31946-2	14-3-3 protein beta/alpha;14-3-3 protein beta/alpha, N-terminally processed	14	8	2.80207	2.69319
STIP1	P31948	Stress-induced-phosphoprotein 1	30	30	4.12663	4.01919
S100A11	P31949	Protein S100-A11;Protein S100-A11, N-terminally processed	6	6	3.04554	2.91947
INPP5B	P32019-3	Type II inositol 1,4,5-trisphosphate 5-phosphatase	4	4	-0.82198	-0.616713
PRDX2	P32119	Peroxiredoxin-2	11	10	4.74301	3.98602
GK	P32189-1	Glycerol kinase;Putative glycerol kinase 3	5	4	-1.52702	-1.99004
DCTD	P32321	Deoxycytidylate deaminase	2	2	-0.720801	-1.18729
GBP1	P32455	Interferon-induced guanylate-binding protein 1	8	5	0.145815	0.606908
ICAM3	P32942	Intercellular adhesion molecule 3	2	2	-0.931389	-0.612448
RPL9	Q5IFJ7	60S ribosomal protein L9	5	5	0.282695	0.0216421
ACSL1	P33121-2	Long-chain-fatty-acid--CoA ligase 1	2	2	-1.76836	-2.05568
KIF5B	P33176	Kinesin-1 heavy chain	20	20	1.81831	1.75641
LSP1	P33241-3	Lymphocyte-specific protein 1	12	12	2.79669	2.67152
DUT	P33316	Deoxyuridine 5-triphosphate nucleotidohydrolase, mitochondrial	2	2	-2.45059	-2.66688
MAN1A1	P33908	Mannosyl-oligosaccharide 1,2-alpha-mannosidase IA	2	2	-0.969027	-1.28998
SHMT2	P34897-3	Serine hydroxymethyltransferase, mitochondrial	11	11	0.736486	0.621746
EPHX2	P34913	Bifunctional epoxide hydrolase 2;Cytosolic epoxide hydrolase 2;Lipid-phosphate phosphatase	3	3	-1.51737	-2.07053
HSPA4	P34932	Heat shock 70 kDa protein 4	23	20	2.42019	2.4003
MPI	P34949	Mannose-6-phosphate isomerase	5	5	0.205997	0.146156
PHB	P35232	Prohibitin	15	15	2.93967	2.745
SERPINB6	P35237	Serpin B6	14	14	2.49273	2.53817
RPA3	P35244	Replication protein A 14 kDa subunit	3	3	-1.26715	-1.22803
RPL22	P35268	60S ribosomal protein L22	4	4	-0.623986	-0.600953
AGL	P35573-2	Glycogen debranching enzyme;4-alpha-glucanotransferase;Amylo-alpha-1,6-glucosidase	2	2	-1.85116	-1.4828
MYH9	P35579	Myosin-9	165	146	9.42747	9.30862
COPB2	P35606-2	Coatomer subunit beta	17	17	2.02137	2.05895
ADD1	P35611-2	Alpha-adducin	11	11	0.413422	0.0251031
BSG	P35613-2	Basigin	5	5	0.543489	-0.130692
TIMP3	P35625	Metalloproteinase inhibitor 3	3	3	-1.04548	-1.4815
FUS	P35637-2	RNA-binding protein FUS	4	2	1.06779	0.989181
DEK	P35659-2	Protein DEK	4	4	-0.330757	-0.31744
GLRX	P35754	Glutaredoxin-1	5	5	-0.542262	-0.372701
PPM1A	P35813-3	Protein phosphatase 1A	9	9	1.07981	1.11356
HMGCL	P35914	Hydroxymethylglutaryl-CoA lyase, mitochondrial	6	6	-0.339872	-0.384096
PSMC2	P35998	26S protease regulatory subunit 7	14	14	1.69779	1.56686
MAP2K2	P36507	Dual specificity mitogen-activated protein kinase kinase 2	9	5	0.820991	0.755311
ATP5C1	P36542	ATP synthase subunit gamma, mitochondrial	10	10	3.07305	3.01662
ATP6V1E1	P36543	V-type proton ATPase subunit E 1	3	3	-1.46585	-1.78344
CPOX	P36551	Oxygen-dependent coproporphyrinogen-III oxidase, mitochondrial	2	2	-1.91898	-1.63502
RPL4	P36578	60S ribosomal protein L4	12	12	2.18906	1.82634
LONP1	P36776-3	Lon protease homolog, mitochondrial	8	8	-0.175744	-0.055862
PGM1	P36871	Phosphoglucomutase-1	18	18	2.441	2.58438
PPP1CC	P36873	Serine/threonine-protein phosphatase PP1-gamma catalytic subunit	13	2	-2.00098	-2.112
GNL1	P36915	Guanine nucleotide-binding protein-like 1	2	2	-2.34336	-3.08407
DLST	P36957	Dihydrolipoyllysine-residue succinyltransferase component of 2-oxoglutarate dehydrogenase complex, mitochondrial	9	9	1.93717	2.09872
GMPR	P36959	GMP reductase 1	5	5	-0.891311	-0.771447
GPX4	P36969-2	Phospholipid hydroperoxide glutathione peroxidase, mitochondrial	4	4	-0.0341494	-0.125066
SRP14	P37108	Signal recognition particle 14 kDa protein	5	5	1.16278	0.265157
NUP62	P37198	Nuclear pore glycoprotein p62	2	2	-1.91432	-2.12702
HPCAL1	P37235	Hippocalcin-like protein 1;Neuron-specific calcium-binding protein hippocalcin	8	8	1.68489	1.62501
TAGLN2	P37802	Transgelin-2	17	16	6.19245	5.95593
TALDO1	P37837	Transaldolase	23	23	5.10824	4.93165
SNCA	P37840-2	Alpha-synuclein	11	11	4.42501	4.05924
ETFB	P38117	Electron transfer flavoprotein subunit beta	10	10	2.45216	2.29223
RBMX	P38159	RNA-binding motif protein, X chromosome;RNA-binding motif protein, X chromosome, N-terminally processed;RNA binding motif protein, X-linked-like-1	11	11	2.16699	1.99814
LIPA	P38571-2	Lysosomal acid lipase/cholesteryl ester hydrolase	2	2	-1.13085	-0.8469
ATP6V1A	P38606-2	V-type proton ATPase catalytic subunit A	22	22	2.38297	2.21195
HSPA9	P38646	Stress-70 protein, mitochondrial	25	24	3.11568	2.98584
EIF4A3	P38919	Eukaryotic initiation factor 4A-III;Eukaryotic initiation factor 4A-III, N-terminally processed	8	6	-1.17729	-1.16638
RPS19	P39019	40S ribosomal protein S19	11	11	2.15388	1.58066
RPL3	P39023	60S ribosomal protein L3	5	5	1.85921	1.72278
MPV17	P39210	Protein Mpv17	3	3	-1.93946	-1.53754
DDOST	P39656	Dolichyl-diphosphooligosaccharide--protein glycosyltransferase 48 kDa subunit	14	14	2.20847	2.30523
ANP32A	P39687	Acidic leucine-rich nuclear phosphoprotein 32 family member A	6	5	1.64107	1.60681
FEN1	P39748	Flap endonuclease 1	4	4	-2.3502	-2.34917
CAPG	P40121	Macrophage-capping protein	10	10	2.14017	1.79563
GP5	P40197	Platelet glycoprotein V	18	18	3.84074	3.89726
CCT6A	P40227-2	T-complex protein 1 subunit zeta	19	19	3.59381	3.34783
PSMB10	P40306	Proteasome subunit beta type-10	4	4	0.70046	0.501358
RPL13A	P40429	60S ribosomal protein L13a	4	4	1.14177	0.565516
ARL1	P40616-2	ADP-ribosylation factor-like protein 1	5	5	-0.525126	-0.426031
STAT3	P40763-3	Signal transducer and activator of transcription 3	18	18	2.05417	1.95509
MDH1	P40925-3	Malate dehydrogenase, cytoplasmic	17	17	3.51439	3.47022
MDH2	P40926	Malate dehydrogenase, mitochondrial	17	17	3.88172	3.81394
HADHA	P40939	Trifunctional enzyme subunit alpha, mitochondrial;Long-chain enoyl-CoA hydratase;Long chain 3-hydroxyacyl-CoA dehydrogenase	24	24	3.26817	3.09638
EIF2S3	P41091	Eukaryotic translation initiation factor 2 subunit 3;Putative eukaryotic translation initiation factor 2 subunit 3-like protein	11	11	1.22674	1.37193
MNDA	P41218	Myeloid cell nuclear differentiation antigen	13	13	3.2431	3.2542
UBA7	P41226	Ubiquitin-like modifier-activating enzyme 7	29	29	2.9284	2.83527
CSK	P41240	Tyrosine-protein kinase CSK	19	19	2.80419	2.64677
GARS	P41250	Glycine--tRNA ligase	12	12	1.78142	1.88795
IARS	P41252	Isoleucine--tRNA ligase, cytoplasmic	5	5	-0.686865	-0.561338
EIF1	P41567	Eukaryotic translation initiation factor 1;Eukaryotic translation initiation factor 1b	3	3	-2.25371	-2.26141
ACTR1B	P42025	Beta-centractin	10	3	-1.65995	-1.1116
ECI1	P42126	Enoyl-CoA delta isomerase 1, mitochondrial	3	3	-0.820225	-0.896958
TMPO	P42167	Lamina-associated polypeptide 2, isoforms beta/gamma;Thymopoietin;Thymopentin	19	7	1.6935	1.46401
STAT1	P42224	Signal transducer and activator of transcription 1-alpha/beta	14	14	1.20833	1.31239
STAT6	P42226	Signal transducer and activator of transcription 6	7	6	-0.540302	-0.526123
STAT5A	P42229	Signal transducer and activator of transcription 5A	17	3	-1.52311	-1.49269
ARHGAP25	P42331-3	Rho GTPase-activating protein 25	11	11	0.600487	0.540476
PIK3CB	P42338	Phosphatidylinositol 4,5-bisphosphate 3-kinase catalytic subunit beta isoform	3	2	-5.08236	-4.30314
MTOR	P42345	Serine/threonine-protein kinase mTOR	3	3	-2.57893	-2.34704
PI4KA	P42356	Phosphatidylinositol 4-kinase alpha	6	6	-1.04095	-1.23532
EPS15	P42566	Epidermal growth factor receptor substrate 15	17	17	1.71895	1.64238
CASP3	P42574	Caspase-3;Caspase-3 subunit p17;Caspase-3 subunit p12	7	7	0.152333	0.18082
LRPPRC	P42704	Leucine-rich PPR motif-containing protein, mitochondrial	18	18	1.1954	1.19868
ACAA2	P42765	3-ketoacyl-CoA thiolase, mitochondrial	9	9	0.747112	0.558137
WAS	P42768	Wiskott-Aldrich syndrome protein	5	5	0.237976	0.204169
PRCP	P42785	Lysosomal Pro-X carboxypeptidase	2	2	-2.46094	-3.09562
HTT	P42858	Huntingtin	6	6	-2.90331	-2.68463
ECE1	P42892-3	Endothelin-converting enzyme 1	5	5	-0.511124	-0.2446
PAFAH1B1	P43034	Platelet-activating factor acetylhydrolase IB subunit alpha	7	7	0.564127	0.648952
MATR3	P43243	Matrin-3	15	15	0.555101	0.571818
GRK6	P43250-2	G protein-coupled receptor kinase 6	4	4	-3.34104	-2.29857
GPD2	P43304	Glycerol-3-phosphate dehydrogenase, mitochondrial	25	25	2.78414	2.81523
SSR1	P43307	Translocon-associated protein subunit alpha	3	3	-1.04537	-1.32725
ZAP70	P43403	Tyrosine-protein kinase ZAP-70	6	5	-0.0915761	0.188737
SYK	P43405	Tyrosine-protein kinase SYK	15	14	2.4638	2.53178
RANBP1	P43487-2	Ran-specific GTPase-activating protein	4	4	1.42608	1.1586
NAMPT	P43490	Nicotinamide phosphoribosyltransferase	4	4	-0.627713	-0.851964
PSMC4	P43686	26S protease regulatory subunit 6B	13	13	0.933405	1.16878
VDAC2	P45880-2	Voltage-dependent anion-selective channel protein 2	14	14	3.20547	3.16785
ACADSB	P45954-2	Short/branched chain specific acyl-CoA dehydrogenase, mitochondrial	3	3	-2.50994	-2.60533
CBX5	P45973	Chromobox protein homolog 5	2	2	-1.84579	-1.82736
USP5	P45974-2	Ubiquitin carboxyl-terminal hydrolase 5	18	18	1.6755	1.54772
MAP2K4	P45985	Dual specificity mitogen-activated protein kinase kinase 4	3	3	-2.77303	-2.44557
RANGAP1	P46060	Ran GTPase-activating protein 1	3	3	-2.08383	-1.95294
RECQL	P46063	ATP-dependent DNA helicase Q1	4	4	-2.68821	-2.89236
CRK	P46108	Adapter molecule crk	2	2	-2.96745	-3.18535
CRKL	P46109	Crk-like protein	14	14	2.24343	2.19276
BAG6	P46379-4	Large proline-rich protein BAG6	6	6	-0.566776	-0.490377
NSF	P46459	Vesicle-fusing ATPase	15	15	1.50366	1.49579
MAP2K3	P46734-2	Dual specificity mitogen-activated protein kinase kinase 3	5	4	-0.0509996	0.586016
RPL27A	P46776	60S ribosomal protein L27a	4	4	1.22986	0.924305
RPL5	P46777	60S ribosomal protein L5	10	10	2.06595	2.11046
RPL21	P46778	60S ribosomal protein L21	4	4	0.268321	-0.0234624
RPL28	P46779-4	60S ribosomal protein L28	4	4	0.192794	-0.358326
RPS9	P46781	40S ribosomal protein S9	7	7	1.95806	2.20189
RPS5	P46782	40S ribosomal protein S5;40S ribosomal protein S5, N-terminally processed	7	7	0.558262	0.470999
RPS10	P46783	40S ribosomal protein S10;Putative 40S ribosomal protein S10-like	8	8	1.52772	1.51432
GNPDA1	P46926-2	Glucosamine-6-phosphate isomerase 1;Glucosamine-6-phosphate isomerase 2	3	3	-1.13494	-1.10633
UTRN	P46939	Utrophin	18	18	0.475757	0.488988
IQGAP1	P46940	Ras GTPase-activating-like protein IQGAP1	56	55	3.91221	3.7674
GYG1	P46976	Glycogenin-1	5	5	0.375676	0.227831
STT3A	P46977	Dolichyl-diphosphooligosaccharide--protein glycosyltransferase subunit STT3A	8	7	-0.252951	-0.226866
PLA2G4A	P47712	Cytosolic phospholipase A2;Phospholipase A2;Lysophospholipase	2	2	-1.13628	-0.97935
CAPZA2	P47755	F-actin-capping protein subunit alpha-2	13	10	2.36852	2.19341
CAPZB	P47756-2	F-actin-capping protein subunit beta	19	3	4.38109	4.3212
QARS	P47897-2	Glutamine--tRNA ligase	11	11	1.22875	1.07342
UQCRFS1	P47985	Cytochrome b-c1 complex subunit Rieske, mitochondrial;Cytochrome b-c1 complex subunit 11;Putative cytochrome b-c1 complex subunit Rieske-like protein 1	7	7	1.24194	1.45507
ATP5O	P48047	ATP synthase subunit O, mitochondrial	9	9	2.20802	2.28595
LIMS1	P48059	LIM and senescent cell antigen-like-containing domain protein 1	20	20	5.12357	5.01086
PREP	P48147	Prolyl endopeptidase	18	18	1.52827	1.42436
ME1	P48163-2	NADP-dependent malic enzyme	3	3	-2.99209	-2.45066
PIP4K2A	P48426	Phosphatidylinositol 5-phosphate 4-kinase type-2 alpha	11	7	2.8045	2.81913
ARCN1	P48444	Coatomer subunit delta	12	12	2.02117	1.95874
GCLM	P48507-2	Glutamate--cysteine ligase regulatory subunit	3	3	-1.52303	-1.55326
CD151	P48509	CD151 antigen	3	3	-0.384497	0.0120628
PSMD8	P48556	26S proteasome non-ATPase regulatory subunit 8	4	4	0.815041	-0.230469
SERPINB10	P48595	Serpin B10	7	7	0.359628	0.370394
GSS	P48637	Glutathione synthetase	16	16	1.96136	1.86388
CCT5	P48643	T-complex protein 1 subunit epsilon	22	22	2.98755	2.92797
NES	P48681	Nestin	2	2	-1.04933	-0.924906
IDH2	P48735	Isocitrate dehydrogenase [NADP], mitochondrial	26	25	5.04544	4.90712
PIK3CG	P48736	Phosphatidylinositol 4,5-bisphosphate 3-kinase catalytic subunit gamma isoform	6	6	-1.13309	-0.627391
PITPNB	P48739	Phosphatidylinositol transfer protein beta isoform	10	7	0.745964	0.773967
CD97	P48960-2	CD97 antigen;CD97 antigen subunit alpha;CD97 antigen subunit beta	3	3	-2.84467	-3.22784
MAPKAPK2	P49137-2	MAP kinase-activated protein kinase 2	6	3	1.04687	1.11464
ALDH9A1	P49189-3	4-trimethylaminobutyraldehyde dehydrogenase	11	11	1.63619	1.43167
RPL34	P49207	60S ribosomal protein L34	5	5	0.446333	0.403203
RPIA	P49247	Ribose-5-phosphate isomerase	3	3	-0.742947	-0.656249
LMAN1	P49257	Protein ERGIC-53	4	4	-0.966285	-1.00091
NASP	P49321-2	Nuclear autoantigenic sperm protein	4	4	-0.305567	-0.273135
FASN	P49327	Fatty acid synthase;[Acyl-carrier-protein] S-acetyltransferase;[Acyl-carrier-protein] S-malonyltransferase;3-oxoacyl-[acyl-carrier-protein] synthase;3-oxoacyl-[acyl-carrier-protein] reductase;3-hydroxyacyl-[acyl-carrier-protein] dehydratase;Enoyl-[acyl-carrier-protein] reductase;Oleoyl-[acyl-carrier-protein] hydrolase	31	31	1.85298	1.72645
CCT3	P49368	T-complex protein 1 subunit gamma	21	21	3.38472	3.14433
ARRB1	P49407-2	Beta-arrestin-1	10	10	1.73808	1.60574
TUFM	P49411	Elongation factor Tu, mitochondrial	19	19	3.32175	3.21322
INPP1	P49441	Inositol polyphosphate 1-phosphatase	2	2	-4.54365	-4.0196
SRP9	P49458	Signal recognition particle 9 kDa protein	5	5	0.528223	0.640494
AARS	P49588	Alanine--tRNA ligase, cytoplasmic	21	21	2.15606	2.03302
CARS	P49589-2	Cysteine--tRNA ligase, cytoplasmic	5	5	-0.403229	-0.66022
SARS	P49591	Serine--tRNA ligase, cytoplasmic	16	16	2.16564	2.04245
PPM1F	P49593	Protein phosphatase 1F	7	7	0.712843	0.847401
CASP4	P49662	Caspase-4;Caspase-4 subunit 1;Caspase-4 subunit 2	4	4	-1.12789	-1.37832
CTCF	P49711-2	Transcriptional repressor CTCF	3	3	-1.2216	-1.06138
PSMB3	P49720	Proteasome subunit beta type-3	5	5	0.0688419	0.0468981
PSMB2	P49721	Proteasome subunit beta type-2	5	5	-0.146785	0.00311038
ACADVL	P49748-3	Very long-chain specific acyl-CoA dehydrogenase, mitochondrial	26	26	2.64663	2.63228
VPS41	P49754-2	Vacuolar protein sorting-associated protein 41 homolog	3	3	-1.00769	-1.1537
TMED10	P49755	Transmembrane emp24 domain-containing protein 10	6	6	2.17085	2.19114
RBM25	P49756	RNA-binding protein 25	3	3	-0.693554	-0.655171
NUMB	P49757-8	Protein numb homolog	2	2	-1.84708	-1.52671
RGS6	P49758-2	Regulator of G-protein signaling 6	5	5	-1.36597	-1.34698
VEGFC	P49767	Vascular endothelial growth factor C	2	2	-3.12615	-3.37092
HINT1	P49773	Histidine triad nucleotide-binding protein 1	3	3	1.68106	1.66661
RANBP2	P49792	E3 SUMO-protein ligase RanBP2	3	2	-3.82841	-4.39769
RGS19	P49795	Regulator of G-protein signaling 19	3	3	-2.68904	-3.04004
NDUFV1	P49821-2	NADH dehydrogenase [ubiquinone] flavoprotein 1, mitochondrial	6	6	-0.619292	-0.60392
NT5C2	P49902-2	Cytosolic purine 5-nucleotidase	4	4	-0.787375	-0.981906
SEPHS1	P49903-4	Selenide, water dikinase 1	2	2	-2.34336	-3.08393
GMPS	P49915	GMP synthase [glutamine-hydrolyzing]	2	2	-3.15125	-3.00856
MRE11A	P49959-3	Double-strand break repair protein MRE11A	2	2	-2.08175	-2.19197
GNAQ	P50148	Guanine nucleotide-binding protein G(q) subunit alpha	15	12	2.48405	2.6173
IDH3A	P50213	Isocitrate dehydrogenase [NAD] subunit alpha, mitochondrial	10	10	0.646314	0.733135
SULT1A1	P50225	Sulfotransferase 1A1;Sulfotransferase 1A2	9	2	0.387864	-0.623057
CRIP1	P50238	Cysteine-rich protein 1	3	3	1.54853	1.69663
GDI2	P50395	Rab GDP dissociation inhibitor beta	29	20	4.16106	4.04174
EMD	P50402	Emerin	6	6	-0.120109	-0.202311
CPT1A	P50416	Carnitine O-palmitoyltransferase 1, liver isoform	16	16	1.5824	1.64335
GATM	P50440-3	Glycine amidinotransferase, mitochondrial	2	2	-2.14601	-3.27328
SERPINB8	P50452	Serpin B8	7	5	-0.628184	-0.419844
SERPINB9	P50453	Serpin B9	19	17	2.58447	2.55869
SERPINH1	P50454	Serpin H1	8	7	0.205772	0.0188814
ST13	P50502	Hsc70-interacting protein;Putative protein FAM10A4;Putative protein FAM10A5	8	8	1.83052	1.28811
VASP	P50552	Vasodilator-stimulated phosphoprotein	20	20	3.84685	3.68499
METAP2	P50579-3	Methionine aminopeptidase 2	3	3	-2.25211	-2.6808
NUDT2	P50583	Bis(5-nucleosyl)-tetraphosphatase [asymmetrical]	3	3	-2.44523	-2.66716
RASSF2	P50749	Ras association domain-containing protein 2	2	2	-2.99184	-3.03067
LRBA	P50851-2	Lipopolysaccharide-responsive and beige-like anchor protein	27	27	3.53113	3.39445
PPT1	P50897	Palmitoyl-protein thioesterase 1	2	2	-1.58522	-1.91881
RPL14	P50914	60S ribosomal protein L14	5	5	0.699275	0.7788
CCT8	P50990	T-complex protein 1 subunit theta	31	31	4.05646	3.91153
CCT4	P50991	T-complex protein 1 subunit delta	29	29	3.62187	3.5063
ANXA11	P50995-2	Annexin A11	16	16	2.72157	2.8106
FXR1	P51114-2	Fragile X mental retardation syndrome-related protein 1	4	3	-1.99368	-1.75886
RAB5C	P51148	Ras-related protein Rab-5C	8	5	0.863838	0.964265
RAB7A	P51149	Ras-related protein Rab-7a	13	13	3.22228	3.16708
RAB27A	P51159	Ras-related protein Rab-27A	8	6	0.318386	0.376365
DAP	P51397	Death-associated protein 1	3	3	-0.492034	-0.491441
DUSP3	P51452	Dual specificity protein phosphatase 3	8	8	1.22596	1.24023
SMARCA2	P51531-2	Probable global transcription activator SNF2L2	3	2	-2.08066	-2.18884
GALK1	P51570	Galactokinase	4	4	-0.299066	-0.626787
SSR4	P51571	Translocon-associated protein subunit delta	4	4	0.321876	0.205101
BCAP31	P51572	B-cell receptor-associated protein 31	7	7	3.48928	3.32919
TPMT	P51580	Thiopurine S-methyltransferase	2	2	-1.98999	-2.11285
RENBP	P51606	N-acylglucosamine 2-epimerase	4	4	0.812153	0.928402
MECP2	P51608	Methyl-CpG-binding protein 2	7	7	0.0369991	-0.0880231
HCFC1	P51610	Host cell factor 1;HCF N-terminal chain 1;HCF N-terminal chain 2;HCF N-terminal chain 3;HCF N-terminal chain 4;HCF N-terminal chain 5;HCF N-terminal chain 6;HCF C-terminal chain 1;HCF C-terminal chain 2;HCF C-terminal chain 3;HCF C-terminal chain 4;HCF C-terminal chain 5;HCF C-terminal chain 6	10	10	-0.229833	-0.393142
HSD17B4	P51659	Peroxisomal multifunctional enzyme type 2;(3R)-hydroxyacyl-CoA dehydrogenase;Enoyl-CoA hydratase 2	25	25	2.67011	2.44119
PSMD7	P51665	26S proteasome non-ATPase regulatory subunit 7	8	8	1.44589	1.62425
SGSH	P51688	N-sulphoglucosamine sulphohydrolase	2	2	-4.5308	-4.33437
STAT5B	P51692	Signal transducer and activator of transcription 5B	18	4	2.49432	2.43563
CLCN7	P51798-2	H(+)/Cl(-) exchange transporter 7	2	2	-3.14649	-3.35607
VAMP7	P51809-3	Vesicle-associated membrane protein 7	3	3	-0.894719	-0.932305
RPS6KA3	P51812	Ribosomal protein S6 kinase alpha-3;Ribosomal protein S6 kinase alpha-2	12	8	1.22607	1.09638
HDGF	P51858	Hepatoma-derived growth factor	10	9	1.26494	1.20613
NDUFA8	P51970	NADH dehydrogenase [ubiquinone] 1 alpha subcomplex subunit 8	4	4	-1.05759	-0.21574
HNRNPA3	P51991-2	Heterogeneous nuclear ribonucleoprotein A3	12	12	1.64216	2.03103
PGD	P52209-2	6-phosphogluconate dehydrogenase, decarboxylating	20	20	4.1968	4.19102
HNRNPM	P52272-2	Heterogeneous nuclear ribonucleoprotein M	18	18	3.29643	3.25587
KPNA1	P52294	Importin subunit alpha-5;Importin subunit alpha-5, N-terminally processed	4	3	-2.67456	-3.21587
RAP1GDS1	P52306-4	Rap1 GTPase-GDP dissociation stimulator 1	13	13	1.67746	1.51784
JAK3	P52333	Tyrosine-protein kinase JAK3	4	4	-1.52207	-1.92913
ARHGDIA	P52565	Rho GDP-dissociation inhibitor 1	9	9	3.26569	3.26801
ARHGDIB	P52566	Rho GDP-dissociation inhibitor 2	12	11	5.38816	5.22493
AGFG1	P52594-2	Arf-GAP domain and FG repeat-containing protein 1	5	4	0.126724	0.419211
HNRNPF	P52597	Heterogeneous nuclear ribonucleoprotein F;Heterogeneous nuclear ribonucleoprotein F, N-terminally processed	11	9	1.11708	1.28329
STAT2	P52630-4	Signal transducer and activator of transcription 2	2	2	-2.96317	-3.17226
SMS	P52788-2	Spermine synthase	4	4	-0.5396	-0.395516
HK3	P52790	Hexokinase-3	9	8	0.726365	0.65167
MRPL12	P52815	39S ribosomal protein L12, mitochondrial	4	4	0.414785	0.864107
CAPZA1	P52907	F-actin-capping protein subunit alpha-1	14	11	3.98528	3.8154
NUP98	P52948-6	Nuclear pore complex protein Nup98-Nup96;Nuclear pore complex protein Nup98;Nuclear pore complex protein Nup96	3	3	-4.53068	-4.7621
BLVRA	P53004	Biliverdin reductase A	8	8	1.37922	1.37392
SLC25A1	P53007	Tricarboxylate transport protein, mitochondrial	6	6	-0.190287	-0.140074
PPP5C	P53041	Serine/threonine-protein phosphatase 5;Protein PPP5D1	2	2	-2.16531	-1.94113
ARFIP1	P53367-3	Arfaptin-1	2	2	-1.58861	-1.49076
ACLY	P53396	ATP-citrate synthase	33	33	3.05884	3.04826
METAP1	P53582	Methionine aminopeptidase 1	3	3	-0.253676	-0.612785
SUCLG1	P53597	Succinyl-CoA ligase [ADP/GDP-forming] subunit alpha, mitochondrial	6	6	1.33568	1.3741
COPB1	P53618	Coatomer subunit beta	21	21	1.98642	1.90703
COPA	P53621	Coatomer subunit alpha;Xenin;Proxenin	30	30	2.89362	2.91299
CTSC	P53634	Dipeptidyl peptidase 1;Dipeptidyl peptidase 1 exclusion domain chain;Dipeptidyl peptidase 1 heavy chain;Dipeptidyl peptidase 1 light chain	5	5	0.35882	0.538761
AP2S1	P53680	AP-2 complex subunit sigma	2	2	-1.36162	-1.26948
PTTG1IP	P53801	Pituitary tumor-transforming gene 1 protein-interacting protein	4	4	0.803694	0.750959
IST1	P53990-2	IST1 homolog	7	7	1.32695	1.26036
SEC24C	P53992	Protein transport protein Sec24C	6	6	-0.25419	-0.305805
SUB1	P53999	Activated RNA polymerase II transcriptional coactivator p15	5	5	1.36762	1.49943
RARS	P54136-2	Arginine--tRNA ligase, cytoplasmic	13	13	1.00825	0.882412
YARS	P54577	Tyrosine--tRNA ligase, cytoplasmic;Tyrosine--tRNA ligase, cytoplasmic, N-terminally processed	21	21	3.04298	3.01518
USP14	P54578-2	Ubiquitin carboxyl-terminal hydrolase 14	12	12	2.01547	1.85645
PRKAG1	P54619-2	5-AMP-activated protein kinase subunit gamma-1	5	5	-0.154484	-0.153664
ATP1B3	P54709	Sodium/potassium-transporting ATPase subunit beta-3	3	3	-0.630623	-0.517496
RAD23A	P54725-2	UV excision repair protein RAD23 homolog A	4	2	-3.97385	-3.42148
RAD23B	P54727	UV excision repair protein RAD23 homolog B	13	11	2.54667	2.54701
AK2	P54819-2	Adenylate kinase 2, mitochondrial;Adenylate kinase 2, mitochondrial, N-terminally processed	9	9	1.96708	1.88707
NAPA	P54920	Alpha-soluble NSF attachment protein	15	15	2.3196	2.39842
ADPRH	P54922	[Protein ADP-ribosylarginine] hydrolase	4	4	-1.58115	-1.54624
AIF1	P55008	Allograft inflammatory factor 1	6	6	1.53641	1.69231
EIF5	P55010	Eukaryotic translation initiation factor 5	7	7	-0.257245	-0.519945
PSMD4	P55036-2	26S proteasome non-ATPase regulatory subunit 4;Putative PIP5K1A and PSMD4-like protein	2	2	-0.361994	-1.26783
CSE1L	P55060-3	Exportin-2	15	14	0.532037	0.558782
VCP	P55072	Transitional endoplasmic reticulum ATPase	36	36	4.84232	4.64911
HADHB	P55084-2	Trifunctional enzyme subunit beta, mitochondrial;3-ketoacyl-CoA thiolase	16	16	2.45639	2.42601
MANF	P55145	Mesencephalic astrocyte-derived neurotrophic factor	8	8	2.33355	2.15367
NCKAP1L	P55160	Nck-associated protein 1-like	15	15	0.693417	0.913572
CASP6	P55212	Caspase-6;Caspase-6 subunit p18;Caspase-6 subunit p11	4	4	-1.64535	-1.91751
ADK	P55263-2	Adenosine kinase	5	5	-0.820854	-0.836255
ADAR	P55265-5	Double-stranded RNA-specific adenosine deaminase	5	5	-0.535839	-0.886029
TPD52	P55327-2	Tumor protein D52	3	3	-0.65652	-0.809149
SEC13	P55735	Protein SEC13 homolog	4	3	-0.564782	-0.615964
NHP2L1	P55769	NHP2-like protein 1;NHP2-like protein 1, N-terminally processed	3	3	-0.718246	-0.773451
NPEPPS	P55786	Puromycin-sensitive aminopeptidase	29	29	2.95082	2.98901
HNRNPH2	P55795	Heterogeneous nuclear ribonucleoprotein H2	10	2	-2.35191	-2.01726
OXCT1	P55809	Succinyl-CoA:3-ketoacid coenzyme A transferase 1, mitochondrial	9	9	1.1546	1.1586
SUMO3	P55854	Small ubiquitin-related modifier 3	3	2	-0.246836	-0.256243
EIF3B	P55884	Eukaryotic translation initiation factor 3 subunit B	11	11	0.185771	0.312517
BID	P55957	BH3-interacting domain death agonist;BH3-interacting domain death agonist p15;BH3-interacting domain death agonist p13;BH3-interacting domain death agonist p11	5	5	-0.513551	-0.40344
ATP5J2	P56134-4	ATP synthase subunit f, mitochondrial	3	2	-1.70863	-1.48897
	P56181-2		2	2	-1.78014	-1.98693
MARS	P56192	Methionine--tRNA ligase, cytoplasmic	6	6	-0.0883725	-0.103093
CTSW	P56202	Cathepsin W	6	6	-0.166821	-0.194972
AP1S2	P56377	AP-1 complex subunit sigma-2	4	4	-1.36268	-1.36432
MP68	P56378	6.8 kDa mitochondrial proteolipid	2	2	-0.868428	-0.987374
ATP5I	P56385	ATP synthase subunit e, mitochondrial	5	5	1.15495	1.25339
EIF6	P56537-2	Eukaryotic translation initiation factor 6	3	3	-2.33891	-2.26553
CORO7	P57737-2	Coronin-7	10	10	-0.142197	-0.379451
GSDMD	P57764	Gasdermin-D	3	3	-3.83564	-3.29678
MTPN	P58546	Myotrophin	8	8	3.19195	3.0825
GNG2	P59768	Guanine nucleotide-binding protein G(I)/G(S)/G(O) subunit gamma-2	2	2	1.25371	1.23943
ARPC4	P59998	Actin-related protein 2/3 complex subunit 4	8	8	3.34476	3.65027
TPI1	P60174	Triosephosphate isomerase	18	18	6.01343	5.81376
EIF3E	P60228	Eukaryotic translation initiation factor 3 subunit E	7	7	0.946847	0.861639
MYL6	P60660-2	Myosin light polypeptide 6	10	8	6.48113	6.28219
EIF4A1	P60842	Eukaryotic initiation factor 4A-I	18	10	3.19851	3.33353
RPS20	P60866	40S ribosomal protein S20	4	4	0.539223	0.231168
PRPS1	P60891	Ribose-phosphate pyrophosphokinase 1	10	4	1.94483	2.01918
PSMA6	P60900	Proteasome subunit alpha type-6	9	9	1.53288	1.72102
S100A10	P60903	Protein S100-A10	2	2	0.759261	0.871355
CDC42	P60953	Cell division control protein 42 homolog	9	8	3.14218	3.1381
DSTN	P60981	Destrin	11	10	2.00576	2.14375
RAB8A	P61006	Ras-related protein Rab-8A	13	8	4.12746	4.12519
SPCS3	P61009	Signal peptidase complex subunit 3	3	3	-0.966683	-0.647726
SRP54	P61011-2	Signal recognition particle 54 kDa protein	3	3	-1.92659	-1.81111
RAB4B	P61018	Ras-related protein Rab-4B	4	3	-0.896758	-0.671033
RAB2A	P61019	Ras-related protein Rab-2A	8	2	1.49376	1.51449
RAB5B	P61020	Ras-related protein Rab-5B	7	4	-1.08755	-1.19147
RAB10	P61026	Ras-related protein Rab-10	9	7	3.24027	3.18295
UBE2D3	P61077	Ubiquitin-conjugating enzyme E2 D3;Ubiquitin-conjugating enzyme E2 D2	3	3	1.31954	1.48997
UBE2M	P61081	NEDD8-conjugating enzyme Ubc12	2	2	-0.486189	-0.534484
UBE2K	P61086	Ubiquitin-conjugating enzyme E2 K	5	5	-0.287698	-0.227638
UBE2N	P61088	Ubiquitin-conjugating enzyme E2 N	9	9	2.61496	2.60591
RAB14	P61106	Ras-related protein Rab-14	13	13	2.6608	2.87319
ACTR3	P61158	Actin-related protein 3	22	22	4.92676	4.79272
ACTR2	P61160	Actin-related protein 2	13	13	3.30772	3.18833
ACTR1A	P61163	Alpha-centractin	12	5	1.91348	1.90579
COPS2	P61201	COP9 signalosome complex subunit 2	4	4	-0.212298	-0.3049
ABCE1	P61221	ATP-binding cassette sub-family E member 1	6	6	0.151867	0.254944
RAP1B	P61224	Ras-related protein Rap-1b;Ras-related protein Rap-1b-like protein;Ras-related protein Rap-1A	17	16	5.86795	5.78296
RAP2B	P61225	Ras-related protein Rap-2b	10	10	1.72641	1.77714
RPS3A	P61247	40S ribosomal protein S3a	13	13	2.70419	2.50511
RPL15	P61313	60S ribosomal protein L15	5	5	0.584492	0.406779
RPL27	P61353	60S ribosomal protein L27	3	3	0.0138825	-0.726072
ATP6V0D1	P61421	V-type proton ATPase subunit d 1	5	5	-0.660655	-0.460564
RHOA	P61586	Transforming protein RhoA	11	3	3.11534	3.12015
HSPE1	P61604	10 kDa heat shock protein, mitochondrial	10	10	3.64377	3.30057
LYZ	P61626	Lysozyme C	9	9	4.33077	4.35056
VBP1	P61758-2	Prefoldin subunit 3	6	6	0.273156	0.586743
STXBP1	P61764	Syntaxin-binding protein 1	3	2	-2.96275	-3.19506
B2M	P61769	Beta-2-microglobulin;Beta-2-microglobulin form pI 5.3	5	5	2.85607	2.67235
DAD1	P61803	Dolichyl-diphosphooligosaccharide--protein glycosyltransferase subunit DAD1	2	2	-2.84426	-2.76339
NPC2	P61916-2	Epididymal secretory protein E1	3	3	0.048859	0.0695008
COPZ1	P61923-5	Coatomer subunit zeta-1	4	4	-1.26359	-1.75662
RPL37	P61927	60S ribosomal protein L37	2	2	-1.17337	-1.76176
GNG11	P61952	Guanine nucleotide-binding protein G(I)/G(S)/G(O) subunit gamma-11;Guanine nucleotide-binding protein G(T) subunit gamma-T1	3	3	1.99888	1.90138
SUMO2	P61956-2	Small ubiquitin-related modifier 2	3	2	1.61737	1.57707
UFM1	P61960	Ubiquitin-fold modifier 1	2	2	-1.21988	-1.22614
AP1S1	P61966	AP-1 complex subunit sigma-1A	2	2	-2.16046	-2.34829
NUTF2	P61970	Nuclear transport factor 2	2	2	-0.0287237	-0.00190284
HNRNPK	P61978-2	Heterogeneous nuclear ribonucleoprotein K	22	22	4.19985	3.96623
YWHAG	P61981	14-3-3 protein gamma;14-3-3 protein gamma, N-terminally processed	18	13	3.56045	3.54426
TIMM10	P62072	Mitochondrial import inner membrane translocase subunit Tim10	2	2	-1.17833	-1.14556
RPS7	P62081	40S ribosomal protein S7	9	9	1.71025	1.63007
PPP1CA	P62136	Serine/threonine-protein phosphatase PP1-alpha catalytic subunit	14	3	2.39993	2.36832
PPP1CB	P62140	Serine/threonine-protein phosphatase PP1-beta catalytic subunit	10	2	-1.04965	-0.209574
PSMC1	P62191	26S protease regulatory subunit 4	9	9	0.560784	0.502297
PSMC5	P62195-2	26S protease regulatory subunit 8	8	8	0.354564	0.195172
RPS8	P62241	40S ribosomal protein S8	6	6	1.43142	1.50768
RPS15A	P62244	40S ribosomal protein S15a	4	4	0.553437	0.470468
RPS16	P62249	40S ribosomal protein S16	7	7	1.31398	0.917201
YWHAE	P62258	14-3-3 protein epsilon	19	15	3.82833	3.75587
RPS14	P62263	40S ribosomal protein S14	5	5	0.089723	-1.21542
RPS23	P62266	40S ribosomal protein S23	3	3	1.32153	0.825836
RPS18	P62269	40S ribosomal protein S18	6	6	1.53776	1.41876
RPS13	P62277	40S ribosomal protein S13	12	12	2.24032	1.93955
RPS11	P62280	40S ribosomal protein S11	6	6	1.90846	1.61125
LSM3	P62310	U6 snRNA-associated Sm-like protein LSm3	2	2	-0.965238	-1.11891
LSM6	P62312	U6 snRNA-associated Sm-like protein LSm6	2	2	-1.32078	-1.05547
SNRPD2	P62316-2	Small nuclear ribonucleoprotein Sm D2	2	2	-3.8343	-3.51938
SNRPD3	P62318-2	Small nuclear ribonucleoprotein Sm D3	3	3	-0.276881	-0.161886
TMSB4X	P62328	Thymosin beta-4;Hematopoietic system regulatory peptide	4	3	2.52897	3.3006
ARF6	P62330	ADP-ribosylation factor 6	4	4	-0.430531	-0.356448
PSMC6	P62333	26S protease regulatory subunit 10B	12	12	1.5454	1.59148
RPL7A	P62424	60S ribosomal protein L7a	8	8	0.751198	0.533834
ETF1	P62495-2	Eukaryotic peptide chain release factor subunit 1	12	12	1.36732	1.49189
RPS4X	P62701	40S ribosomal protein S4, X isoform;40S ribosomal protein S4, Y isoform 1;40S ribosomal protein S4, Y isoform 2	10	10	2.709	2.25094
RPL23A	P62750	60S ribosomal protein L23a	6	6	0.775632	0.262258
RPS6	P62753	40S ribosomal protein S6	5	5	1.49357	1.43184
HIST1H4A	P62805	Histone H4	12	12	7.91108	7.28221
RAB1A	P62820	Ras-related protein Rab-1A	12	5	1.26179	1.33348
RAN	P62826	GTP-binding nuclear protein Ran	11	11	2.95478	2.97516
RPL23	P62829	60S ribosomal protein L23	4	4	0.719998	0.412616
RPS24	P62847-2	40S ribosomal protein S24	3	3	-0.399611	-0.83242
RPS25	P62851	40S ribosomal protein S25	4	4	1.16709	0.332497
RPS26	P62854	40S ribosomal protein S26;Putative 40S ribosomal protein S26-like 1	3	3	0.039595	0.20274
RPS28	P62857	40S ribosomal protein S28	2	2	0.430028	0.0710947
GNB1	P62873	Guanine nucleotide-binding protein G(I)/G(S)/G(T) subunit beta-1	13	7	1.77814	1.65629
GNB2	P62879	Guanine nucleotide-binding protein G(I)/G(S)/G(T) subunit beta-2	14	4	2.42515	2.38082
RPL30	P62888	60S ribosomal protein L30	3	3	-1.58169	-1.24869
RPL31	P62899	60S ribosomal protein L31	5	5	1.42179	0.756992
RPL10A	P62906	60S ribosomal protein L10a	7	7	1.75999	1.70087
RPL32	P62910	60S ribosomal protein L32	2	2	-1.26777	-1.18695
RPL11	P62913-2	60S ribosomal protein L11	4	4	1.26559	1.08744
RPL8	P62917	60S ribosomal protein L8	4	4	-0.0508425	-0.364096
PPIA	P62937	Peptidyl-prolyl cis-trans isomerase A;Peptidyl-prolyl cis-trans isomerase A, N-terminally processed	13	13	6.50398	6.33484
FKBP1A	P62942	Peptidyl-prolyl cis-trans isomerase FKBP1A	2	2	1.1615	1.32696
RPS27A	P62979	Ubiquitin-40S ribosomal protein S27a;Ubiquitin;40S ribosomal protein S27a;Ubiquitin-60S ribosomal protein L40;Ubiquitin;60S ribosomal protein L40;Polyubiquitin-B;Ubiquitin;Polyubiquitin-C;Ubiquitin	7	7	3.91546	3.71742
GRB2	P62993	Growth factor receptor-bound protein 2	13	13	3.42055	3.41702
TRA2B	P62995	Transformer-2 protein homolog beta	9	7	0.587643	0.863588
RAC1	P63000	Ras-related C3 botulinum toxin substrate 1;Ras-related C3 botulinum toxin substrate 3	11	6	4.15129	4.16263
AP2B1	P63010-2	AP-2 complex subunit beta	23	10	3.20521	3.05772
GNAS	P63092-3	Guanine nucleotide-binding protein G(s) subunit alpha isoforms short;Guanine nucleotide-binding protein G(s) subunit alpha isoforms XLas	5	4	-1.35959	-1.74139
PPP3R1	P63098	Calcineurin subunit B type 1	5	5	0.456927	0.415526
YWHAZ	P63104	14-3-3 protein zeta/delta	23	17	7.33089	7.11622
PPP2R2A	P63151	Serine/threonine-protein phosphatase 2A 55 kDa regulatory subunit B alpha isoform	7	7	0.184883	0.0587959
DYNLL1	P63167	Dynein light chain 1, cytoplasmic	4	3	2.2467	2.21803
SKP1	P63208	S-phase kinase-associated protein 1	6	6	0.362679	-0.0296499
RPS21	P63220	40S ribosomal protein S21	2	2	-0.684737	-0.986793
EIF5A	P63241	Eukaryotic translation initiation factor 5A-1;Eukaryotic translation initiation factor 5A-1-like	8	7	2.71041	2.49701
GNB2L1	P63244	Guanine nucleotide-binding protein subunit beta-2-like 1;Guanine nucleotide-binding protein subunit beta-2-like 1, N-terminally processed	14	14	2.53458	2.49309
UBE2I	P63279	SUMO-conjugating enzyme UBC9	3	3	0.472786	0.303183
PPP2CA	P67775	Serine/threonine-protein phosphatase 2A catalytic subunit alpha isoform;Serine/threonine-protein phosphatase 2A catalytic subunit beta isoform	8	8	0.665292	0.430266
YBX1	P67809	Nuclease-sensitive element-binding protein 1;Y-box-binding protein 3;Y-box-binding protein 2	2	2	-1.41449	-2.01796
SEC11A	P67812-2	Signal peptidase complex catalytic subunit SEC11A	3	3	-0.917984	-1.1693
CSNK2B	P67870	Casein kinase II subunit beta	3	3	-0.687274	-0.626033
TPM4	P67936	Tropomyosin alpha-4 chain	32	9	8.13845	7.99282
TPM4	P67936-2	Tropomyosin alpha-4 chain	27	3	1.13347	1.41429
UBE2L3	P68036-3	Ubiquitin-conjugating enzyme E2 L3	9	4	3.14547	3.06557
EEF1A1P5	Q5VTE0	Putative elongation factor 1-alpha-like 3;Elongation factor 1-alpha 1;Elongation factor 1-alpha 2	20	20	5.4085	5.26172
TUBA4A	P68366-2	Tubulin alpha-4A chain	27	8	6.95394	6.79092
TUBB4B	P68371	Tubulin beta-4B chain;Tubulin beta-4A chain	23	3	5.3468	5.12433
CSNK2A1	P68400	Casein kinase II subunit alpha;Casein kinase II subunit alpha 3	2	2	-2.34048	-3.45184
PAFAH1B2	P68402	Platelet-activating factor acetylhydrolase IB subunit beta	3	3	0.495601	0.0392821
HBB	P68871	Hemoglobin subunit beta;LVV-hemorphin-7;Spinorphin	14	7	8.51044	5.7582
NOMO2	Q5JPE7-2	Nodal modulator 2;Nodal modulator 1;Nodal modulator 3	8	8	-0.36294	-0.180407
HBG2	P69892	Hemoglobin subunit gamma-2;Hemoglobin subunit gamma-1	3	2	-4.13771	-4.81272
HBA1	P69905	Hemoglobin subunit alpha	10	10	7.84737	5.15658
SIRPB1	Q5TFQ8	Signal-regulatory protein beta-1 isoform 3;Tyrosine-protein phosphatase non-receptor type substrate 1	3	3	-1.99984	-1.52431
EIF4G2	P78344-2	Eukaryotic translation initiation factor 4 gamma 2	10	10	1.17531	1.20969
GTF2I	P78347-2	General transcription factor II-I	2	2	-2.98831	-2.87982
CCT2	P78371	T-complex protein 1 subunit beta	32	32	3.92002	3.83248
RAE1	P78406	mRNA export factor	2	2	-0.857908	-1.05065
GSTO1	P78417	Glutathione S-transferase omega-1	16	16	4.47644	4.48353
PRKDC	P78527	DNA-dependent protein kinase catalytic subunit	45	45	2.47896	2.37483
IFI35	P80217	Interferon-induced 35 kDa protein	4	4	-0.492427	-0.474069
NUCB2	P80303-2	Nucleobindin-2;Nesfatin-1	8	8	0.67635	0.647712
S100A12	P80511	Protein S100-A12;Calcitermin	4	4	1.59337	1.33004
BASP1	P80723	Brain acid soluble protein 1	3	3	-0.426331	-0.165522
MRPS36	P82909	28S ribosomal protein S36, mitochondrial	2	2	-2.64136	-2.99747
SARNP	P82979	SAP domain-containing ribonucleoprotein	5	5	0.101743	-0.157878
LACTB	P83111	Serine beta-lactamase-like protein LACTB, mitochondrial	2	2	-1.42071	-1.15332
RPL24	P83731	60S ribosomal protein L24	2	2	-0.923679	-0.895456
ARF5	P84085	ADP-ribosylation factor 5	11	6	0.884721	0.630102
ERH	P84090	Enhancer of rudimentary homolog	4	4	1.14672	1.30615
RHOG	P84095	Rho-related GTP-binding protein RhoG	8	7	0.686969	0.969212
RPL19	P84098	60S ribosomal protein L19	2	2	-0.23019	-0.571612
SRSF3	P84103	Serine/arginine-rich splicing factor 3	5	4	1.27134	1.04163
H3F3A	P84243	Histone H3.3	8	3	7.90344	7.5954
CCZ1	P86791	Vacuolar fusion protein CCZ1 homolog;Vacuolar fusion protein CCZ1 homolog B	3	3	-2.34783	-2.46901
DAB2	P98082-2	Disabled homolog 2	6	6	-0.0396749	-0.0435886
ARHGAP4	P98171	Rho GTPase-activating protein 4	8	8	-0.973277	-1.03579
ATP2C1	P98194-2	Calcium-transporting ATPase type 2C member 1	4	4	-0.92513	-1.0066
CYCS	P99999	Cytochrome c	7	7	2.51152	2.20123
MPP1	Q00013-2	55 kDa erythrocyte membrane protein	12	12	1.68261	1.93434
TFAM	Q00059	Transcription factor A, mitochondrial	4	4	-0.928086	-1.2979
PITPNA	Q00169	Phosphatidylinositol transfer protein alpha isoform	5	2	-0.963347	-1.20157
SLC25A3	Q00325-2	Phosphate carrier protein, mitochondrial	9	9	2.78299	2.7077
HDLBP	Q00341-2	Vigilin	3	3	-3.54008	-4.42745
PURA	Q00577	Transcriptional activator protein Pur-alpha	4	4	0.337501	0.230944
CLTC	Q00610-2	Clathrin heavy chain 1	75	56	5.25589	5.11211
FKBP3	Q00688	Peptidyl-prolyl cis-trans isomerase FKBP3	5	5	1.50863	1.43513
PLCB2	Q00722-3	1-phosphatidylinositol 4,5-bisphosphate phosphodiesterase beta-2	10	9	-0.217883	-0.292648
REEP5	Q00765	Receptor expression-enhancing protein 5	3	3	1.34033	1.21101
HNRNPU	Q00839-2	Heterogeneous nuclear ribonucleoprotein U	23	23	4.00859	3.82809
SPTBN1	Q01082	Spectrin beta chain, non-erythrocytic 1	61	4	3.92153	3.7563
TIAL1	Q01085	Nucleolysin TIAR	2	2	-2.071	-1.68108
SET	Q01105-3	Protein SET;Protein SETSIP	7	7	1.87524	1.78331
SRSF2	Q01130-2	Serine/arginine-rich splicing factor 2	4	4	-0.101884	0.0868713
GALK2	Q01415	N-acetylgalactosamine kinase	3	3	-4.53807	-4.02396
AMPD2	Q01433-2	AMP deaminase 2	13	13	1.41318	1.31438
FABP5	Q01469	Fatty acid-binding protein, epidermal	6	6	0.659082	0.85604
PFKP	Q01813	ATP-dependent 6-phosphofructokinase, platelet type	28	25	3.21839	3.22787
EWSR1	Q01844-2	RNA-binding protein EWS	2	2	-1.41401	-2.17438
PLCB3	Q01970-2	1-phosphatidylinositol 4,5-bisphosphate phosphodiesterase beta-3	4	4	-2.26161	-2.96431
NAAA	Q02083	N-acylethanolamine-hydrolyzing acid amidase;N-acylethanolamine-hydrolyzing acid amidase subunit alpha;N-acylethanolamine-hydrolyzing acid amidase subunit beta	4	4	-0.826579	-0.773701
GUCY1A3	Q02108-2	Guanylate cyclase soluble subunit alpha-3	6	6	-0.456347	-0.402536
GUCY1B3	Q02153-2	Guanylate cyclase soluble subunit beta-1	8	8	0.334069	0.359878
OGDH	Q02218	2-oxoglutarate dehydrogenase, mitochondrial	14	14	1.20471	1.27343
ALDH6A1	Q02252-2	Methylmalonate-semialdehyde dehydrogenase [acylating], mitochondrial	2	2	-1.36855	-1.13499
RPL18A	Q02543	60S ribosomal protein L18a	3	3	-2.25321	-2.26023
MAP2K1	Q02750	Dual specificity mitogen-activated protein kinase kinase 1	8	4	0.565023	0.380904
FKBP4	Q02790	Peptidyl-prolyl cis-trans isomerase FKBP4;Peptidyl-prolyl cis-trans isomerase FKBP4, N-terminally processed	2	2	-2.44284	-2.78224
NUCB1	Q02818	Nucleobindin-1	5	5	-0.813048	-1.08978
RPL6	Q02878	60S ribosomal protein L6	8	8	1.30566	1.07588
TOP2B	Q02880-2	DNA topoisomerase 2-beta	17	14	-0.000151524	-0.182898
SLC25A11	Q02978	Mitochondrial 2-oxoglutarate/malate carrier protein	9	9	0.705142	0.895416
LMNB2	Q03252	Lamin-B2	26	22	2.6384	2.62324
TAP1	Q03518	Antigen peptide transporter 1	3	3	-2.69467	-2.22679
TAP2	Q03519	Antigen peptide transporter 2	3	3	-0.267029	0.338366
GBE1	Q04446	1,4-alpha-glucan-branching enzyme	5	5	-1.00943	-0.814427
EIF4G1	Q04637-5	Eukaryotic translation initiation factor 4 gamma 1	15	14	1.43732	1.47667
PRKCQ	Q04759	Protein kinase C theta type	5	4	-0.747041	-0.617837
GLO1	Q04760-2	Lactoylglutathione lyase	6	6	1.29878	1.24638
SSBP1	Q04837	Single-stranded DNA-binding protein, mitochondrial	5	5	1.05806	1.1232
YWHAH	Q04917	14-3-3 protein eta	21	17	3.20825	3.17281
DNM1	Q05193-5	Dynamin-1	15	8	-2.34941	-1.93925
PTPN12	Q05209	Tyrosine-protein phosphatase non-receptor type 12	11	11	0.96898	0.838048
CLC	Q05315	Galectin-10	2	2	1.63712	-0.0625476
PTK2	Q05397-7	Focal adhesion kinase 1	3	3	-1.36097	-1.17542
PRKCD	Q05655	Protein kinase C delta type;Protein kinase C delta type regulatory subunit;Protein kinase C delta type catalytic subunit	20	19	1.88194	1.99959
CALD1	Q05682-5	Caldesmon	26	26	4.75803	4.25615
RNASEL	Q05823	2-5A-dependent ribonuclease	2	2	-2.25481	-2.17793
PTPN11	Q06124	Tyrosine-protein phosphatase non-receptor type 11	8	8	0.048884	0.262338
BTK	Q06187	Tyrosine-protein kinase BTK	20	20	2.24914	2.32287
GFPT1	Q06210-2	Glutamine--fructose-6-phosphate aminotransferase [isomerizing] 1	4	4	-3.8374	-3.13824
PSME1	Q06323	Proteasome activator complex subunit 1	15	15	3.43648	3.42885
FMR1	Q06787-8	Fragile X mental retardation protein 1	3	2	-1.70251	-2.32046
PRDX1	Q06830	Peroxiredoxin-1	12	9	4.38212	4.2445
RPL18	Q07020-2	60S ribosomal protein L18	3	3	-0.429335	-0.741352
C1QBP	Q07021	Complement component 1 Q subcomponent-binding protein, mitochondrial	6	6	0.834981	1.0668
CKAP4	Q07065	Cytoskeleton-associated protein 4	9	9	0.122995	0.313169
CD69	Q07108	Early activation antigen CD69	2	2	-2.46305	-2.54474
KHDRBS1	Q07666-2	KH domain-containing, RNA-binding, signal transduction-associated protein 1	3	3	0.531732	0.288256
BAX	Q07812-5	Apoptosis regulator BAX	2	2	-1.13353	-1.28371
BCL2L1	Q07817-2	Bcl-2-like protein 1	2	2	-1.08592	-1.33211
KLC1	Q07866-7	Kinesin light chain 1	11	11	0.019664	0.118807
SRSF1	Q07955	Serine/arginine-rich splicing factor 1	11	10	2.31574	2.17294
ARHGAP1	Q07960	Rho GTPase-activating protein 1	20	20	2.7429	2.64695
PPP3CA	Q08209-3	Serine/threonine-protein phosphatase 2B catalytic subunit alpha isoform	6	2	0.32281	0.484869
DHX9	Q08211	ATP-dependent RNA helicase A	24	24	2.0255	1.98207
CRYZ	Q08257	Quinone oxidoreductase	8	8	0.601737	0.504894
GOLGA2	Q08379	Golgin subfamily A member 2	2	2	-3.83262	-3.74582
DMTN	Q08495	Dematin	14	14	1.35848	1.07241
HDHD1	Q08623	Pseudouridine-5-phosphatase	3	3	-2.87752	-3.72188
CD47	Q08722-2	Leukocyte surface antigen CD47	3	3	2.62431	2.49938
PPID	Q08752	Peptidyl-prolyl cis-trans isomerase D	5	4	-0.255308	-0.239836
SSRP1	Q08945	FACT complex subunit SSRP1	7	7	-0.463119	0.139254
SLFN5	Q08AF3	Schlafen family member 5	7	7	0.101406	-0.0678322
NSUN2	Q08J23-3	tRNA (cytosine(34)-C(5))-methyltransferase	2	2	-2.68889	-3.06148
RBBP4	Q09028-3	Histone-binding protein RBBP4;Histone-binding protein RBBP7	6	6	0.513888	0.600965
NCBP1	Q09161	Nuclear cap-binding protein subunit 1	2	2	-5.09987	-4.76338
AHNAK	Q09666	Neuroblast differentiation-associated protein AHNAK	157	157	5.91813	5.70263
APOBR	Q0VD83	Apolipoprotein B receptor	8	8	-1.42023	-1.31356
NEXN	Q0ZGT2-4	Nexilin	19	19	3.59221	3.61336
AP1B1	Q10567-4	AP-1 complex subunit beta-1	22	9	0.819075	0.250702
BST1	Q10588	ADP-ribosyl cyclase/cyclic ADP-ribose hydrolase 2	3	3	-2.97714	-2.32549
PMPCA	Q10713	Mitochondrial-processing peptidase subunit alpha	3	3	-2.10341	-2.15067
SCRN1	Q12765-3	Secernin-1	4	4	-4.1488	-3.28499
NUP160	Q12769	Nuclear pore complex protein Nup160	2	2	-4.54138	-4.35309
ASPH	Q12797-10	Aspartyl/asparaginyl beta-hydroxylase	3	3	-2.25186	-2.08939
FSTL1	Q12841-2	Follistatin-related protein 1	2	2	-1.78438	-1.23786
STX4	Q12846	Syntaxin-4	3	3	-1.52694	-1.25557
CHD4	Q14839	Chromodomain-helicase-DNA-binding protein 4;Chromodomain-helicase-DNA-binding protein 3;Chromodomain-helicase-DNA-binding protein 5	4	4	-3.99272	-5.09261
SF3A3	Q12874	Splicing factor 3A subunit 3	5	5	-0.512173	-0.427147
DPYD	Q12882	Dihydropyrimidine dehydrogenase [NADP(+)]	7	7	-1.08495	-1.17802
AIMP1	Q12904	Aminoacyl tRNA synthase complex-interacting multifunctional protein 1;Endothelial monocyte-activating polypeptide 2	2	2	-2.57484	-2.33784
ILF2	Q12905	Interleukin enhancer-binding factor 2	8	8	1.55157	1.48078
ILF3	Q12906-5	Interleukin enhancer-binding factor 3	18	18	2.46462	2.29435
LMAN2	Q12907	Vesicular integral-membrane protein VIP36	6	6	0.234388	0.214488
PTPRJ	Q12913	Receptor-type tyrosine-protein phosphatase eta	19	19	2.5658	2.49864
DLG1	Q12959-8	Disks large homolog 1;Disks large homolog 4	2	2	-1.78208	-1.32996
PTP4A2	Q12974-4	Protein tyrosine phosphatase type IVA 2	4	4	1.09026	1.0125
ABR	Q12979-4	Active breakpoint cluster region-related protein	2	2	-3.33853	-2.83981
BNIP2	Q12982	BCL2/adenovirus E1B 19 kDa protein-interacting protein 2	4	4	-1.85023	-1.52586
CSTF3	Q12996	Cleavage stimulation factor subunit 3	3	3	-2.69259	-2.773
ECH1	Q13011	Delta(3,5)-Delta(2,4)-dienoyl-CoA isomerase, mitochondrial	9	9	1.43191	1.27168
CDC16	Q13042-4	Cell division cycle protein 16 homolog	2	2	-3.15541	-2.39953
STK4	Q13043	Serine/threonine-protein kinase 4;Serine/threonine-protein kinase 4 37kDa subunit;Serine/threonine-protein kinase 4 18kDa subunit	13	10	1.85508	1.72842
FLII	Q13045-2	Protein flightless-1 homolog	27	27	2.41714	2.22259
LCP2	Q13094	Lymphocyte cytosolic protein 2	17	17	2.62508	2.5624
GPS1	Q13098-5	COP9 signalosome complex subunit 1	4	4	-0.858232	-0.971849
USP4	Q13107-2	Ubiquitin carboxyl-terminal hydrolase 4	4	3	-2.08328	-1.88177
MTAP	Q13126-4	S-methyl-5-thioadenosine phosphorylase	6	6	0.728721	0.849368
TARDBP	Q13148	TAR DNA-binding protein 43	4	4	-0.43952	-0.120256
HNRNPA0	Q13151	Heterogeneous nuclear ribonucleoprotein A0	11	11	2.94194	2.86404
AIMP2	Q13155-2	Aminoacyl tRNA synthase complex-interacting multifunctional protein 2	3	3	-0.567491	-0.595959
FADD	Q13158	FAS-associated death domain protein	2	2	-2.46299	-2.44037
PRDX4	Q13162	Peroxiredoxin-4	8	6	1.3763	1.09175
PAK2	Q13177	Serine/threonine-protein kinase PAK 2;PAK-2p27;PAK-2p34	14	14	1.62969	1.63015
CBX3	Q13185	Chromobox protein homolog 3	8	7	1.75612	1.59031
PSMD2	Q13200	26S proteasome non-ATPase regulatory subunit 2	23	23	2.35397	2.21165
MMRN1	Q13201	Multimerin-1;Platelet glycoprotein Ia*;155 kDa platelet multimerin	49	49	5.5959	5.46118
DNAJC3	Q13217	DnaJ homolog subfamily C member 3	3	3	-0.927893	-0.612411
SRSF9	Q13242	Serine/arginine-rich splicing factor 9	5	4	-1.26322	-1.68541
SRSF6	Q13247	Serine/arginine-rich splicing factor 6	6	3	0.803784	0.73329
TRIM28	Q13263-2	Transcription intermediary factor 1-beta	14	13	1.42267	1.28522
G3BP1	Q13283	Ras GTPase-activating protein-binding protein 1	4	4	-3.15636	-2.40096
KCNAB2	Q13303-4	Voltage-gated potassium channel subunit beta-2	4	4	0.480585	0.764391
ATM	Q13315	Serine-protein kinase ATM	2	2	-5.0929	-3.6854
IFIT5	Q13325-2	Interferon-induced protein with tetratricopeptide repeats 5	2	2	-1.83749	-1.4755
EIF3I	Q13347	Eukaryotic translation initiation factor 3 subunit I	6	6	0.604954	0.573956
CTBP1	Q13363-2	C-terminal-binding protein 1	3	3	-2.06592	-2.47241
UBE2V1	Q13404-8	Ubiquitin-conjugating enzyme E2 variant 1;Ubiquitin-conjugating enzyme E2 variant 2	7	7	1.85269	2.03415
DYNC1I2	Q13409-6	Cytoplasmic dynein 1 intermediate chain 2	2	2	-1.47829	-1.44919
ILK	Q13418	Integrin-linked protein kinase	24	24	5.26039	5.22617
IKZF1	Q13422-4	DNA-binding protein Ikaros	3	3	-4.13693	-4.0238
NNT	Q13423	NAD(P) transhydrogenase, mitochondrial	32	32	3.55863	3.4555
PPIG	Q13427	Peptidyl-prolyl cis-trans isomerase G	2	2	-3.8296	-4.05437
SF3B2	Q13435	Splicing factor 3B subunit 2	6	6	0.704823	0.39324
PDAP1	Q13442	28 kDa heat- and acid-stable phosphoprotein	6	6	-2.16242	-2.09483
FKBP5	Q13451	Peptidyl-prolyl cis-trans isomerase FKBP5;Peptidyl-prolyl cis-trans isomerase FKBP5, N-terminally processed	8	8	-0.439762	0.00263193
MYO9B	Q13459-2	Unconventional myosin-IXb	6	6	-0.973277	-0.761967
ROCK1	Q13464	Rho-associated protein kinase 1	15	13	1.32174	1.09451
PICALM	Q13492-3	Phosphatidylinositol-binding clathrin assembly protein	4	4	-1.47465	-1.26354
MTM1	Q13496-2	Myotubularin	2	2	-2.44932	-2.15853
SQSTM1	Q13501-2	Sequestosome-1	2	2	-3.15106	-3.0081
ASAH1	Q13510-2	Acid ceramidase;Acid ceramidase subunit alpha;Acid ceramidase subunit beta	10	10	1.47346	1.34026
PIN1	Q13526	Peptidyl-prolyl cis-trans isomerase NIMA-interacting 1	2	2	-2.97538	-2.30935
RIPK1	Q13546	Receptor-interacting serine/threonine-protein kinase 1	3	3	-2.07316	-1.75919
HDAC1	Q13547	Histone deacetylase 1	5	4	-0.405109	-0.427344
CAMK2G	Q13555-10	Calcium/calmodulin-dependent protein kinase type II subunit gamma	6	3	0.495859	0.705226
CAMK2D	Q13557-8	Calcium/calmodulin-dependent protein kinase type II subunit delta	5	2	-1.13146	-1.52129
DCTN2	Q13561	Dynactin subunit 2	12	12	2.16629	1.95676
NAE1	Q13564-3	NEDD8-activating enzyme E1 regulatory subunit	5	5	0.185361	0.232751
IQGAP2	Q13576	Ras GTPase-activating-like protein IQGAP2	55	54	4.1952	4.1605
STIM1	Q13586	Stromal interaction molecule 1	12	12	1.40145	1.23963
SNX1	Q13596-2	Sorting nexin-1	4	2	-3.55885	-2.86348
CUL1	Q13616	Cullin-1	3	3	-2.82512	-2.89856
CUL2	Q13617	Cullin-2	6	6	-0.284454	0.00568728
CUL3	Q13618	Cullin-3	5	5	-0.431592	-0.181319
CUL4B	Q13620-3	Cullin-4B;Cullin-4A	2	2	-2.46269	-2.65619
TSTA3	Q13630	GDP-L-fucose synthase	4	4	-1.47223	-0.972521
RAB31	Q13636	Ras-related protein Rab-31;Ras-related protein Rab-22A	2	2	-2.57807	-2.2539
RAB32	Q13637	Ras-related protein Rab-32	7	5	1.51752	1.53673
FHL1	Q13642-1	Four and a half LIM domains protein 1	14	14	3.59825	3.70153
MOGS	Q13724	Mannosyl-oligosaccharide glucosidase	8	8	0.112827	0.0629228
SPTAN1	Q13813-3	Spectrin alpha chain, non-erythrocytic 1	52	52	3.6172	3.47582
DDX39B	Q13838	Spliceosome RNA helicase DDX39B	11	4	2.48212	2.61066
BLMH	Q13867	Bleomycin hydrolase	9	9	1.25075	1.33776
SNTB1	Q13884	Beta-1-syntrophin	8	7	0.515032	0.361806
PRKG1	Q13976-2	cGMP-dependent protein kinase 1	11	11	1.14437	1.22675
IL16	Q14005-3	Pro-interleukin-16;Interleukin-16	11	11	1.04207	1.04071
CKAP5	Q14008-2	Cytoskeleton-associated protein 5	34	34	2.31717	2.2115
CIRBP	Q14011	Cold-inducible RNA-binding protein	4	4	-1.09538	-0.917083
CAMK1	Q14012	Calcium/calmodulin-dependent protein kinase type 1	10	10	1.13513	1.24895
COTL1	Q14019	Coactosin-like protein	15	15	5.0995	4.97005
HNRNPD	Q14103-3	Heterogeneous nuclear ribonucleoprotein D0	13	12	3.48104	3.49128
NID2	Q14112-2	Nidogen-2	5	4	-1.57594	-1.84768
DAG1	Q14118	Dystroglycan;Alpha-dystroglycan;Beta-dystroglycan	2	2	-1.13297	-1.29501
2006-09-01	Q14141-2	Septin-6	13	9	2.3627	2.3889
EIF3A	Q14152-2	Eukaryotic translation initiation factor 3 subunit A	21	21	1.76277	1.71066
ARHGEF7	Q14155-1	Rho guanine nucleotide exchange factor 7	5	2	-2.25827	-1.87393
GIT2	Q14161-7	ARF GTPase-activating protein GIT2	3	3	-1.57266	-2.42408
MLEC	Q14165	Malectin	8	8	1.57986	1.65976
DCTN1	Q14203-3	Dynactin subunit 1	21	21	2.31553	2.13191
DYNC1H1	Q14204	Cytoplasmic dynein 1 heavy chain 1	51	51	2.59135	2.49958
EIF2B1	Q14232	Translation initiation factor eIF-2B subunit alpha	3	3	-1.04775	-1.02993
EIF4A2	Q14240	Eukaryotic initiation factor 4A-II;Eukaryotic initiation factor 4A-II, N-terminally processed	12	4	-0.1141	0.0368591
FLOT2	Q14254	Flotillin-2	12	12	1.26462	1.08456
RCN2	Q14257	Reticulocalbin-2	2	2	-3.82908	-3.31666
TRIM25	Q14258	E3 ubiquitin/ISG15 ligase TRIM25	8	8	0.302344	0.332289
PTK2B	Q14289-2	Protein-tyrosine kinase 2-beta	7	7	0.306544	0.393204
FKBP8	Q14318-2	Peptidyl-prolyl cis-trans isomerase FKBP8	3	3	-4.15366	-2.92673
GNA13	Q14344	Guanine nucleotide-binding protein subunit alpha-13	11	11	1.80988	1.76992
PDE3A	Q14432	cGMP-inhibited 3,5-cyclic phosphodiesterase A	4	4	-1.57617	-2.16698
CAPRIN1	Q14444-2	Caprin-1	2	2	-2.24928	-2.6876
RBM39	Q14498	RNA-binding protein 39	7	7	-0.375289	-0.622681
PDIA5	Q14554	Protein disulfide-isomerase A5	15	15	2.42304	2.2432
PRPSAP1	Q14558	Phosphoribosyl pyrophosphate synthase-associated protein 1	6	5	-0.477079	-0.351425
ITPR2	Q14571	Inositol 1,4,5-trisphosphate receptor type 2	5	4	-1.17268	-1.18885
ITIH4	Q14624-4	Inter-alpha-trypsin inhibitor heavy chain H4;70 kDa inter-alpha-trypsin inhibitor heavy chain H4;35 kDa inter-alpha-trypsin inhibitor heavy chain H4	2	2	-1.9088	-3.30407
ITPR1	Q14643-4	Inositol 1,4,5-trisphosphate receptor type 1	13	11	0.679585	0.42979
RASA3	Q14644	Ras GTPase-activating protein 3	25	25	2.69358	2.63087
MDC1	Q14676-4	Mediator of DNA damage checkpoint protein 1	3	3	-4.53905	-4.78797
CLINT1	Q14677-3	Clathrin interactor 1	9	9	1.27588	1.33794
SMC1A	Q14683	Structural maintenance of chromosomes protein 1A	6	6	0.116367	0.0404927
MESDC2	Q14696	LDLR chaperone MESD	4	4	0.919424	0.989181
GANAB	Q14697	Neutral alpha-glucosidase AB	40	40	4.42675	4.2764
LBR	Q14739	Lamin-B receptor	6	6	0.769234	0.53221
MVP	Q14764	Major vault protein	25	25	2.36633	2.39855
LTBP1	Q14766	Latent-transforming growth factor beta-binding protein 1	36	36	4.55767	4.28205
LASP1	Q14847	LIM and SH3 domain protein 1	15	15	3.61113	3.15063
KPNB1	Q14974	Importin subunit beta-1	26	26	2.74609	2.62056
NOLC1	Q14978	Nucleolar and coiled-body phosphoprotein 1	3	3	-2.15276	-2.18449
NUMA1	Q14980-2	Nuclear mitotic apparatus protein 1	26	26	1.90314	1.82883
SLMAP	Q14BN4	Sarcolemmal membrane-associated protein	8	8	0.739996	0.844772
SPCS2	Q15005	Signal peptidase complex subunit 2	7	7	1.18556	1.22765
EMC2	Q15006	ER membrane protein complex subunit 2	2	2	-2.57586	-2.32684
PSMD6	Q15008	26S proteasome non-ATPase regulatory subunit 6	12	12	1.47346	1.7852
2002-09-01	Q15019	Septin-2	15	14	2.33313	2.13392
SART3	Q15020	Squamous cell carcinoma antigen recognized by T-cells 3	3	3	-1.30565	-1.06394
ACAP1	Q15027	Arf-GAP with coiled-coil, ANK repeat and PH domain-containing protein 1	4	4	-1.12655	-1.53321
EFTUD2	Q15029	116 kDa U5 small nuclear ribonucleoprotein component	16	16	0.686808	0.690776
SNX17	Q15036-2	Sorting nexin-17	3	2	-1.91888	-1.51666
RAB3GAP1	Q15042-3	Rab3 GTPase-activating protein catalytic subunit	3	3	-1.91558	-2.03042
KARS	Q15046	Lysine--tRNA ligase	12	12	0.868695	0.945039
ARHGEF6	Q15052	Rho guanine nucleotide exchange factor 6	7	4	-0.790367	-1.09531
EIF4H	Q15056-2	Eukaryotic translation initiation factor 4H	5	5	-0.431695	-0.283676
ACAP2	Q15057	Arf-GAP with coiled-coil, ANK repeat and PH domain-containing protein 2	4	4	-1.00247	-1.29034
ACOX1	Q15067	Peroxisomal acyl-coenzyme A oxidase 1	6	6	-1.26494	-1.406
EEA1	Q15075	Early endosome antigen 1	6	6	-0.568319	-0.638644
NCF4	Q15080	Neutrophil cytosol factor 4	2	2	-3.1232	-3.5666
PDIA6	Q15084-3	Protein disulfide-isomerase A6	17	17	3.37241	3.27524
PAFAH1B3	Q15102	Platelet-activating factor acetylhydrolase IB subunit gamma	4	4	-0.73547	-0.906642
PDK1	Q15118	[Pyruvate dehydrogenase (acetyl-transferring)] kinase isozyme 1, mitochondrial	4	4	-1.3123	-1.30278
PDK3	Q15120	[Pyruvate dehydrogenase (acetyl-transferring)] kinase isozyme 3, mitochondrial	3	3	-0.694419	-0.452354
PEA15	Q15121	Astrocytic phosphoprotein PEA-15	5	5	-0.89581	-0.828422
PMVK	Q15126	Phosphomevalonate kinase	3	3	-0.597592	-0.685265
PPA1	Q15181	Inorganic pyrophosphatase	5	5	1.15788	1.23675
PTGES3	Q15185-4	Prostaglandin E synthase 3	7	7	1.5188	1.49521
STK38	Q15208	Serine/threonine-protein kinase 38	5	5	-0.594518	-0.817352
NONO	Q15233	Non-POU domain-containing octamer-binding protein	11	10	1.46382	1.44505
PPP2R4	Q15257-2	Serine/threonine-protein phosphatase 2A activator	7	7	1.21981	1.50001
RAB35	Q15286	Ras-related protein Rab-35	3	3	-2.62903	-2.08835
TMED2	Q15363	Transmembrane emp24 domain-containing protein 2	3	3	-0.226748	-0.305835
PCBP1	Q15365	Poly(rC)-binding protein 1	14	9	3.65928	3.30325
PCBP2	Q15366-7	Poly(rC)-binding protein 2;Poly(rC)-binding protein 3	10	5	1.40629	1.14346
TCEB2	Q15370	Transcription elongation factor B polypeptide 2	5	5	1.16313	1.41868
RHEB	Q15382	GTP-binding protein Rheb	3	3	0.325255	0.0276642
UBE3C	Q15386	Ubiquitin-protein ligase E3C	2	2	-2.57122	-2.77922
ANGPT1	Q15389-2	Angiopoietin-1	3	3	-1.17406	-1.6357
SF3B3	Q15393	Splicing factor 3B subunit 3	12	12	0.186272	0.239353
RSU1	Q15404	Ras suppressor protein 1	17	17	4.85218	4.84279
RPS6KA1	Q15418-3	Ribosomal protein S6 kinase alpha-1	6	2	-2.16473	-1.88032
SAFB	Q15424-2	Scaffold attachment factor B1	8	4	-0.600363	-0.667769
SF3B4	Q15427	Splicing factor 3B subunit 4	2	2	-1.4614	-1.39637
SF3A2	Q15428	Splicing factor 3A subunit 2	2	2	-1.99204	-1.81887
PPP1R7	Q15435-3	Protein phosphatase 1 regulatory subunit 7	7	7	-1.37232	-0.739474
SEC23A	Q15436	Protein transport protein Sec23A	9	7	0.415214	0.161739
SEC23B	Q15437	Protein transport protein Sec23B	5	3	-2.03434	-2.27856
SF3A1	Q15459	Splicing factor 3A subunit 1	3	3	-2.15701	-1.88131
MAPRE2	Q15555-5	Microtubule-associated protein RP/EB family member 2	14	13	3.55348	3.42355
TRADD	Q15628	Tumor necrosis factor receptor type 1-associated DEATH domain protein	4	4	-1.13253	-1.32645
TSN	Q15631	Translin	7	7	1.35664	1.1116
SF1	Q15637-4	Splicing factor 1	7	7	-0.27811	-0.341089
TRIP10	Q15642-4	Cdc42-interacting protein 4	5	5	-1.21875	-1.31217
MAPRE1	Q15691	Microtubule-associated protein RP/EB family member 1	15	14	3.39642	3.26264
ELAVL1	Q15717	ELAV-like protein 1	8	8	-0.644546	-0.403473
MYLK	Q15746-9	Myosin light chain kinase, smooth muscle;Myosin light chain kinase, smooth muscle, deglutamylated form	20	20	3.22387	3.32285
CD226	Q15762	CD226 antigen	4	4	-1.30666	-1.26754
TOMM34	Q15785	Mitochondrial import receptor subunit TOM34	2	2	-3.54684	-3.77476
SMAD2	Q15796-2	Mothers against decapentaplegic homolog 2;Mothers against decapentaplegic homolog 3;Mothers against decapentaplegic homolog 9	3	3	-1.8518	-1.59157
TBCE	Q15813	Tubulin-specific chaperone E	2	2	-3.12784	-2.39591
STXBP2	Q15833	Syntaxin-binding protein 2	32	31	4.32052	4.26573
NEDD8	Q15843	NEDD8	2	2	0.167892	0.144688
ATP6AP1	Q15904	V-type proton ATPase subunit S1	2	2	-1.52068	-1.99638
RAB11B	Q15907-2	Ras-related protein Rab-11B;Ras-related protein Rab-11A	13	12	3.77629	3.79251
ZYX	Q15942	Zyxin	22	22	4.59864	4.16413
ETFDH	Q16134-3	Electron transfer flavoprotein-ubiquinone oxidoreductase, mitochondrial	2	2	-1.86542	-0.612037
2007-09-01	Q16181	Septin-7	22	20	3.73039	3.57517
ADRM1	Q16186	Proteasomal ubiquitin receptor ADRM1	2	2	-2.44495	-2.78911
CCDC6	Q16204	Coiled-coil domain-containing protein 6	2	2	-2.44918	-2.17007
PSMD5	Q5IFJ8	26S proteasome non-ATPase regulatory subunit 5	11	11	0.968181	1.03129
PKN1	Q16512-2	Serine/threonine-protein kinase N1	8	8	-0.653958	-0.540901
DDB1	Q16531	DNA damage-binding protein 1	16	16	2.32606	2.02614
MAPK14	Q16539	Mitogen-activated protein kinase 14	16	16	1.45869	1.49479
CDC37	Q16543	Hsp90 co-chaperone Cdc37;Hsp90 co-chaperone Cdc37, N-terminally processed	10	9	1.6313	1.64835
DPYSL2	Q16555	Dihydropyrimidinase-related protein 2	13	13	2.30955	2.41473
SRSF7	Q16629-3	Serine/arginine-rich splicing factor 7	5	4	0.758861	0.677791
CPSF6	Q16630-3	Cleavage and polyadenylation specificity factor subunit 6	3	3	-1.01442	-0.969501
DBN1	Q16643	Drebrin	15	15	2.39564	2.44115
MAPKAPK3	Q16644	MAP kinase-activated protein kinase 3	5	2	-0.444969	-1.04666
IFI16	Q16666-3	Gamma-interferon-inducible protein 16	9	9	0.76204	0.793881
DECR1	Q16698-2	2,4-dienoyl-CoA reductase, mitochondrial	11	11	1.54298	1.5667
MAN2A1	Q16706	Alpha-mannosidase 2	3	3	-2.69871	-2.2345
NDUFA5	Q16718	NADH dehydrogenase [ubiquinone] 1 alpha subcomplex subunit 5	4	4	-1.58753	-0.966726
CLPP	Q16740	ATP-dependent Clp protease proteolytic subunit, mitochondrial	2	2	-2.69687	-2.54962
TST	Q16762	Thiosulfate sulfurtransferase	6	6	0.772421	0.883436
HAGH	Q16775	Hydroxyacylglutathione hydrolase, mitochondrial	4	4	0.428525	0.293359
NDUFA9	Q16795	NADH dehydrogenase [ubiquinone] 1 alpha subcomplex subunit 9, mitochondrial	7	7	-0.971876	-0.926021
RTN1	Q16799	Reticulon-1	4	4	-0.0633926	0.137844
PCK2	Q16822-3	Phosphoenolpyruvate carboxykinase [GTP], mitochondrial	7	7	-0.0998215	-0.617012
HADH	Q16836	Hydroxyacyl-coenzyme A dehydrogenase, mitochondrial	8	8	1.28737	1.10909
UGP2	Q16851-2	UTP--glucose-1-phosphate uridylyltransferase	18	18	3.00797	3.09133
ATP6V1F	Q16864	V-type proton ATPase subunit F	3	3	-2.61878	-3.04496
TXNRD1	Q16881-5	Thioredoxin reductase 1, cytoplasmic	7	7	0.0422371	0.168489
IMMT	Q16891-2	MICOS complex subunit MIC60	26	26	2.78134	2.61925
EXOC3L4	Q17RC7	Exocyst complex component 3-like protein 4	2	2	-2.98878	-2.879
HNRNPUL2	Q1KMD3	Heterogeneous nuclear ribonucleoprotein U-like protein 2	17	17	1.45154	1.40158
INF2	Q27J81	Inverted formin-2	30	30	2.56692	2.5983
CLEC16A	Q2KHT3-2	Protein CLEC16A	2	2	-1.23803	-0.882374
KIAA1033	Q2M389-2	WASH complex subunit 7	3	3	-2.44847	-2.93621
IAH1	Q2TAA2	Isoamyl acetate-hydrolyzing esterase 1 homolog	6	6	-0.107733	-0.117157
	Q306W8		2	2	-0.248882	0.0182435
LRRFIP1	Q32MZ4-3	Leucine-rich repeat flightless-interacting protein 1	11	10	0.816948	0.52097
LEPRE1	Q32P28-4	Prolyl 3-hydroxylase 1	2	2	-2.0671	-2.10228
EML3	Q32P44-2	Echinoderm microtubule-associated protein-like 3	4	4	-0.964542	-1.11113
DAK	Q3LXA3	Bifunctional ATP-dependent dihydroxyacetone kinase/FAD-AMP lyase (cyclizing);ATP-dependent dihydroxyacetone kinase;FAD-AMP lyase (cyclizing)	14	14	0.890773	0.80529
HSDL1	Q3SXM5-2	Inactive hydroxysteroid dehydrogenase-like protein 1	3	3	-0.657924	-0.745525
RABL6	Q3YEC7-2	Rab-like protein 6	2	2	-3.33316	-3.17111
TUBB8	Q3ZCM7	Tubulin beta-8 chain;Tubulin beta-8 chain-like protein LOC260334	13	4	-0.601943	-0.638948
TIMM50	Q3ZCQ8-2	Mitochondrial import inner membrane translocase subunit TIM50	2	2	-2.45853	-3.06353
LGALSL	Q3ZCW2	Galectin-related protein	10	10	3.066	2.85036
PARP14	Q460N5-4	Poly [ADP-ribose] polymerase 14	2	2	-3.1302	-3.17748
GLYR1	Q49A26-5	Putative oxidoreductase GLYR1	2	2	-4.13721	-4.5098
VPS26B	Q4G0F5	Vacuolar protein sorting-associated protein 26B	4	4	-0.626928	-0.204728
ANO6	Q4KMQ2-3	Anoctamin-6	8	8	1.54091	1.45933
GRIPAP1	Q4V328	GRIP1-associated protein 1	9	8	0.00144828	-0.00650217
FAM98B	Q52LJ0-1	Protein FAM98B	2	2	-4.14318	-3.72605
PDCD4	Q53EL6-2	Programmed cell death protein 4	7	7	-1.03985	-1.54231
HSD17B12	Q53GQ0	Very-long-chain 3-oxoacyl-CoA reductase	4	4	-0.588467	-1.15517
USP39	Q53GS9	U4/U6.U5 tri-snRNP-associated protein 2	3	3	-4.54021	-3.70551
AGK	Q53H12	Acylglycerol kinase, mitochondrial	2	2	-2.06765	-2.1856
LACTB2	Q53H82	Beta-lactamase-like protein 2	2	2	-1.71468	-2.06529
ARHGAP15	Q53QZ3	Rho GTPase-activating protein 15	3	2	-2.57361	-2.92052
HS1BP3	Q53T59	HCLS1-binding protein 3	2	2	-4.53275	-3.29835
ACTBL2	Q562R1	Beta-actin-like protein 2	13	2	1.78477	1.67189
CCDC93	Q567U6	Coiled-coil domain-containing protein 93	2	2	-3.15134	-3.00877
HERC4	Q5GLZ8-6	Probable E3 ubiquitin-protein ligase HERC4	2	2	-2.14967	-2.17615
PPP6R3	Q5H9R7-3	Serine/threonine-protein phosphatase 6 regulatory subunit 3	4	4	-1.58261	-1.20737
WDR44	Q5JSH3-2	WD repeat-containing protein 44	25	25	1.9613	1.76637
DOCK11	Q5JSL3	Dedicator of cytokinesis protein 11	8	8	-0.51326	-0.42282
FGD3	Q5JSP0	FYVE, RhoGEF and PH domain-containing protein 3	7	7	-2.45172	-2.07197
TOR1AIP1	Q5JTV8	Torsin-1A-interacting protein 1	8	8	0.380408	0.40252
SPECC1	Q5M775	Cytospin-B	5	5	-0.233313	-0.450284
LY6G6F	Q5SQ64	Lymphocyte antigen 6 complex locus protein G6f	6	6	1.19722	1.20898
HP1BP3	Q5SSJ5	Heterochromatin protein 1-binding protein 3	11	11	2.22993	1.84698
CEP170	Q5SW79-2	Centrosomal protein of 170 kDa	2	2	-3.32931	-4.09921
LDLRAP1	Q5SW96	Low density lipoprotein receptor adapter protein 1	2	2	-2.44918	-2.66253
FKBP15	Q5T1M5	FK506-binding protein 15	9	9	-0.663109	-0.639557
HECTD3	Q5T447	E3 ubiquitin-protein ligase HECTD3	4	4	-1.21121	-1.50521
UBR4	Q5T4S7-3	E3 ubiquitin-protein ligase UBR4	17	17	1.54333	1.36221
STXBP5	Q5T5C0-3	Syntaxin-binding protein 5	6	6	-1.83887	-1.58531
C9orf64	Q5T6V5	UPF0553 protein C9orf64	2	2	-1.76687	-2.03987
DDI2	Q5TDH0-2	Protein DDI1 homolog 2	2	2	-1.00641	-1.5374
THEMIS2	Q5TEJ8	Protein THEMIS2	5	5	-1.98072	-2.30208
OBSCN	Q5VST9-3	Obscurin	2	2	-4.53868	-3.88751
BROX	Q5VW32-2	BRO1 domain-containing protein BROX	5	5	-0.840697	-1.04873
LYPLAL1	Q5VWZ2-2	Lysophospholipase-like protein 1	3	3	-1.09517	-1.25791
ECM29	Q5VYK3	Proteasome-associated protein ECM29 homolog	6	6	-0.92426	-1.12546
FAM160B1	Q5W0V3-2	Protein FAM160B1	3	3	-1.36005	-1.61613
RNF213	Q63HN8	E3 ubiquitin-protein ligase RNF213	21	21	1.07771	1.07364
FAM21C	Q9Y4E1-5	WASH complex subunit FAM21C;WASH complex subunit FAM21A	4	4	-2.98085	-4.13754
TBC1D9B	Q66K14-2	TBC1 domain family member 9B	7	7	-1.64406	-1.98722
MAP1S	Q66K74-2	Microtubule-associated protein 1S;MAP1S heavy chain;MAP1S light chain	4	4	-2.70131	-1.99834
RAP1GAP2	Q684P5-2	Rap1 GTPase-activating protein 2	10	10	0.0397713	0.0321399
ARHGAP17	Q68EM7-2	Rho GTPase-activating protein 17	6	6	-0.728581	-0.745197
ATL3	Q6DD88	Atlastin-3	9	9	1.47638	1.58027
PTRHD1	Q6GMV3	Putative peptidyl-tRNA hydrolase PTRHD1	3	3	-1.7873	-1.11192
LAMTOR1	Q6IAA8	Ragulator complex protein LAMTOR1	2	2	-1.35382	-2.34455
TWF2	Q6IBS0	Twinfilin-2	16	15	2.74648	2.80356
RCSD1	Q6JBY9	CapZ-interacting protein	5	5	-2.82167	-2.75774
PDE12	Q6L8Q7-2	2,5-phosphodiesterase 12	2	2	-2.25174	-2.35305
SLC25A24	Q6NUK1	Calcium-binding mitochondrial carrier protein SCaMC-1	10	10	1.17924	1.30634
HIBCH	Q6NVY1	3-hydroxyisobutyryl-CoA hydrolase, mitochondrial	4	4	-1.71975	-1.27948
ARMC6	Q6NXE6-2	Armadillo repeat-containing protein 6	4	4	-1.78279	-1.47816
PPP1R18	Q6NYC8	Phostensin	3	3	-0.683674	-1.1372
LPCAT3	Q6P1A2	Lysophospholipid acyltransferase 5	3	3	-1.62218	-1.31448
PRPF8	Q6P2Q9	Pre-mRNA-processing-splicing factor 8	14	14	1.03877	0.95918
SCYL2	Q6P3W7	SCY1-like protein 2	5	5	-1.00012	-1.32848
PLBD1	Q6P4A8	Phospholipase B-like 1;Phospholipase B-like 1 chain A;Phospholipase B-like 1 chain B;Phospholipase B-like 1 chain C	2	2	-2.69623	-2.64414
FAHD1	Q6P587	Acylpyruvase FAHD1, mitochondrial	2	2	-2.98916	-3.02344
TNFAIP8L2	Q6P589	Tumor necrosis factor alpha-induced protein 8-like protein 2	3	3	-1.16773	-0.736214
PGM2L1	Q6PCE3	Glucose 1,6-bisphosphate synthase	3	3	-1.51664	-2.63038
CNST	Q6PJW8	Consortin	6	6	0.714619	0.499965
LARP1	Q6PKG0-3	La-related protein 1	4	4	-3.5412	-3.75755
AGTRAP	Q6RW13	Type-1 angiotensin II receptor-associated protein	2	2	-2.69111	-2.90125
TMEM205	Q6UW68	Transmembrane protein 205	3	3	-0.568696	-0.579366
SUSD1	Q6UWL2-3	Sushi domain-containing protein 1	2	2	-1.13449	-1.14545
PLXDC2	Q6UX71	Plexin domain-containing protein 2	4	4	-2.08875	-1.57791
WDR82	Q6UXN9	WD repeat-containing protein 82	3	3	0.114096	0.0960029
APOOL	Q6UXV4	MICOS complex subunit MIC27	2	2	-1.58661	-1.85493
PACS1	Q6VY07	Phosphofurin acidic cluster sorting protein 1	7	7	0.15133	0.041748
MPRIP	Q6WCQ1-3	Myosin phosphatase Rho-interacting protein	2	2	-0.559381	-0.806283
NAPRT	Q6XQN6	Nicotinate phosphoribosyltransferase	11	11	0.907114	0.898458
CD109	Q6YHK3-3	CD109 antigen	5	5	-1.21994	-1.63845
HSDL2	Q6YN16-2	Hydroxysteroid dehydrogenase-like protein 2	4	4	-1.87746	-1.78335
CCBL2	Q6YP21	Kynurenine--oxoglutarate transaminase 3	3	3	-1.26611	-1.09552
PPP1R21	Q6ZMI0	Protein phosphatase 1 regulatory subunit 21	2	2	-3.53992	-4.07332
NBEAL2	Q6ZNJ1-2	Neurobeachin-like protein 2	32	32	2.21687	1.82824
TOM1L2	Q6ZVM7-5	TOM1-like protein 2	9	9	0.330875	0.513054
VPS13C	Q709C8-3	Vacuolar protein sorting-associated protein 13C	18	18	0.599784	0.426715
UNC13D	Q70J99	Protein unc-13 homolog D	38	38	3.4622	3.31634
RPS27L	Q71UM5	40S ribosomal protein S27-like;40S ribosomal protein S27	2	2	-0.541337	-0.755639
SND1	Q7KZF4	Staphylococcal nuclease domain-containing protein 1	28	28	2.95041	2.84339
BZW1	Q7L1Q6	Basic leucine zipper and W2 domain-containing protein 1	7	6	0.550318	0.527803
ASRGL1	Q7L266	Isoaspartyl peptidase/L-asparaginase;Isoaspartyl peptidase/L-asparaginase alpha chain;Isoaspartyl peptidase/L-asparaginase beta chain	2	2	-1.22286	-1.26548
EIF3M	Q7L2H7	Eukaryotic translation initiation factor 3 subunit M	5	5	-0.853988	-1.01093
CYFIP1	Q7L576	Cytoplasmic FMR1-interacting protein 1	27	13	2.45038	2.40078
DOK3	Q7L591	Docking protein 3	6	6	0.218682	0.604993
COPS6	Q7L5N1	COP9 signalosome complex subunit 6	3	3	-0.62732	-0.850774
TAOK1	Q7L7X3	Serine/threonine-protein kinase TAO1	9	7	-0.824414	-1.29856
CHMP1B	Q7LBR1	Charged multivesicular body protein 1b	2	2	-2.69897	-2.07032
RASGRP2	Q7LDG7	RAS guanyl-releasing protein 2	28	28	2.94644	2.93967
ZC3HAV1	Q7Z2W4	Zinc finger CCCH-type antiviral protein 1	7	7	-0.789354	-0.988053
MYH14	Q7Z406	Myosin-14	12	2	3.7376	3.77239
MAVS	Q7Z434	Mitochondrial antiviral-signaling protein	6	6	-1.52038	-1.84512
CLASP1	Q7Z460-2	CLIP-associating protein 1	4	3	-1.52171	-1.60484
DHX29	Q7Z478	ATP-dependent RNA helicase DHX29	2	2	-3.3404	-3.16415
COMMD6	Q7Z4G1	COMM domain-containing protein 6	2	2	-2.45781	-1.86605
DCXR	Q7Z4W1	L-xylulose reductase	9	9	0.861833	0.826236
APBB1IP	Q7Z5R6	Amyloid beta A4 precursor protein-binding family B member 1-interacting protein	8	8	-0.299223	-0.343069
ARHGAP30	Q7Z6I6	Rho GTPase-activating protein 30	2	2	-2.98808	-2.87729
HUWE1	Q7Z6Z7-2	E3 ubiquitin-protein ligase HUWE1	15	15	-0.586329	-0.81533
GLRX5	Q86SX6	Glutaredoxin-related protein 5, mitochondrial	2	2	-1.33704	-1.00611
PRUNE	Q86TP1	Protein prune homolog	11	11	1.40836	1.37401
SETD3	Q86TU7	Histone-lysine N-methyltransferase setd3	2	2	-2.9583	-4.50784
ACOT1	Q86TX2	Acyl-coenzyme A thioesterase 1;Acyl-coenzyme A thioesterase 2, mitochondrial	5	5	-0.282325	-0.418896
PBRM1	Q86U86-8	Protein polybromo-1	2	2	-4.59408	-4.89769
MTDH	Q86UE4	Protein LYRIC	4	4	-1.77881	-1.83407
KTN1	Q86UP2-2	Kinectin	6	6	-0.0880497	-0.183619
NLRX1	Q86UT6	NLR family member X1	4	4	-1.70636	-1.70739
FERMT3	Q86UX7-2	Fermitin family homolog 3	46	46	7.25869	7.1188
ALYREF	Q86V81	THO complex subunit 4	3	3	-0.105146	0.0910972
MDP1	Q86V88	Magnesium-dependent phosphatase 1	3	3	-2.57556	-2.79626
VPS36	Q86VN1-2	Vacuolar protein-sorting-associated protein 36	3	3	-2.46094	-2.33809
CAND1	Q86VP6	Cullin-associated NEDD8-dissociated protein 1	30	30	2.87761	2.71394
FAM134C	Q86VR2	Protein FAM134C	3	3	-3.5505	-3.55003
HOOK3	Q86VS8	Protein Hook homolog 3	3	3	-2.45909	-3.06573
PKHD1L1	Q86WI1	Fibrocystin-L	10	10	-0.604028	-0.324455
PROSER2	Q86WR7	Proline and serine-rich protein 2	2	2	-4.5308	-4.76251
SKAP1	Q86WV1-2	Src kinase-associated phosphoprotein 1	2	2	-1.98713	-2.47951
TMEM173	Q86WV6	Stimulator of interferon genes protein	2	2	0.0223168	0.151327
NDUFA11	Q86Y39	NADH dehydrogenase [ubiquinone] 1 alpha subcomplex subunit 11	2	2	-1.6443	-1.99628
STX12	Q86Y82	Syntaxin-12	2	2	-2.2542	-2.27559
DOLPP1	Q86YN1	Dolichyldiphosphatase 1	2	2	-4.09272	-4.32738
C2CD5	Q86YS7	C2 domain-containing protein 5	4	4	-3.8296	-3.73841
RASAL3	Q86YV0-2	RAS protein activator like-3	6	6	-1.25765	-1.57491
TREML1	Q86YW5-2	Trem-like transcript 1 protein	5	5	2.24404	2.11715
TBC1D10C	Q8IV04	Carabin	3	2	-2.07533	-2.5697
SLC9A9	Q8IVB4	Sodium/hydrogen exchanger 9	2	2	-1.30381	-1.70956
WDFY1	Q8IWB7	WD repeat and FYVE domain-containing protein 1	5	5	-0.801285	-0.884313
CCAR1	Q8IX12-2	Cell division cycle and apoptosis regulator protein 1	2	2	-2.98701	-3.59044
DNAJC10	Q8IXB1	DnaJ homolog subfamily C member 10	3	3	-0.513913	-0.271189
NELFCD	Q8IXH7	Negative elongation factor C/D	2	2	-2.76277	-3.32228
RHOT2	Q8IXI1	Mitochondrial Rho GTPase 2	3	3	-1.57946	-1.54953
PNPLA6	Q8IY17-5	Neuropathy target esterase	2	2	-1.99081	-2.28524
CMIP	Q8IY22-3	C-Maf-inducing protein	6	6	0.404508	0.7511
SRRM1	Q8IYB3	Serine/arginine repetitive matrix protein 1	24	24	-1.25416	-1.17453
SMAP1	Q8IYB5-3	Stromal membrane-associated protein 1	3	2	-1.04864	-1.09296
EXOC8	Q8IYI6	Exocyst complex component 8	2	2	-1.57862	-1.78167
ANKRD13A	Q8IZ07	Ankyrin repeat domain-containing protein 13A	3	3	-3.80227	-3.16021
ALDH16A1	Q8IZ83	Aldehyde dehydrogenase family 16 member A1	12	12	1.06555	0.943323
ABI1	Q8IZP0-2	Abl interactor 1	11	9	1.34702	1.081
SELH	Q8IZQ5	Selenoprotein H	2	2	-1.08652	-1.14697
FAM177A1	Q8N128	Protein FAM177A1	2	2	-1.92024	-1.89866
CCAR2	Q8N163-2	Cell cycle and apoptosis regulator protein 2	10	10	0.940074	0.890839
VPS52	Q8N1B4-2	Vacuolar protein sorting-associated protein 52 homolog	2	2	1.10719	1.03773
NUP93	Q8N1F7-2	Nuclear pore complex protein Nup93	2	2	-1.55876	-1.31119
LRRC47	Q8N1G4	Leucine-rich repeat-containing protein 47	12	12	1.06143	1.10844
CA13	Q8N1Q1	Carbonic anhydrase 13	2	2	-1.41544	-1.67098
ARMC10	Q8N2F6-6	Armadillo repeat-containing protein 10	2	2	-3.83247	-3.51552
GPD1L	Q8N335	Glycerol-3-phosphate dehydrogenase 1-like protein	2	2	-4.1449	-4.84292
ARHGAP18	Q8N392-2	Rho GTPase-activating protein 18	24	24	2.32244	2.25994
EHBP1L1	Q8N3D4	EH domain-binding protein 1-like protein 1	5	5	-1.47551	-2.08564
MTURN	Q8N3F0-2	Maturin	2	2	-0.594518	-0.903529
STAG2	Q8N3U4	Cohesin subunit SA-2;Cohesin subunit SA-1	2	2	-1.98733	-2.58756
PNKD	Q8N490-4	Probable hydrolase PNKD	4	4	-0.326935	-0.462077
TMEM55A	Q8N4L2	Type 2 phosphatidylinositol 4,5-bisphosphate 4-phosphatase	2	2	-3.14769	-3.5643
CISD2	Q8N5K1	CDGSH iron-sulfur domain-containing protein 2	3	3	-2.15058	-3.12767
FAM101B	Q8N5W9	Filamin-interacting protein FAM101B	3	3	-2.45059	-2.35104
CPSF7	Q8N684-2	Cleavage and polyadenylation specificity factor subunit 7	4	4	-1.74183	-1.69402
ANKRD44	Q8N8A2	Serine/threonine-protein phosphatase 6 regulatory ankyrin repeat subunit B	5	5	-1.13012	-1.23486
TC2N	Q8N9U0-2	Tandem C2 domains nuclear protein	7	7	-0.00308695	-0.504305
NHLRC2	Q8NBF2	NHL repeat-containing protein 2	6	6	-0.441656	-0.376278
SUMF2	Q8NBJ7	Sulfatase-modifying factor 2	3	3	-1.7077	-1.78192
PCYOX1L	Q8NBM8	Prenylcysteine oxidase-like	8	8	0.763083	0.7292
RDH13	Q8NBN7	Retinol dehydrogenase 13	3	3	-2.07111	-1.88122
HSD17B11	Q8NBQ5	Estradiol 17-beta-dehydrogenase 11	7	7	-0.16384	-0.050546
TXNDC5	Q8NBS9-2	Thioredoxin domain-containing protein 5	9	9	1.98529	1.91315
SCCPDH	Q8NBX0	Saccharopine dehydrogenase-like oxidoreductase	6	6	0.625503	0.357149
SERBP1	Q8NC51-4	Plasminogen activator inhibitor 1 RNA-binding protein	8	8	1.23907	1.25751
DAGLB	Q8NCG7-2	Sn1-specific diacylglycerol lipase beta	2	2	-2.07696	-2.37032
PDPR	Q8NCN5	Pyruvate dehydrogenase phosphatase regulatory subunit, mitochondrial	2	2	-2.81715	-3.56177
APOA1BP	Q8NCW5-2	NAD(P)H-hydrate epimerase	3	3	-1.58046	-1.34331
CCNY	Q8ND76-3	Cyclin-Y	2	2	-3.53756	-4.41525
ABCF1	Q8NE71	ATP-binding cassette sub-family F member 1	9	9	-0.625751	-1.06583
MCU	Q8NE86-3	Calcium uniporter protein, mitochondrial	5	5	0.521254	0.769535
APPL2	Q8NEU8-3	DCC-interacting protein 13-beta	8	8	-0.713815	-0.74266
LPCAT1	Q8NF37	Lysophosphatidylcholine acyltransferase 1	2	2	-2.29403	-1.90195
DOCK8	Q8NF50-4	Dedicator of cytokinesis protein 8	16	16	0.911414	0.813248
ABHD11	Q8NFV4-6	Alpha/beta hydrolase domain-containing protein 11	2	2	-2.0391	-1.88892
CMAS	Q8NFW8	N-acylneuraminate cytidylyltransferase	2	2	-1.70218	-2.05425
TRIM58	Q8NG06	E3 ubiquitin-protein ligase TRIM58	5	5	0.038537	-0.0642052
TSPAN14	Q8NG11	Tetraspanin-14	3	3	-1.26506	-1.3115
MOSPD2	Q8NHP6	Motile sperm domain-containing protein 2	2	2	-6.20806	-3.92154
GIMAP7	Q8NHV1	GTPase IMAP family member 7	5	5	-0.726601	-0.489211
SMARCC2	Q8TAQ2-2	SWI/SNF complex subunit SMARCC2	6	5	-1.13376	-1.03684
NPLOC4	Q8TAT6	Nuclear protein localization protein 4 homolog	5	5	-1.19626	-1.2325
UBA3	Q8TBC4-2	NEDD8-activating enzyme E1 catalytic subunit	7	7	-0.323822	-0.515016
FAM213B	Q8TBF2	Prostamide/prostaglandin F synthase	4	4	-0.752348	-0.536678
TBC1D15	Q8TC07-2	TBC1 domain family member 15	5	5	-1.31415	-1.05629
RDH11	Q8TC12	Retinol dehydrogenase 11	12	12	2.94576	3.05514
NT5C	Q8TCD5	5(3)-deoxyribonucleotidase, cytosolic type	3	3	-2.01944	-2.78396
STT3B	Q8TCJ2	Dolichyl-diphosphooligosaccharide--protein glycosyltransferase subunit STT3B	8	7	0.133281	-0.0389446
BICD2	Q8TD16	Protein bicaudal D homolog 2	6	6	-1.01097	-0.790386
NEK9	Q8TD19	Serine/threonine-protein kinase Nek9	9	9	0.617968	0.68004
PLEKHO2	Q8TD55	Pleckstrin homology domain-containing family O member 2	6	6	-0.403498	-0.664745
NEK7	Q8TDX7	Serine/threonine-protein kinase Nek7;Serine/threonine-protein kinase Nek6	2	2	-1.84458	-2.30984
MICAL1	Q8TDZ2	Protein-methionine sulfoxide oxidase MICAL1	9	9	-0.0906604	0.00528158
DTD1	Q8TEA8	D-tyrosyl-tRNA(Tyr) deacylase 1	2	2	-2.45909	-3.06573
DENND1A	Q8TEH3	DENN domain-containing protein 1A	2	2	-0.758148	-2.25262
NUP210	Q8TEM1	Nuclear pore membrane glycoprotein 210	7	7	0.223329	0.0127269
UBASH3B	Q8TF42	Ubiquitin-associated and SH3 domain-containing protein B	20	20	2.42446	2.47569
GIPC3	Q8TF64	PDZ domain-containing protein GIPC3	2	2	-2.35349	-1.8112
SMAP2	Q8WU79	Stromal membrane-associated protein 2	3	2	-3.82681	-4.39152
PDCD6IP	Q8WUM4	Programmed cell death 6-interacting protein	32	32	3.32506	3.29481
BRK1	Q8WUW1	Protein BRICK1	4	4	0.114383	0.141833
CHMP7	Q8WUX9	Charged multivesicular body protein 7	2	2	-3.83232	-3.51519
NUDCD2	Q8WVJ2	NudC domain-containing protein 2	2	2	-2.35099	-2.01538
SCFD1	Q8WVM8	Sec1 family domain-containing protein 1	10	10	-0.660173	-0.324148
UBLCP1	Q8WVY7	Ubiquitin-like domain-containing CTD phosphatase 1	4	3	-1.17527	-1.27155
TMEM40	Q8WWA1	Transmembrane protein 40	4	4	-1.31294	-1.47007
GIMAP1	Q8WWP7	GTPase IMAP family member 1	7	7	0.0954795	0.20717
STON2	Q8WXE9	Stonin-2	4	4	-1.09065	-1.58921
PSPC1	Q8WXF1-2	Paraspeckle component 1	2	2	-1.99122	-1.88375
ATL1	Q8WXF7-2	Atlastin-1	8	8	0.168237	0.131534
MADD	Q8WXG6-8	MAP kinase-activating death domain protein	2	2	-3.32891	-4.93911
SYNE2	Q8WXH0	Nesprin-2	2	2	-3.33245	-3.34703
DNAJC9	Q8WXX5	DnaJ homolog subfamily C member 9	4	4	-0.852194	-1.04317
CTNNBL1	Q8WYA6	Beta-catenin-like protein 1	2	2	-1.84736	-1.52727
2001-09-01	Q8WYJ6	Septin-1	9	8	0.516269	0.469404
LZIC	Q8WZA0	Protein LZIC	5	5	0.805586	0.58434
DDX1	Q92499	ATP-dependent RNA helicase DDX1	9	9	0.400837	0.112278
H1FX	Q92522	Histone H1x	6	6	0.376256	0.0518449
PSMF1	Q92530	Proteasome inhibitor PI31 subunit	2	2	-1.98897	-2.36222
GBF1	Q92538-3	Golgi-specific brefeldin A-resistance guanine nucleotide exchange factor 1	3	3	-3.83572	-3.29693
NCSTN	Q92542-2	Nicastrin	2	2	-0.442449	-0.522329
TM9SF4	Q92544	Transmembrane 9 superfamily member 4	2	2	-2.57151	-2.91351
ELMO1	Q92556	Engulfment and cell motility protein 1	8	5	0.697319	0.655255
AP3S1	Q92572	AP-3 complex subunit sigma-1	2	2	-1.21934	-1.572
NDRG1	Q92597-3	Protein NDRG1	2	2	-4.54058	-4.35133
HSPH1	Q92598-2	Heat shock protein 105 kDa	11	8	-0.164975	-0.198945
LPGAT1	Q92604	Acyl-CoA:lysophosphatidylglycerol acyltransferase 1	2	2	-2.90205	-3.06975
DOCK2	Q92608	Dedicator of cytokinesis protein 2	19	19	1.26299	1.02564
MYO18A	Q92614-2	Unconventional myosin-XVIIIa	14	14	0.0569204	0.365673
GCN1L1	Q92616	Translational activator GCN1	11	11	-1.05595	-1.53534
HMHA1	Q92619	Minor histocompatibility protein HA-1;Minor histocompatibility antigen HA-1	21	21	3.09947	3.03727
NUP205	Q92621	Nuclear pore complex protein Nup205	2	2	-4.1337	-4.79597
NRGN	Q92686	Neurogranin;NEUG(55-78)	2	2	-0.072725	-0.856162
ANP32B	Q92688	Acidic leucine-rich nuclear phosphoprotein 32 family member B	7	6	2.24043	2.2412
TFG	Q92734-4	Protein TFG	2	2	-1.41975	-1.23584
ARPC1A	Q92747	Actin-related protein 2/3 complex subunit 1A	3	2	-1.58699	-1.65957
STAM	Q92783-2	Signal transducing adapter molecule 1	3	2	-1.70586	-1.83224
DPF2	Q92785	Zinc finger protein ubi-d4	3	3	-2.98319	-3.34201
TAF15	Q92804-2	TATA-binding protein-associated factor 2N	4	2	-1.53042	-1.60655
GGH	Q92820	Gamma-glutamyl hydrolase	5	5	-0.304377	-0.0627776
INPP5D	Q92835	Phosphatidylinositol 3,4,5-trisphosphate 5-phosphatase 1	9	7	0.204311	0.300612
DDX17	Q92841-1	Probable ATP-dependent RNA helicase DDX17	20	14	2.48837	2.31468
CASP10	Q92851-6	Caspase-10;Caspase-10 subunit p23/17;Caspase-10 subunit p12	2	2	-4.74796	-4.56185
SEMA4D	Q92854	Semaphorin-4D	3	3	-1.46804	-1.66795
RAD50	Q92878-3	DNA repair protein RAD50	2	2	-6.17822	-5.25737
OSTF1	Q92882	Osteoclast-stimulating factor 1	7	7	1.3396	1.74172
ARHGEF1	Q92888	Rho guanine nucleotide exchange factor 1	16	16	1.53415	1.55275
GLG1	Q92896	Golgi apparatus protein 1	5	5	-1.51979	-1.77839
UPF1	Q92900-2	Regulator of nonsense transcripts 1	12	12	0.863265	0.806507
COPS5	Q92905	COP9 signalosome complex subunit 5	3	3	-0.686086	-0.610135
SMARCD2	Q92925-3	SWI/SNF-related matrix-associated actin-dependent regulator of chromatin subfamily D member 2;SWI/SNF-related matrix-associated actin-dependent regulator of chromatin subfamily D member 3;SWI/SNF-related matrix-associated actin-dependent regulator of chromatin subfamily D member 1	2	2	-3.34199	-2.73831
RAB8B	Q92930	Ras-related protein Rab-8B	8	3	0.110526	0.30185
KHSRP	Q92945	Far upstream element-binding protein 2	8	5	-0.102318	-0.0366654
GCDH	Q92947	Glutaryl-CoA dehydrogenase, mitochondrial	4	4	-1.1271	-1.51995
RIT1	Q92963-2	GTP-binding protein Rit1	2	2	-2.69349	-2.90854
TNPO1	Q92973-2	Transportin-1	9	9	0.732907	0.466225
ARHGEF2	Q92974-3	Rho guanine nucleotide exchange factor 2	4	4	-1.21198	-1.40626
USP9X	Q93008-1	Probable ubiquitin carboxyl-terminal hydrolase FAF-X;Probable ubiquitin carboxyl-terminal hydrolase FAF-Y	9	9	-0.431558	-0.229811
USP7	Q93009-3	Ubiquitin carboxyl-terminal hydrolase 7	6	6	-0.569563	-0.365951
ATP6V0A1	Q93050-1	V-type proton ATPase 116 kDa subunit a isoform 1	5	5	-1.18036	-0.808293
LPP	Q93052	Lipoma-preferred partner	2	2	-1.08896	-1.15965
ATP2A3	Q93084-3	Sarcoplasmic/endoplasmic reticulum calcium ATPase 3	34	26	4.32172	4.15635
PHKB	Q93100-4	Phosphorylase b kinase regulatory subunit beta	2	2	-2.96615	-2.8787
MYDGF	Q969H8	Myeloid-derived growth factor	3	3	-0.540413	-0.0625733
UBE2F	Q969M7-3	NEDD8-conjugating enzyme UBE2F	4	4	-2.8198	-3.80424
WBP2	Q969T9-2	WW domain-binding protein 2	4	4	-0.51192	-0.29729
NCLN	Q969V3-2	Nicalin	2	2	-1.99009	-2.4905
ERGIC1	Q969X5	Endoplasmic reticulum-Golgi intermediate compartment protein 1	4	4	-0.566362	-0.892367
PPP1R14A	Q96A00	Protein phosphatase 1 regulatory subunit 14A	5	5	1.17774	0.823033
FAM162A	Q96A26	Protein FAM162A	2	2	-0.062811	-0.150843
CCDC47	Q96A33-2	Coiled-coil domain-containing protein 47	2	2	-2.46023	-2.9227
EXOC4	Q96A65	Exocyst complex component 4	3	3	-1.70661	-1.8438
FUBP1	Q96AE4-2	Far upstream element-binding protein 1	9	5	1.76409	1.71592
LRRC59	Q96AG4	Leucine-rich repeat-containing protein 59	11	11	2.05746	1.83281
ESAM	Q96AP7	Endothelial cell-selective adhesion molecule	4	4	0.474562	0.355606
VPS33A	Q96AX1	Vacuolar protein sorting-associated protein 33A	4	4	-2.20068	-1.8063
RAB37	Q96AX2	Ras-related protein Rab-37	9	9	0.487844	0.417592
SH3KBP1	Q96B97	SH3 domain-containing kinase-binding protein 1	11	11	1.23874	1.07051
OTULIN	Q96BN8	Ubiquitin thioesterase otulin	2	2	-1.83254	-2.49811
DOCK10	Q96BY6	Dedicator of cytokinesis protein 10	11	11	-0.14083	-0.0399217
EFHD2	Q96C19	EF-hand domain-containing protein D2	10	10	2.52413	2.92333
GALM	Q96C23	Aldose 1-epimerase	4	4	-0.374204	-0.24935
SYTL4	Q96C24	Synaptotagmin-like protein 4	20	20	2.47744	2.43979
DCPS	Q96C86	m7GpppX diphosphatase	4	4	-0.359617	-0.59382
ISOC1	Q96CN7	Isochorismatase domain-containing protein 1	6	6	0.474768	0.459034
OPTN	Q96CV9	Optineurin	5	5	0.380846	0.440043
AP2M1	Q96CW1-2	AP-2 complex subunit mu	8	8	0.795289	0.790878
KCTD12	Q96CX2	BTB/POZ domain-containing protein KCTD12	6	6	0.113306	0.189721
RMDN1	Q96DB5	Regulator of microtubule dynamics protein 1	2	2	-4.15179	-2.96548
NUDT16	Q96DE0	U8 snoRNA-decapping enzyme	2	2	-1.57801	-1.54581
CMTM5	Q96DZ9-4	CKLF-like MARVEL transmembrane domain-containing protein 5	3	3	1.70865	1.49313
ELP4	Q96EB1	Elongator complex protein 4	2	2	-4.52272	-5.34832
DAZAP1	Q96EP5-2	DAZ-associated protein 1	5	5	-0.091226	0.351824
CYFIP2	Q96F07-2	Cytoplasmic FMR1-interacting protein 2	17	3	-1.84385	-0.915376
OTUB1	Q96FW1	Ubiquitin thioesterase OTUB1	5	5	1.05868	0.778111
CHMP6	Q96FZ7	Charged multivesicular body protein 6	3	3	-1.08397	-0.854967
PGM2	Q96G03	Phosphoglucomutase-2	17	17	2.51977	2.58698
DCUN1D1	Q96GG9	DCN1-like protein 1	4	4	-0.0791502	-0.147487
PDLIM5	Q96HC4	PDZ and LIM domain protein 5	11	11	1.68481	1.75585
ERO1L	Q96HE7	ERO1-like protein alpha	5	5	-0.489822	-0.150166
LUC7L2	Q96HJ9-2	Putative RNA-binding protein Luc7-like 2	7	7	0.896521	1.0367
AHCYL2	Q96HN2-2	Putative adenosylhomocysteinase 3	8	2	-2.82645	-2.52145
PGAM5	Q96HS1-2	Serine/threonine-protein phosphatase PGAM5, mitochondrial	2	2	-0.872901	-1.19926
DDRGK1	Q96HY6	DDRGK domain-containing protein 1	2	2	-2.67749	-2.4141
SUCLG2	Q96I99	Succinyl-CoA ligase [GDP-forming] subunit beta, mitochondrial	9	9	0.51654	0.520986
GMPPA	Q96IJ6	Mannose-1-phosphate guanyltransferase alpha	2	2	-2.69066	-3.04551
ABHD14B	Q96IU4	Alpha/beta hydrolase domain-containing protein 14B	6	6	1.23741	1.18964
NGLY1	Q96IV0-3	Peptide-N(4)-(N-acetyl-beta-glucosaminyl)asparagine amidase	2	2	-2.67332	-2.75228
ITCH	Q96J02-2	E3 ubiquitin-protein ligase Itchy homolog;NEDD4-like E3 ubiquitin-protein ligase WWP1	2	2	-4.54858	-3.7177
CDK5RAP3	Q96JB5	CDK5 regulatory subunit-associated protein 3	5	5	0.0332092	0.0366493
VPS39	Q96JC1-2	Vam6/Vps39-like protein	2	2	-3.34236	-2.86842
RADIL	Q96JH8-1	Ras-associating and dilute domain-containing protein	2	2	-0.349016	-0.772657
ELMO2	Q96JJ3	Engulfment and cell motility protein 2	7	4	-2.82551	-2.89964
TMX3	Q96JJ7	Protein disulfide-isomerase TMX3	3	3	-1.52428	-1.39515
ZFYVE19	Q96K21-4	Abscission/NoCut checkpoint regulator	3	3	-2.69262	-2.7731
USP47	Q96K76-2	Ubiquitin carboxyl-terminal hydrolase 47	10	10	0.232713	0.101048
EXOC2	Q96KP1	Exocyst complex component 2	2	2	-1.9147	-2.11688
CNDP2	Q96KP4	Cytosolic non-specific dipeptidase	19	19	2.44652	2.47208
C9orf89	Q96LW7-2	Bcl10-interacting CARD protein	2	2	-3.54403	-3.76623
PRRC1	Q96M27	Protein PRRC1	5	5	-0.308013	-0.696467
ARAP1	Q96P48-3	Arf-GAP with Rho-GAP domain, ANK repeat and PH domain-containing protein 1	11	11	0.848158	0.940991
IPO9	Q96P70	Importin-9	4	4	-2.90898	-2.20707
RBM14	Q96PK6	RNA-binding protein 14	2	2	-1.1751	-1.13725
TRNT1	Q96Q11-2	CCA tRNA nucleotidyltransferase 1, mitochondrial	2	2	-1.51928	-1.85112
PRAM1	Q96QH2	PML-RARA-regulated adapter molecule 1	3	3	-3.33198	-3.16837
VPS35	Q96QK1	Vacuolar protein sorting-associated protein 35	22	22	2.08465	1.9079
PURB	Q96QR8	Transcriptional activator protein Pur-beta	3	3	-2.45881	-2.7833
VPS13A	Q96RL7-4	Vacuolar protein sorting-associated protein 13A	6	6	-0.753335	-1.18084
GFM1	Q96RP9	Elongation factor G, mitochondrial	2	2	-2.69374	-2.52681
ERBB2IP	Q96RT1-7	Protein LAP2	10	9	0.563617	0.678635
FNBP1	Q96RU3-4	Formin-binding protein 1	6	6	-2.34192	-2.92887
IFT140	Q96RY7-2	Intraflagellar transport protein 140 homolog	2	2	-2.44678	-2.39604
PPP1R9B	Q96SB3	Neurabin-2	7	7	-0.364277	-0.0993232
OSBPL9	Q96SU4-7	Oxysterol-binding protein-related protein 9	2	2	-4.52897	-3.99321
RUFY1	Q96T51	RUN and FYVE domain-containing protein 1	13	13	1.50689	1.33543
MMS19	Q96T76-7	MMS19 nucleotide excision repair protein homolog	2	2	-2.6941	-2.63875
MYCBP	Q99417	C-Myc-binding protein	5	5	0.639955	0.518899
TBCB	Q99426	Tubulin-folding cofactor B	8	8	1.07796	1.29003
PSMB7	Q99436	Proteasome subunit beta type-7	4	4	-0.196687	-0.229783
CNN2	Q99439	Calponin-2	13	13	3.92464	3.79499
CDC5L	Q99459	Cell division cycle 5-like protein	4	4	-1.64487	-1.66073
PSMD1	Q99460-2	26S proteasome non-ATPase regulatory subunit 1	12	12	1.51386	1.36667
PFDN5	Q99471	Prefoldin subunit 5	4	4	-0.527028	-0.695953
AGAP2	Q99490-2	Arf-GAP with GTPase, ANK repeat and PH domain-containing protein 2	2	2	-3.12968	-2.87437
PARK7	Q99497	Protein deglycase DJ-1	15	15	4.68624	4.62468
GAS2L1	Q99501	GAS2-like protein 1	4	4	-1.64768	-1.38004
SORT1	Q99523-2	Sortilin	3	3	-2.44678	-2.79544
VAT1	Q99536	Synaptic vesicle membrane protein VAT-1 homolog	5	5	-1.64366	-1.64916
PIK3R4	Q99570	Phosphoinositide 3-kinase regulatory subunit 4	2	2	-2.5583	-2.23531
TSC22D3	Q99576-3	TSC22 domain family protein 3	4	3	-2.251	-2.26707
TSNAX	Q99598	Translin-associated protein X	2	2	-4.72949	-6.20463
EIF3C	Q99613-2	Eukaryotic translation initiation factor 3 subunit C;Eukaryotic translation initiation factor 3 subunit C-like protein	10	10	0.358901	0.444085
TTC1	Q99614	Tetratricopeptide repeat protein 1	3	3	-0.509568	-0.806796
DNAJC7	Q99615-2	DnaJ homolog subfamily C member 7	4	4	-2.1645	-2.10028
PHB2	Q99623	Prohibitin-2	16	16	2.28028	2.27444
COPS8	Q99627-2	COP9 signalosome complex subunit 8	5	5	-0.966135	-1.50057
CHP1	Q99653	Calcineurin B homologous protein 1	2	2	-1.21009	-1.12141
MAP3K5	Q99683	Mitogen-activated protein kinase kinase kinase 5	5	5	-2.33292	-2.42434
MGLL	Q99685	Monoglyceride lipase	11	11	2.20745	2.128
LYST	Q99698	Lysosomal-trafficking regulator	2	2	-4.5308	-4.36655
DOK1	Q99704	Docking protein 1	4	4	-3.15233	-3.01111
HSD17B10	Q99714	3-hydroxyacyl-CoA dehydrogenase type-2	10	10	1.29068	1.16836
2005-09-01	Q99719	Septin-5	12	11	1.44637	1.52995
HNRNPAB	Q99729-3	Heterogeneous nuclear ribonucleoprotein A/B	7	7	0.830918	0.580729
NAP1L4	Q99733	Nucleosome assembly protein 1-like 4	12	10	2.50146	2.47179
NAPG	Q99747	Gamma-soluble NSF attachment protein	6	6	0.378134	0.47057
ACO2	Q99798	Aconitate hydratase, mitochondrial	28	28	3.16587	3.13021
TM9SF2	Q99805	Transmembrane 9 superfamily member 2	5	5	0.336639	0.358654
TSG101	Q99816	Tumor susceptibility gene 101 protein	5	5	-0.543594	-0.223528
CPNE1	Q99829	Copine-1	6	6	0.509807	0.692301
CCT7	Q99832	T-complex protein 1 subunit eta	23	23	3.24064	3.06215
PRMT1	Q99873-2	Protein arginine N-methyltransferase 1	6	6	-0.973427	-0.859396
PTPN18	Q99952-2	Tyrosine-protein phosphatase non-receptor type 18	2	2	-4.08807	-4.31305
SH3GL1	Q99961	Endophilin-A2;Endophilin-A1	8	8	0.551719	0.572791
RARRES2	Q99969	Retinoic acid receptor responder protein 2	2	2	-1.13135	-0.716444
VRK1	Q99986	Serine/threonine-protein kinase VRK1	2	2	-1.00477	-1.12669
NIPSNAP1	Q9BPW8	Protein NipSnap homolog 1	4	2	-1.76775	-1.83032
ARPC5L	Q9BPX5	Actin-related protein 2/3 complex subunit 5-like protein	3	3	-0.279032	-0.19154
MICU1	Q9BPX6-2	Calcium uptake protein 1, mitochondrial	2	2	-2.82485	-2.64483
C7orf25	Q9BPX7	UPF0415 protein C7orf25	2	2	-4.53305	-4.33417
TUBA1C	Q9BQE3	Tubulin alpha-1C chain	25	2	-0.658084	-0.723972
CORO1B	Q9BR76	Coronin-1B	9	9	1.75386	1.84121
TXNDC17	Q9BRA2	Thioredoxin domain-containing protein 17	4	4	0.0765969	0.0384204
CPPED1	Q9BRF8	Serine/threonine-protein phosphatase CPPED1	8	8	0.222396	0.247813
VPS25	Q9BRG1	Vacuolar protein-sorting-associated protein 25	4	4	-0.689201	-0.630981
ADPGK	Q9BRR6-2	ADP-dependent glucokinase	3	3	-2.57341	-2.64664
ARHGAP9	Q9BRR9-4	Rho GTPase-activating protein 9	3	2	-2.45995	-2.66456
TRIM56	Q9BRZ2	E3 ubiquitin-protein ligase TRIM56	3	3	-3.54528	-3.76999
ERP44	Q9BS26	Endoplasmic reticulum resident protein 44	13	13	2.41516	2.38533
C2orf88	Q9BSF0	Small membrane A-kinase anchor protein	3	3	-0.627163	-0.7493
ESYT1	Q9BSJ8	Extended synaptotagmin-1	28	28	2.84077	2.67422
UBAC1	Q9BSL1	Ubiquitin-associated domain-containing protein 1	2	2	-3.32933	-3.77449
CNPY3	Q9BT09	Protein canopy homolog 3	7	7	1.28619	1.03037
ALG1	Q9BT22-2	Chitobiosyldiphosphodolichol beta-mannosyltransferase	2	2	-3.57987	-3.16057
INPP5K	Q9BT40-2	Inositol polyphosphate 5-phosphatase K	3	3	-1.92835	-1.82467
COPS4	Q9BT78	COP9 signalosome complex subunit 4	8	8	0.650709	0.404696
DCTN5	Q9BTE1	Dynactin subunit 5	3	3	-1.31797	-1.50119
ANP32E	Q9BTT0	Acidic leucine-rich nuclear phosphoprotein 32 family member E	5	5	0.976416	1.20786
TMEM43	Q9BTV4	Transmembrane protein 43	9	9	0.68797	0.333574
TBCD	Q9BTW9-5	Tubulin-specific chaperone D	3	3	-3.15662	-2.87803
DHRS4	Q9BTZ2-8	Dehydrogenase/reductase SDR family member 4;Dehydrogenase/reductase SDR family member 4-like 2;Putative dehydrogenase/reductase SDR family member 4-like 1	2	2	-1.41893	-1.46222
C9orf142	Q9BUH6	Protein PAXX	7	7	0.37997	0.272774
HNRNPUL1	Q9BUJ2-4	Heterogeneous nuclear ribonucleoprotein U-like protein 1	4	4	-0.305129	-0.412187
PDCD10	Q9BUL8	Programmed cell death protein 10	3	3	-0.599977	-0.577396
DDX23	Q9BUQ8	Probable ATP-dependent RNA helicase DDX23	5	5	-1.58692	-1.60208
MRI1	Q9BV20-2	Methylthioribose-1-phosphate isomerase	2	2	-2.57004	-2.90859
VAMP8	Q9BV40	Vesicle-associated membrane protein 8	3	3	-0.185499	-0.278781
TMEM109	Q9BVC6	Transmembrane protein 109	2	2	-0.267151	0.0699112
PBDC1	Q9BVG4	Protein PBDC1	2	2	-2.98971	-2.7507
DUSP23	Q9BVJ7	Dual specificity protein phosphatase 23	2	2	-3.34798	-2.62908
TMED9	Q9BVK6	Transmembrane emp24 domain-containing protein 9	5	4	1.45317	1.22051
GGACT	Q9BVM4	Gamma-glutamylaminecyclotransferase	2	2	-2.15413	-1.67606
IFT27	Q9BW83-2	Intraflagellar transport protein 27 homolog	2	2	-3.54711	-3.1629
ACAT2	Q9BWD1	Acetyl-CoA acetyltransferase, cytosolic	6	6	0.859683	0.802717
SFXN3	Q9BWM7	Sideroflexin-3	6	6	-0.142924	-0.0538347
CHID1	Q9BWS9-3	Chitinase domain-containing protein 1	4	4	-0.857308	-1.29525
GTPBP2	Q9BX10	GTP-binding protein 2	7	7	0.698634	1.0562
JAM3	Q9BX67	Junctional adhesion molecule C	6	6	0.165584	0.322818
HINT2	Q9BX68	Histidine triad nucleotide-binding protein 2, mitochondrial	3	3	-0.575912	-0.26273
NAA15	Q9BXJ9	N-alpha-acetyltransferase 15, NatA auxiliary subunit	4	4	-1.65283	-1.77118
SRRT	Q9BXP5-4	Serrate RNA effector molecule homolog	9	9	0.380747	0.405325
AP1M1	Q9BXS5	AP-1 complex subunit mu-1	6	6	0.255346	0.273602
TEX15	Q9BXT5	Testis-expressed sequence 15 protein	2	2	-0.577012	-0.615364
[truncated: 378 more rows]

## Sheet: B
SUPPL. TABLE 7B: Proteins differentially expressed (DEPs) between iPD and controls. Quantitative measures expressed as Log2 except fold change that is expressed at linear scale.
Gene names	Uniprot	Protein names	Peptides	Unique peptides	Ctrol-1	sPD-1	Fold Change	p-value
HBD	P02042	Hemoglobin subunit delta	11	4	2.04071	0.6582	2.60721	9.29386e-05
PRNP	P61768	Major prion protein	4	4	-1.69826	-0.868963	-1.77682	0.000206634
NRGN	Q92686	Neurogranin	2	2	-0.072725	-0.856162	1.72123	0.000239672
DENND1A	Q8TEH3	DENN domain-containing protein 1A	2	2	-0.758148	-2.25262	2.81761	0.000258487
UBL4A	P11441	Ubiquitin-like protein 4A	2	2	-1.57793	-0.811507	-1.70105	0.000302408
HBA1	P69905	Hemoglobin subunit alpha	10	10	7.84737	5.15658	6.45665	0.000314038
PGM2L1	Q6PCE3	Glucose 1,6-bisphosphate synthase	3	3	-1.51664	-2.63038	2.16407	0.000372334
HBB	P68871	Hemoglobin subunit beta	14	7	8.51044	5.7582	6.73765	0.000375211
GNS	P15586-2	N-acetylglucosamine-6-sulfatase	6	6	-0.473126	0.210411	-1.60607	0.0003897
LAMTOR1	Q6IAA8	Ragulator complex protein LAMTOR1	2	2	-1.35382	-2.34455	1.98719	0.000470534
CHKB	Q9Y259	Choline/ethanolamine kinase	3	3	-1.00431	-1.83416	1.77751	0.000515888
GATM	P50440-3	Glycine amidinotransferase, mitochondrial	2	2	-2.14601	-3.27328	2.18444	0.000559161
GIT2	Q14161-7	ARF GTPase-activating protein GIT2	3	3	-1.57266	-2.42408	1.80428	0.00063711
ETFDH	Q16134-3	Electron transfer flavoprotein-ubiquinone oxidoreductase, mitochondrial	2	2	-1.86542	-0.612037	-2.384	0.00065583
CA1	P00915	Carbonic anhydrase 1	7	7	1.58676	0.238484	2.54608	0.000704788
ITIH4	Q14624-4	Inter-alpha-trypsin inhibitor heavy chain H4	2	2	-1.9088	-3.30407	2.63038	0.000748213
UACA	Q9BZF9-2	Uveal autoantigen with coiled-coil domains and ankyrin repeats	3	3	-1.46989	-2.23566	1.70027	0.000787609
CLC	Q05315	Galectin-10	2	2	1.63712	-0.0625476	3.24825	0.000799802
CHORDC1	Q9UHD1	Cysteine and histidine-rich domain-containing protein 1	2	2	-1.51781	-2.23716	1.64644	0.000892538
CYFIP2	Q96F07-2	Cytoplasmic FMR1-interacting protein 2	17	3	-1.84385	-0.915376	-1.90326	0.000916969
SETD3	Q86TU7	Histone-lysine N-methyltransferase setd3	2	2	-2.9583	-4.50784	2.92724	0.00118371
RPS14	P62263	40S ribosomal protein S14	5	5	0.089723	-1.21542	2.47108	0.00133483
SRP14	P37108	Signal recognition particle 14 kDa protein	5	5	1.16278	0.265157	1.86299	0.00159011
PEX11B	O96011-2	Peroxisomal membrane protein 11B	2	2	-1.2612	-2.1913	1.90542	0.00164269
PFAS	O15067	Phosphoribosylformylglycinamidine synthase	4	4	-1.99706	-1.14162	-1.80932	0.00165064
PSMD4	P55036-2	26S proteasome non-ATPase regulatory subunit 4	2	2	-0.361994	-1.26783	1.87363	0.0017346
TMSB4X	P62328	Thymosin beta-4	4	3	2.52897	3.3006	-1.70719	0.00190942
CISD2	Q8N5K1	CDGSH iron-sulfur domain-containing protein 2	3	3	-2.15058	-3.12767	1.96849	0.00193505
NT5C	Q8TCD5	5(3)-deoxyribonucleotidase, cytosolic type	3	3	-2.01944	-2.78396	1.69881	0.00194504
TIA1	P31483-3	Nucleolysin TIA-1 isoform p40	2	2	-1.98509	-2.71103	1.65397	0.00195507
PRDX2	P32119	Peroxiredoxin-2	11	10	4.74301	3.98602	1.68996	0.00198396
SRGN	P10124	Serglycin	2	2	-2.35627	-1.56105	-1.73534	0.00202249
HIST1H1D	P16402	Histone H1.3	10	2	1.76177	0.844378	1.8887	0.00223731
CLDN5	O00501	Claudin-5	2	2	-1.31497	-2.10376	1.72762	0.00228404
RPL27	P61353	60S ribosomal protein L27	3	3	0.0138825	-0.726072	1.67012	0.0023359
EWSR1	Q01844-2	RNA-binding protein EWS	2	2	-1.41401	-2.17438	1.69392	0.00245794
TBCE	Q15813	Tubulin-specific chaperone E	2	2	-3.12784	-2.39591	-1.66085	0.00265271
PSMD14	O00487	26S proteasome non-ATPase regulatory subunit 14	3	3	-2.56918	-3.39845	1.7768	0.00268635
MADD	Q8WXG6-8	MAP kinase-activating death domain protein	2	2	-3.32891	-4.93911	3.05293	0.00285015
AMBP	P02760	Protein AMBP	4	4	-2.99654	-2.30692	-1.61286	0.00298815
RPS25	P62851	40S ribosomal protein S25	4	4	1.16709	0.332497	1.78335	0.00307306
HIST1H1C	P16403	Histone H1.2	12	3	5.6828	4.8369	1.79739	0.0031776
NDUFA8	P51970	NADH dehydrogenase [ubiquinone] 1 alpha subcomplex subunit 8	4	4	-1.05759	-0.21574	-1.79235	0.0031777
PTRHD1	Q6GMV3	Putative peptidyl-tRNA hydrolase PTRHD1	3	3	-1.7873	-1.11192	-1.59702	0.00319332
PIN1	Q13526	Peptidyl-prolyl cis-trans isomerase NIMA-interacting 1	2	2	-2.97538	-2.30935	-1.5867	0.00320358
SULT1A1	P50225	Sulfotransferase 1A1	9	2	0.387864	-0.623057	2.0152	0.00333948
PSMD8	P48556	26S proteasome non-ATPase regulatory subunit 8	4	4	0.815041	-0.230469	2.0641	0.00336035
GNL1	P36915	Guanine nucleotide-binding protein-like 1	2	2	-2.34336	-3.08407	1.671	0.00336719
SEPHS1	P49903-4	Selenide, water dikinase 1	2	2	-2.34336	-3.08393	1.67083	0.00336851
UBE2F	Q969M7-3	NEDD8-conjugating enzyme UBE2F	4	4	-2.8198	-3.80424	1.97854	0.00366596
FKBP8	Q14318-2	Peptidyl-prolyl cis-trans isomerase FKBP8	3	3	-4.15366	-2.92673	-2.34069	0.00377606
CSNK2A1	P68400	Casein kinase II subunit alpha	2	2	-2.34048	-3.45184	2.16048	0.00391196
PPP1CB	P62140	Serine/threonine-protein phosphatase PP1-beta catalytic subunit	10	2	-1.04965	-0.209574	-1.79014	0.00399666
HIST1H1E	P10412	Histone H1.4	11	2	-2.3452	-3.28567	1.91915	0.00401675
RMDN1	Q96DB5	Regulator of microtubule dynamics protein 1	2	2	-4.15179	-2.96548	-2.27571	0.00403906
SLC25A13	Q9UJS0	Calcium-binding mitochondrial carrier protein Aralar2	2	2	-3.5351	-4.86389	2.51191	0.00418517
FAM21C	Q9Y4E1-5	WASH complex subunit FAM21C	4	4	-2.98085	-4.13754	2.22946	0.00435478
EPDR1	Q9UM22-3	Mammalian ependymin-related protein 1	2	2	-2.57895	-1.85077	-1.65655	0.00435508
PRKAB1	Q9Y478	5-AMP-activated protein kinase subunit beta-1	2	2	-4.55247	-3.10557	-2.72621	0.00461586
MAP1S	Q66K74-2	Microtubule-associated protein 1S	4	4	-2.70131	-1.99834	-1.62785	0.00467305
GRK6	P43250-2	G protein-coupled receptor kinase 6	4	4	-3.34104	-2.29857	-2.05975	0.00483835
HDHD1	Q08623	Pseudouridine-5-phosphatase	3	3	-2.87752	-3.72188	1.79547	0.00498313
VPS16	Q9H269-2	Vacuolar protein sorting-associated protein 16 homolog	2	2	-3.5555	-2.48747	-2.09657	0.00498327
GNPAT	O15228	Dihydroxyacetone phosphate acyltransferase	2	2	-5.09244	-3.71951	-2.58996	0.00512663
ATM	Q13315	Serine-protein kinase ATM	2	2	-5.0929	-3.6854	-2.65277	0.00523657
CDC16	Q13042-4	Cell division cycle protein 16 homolog	2	2	-3.15541	-2.39953	-1.68866	0.00646678
G3BP1	Q13283	Ras GTPase-activating protein-binding protein 1	4	4	-3.15636	-2.40096	-1.68811	0.00647489
LRCH4	O75427	Leucine-rich repeat and calponin homology domain-containing protein 4	2	2	-2.68961	-3.62675	1.91473	0.00663431
HS1BP3	Q53T59	HCLS1-binding protein 3	2	2	-4.53275	-3.29835	-2.35283	0.00680822
GTPBP1	O00178	GTP-binding protein 1	2	2	-3.83976	-2.81935	-2.02849	0.00723349
SEC24A	O95486	Protein transport protein Sec24A	2	2	-4.54753	-3.29548	-2.3818	0.00725214
IPO9	Q96P70	Importin-9	4	4	-2.90898	-2.20707	-1.62666	0.00749948
CEP170	Q5SW79-2	Centrosomal protein of 170 kDa	2	2	-3.32931	-4.09921	1.70516	0.0076718
ILVBL	A1L0T0	Acetolactate synthase-like protein	2	2	-2.81775	-3.59626	1.71535	0.0079722
DUSP23	Q9BVJ7	Dual specificity protein phosphatase 23	2	2	-3.34798	-2.62908	-1.64593	0.00797404
USP39	Q53GS9	U4/U6.U5 tri-snRNP-associated protein 2	3	3	-4.54021	-3.70551	-1.78349	0.00815869
WIPF1	O43516	WAS/WASL-interacting protein family member 1	3	3	-3.55424	-2.72762	-1.77353	0.00831882
TSNAX	Q99598	Translin-associated protein X	2	2	-4.72949	-6.20463	2.78011	0.00835918
VAV3	Q9UKW4	Guanine nucleotide exchange factor VAV3	4	3	-4.54507	-3.71256	-1.78077	0.00922699
ITCH	Q96J02-2	E3 ubiquitin-protein ligase Itchy homolog	2	2	-4.54858	-3.7177	-1.77877	0.00926315
HDLBP	Q00341-2	Vigilin	3	3	-3.54008	-4.42745	1.84981	0.0093844
CHD4	Q14839	Chromodomain-helicase-DNA-binding protein 4	4	4	-3.99272	-5.09261	2.14337	0.00998499
PDPR	Q8NCN5	Pyruvate dehydrogenase phosphatase regulatory subunit, mitochondrial	2	2	-2.81715	-3.56177	1.67554	0.0105083
SSR3	Q9UNL2	Translocon-associated protein subunit gamma	2	2	-3.34665	-2.6107	-1.6655	0.0107573
GFPT1	Q06210-2	Glutamine--fructose-6-phosphate aminotransferase [isomerizing] 1	4	4	-3.8374	-3.13824	-1.62356	0.0116285
SNX1	Q13596-2	Sorting nexin-1	4	2	-3.55885	-2.86348	-1.61931	0.0117555
ATP5J	P18859	ATP synthase-coupling factor 6, mitochondrial	2	2	-3.82543	-4.8403	2.02072	0.0122798
PNN	Q9H307	Pinin	3	3	-3.82543	-4.8403	2.02072	0.0122798
DPM1	O60762	Dolichol-phosphate mannosyltransferase subunit 1	3	3	-3.84186	-3.15837	-1.60602	0.012472
CCNY	Q8ND76-3	Cyclin-Y	2	2	-3.53756	-4.41525	1.83744	0.013282
MRPL47	Q9HD33	39S ribosomal protein L47, mitochondrial	2	2	-3.5375	-4.41494	1.83711	0.0132897
SCRN1	Q12765-3	Secernin-1	4	4	-4.1488	-3.28499	-1.81984	0.0139029
ELP4	Q96EB1	Elongator complex protein 4	2	2	-4.52272	-5.34832	1.77227	0.0150113
RAB5A	P20339-2	Ras-related protein Rab-5A	6	3	-5.08541	-4.30777	-1.71432	0.0187998
GORASP2	Q9H8Y8	Golgi reassembly-stacking protein 2	3	3	-7.98339	-6.33561	-3.13352	0.0188418
NBAS	A2RRP1-2	Neuroblastoma-amplified sequence	3	3	-4.53165	-5.38987	1.8128	0.0192942
RAD50	Q92878-3	DNA repair protein RAD50	2	2	-6.17822	-5.25737	-1.89324	0.0227917
WDR91	A4D1P6-3	WD repeat-containing protein 91	2	2	-4.54623	-3.75652	-1.72873	0.0248374
SAP18	O00422	Histone deacetylase complex subunit SAP18	3	3	-5.08236	-4.30314	-1.7162	0.0271497
PIK3CB	P42338	Phosphatidylinositol 4,5-bisphosphate 3-kinase catalytic subunit beta isoform	3	2	-5.08236	-4.30314	-1.7162	0.0271497
MOSPD2	Q8NHP6	Motile sperm domain-containing protein 2	2	2	-6.20806	-3.92154	-4.87879	0.0459362

## Sheet: C
SUPPL. TABLE 7C: Phosphoproteins differentially expressed (DEPPs) between iPD and controls. Quantitative measures expressed as Log2 except fold change that is expressed at linear scale.
Gene names	Protein	Protein names	Amino acid	Localization prob	Score	Sequence window	Position	Control-1	sPD-1	Fold change	p-value
CLASP2	O75122-3	CLIP-associating protein 2	S	1	61.423	VNAAAGAKAHHAAGQSVRSGRLGAGALNAGS	623	2.09234	-0.496244	6.0693	1.70805e-05
ATG4B	Q9Y4P1-4	Cysteine protease ATG4B	S	0.999999	119.39	LGDSSDVERLERFFDSEDEDFEILSL_____	321	0.0632269	1.61866	-2.95511	2.68448e-05
KALRN	O60229-6	Kalirin	S	0.999712	54.004	NQVLETQRDFLNALQSPIEYQRKERSTAVMR	508	4.41832	1.89161	5.81325	8.95461e-05
BZW2	Q9Y6E2	Basic leucine zipper and W2 domain-containing protein 2	S	1	55.33	QMKKFVEWLQNAEEESESEGEEN________	412	2.38023	4.37692	-4.01853	0.000154079
F5	P12259	Coagulation factor V	S	0.951791	88.595	DGTDYIEIIPKEEVQSSEDDYAEIDYVPYDD	1533	1.66626	3.05115	-2.62408	0.000155939
AHNAK	Q09666	Neuroblast differentiation-associated protein AHNAK	S	0.780656	56.947	ASLGSLEGEAEAEASSPKGKFSLFKSKKPRH	5763	5.22269	3.70321	2.88201	0.000439153
RCSD1	Q6JBY9	CapZ-interacting protein	S	0.997916	95.227	EEVDGQHPAQEEVPESPQTSGPEAENRCGSP	284	4.41664	3.17591	2.37336	0.000475484
RPS6KA4	O75676-2	Ribosomal protein S6 kinase alpha-4	S	0.970571	48.832	VGNFAEEFTRLEPVYSPPGSPPPGDPRIFQG	343	6.14094	4.4225	3.31046	0.000479682
RPS6KA4	O75676-2	Ribosomal protein S6 kinase alpha-4	S	0.97848	48.832	AEEFTRLEPVYSPPGSPPPGDPRIFQGYSFV	347	6.14094	4.4225	3.31046	0.000479682
SRSF9	Q13242	Serine/arginine-rich splicing factor 9	S	0.998575	53.3	RSGSRGRDSPYQSRGSPHYFSPFRPY_____	211	3.39039	4.67632	-2.44929	0.000499011
SRSF9	Q13242	Serine/arginine-rich splicing factor 9	Y	0.828844	51.939	SRGRDSPYQSRGSPHYFSPFRPY________	214	3.39039	4.67632	-2.44929	0.000499011
PRKD2	Q9BZL6-3	Serine/threonine-protein kinase D2	S	0.878388	63.272	DFGFARIIGEKSFRRSVVGTPAYLAPEVLLN	710	3.39451	4.68111	-2.45042	0.000499579
RBM33	Q96EV2-2	RNA-binding protein 33	S	0.999999	61.211	GGMETLELQKDIKEESDEEEEDDEESGRLRF	205	5.58655	4.14045	2.7384	0.000571825
NEF	P20886	Protein Nef	T	1	42.336	_MGGKWSKCSMKGWPTIRERMKRAELQPPEP	15	6.34481	4.70327	3.1378	0.000572475
SAMHD1	Q9Y3Z3	Deoxynucleoside triphosphate triphosphohydrolase SAMHD1	S	0.990262	47.38	SPRTPSNTPSAEADWSPGLELHPDYKTWGPE	33	4.39232	5.70863	-2.50167	0.000740319
BCLAF1	Q9NYF8-3	Bcl-2-associated transcription factor 1	S	0.827843	50.226	ERSGSGSVGNGSSRYSPSQNSPIHHIPSRRS	283	6.13914	4.73303	2.66317	0.000751423
BCLAF1	Q9NYF8-3	Bcl-2-associated transcription factor 1	S	0.982994	50.226	GSVGNGSSRYSPSQNSPIHHIPSRRSPAKTI	288	6.13914	4.73303	2.66317	0.000751423
GIT1	Q9Y2X7	ARF GTPase-activating protein GIT1	S	0.962124	150.23	SQSDLDDQHDYDSVASDEDTDQEPLRSTGAT	388	5.19955	6.62635	-2.70182	0.000861469
LST1	O00453-10	Leukocyte-specific transcript 1 protein	S	0.921587	64.779	RSWAQGSSEQELHYASLQRLPVPSSEGPDLR	27	6.02552	4.75681	2.42007	0.00090503
RASA3	Q14644	Ras GTPase-activating protein 3	S	0.999061	77.593	SFQNYIRQQSETSTHSI______________	833	4.97641	6.28266	-2.4842	0.000930528
ARHGAP6	O43182-4	Rho GTPase-activating protein 6	S	0.830258	46.569	EPAPRARRRGAMSVDSITDLDDNQSRLLEAL	163	4.7372	3.79971	1.92143	0.00103699
CLEC2L	P0C7M8	C-type lectin domain family 2 member L	S	1	57.174	LAARPAPAPAAPRPRSPAEAEARGPEGLLRR	32	5.22311	4.20578	2.03132	0.00107376
TJP2	Q9UDY2-3	Tight junction protein ZO-2	S	0.867127	105.53	YDYHSSSEKLKERPSSREDTPSRLSRMGATP	418	5.58204	4.49934	2.12597	0.0010836
CANX	P27824-2	Calnexin	S	0.999974	136.77	DEEEEGEEKLEEKQKSDAEEDGGTVSQEEED	589	5.73817	7.00574	-2.41815	0.00126095
GCSAML	Q5JQS6-2	Germinal center-associated signaling and motility-like protein	S	0.896526	135.68	RSSLSSNDDGYENIDSLTRKVRQFRERSETE	74	5.76421	4.78649	1.97603	0.00145038
ABLIM3	O94929-2	Actin-binding LIM protein 3	S	1	47.09	WTYHGSPKVPRARRFSSGGEEDDFDRSMHKL	392	5.7649	4.7903	1.97174	0.00146082
ABLIM3	O94929-2	Actin-binding LIM protein 3	S	1	47.09	TYHGSPKVPRARRFSSGGEEDDFDRSMHKLQ	393	5.7649	4.7903	1.97174	0.00146082
SASH3	O75995	SAM and SH3 domain-containing protein 3	S	0.801675	65.395	SEKEPTQKKKLSLQRSSSFKDFAKSKPSSPV	25	6.80116	8.14389	-2.54815	0.00154198
SASH3	O75995	SAM and SH3 domain-containing protein 3	S	0.801675	65.395	KEPTQKKKLSLQRSSSFKDFAKSKPSSPVVS	27	6.80116	8.14389	-2.54815	0.00154198
ITGA6	P23229-4	Integrin alpha-6	S	1	88.73	HYDATYHKAEIHAQPSDKERLTSDA______	1059	7.82133	6.58966	2.35843	0.00170227
ARHGAP6	O43182-4	Rho GTPase-activating protein 6	S	0.989558	80.406	RHSSTDSNKASSGDISPYDNNSPVLSERSLL	464	6.34232	5.38719	1.94519	0.00187352
ARHGAP6	O43182-4	Rho GTPase-activating protein 6	S	0.992881	80.406	SNKASSGDISPYDNNSPVLSERSLLAMQEDA	470	6.34232	5.38719	1.94519	0.00187352
CFL1	P23528	Cofilin-1	S	0.999763	68.657	_____________MASGVAVSDGVIKVFNDM	3	10.0875	9.11569	1.96786	0.00481024
