# Supplementary material for: Differential Phospho‐Signatures in Blood Cells Identify LRRK2 G2019S Carriers in Parkinson's Disease
Source: Mov Disord. 2022 Jan 20;37(5):1004–15. doi: 10.1002/mds.28927 (PMC9306798; doi:10.1002/mds.28927)
Supplement: Supplementary file 13 — Table S8 [file MDS-37-1004-s008.xlsx]

## Sheet: A
SUPPL. TABLE 5A: Proteins detected in the study. Quantitative measures of iPD and L2PD samples expressed as Log2.
Gene names	Uniprot	Protein names	Peptides	Unique peptides	iPD-1	L2PD2-1
GATD3A	P0DPI2	Glutamine amidotransferase-like class 1 domain-containing protein 3A, mitochondrial	5	5	1.74956	1.56242
UBA6	A0AVT1	Ubiquitin-like modifier-activating enzyme 6	12	12	0.873289	0.913494
ESYT2	A0FGR8-2	Extended synaptotagmin-2	12	12	1.0454	0.919849
ARHGAP10	A1A4S6	Rho GTPase-activating protein 10	3	3	-0.737843	-0.666761
ILVBL	A1L0T0	Acetolactate synthase-like protein	2	2	-3.59626	-3.57115
ELOVL7	A1L3X0	Elongation of very long chain fatty acids protein 7	2	2	-1.91179	-1.52116
NBAS	A2RRP1-2	Neuroblastoma-amplified sequence	3	3	-5.38987	-4.02523
DENND3	A2RUS2	DENN domain-containing protein 3	4	4	-3.2199	-2.77611
WDR91	A4D1P6-3	WD repeat-containing protein 91	2	2	-3.75652	-3.08549
CNOT1	A5YKK6	CCR4-NOT transcription complex subunit 1	2	2	-2.11997	-2.0171
PGP	A6NDG6	Phosphoglycolate phosphatase	4	4	-1.28669	-1.73818
SMCHD1	A6NHR9	Structural maintenance of chromosomes flexible hinge domain-containing protein 1	6	6	-2.80421	-2.52631
MYH7B	A7E2Y1	Myosin-7B	2	2	-2.01202	-1.93332
SNRPG	P62308	Small nuclear ribonucleoprotein G;Putative small nuclear ribonucleoprotein G-like protein 15	2	2	-0.349868	-0.263291
MYO1G	B0I1T2	Unconventional myosin-Ig;Minor histocompatibility antigen HA-2	21	21	2.22289	2.22781
IGLL5	P0DOX8	Immunoglobulin lambda-like polypeptide 5;Ig lambda-1 chain C regions	5	2	0.0150025	0.116982
NACA	Q13765	Nascent polypeptide-associated complex subunit alpha;Nascent polypeptide-associated complex subunit alpha, muscle-specific form	4	4	0.661709	0.59143
CNKSR3	G9CGD6-3	Interactor protein for cytohesin exchange factors 1	3	3	-3.33738	-3.53666
SLC35A4	L0R6Q1	SLC35A4 upstream open reading frame protein	3	3	-1.20703	-1.40593
AGPS	O00116	Alkyldihydroxyacetonephosphate synthase, peroxisomal	3	3	-1.69291	-1.89455
KIF2A	O00139-2	Kinesin-like protein KIF2A	13	13	2.25109	2.19421
DDX39A	O00148	ATP-dependent RNA helicase DDX39A	9	2	-2.25414	-2.21213
PDLIM1	O00151	PDZ and LIM domain protein 1	19	19	4.09293	4.22456
ACOT7	O00154-4	Cytosolic acyl coenzyme A thioester hydrolase	4	4	-1.81068	-1.91386
MYO1C	O00159-2	Unconventional myosin-Ic	6	6	-1.20929	-0.92131
MYO1F	O00160	Unconventional myosin-If	13	13	0.896938	0.899465
SNAP23	O00161	Synaptosomal-associated protein 23	8	8	2.04081	1.98744
AIP	O00170	AH receptor-interacting protein	8	8	-0.149462	-0.246765
GTPBP1	O00178	GTP-binding protein 1	2	2	-2.81935	-3.61354
STXBP3	O00186	Syntaxin-binding protein 3	10	10	0.561679	0.550021
SMAP	O00193	Small acidic protein	2	2	-1.47686	-1.65063
RAB27B	O00194	Ras-related protein Rab-27B	13	11	4.04787	3.98714
AP3B1	O00203-3	AP-3 complex subunit beta-1	11	11	0.806776	1.09724
LGALS8	O00214	Galectin-8	2	2	-2.10144	-2.13398
NDUFS8	O00217	NADH dehydrogenase [ubiquinone] iron-sulfur protein 8, mitochondrial	2	2	-1.3302	-1.03335
PSMD11	O00231	26S proteasome non-ATPase regulatory subunit 11	10	10	1.33859	1.30276
PSMD12	O00232	26S proteasome non-ATPase regulatory subunit 12	8	8	0.626667	0.434695
PSMD9	O00233-2	26S proteasome non-ATPase regulatory subunit 9	5	5	0.241089	0.2703
PGRMC1	O00264	Membrane-associated progesterone receptor component 1	10	9	1.39349	1.32443
CLIC1	O00299	Chloride intracellular channel protein 1	17	17	4.82763	4.85291
EIF3F	O00303	Eukaryotic translation initiation factor 3 subunit F	6	6	-0.0641035	-0.00926842
PDHX	O00330	Pyruvate dehydrogenase protein X component, mitochondrial	3	3	-1.26037	-0.974637
IPO5	O00410	Importin-5	21	21	1.35371	1.46178
SAP18	O00422	Histone deacetylase complex subunit SAP18	3	3	-4.30314	-5.16982
DNM1L	O00429-3	Dynamin-1-like protein	40	40	3.72775	3.71191
RTCA	O00442	RNA 3-terminal phosphate cyclase	2	2	-3.14455	-3.15085
EXOC5	O00471	Exocyst complex component 5	2	2	-2.26671	-2.22731
HMGN4	O00479	High mobility group nucleosome-binding domain-containing protein 4	2	2	-0.650714	-0.549382
NDUFA4	O00483	Cytochrome c oxidase subunit NDUFA4	4	4	0.386612	0.139248
PSMD14	O00487	26S proteasome non-ATPase regulatory subunit 14	3	3	-3.39845	-2.93042
BIN1	O00499-9	Myc box-dependent-interacting protein 1	8	6	-1.33106	-1.74751
CLDN5	O00501	Claudin-5	2	2	-2.10376	-1.57187
KPNA3	O00505	Importin subunit alpha-4	6	5	-0.293037	-0.694945
VWA5A	O00534	von Willebrand factor A domain-containing protein 5A	4	4	-1.05934	-1.47802
SDCBP	O00560-3	Syntenin-1	3	3	-2.41816	-2.8799
NOP56	O00567	Nucleolar protein 56	10	10	0.893892	0.687416
DDX3X	O00571-2	ATP-dependent RNA helicase DDX3X;ATP-dependent RNA helicase DDX3Y	12	12	1.27527	1.4447
RNASET2	O00584	Ribonuclease T2	4	4	-0.499602	-0.574022
FCN1	O00602	Ficolin-1	4	4	1.69397	1.85671
KPNA4	O00629	Importin subunit alpha-3	4	3	-1.16501	-1.21598
PPP6C	O00743-2	Serine/threonine-protein phosphatase 6 catalytic subunit;Serine/threonine-protein phosphatase 6 catalytic subunit, N-terminally processed	7	7	1.10341	1.03415
MAN2B1	O00754-2	Lysosomal alpha-mannosidase;Lysosomal alpha-mannosidase A peptide;Lysosomal alpha-mannosidase B peptide;Lysosomal alpha-mannosidase C peptide;Lysosomal alpha-mannosidase D peptide;Lysosomal alpha-mannosidase E peptide	3	3	-2.1171	-2.23175
PDXK	O00764	Pyridoxal kinase	5	5	-0.620802	-1.11408
TRAFD1	O14545	TRAF-type zinc finger domain-containing protein 1	3	3	-1.9448	-1.64831
NDUFAB1	O14561	Acyl carrier protein, mitochondrial	3	3	-0.240354	-0.157316
COPE	O14579	Coatomer subunit epsilon	7	7	-0.18692	-0.284136
EIF1AX	P47813	Eukaryotic translation initiation factor 1A, X-chromosomal;Eukaryotic translation initiation factor 1A, Y-chromosomal	3	3	0.280428	0.281877
AP3D1	O14617-4	AP-3 complex subunit delta-1	8	8	-0.230126	-0.029049
CCS	O14618	Copper chaperone for superoxide dismutase	3	3	-0.232733	-0.240383
ABLIM1	O14639-4	Actin-binding LIM protein 1	3	3	-2.89717	-2.63989
TOR1A	O14656	Torsin-1A	2	2	-2.32623	-2.11127
TOR1B	O14657	Torsin-1B	2	2	-6.39787	-7.12474
ADAM10	O14672	Disintegrin and metalloproteinase domain-containing protein 10	9	9	2.15111	2.10213
APAF1	O14727-5	Apoptotic protease-activating factor 1	3	3	-1.08287	-0.636109
PDCD5	O14737	Programmed cell death protein 5	3	3	-1.22734	-1.38446
PRMT5	O14744-4	Protein arginine N-methyltransferase 5;Protein arginine N-methyltransferase 5, N-terminally processed	2	2	-2.92216	-2.83979
SLC9A3R1	O14745	Na(+)/H(+) exchange regulatory cofactor NHE-RF1	12	12	2.14102	2.19924
TPP1	Q5IS74	Tripeptidyl-peptidase 1	6	6	0.887781	0.962723
GNB5	O14775-3	Guanine nucleotide-binding protein subunit beta-5	2	2	-2.46454	-2.02444
TCERG1	O14776-2	Transcription elongation regulator 1	3	3	-1.38125	-1.15253
PSMA7	O14818	Proteasome subunit alpha type-7	10	10	1.95143	2.07381
MGST3	O14880	Microsomal glutathione S-transferase 3	3	3	0.227913	0.496214
UQCRQ	O14949	Cytochrome b-c1 complex subunit 8	3	3	1.34645	1.54609
MYL12A	P19105	Myosin regulatory light chain 12A;Myosin regulatory light chain 12B	10	5	4.96083	5.01496
HGS	O14964-2	Hepatocyte growth factor-regulated tyrosine kinase substrate	7	7	-0.0184125	0.142931
PPP1R12A	O14974-4	Protein phosphatase 1 regulatory subunit 12A	16	16	1.35737	1.34194
GAK	O14976-2	Cyclin-G-associated kinase	6	6	-0.301617	-0.339955
HNRNPDL	O14979-3	Heterogeneous nuclear ribonucleoprotein D-like	6	5	0.802581	0.684857
XPO1	O14980	Exportin-1	16	16	1.26652	1.42356
PLXNB2	O15031	Plexin-B2	2	2	-2.53063	-2.53601
PFAS	O15067	Phosphoribosylformylglycinamidine synthase	4	4	-1.14162	-2.07661
FYB	O15117-3	FYN-binding protein	13	13	2.64236	2.64955
ARPC1B	O15143	Actin-related protein 2/3 complex subunit 1B	17	16	4.88777	4.92042
ARPC2	O15144	Actin-related protein 2/3 complex subunit 2	20	20	4.20422	4.27595
ARPC3	O15145	Actin-related protein 2/3 complex subunit 3	11	11	3.3842	3.31019
PGRMC2	O15173	Membrane-associated progesterone receptor component 2	3	2	-1.32848	-1.69711
PFDN6	O15212	Prefoldin subunit 6	3	3	0.0659642	-0.100313
GNPAT	O15228	Dihydroxyacetone phosphate acyltransferase	2	2	-3.71951	-4.61717
RER1	O15258	Protein RER1	2	2	-0.592014	-0.584335
SURF4	O15260	Surfeit locus protein 4	5	5	-0.729796	-0.65056
SPTLC1	O15269	Serine palmitoyltransferase 1	2	2	-3.76999	-3.2826
INPP4B	O15327	Type II inositol 3,4-bisphosphate 4-phosphatase	2	2	-2.45469	-2.70911
INPPL1	O15357	Phosphatidylinositol 3,4,5-trisphosphate 5-phosphatase 2	5	3	-1.54324	-1.6858
EIF3H	O15372	Eukaryotic translation initiation factor 3 subunit H	6	6	0.0957343	-0.248285
STX7	O15400-2	Syntaxin-7	10	10	1.7488	1.79341
ABCC4	O15439-2	Multidrug resistance-associated protein 4	7	7	-0.703493	-0.634029
ARPC5	O15511	Actin-related protein 2/3 complex subunit 5	6	6	3.40351	3.37767
PDPK2P	Q6A1A2	Putative 3-phosphoinositide-dependent protein kinase 2;3-phosphoinositide-dependent protein kinase 1	4	4	-2.06262	-1.7829
TAPBP	O15533-2	Tapasin	4	4	-0.216732	-0.116663
DHX15	O43143	Pre-mRNA-splicing factor ATP-dependent RNA helicase DHX15	9	9	0.510022	0.325641
ZZEF1	O43149	Zinc finger ZZ-type and EF-hand domain-containing protein 1	10	10	-0.112163	-0.280117
ASAP2	O43150-2	Arf-GAP with SH3 domain, ANK repeat and PH domain-containing protein 2	12	10	0.396985	0.39209
CYB5B	O43169	Cytochrome b5 type B	3	3	-1.03468	-0.89708
PHGDH	O43175	D-3-phosphoglycerate dehydrogenase	2	2	-1.84169	-1.40059
ARHGAP6	O43182-4	Rho GTPase-activating protein 6	15	15	1.0422	1.13831
PSMD3	O43242	26S proteasome non-ATPase regulatory subunit 3	10	10	0.89947	1.08473
PAPSS1	O43252	Bifunctional 3-phosphoadenosine 5-phosphosulfate synthase 1;Sulfate adenylyltransferase;Adenylyl-sulfate kinase	2	2	-1.24469	-1.79231
TGFB1I1	O43294-2	Transforming growth factor beta-1-induced transcript 1 protein	13	13	1.44092	1.50924
ADCY6	O43306-2	Adenylate cyclase type 6	7	7	-0.971274	-0.924748
MTSS1	O43312-4	Metastasis suppressor protein 1	5	5	-1.02043	-0.766708
EEF1E1	O43324-2	Eukaryotic translation elongation factor 1 epsilon-1	2	2	-0.925184	-0.997776
HNRNPR	O43390	Heterogeneous nuclear ribonucleoprotein R	22	15	1.52379	1.3993
TXNL1	O43396	Thioredoxin-like protein 1	6	6	0.123859	0.6158
TPD52L2	O43399	Tumor protein D54	11	11	1.12891	1.27317
FIBP	O43427-2	Acidic fibroblast growth factor intracellular-binding protein	2	2	-3.57913	-3.57108
PPIH	O43447	Peptidyl-prolyl cis-trans isomerase H	2	2	-1.20816	-1.23662
AKR7A2	O43488	Aflatoxin B1 aldehyde reductase member 2	9	9	2.73046	2.56752
LAMTOR5	O43504	Ragulator complex protein LAMTOR5	2	2	-1.06496	-0.82652
WIPF1	O43516	WAS/WASL-interacting protein family member 1	3	3	-2.72762	-3.00373
DENR	O43583	Density-regulated protein	3	3	0.064776	0.050219
XPOT	O43592	Exportin-T	3	3	-2.25145	-2.44546
TIMM44	O43615	Mitochondrial import inner membrane translocase subunit TIM44	4	4	-1.6156	-1.49708
TRAPPC3	O43617	Trafficking protein particle complex subunit 3	2	2	-1.6734	-1.48482
CHMP2A	O43633	Charged multivesicular body protein 2a	2	2	-0.524822	-0.624549
NCK2	O43639	Cytoplasmic protein NCK2	10	9	1.47423	1.48555
RGS10	O43665	Regulator of G-protein signaling 10	6	6	-0.0386186	-0.119476
ASNA1	O43681	ATPase ASNA1	9	9	1.15428	1.32041
BUB3	O43684-2	Mitotic checkpoint protein BUB3	5	5	-1.75662	-1.99142
ACTN4	O43707	Alpha-actinin-4	61	37	4.9997	4.96257
HTATSF1	O43719	HIV Tat-specific factor 1	4	4	-2.54761	-3.04514
CYTH2	Q99418-2	Cytohesin-2;Cytohesin-3;Cytohesin-1	2	2	-0.854216	-0.730628
AP1G1	O43747	AP-1 complex subunit gamma-1	12	12	1.12503	1.1789
SGTA	O43765	Small glutamine-rich tetratricopeptide repeat-containing protein alpha	4	4	-1.27575	-1.86769
ENSA	O43768-6	Alpha-endosulfine;cAMP-regulated phosphoprotein 19	2	2	-2.69147	-2.42014
SLC25A20	O43772	Mitochondrial carnitine/acylcarnitine carrier protein	3	2	-1.45234	-1.60805
NARS	O43776	Asparagine--tRNA ligase, cytoplasmic	7	7	0.0400739	-0.124372
NUDT21	O43809	Cleavage and polyadenylation specificity factor subunit 5	8	8	0.493247	0.577263
LANCL1	O43813	LanC-like protein 1	2	2	-2.09609	-2.13828
STRN	O43815	Striatin	8	8	-0.436073	-0.608493
NRD1	O43847	Nardilysin	5	5	-1.563	-1.96746
CALU	O43852	Calumenin	7	7	1.18706	1.141
AHCYL1	O43865	Putative adenosylhomocysteinase 2	9	3	1.78094	1.82991
NDUFS5	O43920	NADH dehydrogenase [ubiquinone] iron-sulfur protein 5	2	2	-2.46373	-2.06975
RAD21	O60216	Double-strand-break repair protein rad21 homolog	3	3	-2.4179	-1.84546
KALRN	O60229-6	Kalirin	14	14	1.77863	2.04227
GMFG	O60234	Glia maturation factor gamma	7	5	2.36169	2.26355
PRPSAP2	O60256	Phosphoribosyl pyrophosphate synthase-associated protein 2	8	7	0.884076	1.00732
SMARCA5	O60264	SWI/SNF-related matrix-associated actin-dependent regulator of chromatin subfamily A member 5	4	2	-1.95769	-2.1332
KIAA0513	O60268	Uncharacterized protein KIAA0513	6	6	0.0452296	-0.0814012
SPAG9	O60271-5	C-Jun-amino-terminal kinase-interacting protein 4	4	4	-2.64945	-3.1836
OPA1	O60313-13	Dynamin-like 120 kDa protein, mitochondrial;Dynamin-like 120 kDa protein, form S1	12	12	1.69706	1.60118
ACSL4	O60488-2	Long-chain-fatty-acid--CoA ligase 4	3	2	-0.614167	-0.817635
SNX3	O60493	Sorting nexin-3	7	6	1.54708	1.97131
DOK2	O60496	Docking protein 2	7	7	1.28945	1.30707
MGEA5	O60502	Protein O-GlcNAcase	5	5	-1.68588	-2.16089
GMDS	O60547-2	GDP-mannose 4,6 dehydratase	2	2	-1.07085	-1.78606
DIAPH1	O60610-2	Protein diaphanous homolog 1	40	40	3.70097	3.76764
EXOC3	O60645	Exocyst complex component 3	2	2	-2.55131	-2.15666
PLIN3	O60664-4	Perilipin-3	13	13	0.932364	0.962617
KPNA6	O60684	Importin subunit alpha-7	3	2	-2.86174	-3.12843
LPXN	O60711	Leupaxin	2	2	-2.7552	-2.26212
SNX2	O60749-2	Sorting nexin-2	9	7	1.1153	1.18893
DPM1	O60762	Dolichol-phosphate mannosyltransferase subunit 1	3	3	-3.15837	-2.93112
USO1	O60763	General vesicular transport factor p115	11	11	0.778249	0.45308
TOM1	O60784	Target of Myb protein 1	4	4	-4.3221	-3.76465
CCDC22	O60826	Coiled-coil domain-containing protein 22	2	2	-3.50873	-4.65588
PRAF2	O60831	PRA1 family protein 2	2	2	-2.44932	-2.47975
DKC1	O60832	H/ACA ribonucleoprotein complex subunit 4	3	3	-3.18526	-3.57761
EIF5B	O60841	Eukaryotic translation initiation factor 5B	4	4	-2.42474	-2.33402
EDF1	O60869-2	Endothelial differentiation-related factor 1	2	2	-3.03137	-2.49843
DNAJA2	O60884	DnaJ homolog subfamily A member 2	7	7	0.798102	0.79053
CUTA	O60888-3	Protein CutA	4	4	-0.219429	-0.317294
PFDN1	O60925	Prefoldin subunit 1	4	4	-0.0621655	-0.0253445
ABCB7	O75027-3	ATP-binding cassette sub-family B member 7, mitochondrial	2	2	-1.87375	-1.79767
DENND4B	O75064	DENN domain-containing protein 4B	2	2	-3.74189	-3.84827
WDR1	O75083	WD repeat-containing protein 1	38	38	6.03315	6.03629
ROCK2	O75116	Rho-associated protein kinase 2	41	39	3.34085	3.43739
CPNE3	O75131	Copine-3	8	7	0.666314	0.840049
RAB11FIP3	O75154-2	Rab11 family-interacting protein 3	2	2	-0.925881	-1.68542
DNAJC13	O75165	DnaJ homolog subfamily C member 13	7	7	-1.50147	-1.41889
GGCT	O75223	Gamma-glutamylcyclotransferase	5	5	-0.674266	-0.782377
NDUFS7	O75251	NADH dehydrogenase [ubiquinone] iron-sulfur protein 7, mitochondrial	2	2	-3.41012	-2.47792
RTN2	O75298-3	Reticulon-2	4	4	-0.488388	-0.459716
NDUFS2	O75306-2	NADH dehydrogenase [ubiquinone] iron-sulfur protein 2, mitochondrial	7	7	-1.05192	-0.803035
GBAS	O75323	Protein NipSnap homolog 2	5	3	0.0453229	-0.481826
PDCD6	O75340	Programmed cell death protein 6	5	5	0.463332	0.27758
TBCA	O75347	Tubulin-specific chaperone A	7	7	1.53738	1.55629
ATP6V1G1	O75348	V-type proton ATPase subunit G 1	4	4	-0.0161162	0.0660488
VPS4B	O75351	Vacuolar protein sorting-associated protein 4B	12	8	1.16396	1.24996
H2AFY	O75367-2	Core histone macro-H2A.1	12	11	2.66911	2.8303
SH3BGRL	O75368	SH3 domain-binding glutamic acid-rich-like protein	10	10	3.21202	3.23287
CS	O75390	Citrate synthase, mitochondrial	17	17	3.50576	3.47193
SEC22B	O75396	Vesicle-trafficking protein SEC22b	7	7	0.591567	0.672215
TACC1	O75410-7	Transforming acidic coiled-coil-containing protein 1	7	7	0.00771205	0.0345034
LRCH4	O75427	Leucine-rich repeat and calponin homology domain-containing protein 4	2	2	-3.62675	-2.75797
NDUFB1	O75438	NADH dehydrogenase [ubiquinone] 1 beta subcomplex subunit 1	2	2	-1.45415	-1.42877
PMPCB	O75439	Mitochondrial-processing peptidase subunit beta	3	2	-1.96533	-1.95476
PSIP1	O75475	PC4 and SFRS1-interacting protein	10	9	0.572967	0.360542
ERLIN1	O75477	Erlin-1	5	2	-4.80332	-4.17405
NDUFS3	O75489	NADH dehydrogenase [ubiquinone] iron-sulfur protein 3, mitochondrial	6	6	-0.468112	-0.581749
SRSF10	O75494-5	Serine/arginine-rich splicing factor 10	3	3	-2.23646	-3.54287
BANF1	O75531	Barrier-to-autointegration factor;Barrier-to-autointegration factor, N-terminally processed	3	3	0.824369	1.13966
SF3B1	O75533	Splicing factor 3B subunit 1	14	14	-0.0750881	0.101788
CSDE1	O75534-2	Cold shock domain-containing protein E1	3	3	-1.73991	-2.36691
STX11	O75558	Syntaxin-11	16	16	2.60251	2.69427
SKAP2	O75563	Src kinase-associated phosphoprotein 2	14	14	2.50019	2.5553
LYPLA1	O75608-2	Acyl-protein thioesterase 1	6	6	0.774106	0.905881
SNRNP200	O75643	U5 small nuclear ribonucleoprotein 200 kDa helicase	14	14	0.421451	0.693675
TIPRL	O75663	TIP41-like protein	4	4	-1.17481	-0.855979
PPM1B	O75688-2	Protein phosphatase 1B	3	3	-1.56003	-1.30476
RP2	O75695	Protein XRP2	5	5	-0.707398	-0.840881
SLC25A12	O75746	Calcium-binding mitochondrial carrier protein Aralar1	5	5	-1.35403	-1.49315
GRAP2	O75791	GRB2-related adapter protein 2	7	7	1.37744	1.10387
EIF3G	O75821	Eukaryotic translation initiation factor 3 subunit G	2	2	-3.77851	-3.81814
EIF3J	O75822-2	Eukaryotic translation initiation factor 3 subunit J	7	6	0.357335	0.183922
PSMD10	O75832	26S proteasome non-ATPase regulatory subunit 10	6	6	0.0736417	0.00470553
ZMPSTE24	O75844	CAAX prenyl protease 1 homolog	6	6	0.0316727	0.12562
IDH1	O75874	Isocitrate dehydrogenase [NADP] cytoplasmic	20	19	2.62961	2.57543
ARL6IP5	O75915	PRA1 family protein 3	7	7	1.65414	1.87401
DCTN3	O75935	Dynactin subunit 3	5	5	0.851727	0.974663
DNAJC8	O75937	DnaJ homolog subfamily C member 8	5	5	0.47374	0.467316
ATP5H	O75947	ATP synthase subunit d, mitochondrial	10	10	3.07234	3.06035
TSPAN9	O75954	Tetraspanin-9	2	2	0.00186716	0.0150985
FLOT1	O75955	Flotillin-1	12	12	1.12428	1.11785
ATP5L	O75964	ATP synthase subunit g, mitochondrial	6	6	1.58121	1.41259
SASH3	O75995	SAM and SH3 domain-containing protein 3	8	8	-0.81022	-0.705092
GLRX3	O76003	Glutaredoxin-3	8	7	-0.149652	-0.118958
PDE5A	O76074	cGMP-specific 3,5-cyclic phosphodiesterase	30	30	2.85604	2.97582
STK10	O94804	Serine/threonine-protein kinase 10	17	15	1.85034	1.89715
TOMM70A	O94826	Mitochondrial import receptor subunit TOM70	4	4	-1.06194	-1.26033
UFL1	O94874	E3 UFM1-protein ligase 1	11	11	0.323351	0.43986
TMEM63A	O94886	CSC1-like protein 1	5	5	-0.863349	-0.646269
ERLIN2	O94905	Erlin-2	5	2	0.669773	0.33521
PRPF6	O94906-2	Pre-mRNA-processing factor 6	4	4	-1.24104	-1.56536
FRYL	O94915	Protein furry homolog-like	4	4	1.49654	1.57936
ENDOD1	O94919	Endonuclease domain-containing 1 protein	14	14	2.03709	2.0825
GLS	O94925	Glutaminase kidney isoform, mitochondrial	7	7	-0.526475	-0.620427
ABLIM3	O94929-2	Actin-binding LIM protein 3	3	3	-4.01374	-3.79544
AP2A2	O94973-2	AP-2 complex subunit alpha-2	9	3	-1.43582	-1.49952
SEC31A	O94979-6	Protein transport protein Sec31A	14	14	1.2195	1.26371
MFN2	O95140	Mitofusin-2	2	2	-2.65811	-2.39887
NDUFB4	O95168-2	NADH dehydrogenase [ubiquinone] 1 beta subcomplex subunit 4	2	2	-1.85325	-1.88905
NDUFA7	O95182	NADH dehydrogenase [ubiquinone] 1 alpha subcomplex subunit 7	3	3	-0.98505	-0.401073
RTN3	O95197-3	Reticulon-3	3	3	0.215105	-0.0423676
LETM1	O95202	LETM1 and EF-hand domain-containing protein 1, mitochondrial	2	2	-1.85342	-1.87278
ZRANB2	O95218-2	Zinc finger Ran-binding domain-containing protein 2	3	3	-1.67716	-1.46371
ATE1	O95260-2	Arginyl-tRNA--protein transferase 1	6	6	-0.581192	-0.532195
VAPB	O95292	Vesicle-associated membrane protein-associated protein B/C	5	4	0.120127	0.273001
NDUFA10	O95299	NADH dehydrogenase [ubiquinone] 1 alpha subcomplex subunit 10, mitochondrial	4	4	-1.35072	-1.43919
CELF2	O95319-5	CUGBP Elav-like family member 2	4	4	-1.36262	-1.32121
PGLS	O95336	6-phosphogluconolactonase	11	11	1.5982	1.77511
ATG7	O95352-3	Ubiquitin-like modifier-activating enzyme ATG7	3	3	-2.78718	-1.97396
LYPLA2	O95372	Acyl-protein thioesterase 2	3	3	-0.667924	-0.486905
IPO7	O95373	Importin-7	8	8	-0.488388	-0.312738
TNFAIP8	O95379-3	Tumor necrosis factor alpha-induced protein 8	4	4	-0.700988	-0.877994
AHSA1	O95433-2	Activator of 90 kDa heat shock protein ATPase homolog 1	5	5	-0.899419	-1.36482
FMNL1	O95466	Formin-like protein 1	14	14	1.37021	1.30683
SEC24A	O95486	Protein transport protein Sec24A	2	2	-3.29548	-3.81055
SEC24B	O95487-2	Protein transport protein Sec24B	4	4	-3.74097	-4.13625
ETHE1	O95571	Persulfide dioxygenase ETHE1, mitochondrial	6	6	0.177235	0.132072
CDS2	O95674	Phosphatidate cytidylyltransferase 2	8	8	-1.11335	-1.13064
RAB3D	O95716	Ras-related protein Rab-3D	5	2	-0.830593	-0.749605
SNAP29	O95721	Synaptosomal-associated protein 29	6	6	1.26124	1.18763
OXSR1	O95747	Serine/threonine-protein kinase OSR1	4	4	-0.603438	-0.672392
PTBP3	O95758-1	Polypyrimidine tract-binding protein 3	5	2	-3.20563	-2.93143
LSM8	O95777	U6 snRNA-associated Sm-like protein LSm8	4	4	-1.59889	-1.90207
AP2A1	O95782-2	AP-2 complex subunit alpha-1	20	14	1.88644	1.93756
DDX58	O95786-2	Probable ATP-dependent RNA helicase DDX58	3	3	-4.0389	-3.56432
SDPR	O95810	Serum deprivation-response protein	25	25	3.98382	4.19695
CRYZL1	O95825	Quinone oxidoreductase-like protein 1	2	2	-2.0761	-3.14705
AIFM1	O95831-3	Apoptosis-inducing factor 1, mitochondrial	12	12	0.8689	0.936517
EML2	O95834	Echinoderm microtubule-associated protein-like 2	15	15	1.27943	1.4607
BPNT1	O95861-4	3(2),5-bisphosphate nucleotidase 1	5	5	0.177151	-0.0509849
DDAH2	O95865	N(G),N(G)-dimethylarginine dimethylaminohydrolase 2	6	6	0.712352	0.593434
G6B	O95866-7	Protein G6b	8	8	1.95563	1.95812
ABHD16A	O95870-2	Abhydrolase domain-containing protein 16A	7	7	-0.0563192	-0.120772
TXNDC12	O95881	Thioredoxin domain-containing protein 12	3	3	-0.25269	-0.047132
NUDT3	O95989	Diphosphoinositol polyphosphate phosphohydrolase 1	2	2	-0.887972	-1.26425
NDUFB10	O96000	NADH dehydrogenase [ubiquinone] 1 beta subcomplex subunit 10	3	3	-1.00783	-1.34704
TOMM40	O96008-2	Mitochondrial import receptor subunit TOM40 homolog	2	2	-0.898826	-1.20033
PEX11B	O96011-2	Peroxisomal membrane protein 11B	2	2	-2.1913	-1.55616
CYB5A	P00167-2	Cytochrome b5	2	2	-1.51484	-1.30036
LDHA	P00338	L-lactate dehydrogenase A chain	24	22	4.81703	4.84657
ALDH1A1	P00352	Retinal dehydrogenase 1	3	3	-0.875362	-0.918386
GLUD1	P00367	Glutamate dehydrogenase 1, mitochondrial;Glutamate dehydrogenase 2, mitochondrial	17	17	2.20018	2.06909
CYB5R3	P00387-2	NADH-cytochrome b5 reductase 3;NADH-cytochrome b5 reductase 3 membrane-bound form;NADH-cytochrome b5 reductase 3 soluble form	11	11	3.23915	3.371
GSR	P00390-2	Glutathione reductase, mitochondrial	13	13	1.99657	2.05471
MT-CO2	P00403	Cytochrome c oxidase subunit 2	6	6	1.77483	1.71147
SOD1	P00441	Superoxide dismutase [Cu-Zn]	7	7	3.55113	3.53482
F13A1	P00488	Coagulation factor XIII A chain	41	41	6.36815	6.37945
PNP	P00491	Purine nucleoside phosphorylase	18	18	3.5942	3.72378
HPRT1	P00492	Hypoxanthine-guanine phosphoribosyltransferase	10	9	1.52849	1.52403
GOT2	P00505	Aspartate aminotransferase, mitochondrial	15	15	2.55416	2.6768
PGK1	P00558	Phosphoglycerate kinase 1	32	27	6.02551	6.14668
AK1	P00568	Adenylate kinase isoenzyme 1	10	10	1.10385	1.11881
F2	P00734	Prothrombin;Activation peptide fragment 1;Activation peptide fragment 2;Thrombin light chain;Thrombin heavy chain	2	2	-2.1736	-2.35043
HP	P00738-2	Haptoglobin;Haptoglobin alpha chain;Haptoglobin beta chain;Haptoglobin-related protein	8	8	0.863458	0.87882
PLG	P00747	Plasminogen;Plasmin heavy chain A;Activation peptide;Angiostatin;Plasmin heavy chain A, short form;Plasmin light chain B	6	6	-0.0523662	-0.316923
CFB	P00751	Complement factor B;Complement factor B Ba fragment;Complement factor B Bb fragment	5	5	-1.48568	-1.6038
ADA	P00813	Adenosine deaminase	2	2	-2.90072	-3.04431
CA1	P00915	Carbonic anhydrase 1	7	7	0.238484	1.06844
CA2	P00918	Carbonic anhydrase 2	11	11	3.50261	3.48344
SERPINA1	P01009	Alpha-1-antitrypsin;Short peptide from AAT	14	13	2.7852	2.87833
SERPINA3	P01011	Alpha-1-antichymotrypsin;Alpha-1-antichymotrypsin His-Pro-less	5	5	0.316597	0.0724905
C3	P01024	Complement C3;Complement C3 beta chain;C3-beta-c;Complement C3 alpha chain;C3a anaphylatoxin;Acylation stimulating protein;Complement C3b alpha chain;Complement C3c alpha chain fragment 1;Complement C3dg fragment;Complement C3g fragment;Complement C3d fragment;Complement C3f fragment;Complement C3c alpha chain fragment 2	21	17	1.43859	1.36661
TIMP1	P01033	Metalloproteinase inhibitor 1	5	5	0.324246	0.316247
KRAS	P01116-2	GTPase KRas;GTPase KRas, N-terminally processed;GTPase NRas;GTPase HRas;GTPase HRas, N-terminally processed	2	2	-0.710713	-0.440523
PDGFB	P01127-2	Platelet-derived growth factor subunit B	2	2	-1.45134	-1.38834
EGF	P01133-2	Pro-epidermal growth factor;Epidermal growth factor	5	5	0.406222	0.161149
TGFB1	P01137	Transforming growth factor beta-1;Latency-associated peptide	10	10	2.20344	2.21283
CD4	P01730	T-cell surface glycoprotein CD4	2	2	-2.0132	-1.86542
IGKC	P01834	Ig kappa chain C region	5	5	1.36513	1.36741
IGHG1	P0DOX5	Ig gamma-1 chain C region	10	5	3.10735	2.76813
IGHG2	P01859	Ig gamma-2 chain C region	6	3	0.927161	0.548422
IGHG3	P01860	Ig gamma-3 chain C region	7	2	-1.59194	-2.20282
IGHM	P0DOX6	Ig mu chain C region	2	2	-1.29249	-1.7879
IGHA1	P01876	Ig alpha-1 chain C region;Ig alpha-2 chain C region	6	6	0.296505	0.335092
HLA-B	P01889	HLA class I histocompatibility antigen, B-7 alpha chain	13	7	2.68725	2.77894
HLA-DRA	P01903	HLA class II histocompatibility antigen, DR alpha chain	6	6	0.436833	0.482495
HBD	P02042	Hemoglobin subunit delta	11	4	0.6582	1.7103
LMNA	P02545-2	Prelamin-A/C;Lamin-A/C	20	18	1.89752	1.76103
APOA1	P02647	Apolipoprotein A-I;Proapolipoprotein A-I;Truncated apolipoprotein A-I	13	13	1.88619	2.11359
APOA2	P02652	Apolipoprotein A-II;Proapolipoprotein A-II;Truncated apolipoprotein A-II	2	2	-1.56278	-1.362
FGA	P02671	Fibrinogen alpha chain;Fibrinopeptide A;Fibrinogen alpha chain	41	41	6.84212	6.82533
FGB	P02675	Fibrinogen beta chain;Fibrinopeptide B;Fibrinogen beta chain	33	33	6.85611	6.73698
FGG	P02679-2	Fibrinogen gamma chain	29	29	6.6393	6.58519
SLC4A1	P02730-2	Band 3 anion transport protein	5	5	-1.37469	-0.60591
FN1	P02751	Fibronectin;Anastellin;Ugl-Y1;Ugl-Y2;Ugl-Y3	32	32	2.33537	2.43178
AMBP	P02760	Protein AMBP;Alpha-1-microglobulin;Inter-alpha-trypsin inhibitor light chain;Trypstatin	4	4	-2.30692	-2.55942
ORM1	P02763	Alpha-1-acid glycoprotein 1	5	5	0.118631	0.0177069
TTR	P02766	Transthyretin	5	5	1.46689	1.38066
GC	P02774-3	Vitamin D-binding protein	4	4	-0.812536	-0.961786
PPBP	P02775	Platelet basic protein;Connective tissue-activating peptide III;TC-2;Connective tissue-activating peptide III(1-81);Beta-thromboglobulin;Neutrophil-activating peptide 2(74);Neutrophil-activating peptide 2(73);Neutrophil-activating peptide 2;TC-1;Neutrophil-activating peptide 2(1-66);Neutrophil-activating peptide 2(1-63)	8	8	7.73062	7.64855
PF4	P02776	Platelet factor 4;Platelet factor 4, short form	6	3	6.1148	6.38097
TF	P02787	Serotransferrin	27	27	2.90852	2.94383
HPX	P02790	Hemopexin	3	3	-1.35791	-1.40137
FTL	P02792	Ferritin light chain	2	2	-1.48952	-1.49893
FTH1	P02794	Ferritin heavy chain;Ferritin heavy chain, N-terminally processed	8	8	0.925299	0.644966
VTN	P04004	Vitronectin;Vitronectin V65 subunit;Vitronectin V10 subunit;Somatomedin-B	8	8	1.3824	1.36143
CAT	P04040	Catalase	25	25	4.02445	4.13886
ALDOA	P04075	Fructose-bisphosphate aldolase A	29	25	6.32975	6.41992
CSTB	P04080	Cystatin-B	4	4	1.49205	1.38361
ANXA1	P04083	Annexin A1	24	24	4.32199	4.3339
APOB	P04114	Apolipoprotein B-100;Apolipoprotein B-48	2	2	-4.77043	-4.09982
PRNP	P61768	Major prion protein	4	4	-0.868963	-1.13847
SOD2	P04179-4	Superoxide dismutase [Mn], mitochondrial	10	10	4.51987	4.55989
HRG	P04196	Histidine-rich glycoprotein	2	2	-3.13126	-3.1353
CD74	P04233-2	HLA class II histocompatibility antigen gamma chain	5	5	0.104431	-0.060463
VWF	P04275	von Willebrand factor;von Willebrand antigen 2	74	74	4.67583	4.87349
GAPDH	P04406	Glyceraldehyde-3-phosphate dehydrogenase	22	22	6.67852	6.85448
ASL	P04424-3	Argininosuccinate lyase	5	5	-0.33729	-0.229552
HLA-A	P04439	HLA class I histocompatibility antigen, A-3 alpha chain	12	7	2.23099	2.26761
CAPNS1	P04632	Calpain small subunit 1	11	11	2.67925	2.69887
HSPB1	P04792	Heat shock protein beta-1	14	14	3.53699	3.39083
CYBB	P04839	Cytochrome b-245 heavy chain	9	9	0.953711	1.00743
RPN1	P04843	Dolichyl-diphosphooligosaccharide--protein glycosyltransferase subunit 1	25	25	3.63646	3.85952
RPN2	P04844	Dolichyl-diphosphooligosaccharide--protein glycosyltransferase subunit 2	15	15	1.90387	2.02136
GNAI2	P04899	Guanine nucleotide-binding protein G(i) subunit alpha-2	21	14	3.7497	3.77286
ATP1A1	P05023-3	Sodium/potassium-transporting ATPase subunit alpha-1	17	17	1.79086	1.91969
APP	Q5IS80	Amyloid beta A4 protein;N-APP;Soluble APP-alpha;Soluble APP-beta;C99;Beta-amyloid protein 42;Beta-amyloid protein 40;C83;P3(42);P3(40);C80;Gamma-secretase C-terminal fragment 59;Gamma-secretase C-terminal fragment 57;Gamma-secretase C-terminal fragment 50;C31	10	10	2.0299	1.96738
ALDH2	P05091	Aldehyde dehydrogenase, mitochondrial	9	9	0.0873218	0.174762
ITGB3	P05106	Integrin beta-3	38	38	6.67848	6.79337
ITGB2	P05107	Integrin beta-2	22	22	3.27771	3.58213
S100A8	P05109	Protein S100-A8;Protein S100-A8, N-terminally processed	8	8	4.26922	4.19284
SERPINE1	P05121	Plasminogen activator inhibitor 1	3	3	-0.424523	-0.391473
SLC25A5	P05141	ADP/ATP translocase 2;ADP/ATP translocase 2, N-terminally processed	13	4	2.05895	2.26299
MPO	P05164-2	Myeloperoxidase;Myeloperoxidase;89 kDa myeloperoxidase;84 kDa myeloperoxidase;Myeloperoxidase light chain;Myeloperoxidase heavy chain	26	26	3.77443	3.92425
PCCB	P05166	Propionyl-CoA carboxylase beta chain, mitochondrial	3	3	-1.76542	-1.63479
EIF2S1	P05198	Eukaryotic translation initiation factor 2 subunit 1	5	5	0.943078	0.554588
RPLP1	P05386	60S acidic ribosomal protein P1	5	2	0.372748	0.574738
RPLP2	P05387	60S acidic ribosomal protein P2	6	5	0.946631	1.21097
RPLP0	P05388	60S acidic ribosomal protein P0;60S acidic ribosomal protein P0-like	10	10	2.04621	1.96207
SSB	P05455	Lupus La protein	7	7	0.89947	0.927826
ITGB1	P05556	Integrin beta-1	19	19	3.6958	3.8783
PRKCB	P05771-2	Protein kinase C beta type	15	10	2.52051	2.46516
UROD	P06132	Uroporphyrinogen decarboxylase	7	7	0.581696	0.670448
FYN	P06241-2	Tyrosine-protein kinase Fyn	13	9	1.13738	1.08305
PTMA	P06454-2	Prothymosin alpha;Prothymosin alpha, N-terminally processed;Thymosin alpha-1	3	3	1.56615	1.33574
ATP5B	P06576	ATP synthase subunit beta, mitochondrial	26	26	4.32456	4.37596
S100A9	P06702	Protein S100-A9	8	8	4.74057	4.6422
S100A6	P06703	Protein S100-A6	5	5	4.99193	4.95764
EIF4E	P06730	Eukaryotic translation initiation factor 4E	4	4	0.183744	-0.0549116
ENO1	P06733	Alpha-enolase	29	26	7.00545	7.14605
PYGL	P06737-2	Glycogen phosphorylase, liver form	30	22	3.38448	3.38204
GPI	P06744	Glucose-6-phosphate isomerase	21	16	3.74419	3.8156
NPM1	P06748	Nucleophosmin	12	12	3.2808	3.21494
ITGAV	P06756-3	Integrin alpha-V;Integrin alpha-V heavy chain;Integrin alpha-V light chain	2	2	-2.62088	-2.8525
HEXA	P06865	Beta-hexosaminidase subunit alpha	4	4	-0.784522	-1.43421
SERPINE2	P07093-2	Glia-derived nexin	12	12	0.77673	0.839355
DBI	P07108	Acyl-CoA-binding protein	4	4	1.54011	1.20122
LDHB	P07195	L-lactate dehydrogenase B chain	19	18	5.34166	5.44273
GPX1	P07203	Glutathione peroxidase 1	13	13	2.5177	2.62866
PROS1	P07225	Vitamin K-dependent protein S	10	10	1.6272	1.32951
P4HB	P07237	Protein disulfide-isomerase	34	34	5.31357	5.36865
H1F0	P07305-2	Histone H1.0;Histone H1.0, N-terminally processed	2	2	-0.610769	-0.540395
FES	P07332	Tyrosine-protein kinase Fes/Fps	5	5	-1.27409	-1.16088
CTSD	P07339	Cathepsin D;Cathepsin D light chain;Cathepsin D heavy chain	10	10	1.93774	1.76383
ANXA2	P07355	Annexin A2;Putative annexin A2-like protein	28	28	4.95134	4.93023
GP1BA	P07359	Platelet glycoprotein Ib alpha chain;Glycocalicin	18	18	4.81758	4.95745
CAPN1	P07384	Calpain-1 catalytic subunit	36	36	4.14904	4.13379
TUBB	P07437	Tubulin beta chain	23	5	3.70899	3.79399
PSAP	P07602	Prosaposin;Saposin-A;Saposin-B-Val;Saposin-B;Saposin-C;Saposin-D	12	12	2.61652	2.56148
HEXB	P07686	Beta-hexosaminidase subunit beta;Beta-hexosaminidase subunit beta chain B;Beta-hexosaminidase subunit beta chain A	6	6	0.381927	0.287302
PFN1	P07737	Profilin-1	14	14	7.48476	7.59548
APRT	P07741	Adenine phosphoribosyltransferase	14	14	2.55584	2.50097
EPRS	P07814	Bifunctional glutamate/proline--tRNA ligase;Glutamate--tRNA ligase;Proline--tRNA ligase	17	17	0.721067	0.854815
CTSB	P07858	Cathepsin B;Cathepsin B light chain;Cathepsin B heavy chain	5	5	0.271925	0.488738
HSP90AA1	P07900	Heat shock protein HSP 90-alpha	43	29	5.64518	5.74111
GALT	P07902-2	Galactose-1-phosphate uridylyltransferase	2	2	-1.49642	-1.54573
HNRNPC	P07910-2	Heterogeneous nuclear ribonucleoproteins C1/C2;Heterogeneous nuclear ribonucleoprotein C-like 4;Heterogeneous nuclear ribonucleoprotein C-like 1;Heterogeneous nuclear ribonucleoprotein C-like 3;Heterogeneous nuclear ribonucleoprotein C-like 2	14	14	2.71104	2.86869
UQCRH	P07919	Cytochrome b-c1 complex subunit 6, mitochondrial;Cytochrome b-c1 complex subunit 6	2	2	-1.62917	-1.948
YES1	P07947	Tyrosine-protein kinase Yes	9	2	-4.05736	-3.6357
LYN	P07948-2	Tyrosine-protein kinase Lyn	16	13	1.82345	1.98101
FH	P07954-2	Fumarate hydratase, mitochondrial	10	10	2.61505	2.64123
THBS1	P07996	Thrombospondin-1	61	14	7.97773	7.87468
ANXA6	P08133	Annexin A6	39	39	4.84557	4.83916
RHOC	P08134	Rho-related GTP-binding protein RhoC	10	2	-1.16353	-1.13873
CD55	P08174-4	Complement decay-accelerating factor	4	4	-0.540937	-0.806359
SLC3A2	P08195-2	4F2 cell-surface antigen heavy chain	5	5	-1.48308	-1.18911
GUSB	P08236	Beta-glucuronidase	3	3	-1.04091	-0.985542
PFKM	P08237-3	ATP-dependent 6-phosphofructokinase, muscle type	5	2	-2.57179	-2.292
HSP90AB1	P08238	Heat shock protein HSP 90-beta	39	18	4.49654	4.51722
ELANE	P08246	Neutrophil elastase	2	2	0.113825	-0.183024
CTSG	P08311	Cathepsin G	5	5	-0.103984	-0.0166056
ITGA2B	P08514	Integrin alpha-IIb;Integrin alpha-IIb heavy chain;Integrin alpha-IIb light chain, form 1;Integrin alpha-IIb light chain, form 2	43	43	6.85924	7.03958
PDHA1	P08559	Pyruvate dehydrogenase E1 component subunit alpha, somatic form, mitochondrial	8	8	-0.0251247	-0.0246159
PLEK	P08567	Pleckstrin	21	21	5.2435	5.44922
CD14	P08571	Monocyte differentiation antigen CD14;Monocyte differentiation antigen CD14, urinary form;Monocyte differentiation antigen CD14, membrane-bound form	8	8	0.426414	0.548057
CYC1	P08574	Cytochrome c1, heme protein, mitochondrial	5	5	0.559039	0.464163
PTPRC	P08575-4	Receptor-type tyrosine-protein phosphatase C	32	32	3.50446	3.51299
SNRPB2	P08579	U2 small nuclear ribonucleoprotein B	5	3	0.0667868	0.0944782
SNRNP70	P08621-2	U1 small nuclear ribonucleoprotein 70 kDa	4	4	-1.49987	-1.54824
HCK	P08631-3	Tyrosine-protein kinase HCK	6	3	-3.09378	-2.1502
FCGR3A	P08637	Low affinity immunoglobulin gamma Fc region receptor III-A;Low affinity immunoglobulin gamma Fc region receptor III-B	2	2	-1.2459	-1.39754
VIM	P08670	Vimentin	47	46	6.40116	6.37121
RPS17	P08708	40S ribosomal protein S17	4	4	0.0509439	0.325641
GNAI3	P08754	Guanine nucleotide-binding protein G(k) subunit alpha	11	4	-0.669167	-0.901238
ANXA5	P08758	Annexin A5	22	22	4.07904	4.18055
RPSA	P08865	40S ribosomal protein SA	10	10	1.77789	1.71129
ENO2	P09104	Gamma-enolase	12	9	1.08988	0.951557
ACAA1	P09110	3-ketoacyl-CoA thiolase, peroxisomal	2	2	-2.8567	-2.73855
GSTP1	P09211	Glutathione S-transferase P	12	12	3.95855	4.19311
LGALS1	P09382	Galectin-1	10	10	3.7056	3.67915
QDPR	P09417-2	Dihydropteridine reductase	4	4	-1.07977	-0.784015
HMGB1	P09429	High mobility group protein B1;Putative high mobility group protein B1-like 1	7	5	4.71167	4.85301
FBP1	P09467	Fructose-1,6-bisphosphatase 1	5	5	-1.43298	-1.43437
SPARC	P09486	SPARC	14	14	3.43123	3.37354
GSTM1	P09488	Glutathione S-transferase Mu 1	6	2	0.214406	-0.161975
	P09493-5		21	3	1.76417	1.72756
CLTA	P09496-2	Clathrin light chain A	10	10	2.72081	2.83735
CLTB	P09497-2	Clathrin light chain B	6	6	1.51252	1.5842
ANXA4	P09525	Annexin A4	11	11	1.85446	2.08257
CNP	P09543-2	2,3-cyclic-nucleotide 3-phosphodiesterase	6	6	0.257519	-0.0140147
DLD	P09622	Dihydrolipoyl dehydrogenase, mitochondrial	9	9	2.21892	2.19298
HNRNPA1	P09651-3	Heterogeneous nuclear ribonucleoprotein A1;Heterogeneous nuclear ribonucleoprotein A1, N-terminally processed;Heterogeneous nuclear ribonucleoprotein A1-like 2	16	15	2.42227	2.39969
SNRPA1	P09661	U2 small nuclear ribonucleoprotein A	6	6	0.397653	0.500891
COX6C	P09669	Cytochrome c oxidase subunit 6C	4	4	1.12816	1.33398
FGR	P09769	Tyrosine-protein kinase Fgr	2	2	-3.82397	-3.27069
PARP1	P09874	Poly [ADP-ribose] polymerase 1	23	23	2.41282	2.35334
ALOX5	P09917-3	Arachidonate 5-lipoxygenase	3	3	-1.74008	-1.29176
LTA4H	P09960	Leukotriene A-4 hydrolase	23	23	2.9552	3.11219
ALDOC	P09972	Fructose-bisphosphate aldolase C	12	8	2.0619	2.18656
C4A	P0C0L4-2	Complement C4-A;Complement C4 beta chain;Complement C4-A alpha chain;C4a anaphylatoxin;C4b-A;C4d-A;Complement C4 gamma chain;Complement C4-B;Complement C4 beta chain;Complement C4-B alpha chain;C4a anaphylatoxin;C4b-B;C4d-B;Complement C4 gamma chain	3	3	-4.01518	-4.63073
H2AFV	Q71UI9	Histone H2A.V;Histone H2A.Z	5	3	3.05204	3.15041
SLFN14	P0C7P3-2	Schlafen family member 14	4	4	-0.255486	-0.505376
SULT1A4	P0DMN0	Sulfotransferase 1A4;Sulfotransferase 1A3	11	4	2.4693	2.35957
HSPA1A	P0DMV8	Heat shock 70 kDa protein 1A;Heat shock 70 kDa protein 1B	33	17	4.49545	4.6778
U2AF1	P0DN76	Splicing factor U2AF 35 kDa subunit;Splicing factor U2AF 26 kDa subunit	2	2	-3.49758	-4.23682
IGLC6	P0DOY3	Ig lambda-6 chain C region	5	2	1.55179	1.50403
	P0DP25		9	7	3.97025	4.01433
SRGN	P10124	Serglycin	2	2	-1.56105	-1.84845
TROVE2	P10155-3	60 kDa SS-A/Ro ribonucleoprotein	9	9	0.26196	0.266142
GAA	P10253	Lysosomal alpha-glucosidase;76 kDa lysosomal alpha-glucosidase;70 kDa lysosomal alpha-glucosidase	2	2	-4.2111	-4.15781
RRAS	P10301	Ras-related protein R-Ras	3	3	-1.76043	-2.52843
HLA-C	P10321	HLA class I histocompatibility antigen, Cw-7 alpha chain	10	5	0.289035	0.396329
HIST1H1E	P10412	Histone H1.4	11	2	-3.28567	-2.12931
DLAT	P10515	Dihydrolipoyllysine-residue acetyltransferase component of pyruvate dehydrogenase complex, mitochondrial	6	6	0.330112	0.436186
TXN	P10599	Thioredoxin	8	8	2.86675	2.79976
COX5B	P10606	Cytochrome c oxidase subunit 5B, mitochondrial	7	7	2.49387	2.31718
CTSA	P10619-2	Lysosomal protective protein;Lysosomal protective protein 32 kDa chain;Lysosomal protective protein 20 kDa chain	5	5	0.794017	0.959468
PRKAR1A	P10644	cAMP-dependent protein kinase type I-alpha regulatory subunit;cAMP-dependent protein kinase type I-alpha regulatory subunit, N-terminally processed	17	17	3.3578	3.51709
PF4V1	P10720	Platelet factor 4 variant;Platelet factor 4 variant(4-74);Platelet factor 4 variant(5-74);Platelet factor 4 variant(6-74)	6	3	1.80058	1.70731
ESD	P10768	S-formylglutathione hydrolase	9	9	2.04846	2.07669
HSPD1	P10809	60 kDa heat shock protein, mitochondrial	31	31	4.71091	4.7986
CLU	P10909-4	Clusterin;Clusterin beta chain;Clusterin alpha chain	13	13	3.17088	3.26701
HSPA5	P11021	78 kDa glucose-regulated protein	36	34	6.32999	6.48135
HSPA8	P11142	Heat shock cognate 71 kDa protein	35	23	6.13407	6.26243
SLC2A3	P11169	Solute carrier family 2, facilitated glucose transporter member 3;Solute carrier family 2, facilitated glucose transporter member 14	6	6	2.70246	2.84065
EPB41	P11171-4	Protein 4.1	7	7	0.193399	0.450458
UMPS	P11172	Uridine 5-monophosphate synthase;Orotate phosphoribosyltransferase;Orotidine 5-phosphate decarboxylase	4	4	-0.573428	-0.679807
PDHB	P11177	Pyruvate dehydrogenase E1 component subunit beta, mitochondrial	6	6	0.465038	0.515598
DBT	P11182	Lipoamide acyltransferase component of branched-chain alpha-keto acid dehydrogenase complex, mitochondrial	3	3	-2.55479	-2.44003
ITGAM	P11215	Integrin alpha-M	15	15	1.74137	1.74797
PYGB	P11216	Glycogen phosphorylase, brain form	33	24	3.70215	3.73576
RALA	P11233	Ras-related protein Ral-A	5	2	3.8302	3.86476
RALB	P11234	Ras-related protein Ral-B	6	3	1.22695	1.34986
SPTB	P11277-2	Spectrin beta chain, erythrocytic	42	38	2.77086	2.84613
LAMP1	P11279	Lysosome-associated membrane glycoprotein 1	5	5	1.59225	1.62948
ACADM	P11310	Medium-chain specific acyl-CoA dehydrogenase, mitochondrial	10	10	2.15735	2.06669
TOP1	P11387	DNA topoisomerase 1;DNA topoisomerase I, mitochondrial	2	2	-1.07951	-1.36299
G6PD	P11413	Glucose-6-phosphate 1-dehydrogenase	30	30	4.1348	4.17121
UBL4A	P11441	Ubiquitin-like protein 4A	2	2	-0.811507	-1.26525
MTHFD1	P11586	C-1-tetrahydrofolate synthase, cytoplasmic;Methylenetetrahydrofolate dehydrogenase;Methenyltetrahydrofolate cyclohydrolase;Formyltetrahydrofolate synthetase;C-1-tetrahydrofolate synthase, cytoplasmic, N-terminally processed	20	20	1.79483	1.83165
IGF2R	P11717	Cation-independent mannose-6-phosphate receptor	2	2	-4.05363	-3.85534
ADH5	P11766	Alcohol dehydrogenase class-3	13	13	2.74356	2.57176
PRPS2	P11908	Ribose-phosphate pyrophosphokinase 2	9	3	0.344042	0.276063
PABPC1	P11940-2	Polyadenylate-binding protein 1;Polyadenylate-binding protein 3	16	12	2.28296	2.1351
PCNA	P12004	Proliferating cell nuclear antigen	5	5	-0.903254	-0.609717
HARS	P12081-4	Histidine--tRNA ligase, cytoplasmic	15	15	2.01241	2.06125
SLC25A6	P12236	ADP/ATP translocase 3;ADP/ATP translocase 3, N-terminally processed;ADP/ATP translocase 1	15	6	4.10746	4.27525
F5	P12259	Coagulation factor V;Coagulation factor V heavy chain;Coagulation factor V light chain	44	36	3.60973	3.68138
IMPDH2	P12268	Inosine-5-monophosphate dehydrogenase 2	7	7	-0.780948	-0.556017
TPR	P12270	Nucleoprotein TPR	9	8	-1.62501	-1.7918
ANXA3	P12429	Annexin A3	11	11	0.817546	0.835492
GZMA	P12544-2	Granzyme A	6	6	0.166746	0.0578139
ACTN1	P12814	Alpha-actinin-1	67	44	8.002	8.15057
SRC	P12931	Proto-oncogene tyrosine-protein kinase Src	21	15	3.99584	4.14307
PEPD	P12955	Xaa-Pro dipeptidase	8	8	0.0455309	0.0103091
XRCC6	P12956	X-ray repair cross-complementing protein 6	27	27	3.55939	3.63891
XRCC5	P13010	X-ray repair cross-complementing protein 5	26	26	3.17212	3.11724
COX4I1	P13073	Cytochrome c oxidase subunit 4 isoform 1, mitochondrial	6	6	2.87491	2.88275
GP1BB	P13224	Platelet glycoprotein Ib beta chain	6	6	3.46403	3.52384
IFI30	P13284	Gamma-interferon-inducible lysosomal thiol reductase	2	2	-4.05974	-3.51207
LAMP2	P13473	Lysosome-associated membrane glycoprotein 2	2	2	-1.1768	-0.930232
RNH1	P13489	Ribonuclease inhibitor	22	22	3.25282	3.30437
CCL5	P13501	C-C motif chemokine 5;RANTES(3-68);RANTES(4-68)	5	5	1.80652	1.64186
ICAM2	P13598	Intercellular adhesion molecule 2	5	5	2.22269	1.95774
VCAN	P13611-4	Versican core protein	2	2	1.62509	1.58844
EEF2	P13639	Elongation factor 2	31	30	3.79463	3.87928
PDIA4	P13667	Protein disulfide-isomerase A4	24	24	3.3205	3.6059
TPT1	P13693	Translationally-controlled tumor protein	7	7	2.36201	2.31949
ALAD	P13716	Delta-aminolevulinic acid dehydratase	8	8	1.14186	1.17837
HLA-E	P13747	HLA class I histocompatibility antigen, alpha chain E	7	5	-1.07905	-1.31573
LCP1	P13796	Plastin-2	47	38	5.91026	5.89178
PLS3	P13797-3	Plastin-3	14	6	-0.241768	-0.109638
APEH	P13798	Acylamino-acid-releasing enzyme	10	10	1.03808	1.04524
ETFA	P13804	Electron transfer flavoprotein subunit alpha, mitochondrial	13	13	2.19276	2.2058
PRKAR2A	P13861-2	cAMP-dependent protein kinase type II-alpha regulatory subunit	15	12	1.20786	1.46478
MIF	P14174	Macrophage migration inhibitory factor	3	3	2.0085	2.02754
PRF1	P14222	Perforin-1	10	10	1.47785	1.38859
PRKCSH	P14314-2	Glucosidase 2 subunit beta	15	15	3.54778	3.6093
HCLS1	P14317	Hematopoietic lineage cell-specific protein	12	12	2.38082	2.38448
FDPS	P14324-2	Farnesyl pyrophosphate synthase	5	5	0.972219	0.881522
COX7A2	P14406	Cytochrome c oxidase subunit 7A2, mitochondrial	2	2	0.302874	0.333376
NID1	P14543-2	Nidogen-1	25	24	2.47473	2.38652
AKR1A1	P14550	Alcohol dehydrogenase [NADP(+)]	11	11	0.875479	0.768807
NCF1	P14598	Neutrophil cytosol factor 1;Putative neutrophil cytosol factor 1C;Putative neutrophil cytosol factor 1B	6	6	-0.131013	-0.0473168
PKM	P14618	Pyruvate kinase PKM	41	5	6.62153	6.7025
HSP90B1	P14625	Endoplasmin	36	34	4.86314	5.05234
SNRPB	P14678-2	Small nuclear ribonucleoprotein-associated proteins B and B;Small nuclear ribonucleoprotein-associated protein N	3	3	-0.104666	-0.515678
IDE	P14735	Insulin-degrading enzyme	7	7	-0.16063	-0.0866128
GP9	P14770	Platelet glycoprotein IX	6	6	2.68	2.62632
COX6B1	P14854	Cytochrome c oxidase subunit 6B1	7	7	1.61438	1.56352
HNRNPL	P14866	Heterogeneous nuclear ribonucleoprotein L	11	11	2.37847	2.24844
DARS	P14868	Aspartate--tRNA ligase, cytoplasmic	17	17	2.4024	2.37664
UQCRB	P14927	Cytochrome b-c1 complex subunit 7	4	4	1.07129	0.898241
AKR1B1	P15121	Aldose reductase	9	9	1.92648	1.82666
ANPEP	P15144	Aminopeptidase N	2	2	-2.74908	-2.65029
RAC2	P15153	Ras-related C3 botulinum toxin substrate 2	9	4	1.89939	2.08033
GSPT1	P15170	Eukaryotic peptide chain release factor GTP-binding subunit ERF3A;Eukaryotic peptide chain release factor GTP-binding subunit ERF3B	14	14	1.68892	1.55388
ARSA	P15289	Arylsulfatase A;Arylsulfatase A component B;Arylsulfatase A component C;N-acetylgalactosamine-6-sulfatase	2	2	-3.35965	-3.82485
EZR	P15311	Ezrin	27	16	3.27946	2.99371
UCHL3	P15374	Ubiquitin carboxyl-terminal hydrolase isozyme L3	3	3	-1.29573	-1.71891
VAV1	P15498-2	Proto-oncogene vav	9	8	-0.44532	-0.30051
CD46	P15529-16	Membrane cofactor protein	2	2	-1.54417	-1.6085
GNS	P15586-2	N-acetylglucosamine-6-sulfatase	6	6	0.210411	-0.262684
RPS2	P15880	40S ribosomal protein S2	7	7	1.89833	2.0347
COX7C	P15954	Cytochrome c oxidase subunit 7C, mitochondrial	2	2	0.96366	0.855437
CD44	P16070	CD44 antigen	4	4	-0.0330155	0.158947
H2AFX	P16104	Histone H2AX	8	3	6.68296	7.08081
SELP	P16109	P-selectin	14	14	2.79087	2.85584
CBR1	P16152	Carbonyl reductase [NADPH] 1	11	11	0.890458	1.04825
ANK1	P16157-2	Ankyrin-1	6	6	-0.876662	-0.932216
ACADS	P16219	Short-chain specific acyl-CoA dehydrogenase, mitochondrial	3	3	-2.55886	-2.68047
GLB1	P16278	Beta-galactosidase	8	8	0.21966	0.347792
PECAM1	P16284-3	Platelet endothelial cell adhesion molecule	25	25	3.34491	3.36327
NCK1	P16333	Cytoplasmic protein NCK1	4	3	-2.06857	-1.72028
HIST1H1B	P16401	Histone H1.5	9	6	2.55975	2.6543
HIST1H1D	P16402	Histone H1.3	10	2	0.844378	1.56922
HIST1H1C	P16403	Histone H1.2	12	3	4.8369	5.40738
ATP2A2	P16615	Sarcoplasmic/endoplasmic reticulum calcium ATPase 2	30	17	2.68394	2.79832
CD36	P16671	Platelet glycoprotein 4	11	11	3.68783	3.80584
PLCG2	P16885	1-phosphatidylinositol 4,5-bisphosphate phosphodiesterase gamma-2	13	13	1.33673	1.32313
FAH	P16930	Fumarylacetoacetase	7	7	1.50694	1.36488
STMN1	P16949	Stathmin	8	8	2.07483	2.11065
HMGA1	P17096	High mobility group protein HMG-I/HMG-Y	3	3	-1.6752	-1.48009
GOT1	P17174	Aspartate aminotransferase, cytoplasmic	6	6	-0.374662	-0.594677
PRKCA	P17252	Protein kinase C alpha type	13	9	0.584799	0.785538
ITGA2	P17301	Integrin alpha-2	18	18	2.24183	2.28592
UBTF	P17480-2	Nucleolar transcription factor 1	7	7	0.157528	0.214154
PRKACA	P17612	cAMP-dependent protein kinase catalytic subunit alpha	11	2	-0.873076	-0.739291
CAPN2	P17655	Calpain-2 catalytic subunit	13	13	1.15628	1.11416
CTPS1	P17812	CTP synthase 1	7	7	0.197983	0.162368
DDX5	P17844-2	Probable ATP-dependent RNA helicase DDX5	15	9	0.61846	0.604953
PFKL	P17858	ATP-dependent 6-phosphofructokinase, liver type	19	15	1.63662	1.68374
LGALS3	P17931	Galectin-3	3	3	-0.257585	-0.181976
PSMC3	P17980	26S protease regulatory subunit 6A	10	10	1.84653	1.86753
TCP1	P17987	T-complex protein 1 subunit alpha	24	24	3.27761	3.35677
PTPN1	P18031	Tyrosine-protein phosphatase non-receptor type 1	9	9	1.00829	1.03963
ALOX12	P18054	Arachidonate 12-lipoxygenase, 12S-type	27	27	2.7957	2.83594
RPL35A	P18077	60S ribosomal protein L35a	4	4	0.761882	0.811423
ITGB5	P18084	Integrin beta-5	4	4	-0.743601	-0.545642
ARF4	P18085	ADP-ribosylation factor 4	9	5	1.45054	1.37622
RPL7	P18124	60S ribosomal protein L7	10	10	1.68442	1.78879
VCL	P18206	Vinculin	91	91	8.12872	8.21503
PTPRA	P18433-6	Receptor-type tyrosine-protein phosphatase alpha	4	4	-1.31192	-1.15491
RPL17	P18621-3	60S ribosomal protein L17	6	6	0.886505	1.17142
PGAM1	P18669	Phosphoglycerate mutase 1	12	12	2.96237	3.09652
ATP5J	P18859	ATP synthase-coupling factor 6, mitochondrial	2	2	-4.8403	-4.10094
GNAZ	P19086	Guanine nucleotide-binding protein G(z) subunit alpha	7	7	0.215783	0.0337796
NCL	P19338	Nucleolin	28	28	4.00217	4.07437
HK1	P19367-4	Hexokinase-1	42	41	4.44326	4.56026
CD53	P19397	Leukocyte surface antigen CD53	2	2	0.111704	0.255903
NDUFV2	P19404	NADH dehydrogenase [ubiquinone] flavoprotein 2, mitochondrial	5	5	-1.34548	-1.32403
TRIM21	P19474	E3 ubiquitin-protein ligase TRIM21	5	5	-0.188394	0.0374233
EIF2AK2	P19525	Interferon-induced, double-stranded RNA-activated protein kinase	3	3	-2.15307	-2.04765
SRM	P19623	Spermidine synthase	4	4	-1.41616	-0.959067
SLC9A1	P19634	Sodium/hydrogen exchanger 1	4	4	-1.64287	-1.58463
CSNK2A2	P19784	Casein kinase II subunit alpha	3	3	-1.81774	-2.15811
NFKB1	P19838-2	Nuclear factor NF-kappa-B p105 subunit;Nuclear factor NF-kappa-B p50 subunit	6	6	-1.38476	-1.48357
NCF2	P19878-3	Neutrophil cytosol factor 2	8	8	-0.519596	-0.468215
TYMP	P19971	Thymidine phosphorylase	20	19	2.4874	2.45133
HLA-DPA1	P20036	HLA class II histocompatibility antigen, DP alpha 1 chain	2	2	-0.806283	-1.26375
EIF2S2	P20042	Eukaryotic translation initiation factor 2 subunit 2	5	5	-0.337599	-0.63117
ANXA7	P20073-2	Annexin A7	13	13	1.40866	1.48301
BTF3	P20290-2	Transcription factor BTF3	2	2	-3.52238	-2.89912
RAB4A	P20338	Ras-related protein Rab-4A	3	2	-1.91188	-1.79016
RAB5A	P20339-2	Ras-related protein Rab-5A	6	3	-4.30777	-4.65484
PVALB	P20472	Parvalbumin alpha	2	2	-2.8551	-3.88671
PSMB1	P20618	Proteasome subunit beta type-1	8	8	2.07329	2.06422
M6PR	P20645	Cation-dependent mannose-6-phosphate receptor	4	4	1.52655	1.21238
COX5A	P20674	Cytochrome c oxidase subunit 5A, mitochondrial	5	5	2.23345	2.08012
LMNB1	P20700	Lamin-B1	35	31	4.44038	4.46325
ITGAL	P20701-2	Integrin alpha-L	17	17	2.08993	1.99622
GZMH	P20718	Granzyme H	4	4	0.224772	-0.538622
CAST	P20810-5	Calpastatin	9	9	0.503755	0.653391
RASA1	P20936-2	Ras GTPase-activating protein 1	9	9	0.668223	0.573405
CDK11B	P21127-12	Cyclin-dependent kinase 11B;Cyclin-dependent kinase 11A	2	2	-2.30014	-2.51585
GSTM3	P21266	Glutathione S-transferase Mu 3	5	4	-1.45529	-1.68752
ATP6V1B2	P21281	V-type proton ATPase subunit B, brain isoform;V-type proton ATPase subunit B, kidney isoform	14	14	0.575739	0.599743
ATP6V1C1	P21283	V-type proton ATPase subunit C 1	8	7	0.46071	0.343805
CSRP1	P21291	Cysteine and glycine-rich protein 1	8	8	2.45315	2.55087
FLNA	P21333-2	Filamin-A	164	145	9.68844	9.84417
ACO1	P21399	Cytoplasmic aconitate hydratase	9	9	1.11236	1.3545
VDAC1	P21796	Voltage-dependent anion-selective channel protein 1	15	15	3.61275	3.69212
SDHB	P21912	Succinate dehydrogenase [ubiquinone] iron-sulfur subunit, mitochondrial	5	5	0.836725	1.02588
CD9	P21926	CD9 antigen	9	9	5.03111	5.06182
COMT	P21964-2	Catechol O-methyltransferase	8	8	-0.168536	0.0635832
OSBP	P22059	Oxysterol-binding protein 1	6	6	-0.837784	-1.06607
PCMT1	P22061	Protein-L-isoaspartate(D-aspartate) O-methyltransferase	9	9	2.64177	2.43129
FBL	P22087	rRNA 2-O-methyltransferase fibrillarin	7	6	2.25206	2.17822
GART	P22102	Trifunctional purine biosynthetic protein adenosine-3;Phosphoribosylamine--glycine ligase;Phosphoribosylformylglycinamidine cyclo-ligase;Phosphoribosylglycinamide formyltransferase	8	8	0.554684	0.540682
PAICS	P22234	Multifunctional protein ADE2;Phosphoribosylaminoimidazole-succinocarboxamide synthase;Phosphoribosylaminoimidazole carboxylase	14	14	1.22675	1.38077
SCP2	P22307-4	Non-specific lipid-transfer protein	6	6	2.31969	2.11379
UBA1	P22314-2	Ubiquitin-like modifier-activating enzyme 1	37	37	4.34693	4.46124
NME2	P22392-2	Nucleoside diphosphate kinase B	15	6	4.23988	4.39404
HNRNPA2B1	P22626	Heterogeneous nuclear ribonucleoproteins A2/B1	19	18	4.27732	4.21378
CBL	P22681	E3 ubiquitin-protein ligase CBL	4	4	-3.74212	-3.83147
PRKACB	P22694-4	cAMP-dependent protein kinase catalytic subunit beta	13	4	3.46366	3.40668
UQCRC2	P22695	Cytochrome b-c1 complex subunit 2, mitochondrial	13	13	1.92446	1.94511
CES1	P23141-3	Liver carboxylesterase 1	16	16	1.59874	1.93308
TCEA1	P23193	Transcription elongation factor A protein 1	4	4	-3.71767	-4.64708
PTGS1	P23219-4	Prostaglandin G/H synthase 1	14	14	2.37656	2.3655
ITGA6	P23229-4	Integrin alpha-6;Integrin alpha-6 heavy chain;Integrin alpha-6 light chain;Processed integrin alpha-6	36	36	3.7209	3.95862
SFPQ	P23246	Splicing factor, proline- and glutamine-rich	14	13	2.30687	2.3568
PPIB	P23284	Peptidyl-prolyl cis-trans isomerase B	13	13	4.43533	4.43869
ME2	P23368	NAD-dependent malic enzyme, mitochondrial	14	14	2.14532	2.08696
WARS	P23381	Tryptophan--tRNA ligase, cytoplasmic;T1-TrpRS;T2-TrpRS	13	13	1.86113	1.85703
RPS3	P23396	40S ribosomal protein S3	13	13	2.3968	2.38301
SP100	P23497	Nuclear autoantigen Sp-100	4	3	-1.70149	-1.57629
AHCY	P23526	Adenosylhomocysteinase	10	10	1.80758	1.74788
CFL1	P23528	Cofilin-1	19	18	6.86877	6.95615
EIF4B	P23588-2	Eukaryotic translation initiation factor 4B	6	6	-0.520577	-0.62029
DGKA	P23743	Diacylglycerol kinase alpha	6	6	-0.837653	-0.895641
CPT2	P23786	Carnitine O-palmitoyltransferase 2, mitochondrial	3	3	-1.61335	-1.98812
DTYMK	P23919	Thymidylate kinase	7	7	1.23176	1.08096
PRTN3	P24158	Myeloblastin	3	3	-0.0811664	-0.180862
EEF1B2	P24534	Elongation factor 1-beta	7	6	1.99593	2.06888
ATP5F1	P24539	ATP synthase F(0) complex subunit B1, mitochondrial	9	9	1.739	1.78304
TBXAS1	P24557	Thromboxane-A synthase	17	17	2.58717	2.81622
ACP1	P24666	Low molecular weight phosphotyrosine protein phosphatase	7	7	0.96668	1.02089
PRKCH	P24723-2	Protein kinase C eta type;Protein kinase C epsilon type	2	2	-0.348096	-0.377908
ACAT1	P24752	Acetyl-CoA acetyltransferase, mitochondrial	10	10	0.969091	0.916526
MYL9	P24844	Myosin regulatory light polypeptide 9	9	4	2.29374	2.3399
POLR2A	P24928	DNA-directed RNA polymerase II subunit RPB1	3	3	-3.06351	-2.06243
ADRBK1	P25098	Beta-adrenergic receptor kinase 1	9	9	-0.218208	-0.165412
MCM3	P25205	DNA replication licensing factor MCM3	3	3	-3.04052	-2.61856
MPST	P25325	3-mercaptopyruvate sulfurtransferase	8	8	0.623717	0.682866
RPS12	P25398	40S ribosomal protein S12	6	6	1.45208	1.6168
YY1	P25490	Transcriptional repressor protein YY1;Transcription factor YY2	2	2	-1.59223	-1.44088
DNAJB1	P25685-2	DnaJ homolog subfamily B member 1	4	4	-0.850201	-0.814128
DNAJB2	P25686-2	DnaJ homolog subfamily B member 2	3	3	-1.44686	-1.48084
ATP5A1	P25705	ATP synthase subunit alpha, mitochondrial	29	29	5.13323	5.2983
CTSS	P25774	Cathepsin S	5	5	0.489512	0.602458
PSMA1	P25786	Proteasome subunit alpha type-1	11	11	2.21016	2.28616
PSMA2	P25787	Proteasome subunit alpha type-2	8	8	1.26808	1.24485
PSMA3	P25788-2	Proteasome subunit alpha type-3	9	9	1.15544	1.11881
PSMA4	P25789	Proteasome subunit alpha type-4	12	12	1.73648	1.77546
MSN	P26038	Moesin	47	36	6.56257	6.6123
DDX6	P26196	Probable ATP-dependent RNA helicase DDX6	7	7	0.420385	0.454486
U2AF2	P26368-2	Splicing factor U2AF 65 kDa subunit	10	10	0.661754	0.870468
RPL13	P26373	60S ribosomal protein L13	7	7	2.01821	2.2771
IVD	P26440-2	Isovaleryl-CoA dehydrogenase, mitochondrial	8	8	0.708185	0.946218
S100A4	P26447	Protein S100-A4	5	5	5.46133	5.27099
HMGB2	P26583	High mobility group protein B2	7	6	2.53404	2.60679
PTBP1	P26599	Polypyrimidine tract-binding protein 1	12	9	2.25675	2.23744
TARS	P26639	Threonine--tRNA ligase, cytoplasmic	12	12	0.900736	0.897001
VARS	P26640	Valine--tRNA ligase	15	15	0.550169	0.754217
EEF1G	P26641	Elongation factor 1-gamma	23	23	3.64409	3.69668
FKBP2	P26885	Peptidyl-prolyl cis-trans isomerase FKBP2	7	7	1.30567	1.13602
STOM	P27105	Erythrocyte band 7 integral membrane protein	15	15	4.81309	4.81913
MAOB	P27338	Amine oxidase [flavin-containing] B	12	12	1.65969	1.58805
YWHAQ	P27348	14-3-3 protein theta	18	13	3.02481	2.94145
MAPK3	P27361-2	Mitogen-activated protein kinase 3	5	2	-2.09106	-2.11537
RPL10	P27635	60S ribosomal protein L10	4	4	-0.0257701	0.218058
RPA1	P27694	Replication protein A 70 kDa DNA-binding subunit;Replication protein A 70 kDa DNA-binding subunit, N-terminally processed	7	7	-0.614878	-0.812456
APEX1	P27695	DNA-(apurinic or apyrimidinic site) lyase;DNA-(apurinic or apyrimidinic site) lyase, mitochondrial	11	11	1.19026	1.34042
CAD	P27708	CAD protein;Glutamine-dependent carbamoyl-phosphate synthase;Aspartate carbamoyltransferase;Dihydroorotase	10	10	-0.366486	-0.514742
CALR	P27797	Calreticulin	18	18	5.12287	5.18588
MAP4	P27816-2	Microtubule-associated protein 4	4	4	-1.52621	-1.58338
CANX	P27824-2	Calnexin	20	20	4.4493	4.56999
PIK3R1	P27986	Phosphatidylinositol 3-kinase regulatory subunit alpha	7	7	-0.885397	-0.880839
PSMB8	P28062-2	Proteasome subunit beta type-8	6	6	1.41999	1.53715
PSMB9	P28065-2	Proteasome subunit beta type-9	6	6	0.978574	0.709323
PSMA5	P28066	Proteasome subunit alpha type-5	7	7	0.910059	1.00325
PSMB4	P28070	Proteasome subunit beta type-4	8	8	0.377628	0.332717
PSMB6	P28072	Proteasome subunit beta type-6	4	4	-0.812193	-1.16507
GSTM2	P28161-2	Glutathione S-transferase Mu 2	6	3	0.320111	0.216248
NDUFS1	P28331-4	NADH-ubiquinone oxidoreductase 75 kDa subunit, mitochondrial	12	12	1.0077	0.892381
MAPK1	P28482	Mitogen-activated protein kinase 1	15	12	2.31691	2.22497
GCA	P28676	Grancalcin	3	3	0.219127	0.30139
LAP3	P28838-2	Cytosol aminopeptidase	18	18	2.67717	2.67944
PCSK6	P29122-2	Proprotein convertase subtilisin/kexin type 6	7	7	0.00923506	0.279607
TPP2	P29144	Tripeptidyl-peptidase 2	23	23	2.51121	2.48821
IMPA1	P29218	Inositol monophosphatase 1	7	7	0.337631	0.383644
CTGF	P29279-2	Connective tissue growth factor	2	2	-1.77982	-1.90873
PTPN6	P29350	Tyrosine-protein phosphatase non-receptor type 6	34	34	4.04787	4.03557
TKT	P29401	Transketolase	28	28	5.07048	5.13693
CASP1	P29466-2	Caspase-1;Caspase-1 subunit p20;Caspase-1 subunit p10	5	5	-0.285192	0.0615966
PML	P29590-4	Protein PML	3	3	-1.9325	-2.06975
EEF1D	P29692	Elongation factor 1-delta	11	10	2.60296	2.65298
OAS2	P29728	2-5-oligoadenylate synthase 2	4	4	-0.848131	-0.824097
ALDH4A1	P30038	Delta-1-pyrroline-5-carboxylate dehydrogenase, mitochondrial	6	5	-0.104482	-0.367192
ERP29	P30040	Endoplasmic reticulum resident protein 29	10	10	2.2774	2.36406
PRDX6	P30041	Peroxiredoxin-6	18	18	4.80358	4.93197
BLVRB	P30043	Flavin reductase (NADPH)	7	7	0.150961	0.401879
PRDX5	P30044-2	Peroxiredoxin-5, mitochondrial	11	11	3.07114	3.21086
DDT	P30046	D-dopachrome decarboxylase;D-dopachrome decarboxylase-like protein	7	7	1.14069	1.11307
PRDX3	P30048-2	Thioredoxin-dependent peroxide reductase, mitochondrial	8	8	1.96023	2.13395
ATP5D	P30049	ATP synthase subunit delta, mitochondrial	2	2	0.811498	0.840066
RPL12	P30050	60S ribosomal protein L12	5	5	1.70101	1.50726
ECHS1	P30084	Enoyl-CoA hydratase, mitochondrial	9	9	1.85972	1.76278
CMPK1	P30085	UMP-CMP kinase	8	8	1.42322	1.44741
PEBP1	P30086	Phosphatidylethanolamine-binding protein 1;Hippocampal cholinergic neurostimulating peptide	9	9	2.83447	2.96041
PDIA3	P30101	Protein disulfide-isomerase A3	36	36	6.12506	6.18505
PPP2R1A	P30153	Serine/threonine-protein phosphatase 2A 65 kDa regulatory subunit A alpha isoform	16	16	2.48464	2.46912
FCER1G	P30273	High affinity immunoglobulin epsilon receptor subunit gamma	4	4	1.3674	1.4251
PPIF	P30405	Peptidyl-prolyl cis-trans isomerase F, mitochondrial	10	9	3.8704	3.9878
NMT1	P30419-2	Glycylpeptide N-tetradecanoyltransferase 1	3	3	-2.10428	-1.61967
HLA-F	P30511	HLA class I histocompatibility antigen, alpha chain F	4	3	-4.3722	-3.74794
HMOX2	P30519	Heme oxygenase 2	2	2	-1.41237	-1.43766
ADSS	P30520	Adenylosuccinate synthetase isozyme 2	10	10	0.362954	0.540682
TSPO	P30536	Translocator protein	3	3	0.700936	0.549131
ADSL	P30566	Adenylosuccinate lyase	3	3	-1.16161	-1.15009
CLIP1	P30622-2	CAP-Gly domain-containing linker protein 1	11	9	1.11551	0.799577
SRI	P30626	Sorcin	6	6	1.50801	1.32266
SERPINB1	P30740	Leukocyte elastase inhibitor	22	21	4.58067	4.64621
SDHA	P31040	Succinate dehydrogenase [ubiquinone] flavoprotein subunit, mitochondrial	11	11	1.83647	1.67078
CORO1A	P31146	Coronin-1A	29	26	5.56934	5.73553
GDI1	P60028	Rab GDP dissociation inhibitor alpha	24	15	2.13792	2.14617
MAT2A	P31153	S-adenosylmethionine synthase isoform type-2	6	6	0.00427991	-0.258368
PRKAR2B	P31323	cAMP-dependent protein kinase type II-beta regulatory subunit	13	11	0.140512	0.213336
TIA1	P31483-3	Nucleolysin TIA-1 isoform p40	2	2	-2.71103	-2.82964
DNAJA1	P31689-2	DnaJ homolog subfamily A member 1	3	3	-0.879897	-0.902794
UQCRC1	P31930	Cytochrome b-c1 complex subunit 1, mitochondrial	13	12	1.76095	1.67078
HIBADH	P31937	3-hydroxyisobutyrate dehydrogenase, mitochondrial	4	4	-1.91622	-1.57028
ATIC	P31939	Bifunctional purine biosynthesis protein PURH;Phosphoribosylaminoimidazolecarboxamide formyltransferase;IMP cyclohydrolase	19	19	1.75213	1.78081
HNRNPH3	P31942-2	Heterogeneous nuclear ribonucleoprotein H3	5	4	-0.169661	-0.111504
HNRNPH1	P31943	Heterogeneous nuclear ribonucleoprotein H;Heterogeneous nuclear ribonucleoprotein H, N-terminally processed	14	5	2.15658	2.25124
YWHAB	P31946-2	14-3-3 protein beta/alpha;14-3-3 protein beta/alpha, N-terminally processed	14	8	2.69319	2.77445
STIP1	P31948	Stress-induced-phosphoprotein 1	30	30	4.01919	4.18946
S100A11	P31949	Protein S100-A11;Protein S100-A11, N-terminally processed	6	6	2.91947	2.94614
INPP5B	P32019-3	Type II inositol 1,4,5-trisphosphate 5-phosphatase	4	4	-0.616713	-0.854956
PRDX2	P32119	Peroxiredoxin-2	11	10	3.98602	4.30118
GK	P32189-1	Glycerol kinase;Putative glycerol kinase 3	5	4	-1.99004	-1.9512
DCTD	P32321	Deoxycytidylate deaminase	2	2	-1.18729	-0.971545
GBP1	P32455	Interferon-induced guanylate-binding protein 1	8	5	0.606908	0.214384
ICAM3	P32942	Intercellular adhesion molecule 3	2	2	-0.612448	-1.07468
RPL9	Q5IFJ7	60S ribosomal protein L9	5	5	0.0216421	0.0968352
ACSL1	P33121-2	Long-chain-fatty-acid--CoA ligase 1	2	2	-2.05568	-1.8804
KIF5B	P33176	Kinesin-1 heavy chain	20	20	1.75641	1.71698
LSP1	P33241-3	Lymphocyte-specific protein 1	12	12	2.67152	2.65627
DUT	P33316	Deoxyuridine 5-triphosphate nucleotidohydrolase, mitochondrial	2	2	-2.66688	-1.99189
MAN1A1	P33908	Mannosyl-oligosaccharide 1,2-alpha-mannosidase IA	2	2	-1.28998	-1.32106
SHMT2	P34897-3	Serine hydroxymethyltransferase, mitochondrial	11	11	0.621746	0.782855
EPHX2	P34913	Bifunctional epoxide hydrolase 2;Cytosolic epoxide hydrolase 2;Lipid-phosphate phosphatase	3	3	-2.07053	-2.39279
HSPA4	P34932	Heat shock 70 kDa protein 4	23	20	2.4003	2.39025
MPI	P34949	Mannose-6-phosphate isomerase	5	5	0.146156	-0.236237
PHB	P35232	Prohibitin	15	15	2.745	2.77713
SERPINB6	P35237	Serpin B6	14	14	2.53817	2.70755
RPA3	P35244	Replication protein A 14 kDa subunit	3	3	-1.22803	-1.11145
RPL22	P35268	60S ribosomal protein L22	4	4	-0.600953	-0.844722
AGL	P35573-2	Glycogen debranching enzyme;4-alpha-glucanotransferase;Amylo-alpha-1,6-glucosidase	2	2	-1.4828	-1.47175
MYH9	P35579	Myosin-9	165	146	9.30862	9.43243
COPB2	P35606-2	Coatomer subunit beta	17	17	2.05895	1.94956
ADD1	P35611-2	Alpha-adducin	11	11	0.0251031	0.189833
BSG	P35613-2	Basigin	5	5	-0.130692	0.294158
TIMP3	P35625	Metalloproteinase inhibitor 3	3	3	-1.4815	-1.26775
FUS	P35637-2	RNA-binding protein FUS	4	2	0.989181	0.973547
DEK	P35659-2	Protein DEK	4	4	-0.31744	-0.0264064
GLRX	P35754	Glutaredoxin-1	5	5	-0.372701	-0.312109
PPM1A	P35813-3	Protein phosphatase 1A	9	9	1.11356	1.11006
HMGCL	P35914	Hydroxymethylglutaryl-CoA lyase, mitochondrial	6	6	-0.384096	-0.167686
PSMC2	P35998	26S protease regulatory subunit 7	14	14	1.56686	1.75666
MAP2K2	P36507	Dual specificity mitogen-activated protein kinase kinase 2	9	5	0.755311	0.66659
ATP5C1	P36542	ATP synthase subunit gamma, mitochondrial	10	10	3.01662	3.05999
ATP6V1E1	P36543	V-type proton ATPase subunit E 1	3	3	-1.78344	-1.93388
CPOX	P36551	Oxygen-dependent coproporphyrinogen-III oxidase, mitochondrial	2	2	-1.63502	-1.89886
RPL4	P36578	60S ribosomal protein L4	12	12	1.82634	2.03881
LONP1	P36776-3	Lon protease homolog, mitochondrial	8	8	-0.055862	-0.207889
PGM1	P36871	Phosphoglucomutase-1	18	18	2.58438	2.59529
PPP1CC	P36873	Serine/threonine-protein phosphatase PP1-gamma catalytic subunit	13	2	-2.112	-2.14351
GNL1	P36915	Guanine nucleotide-binding protein-like 1	2	2	-3.08407	-2.60669
DLST	P36957	Dihydrolipoyllysine-residue succinyltransferase component of 2-oxoglutarate dehydrogenase complex, mitochondrial	9	9	2.09872	1.72881
GMPR	P36959	GMP reductase 1	5	5	-0.771447	-0.617594
GPX4	P36969-2	Phospholipid hydroperoxide glutathione peroxidase, mitochondrial	4	4	-0.125066	0.129663
SRP14	P37108	Signal recognition particle 14 kDa protein	5	5	0.265157	0.900813
NUP62	P37198	Nuclear pore glycoprotein p62	2	2	-2.12702	-2.34655
HPCAL1	P37235	Hippocalcin-like protein 1;Neuron-specific calcium-binding protein hippocalcin	8	8	1.62501	1.82231
TAGLN2	P37802	Transgelin-2	17	16	5.95593	6.09239
TALDO1	P37837	Transaldolase	23	23	4.93165	5.08547
SNCA	P37840-2	Alpha-synuclein	11	11	4.05924	4.2689
ETFB	P38117	Electron transfer flavoprotein subunit beta	10	10	2.29223	2.37801
RBMX	P38159	RNA-binding motif protein, X chromosome;RNA-binding motif protein, X chromosome, N-terminally processed;RNA binding motif protein, X-linked-like-1	11	11	1.99814	1.92422
LIPA	P38571-2	Lysosomal acid lipase/cholesteryl ester hydrolase	2	2	-0.8469	-1.13044
ATP6V1A	P38606-2	V-type proton ATPase catalytic subunit A	22	22	2.21195	2.35923
HSPA9	P38646	Stress-70 protein, mitochondrial	25	24	2.98584	3.07442
EIF4A3	P38919	Eukaryotic initiation factor 4A-III;Eukaryotic initiation factor 4A-III, N-terminally processed	8	6	-1.16638	-1.23173
RPS19	P39019	40S ribosomal protein S19	11	11	1.58066	1.88638
RPL3	P39023	60S ribosomal protein L3	5	5	1.72278	1.76069
MPV17	P39210	Protein Mpv17	3	3	-1.53754	-2.15151
DDOST	P39656	Dolichyl-diphosphooligosaccharide--protein glycosyltransferase 48 kDa subunit	14	14	2.30523	2.20721
ANP32A	P39687	Acidic leucine-rich nuclear phosphoprotein 32 family member A	6	5	1.60681	1.58371
FEN1	P39748	Flap endonuclease 1	4	4	-2.34917	-1.91699
CAPG	P40121	Macrophage-capping protein	10	10	1.79563	2.15954
GP5	P40197	Platelet glycoprotein V	18	18	3.89726	3.88577
CCT6A	P40227-2	T-complex protein 1 subunit zeta	19	19	3.34783	3.49192
PSMB10	P40306	Proteasome subunit beta type-10	4	4	0.501358	0.650299
RPL13A	P40429	60S ribosomal protein L13a	4	4	0.565516	1.13764
ARL1	P40616-2	ADP-ribosylation factor-like protein 1	5	5	-0.426031	-0.496153
STAT3	P40763-3	Signal transducer and activator of transcription 3	18	18	1.95509	2.08564
MDH1	P40925-3	Malate dehydrogenase, cytoplasmic	17	17	3.47022	3.53726
MDH2	P40926	Malate dehydrogenase, mitochondrial	17	17	3.81394	3.80455
HADHA	P40939	Trifunctional enzyme subunit alpha, mitochondrial;Long-chain enoyl-CoA hydratase;Long chain 3-hydroxyacyl-CoA dehydrogenase	24	24	3.09638	3.16062
EIF2S3	P41091	Eukaryotic translation initiation factor 2 subunit 3;Putative eukaryotic translation initiation factor 2 subunit 3-like protein	11	11	1.37193	1.10456
MNDA	P41218	Myeloid cell nuclear differentiation antigen	13	13	3.2542	3.3967
UBA7	P41226	Ubiquitin-like modifier-activating enzyme 7	29	29	2.83527	2.93153
CSK	P41240	Tyrosine-protein kinase CSK	19	19	2.64677	2.64752
GARS	P41250	Glycine--tRNA ligase	12	12	1.88795	1.83638
IARS	P41252	Isoleucine--tRNA ligase, cytoplasmic	5	5	-0.561338	-1.32054
EIF1	P41567	Eukaryotic translation initiation factor 1;Eukaryotic translation initiation factor 1b	3	3	-2.26141	-2.13554
ACTR1B	P42025	Beta-centractin	10	3	-1.1116	-1.26546
ECI1	P42126	Enoyl-CoA delta isomerase 1, mitochondrial	3	3	-0.896958	-0.906021
TMPO	P42167	Lamina-associated polypeptide 2, isoforms beta/gamma;Thymopoietin;Thymopentin	19	7	1.46401	1.67459
STAT1	P42224	Signal transducer and activator of transcription 1-alpha/beta	14	14	1.31239	1.45575
STAT6	P42226	Signal transducer and activator of transcription 6	7	6	-0.526123	-0.506855
STAT5A	P42229	Signal transducer and activator of transcription 5A	17	3	-1.49269	-1.56421
ARHGAP25	P42331-3	Rho GTPase-activating protein 25	11	11	0.540476	0.327319
PIK3CB	P42338	Phosphatidylinositol 4,5-bisphosphate 3-kinase catalytic subunit beta isoform	3	2	-4.30314	-5.16919
MTOR	P42345	Serine/threonine-protein kinase mTOR	3	3	-2.34704	-2.0254
PI4KA	P42356	Phosphatidylinositol 4-kinase alpha	6	6	-1.23532	-1.20231
EPS15	P42566	Epidermal growth factor receptor substrate 15	17	17	1.64238	1.74497
CASP3	P42574	Caspase-3;Caspase-3 subunit p17;Caspase-3 subunit p12	7	7	0.18082	0.18619
LRPPRC	P42704	Leucine-rich PPR motif-containing protein, mitochondrial	18	18	1.19868	1.27342
ACAA2	P42765	3-ketoacyl-CoA thiolase, mitochondrial	9	9	0.558137	0.728526
WAS	P42768	Wiskott-Aldrich syndrome protein	5	5	0.204169	0.0277732
PRCP	P42785	Lysosomal Pro-X carboxypeptidase	2	2	-3.09562	-2.53474
HTT	P42858	Huntingtin	6	6	-2.68463	-3.39335
ECE1	P42892-3	Endothelin-converting enzyme 1	5	5	-0.2446	-0.40178
PAFAH1B1	P43034	Platelet-activating factor acetylhydrolase IB subunit alpha	7	7	0.648952	0.765274
MATR3	P43243	Matrin-3	15	15	0.571818	0.766372
GRK6	P43250-2	G protein-coupled receptor kinase 6	4	4	-2.29857	-3.71062
GPD2	P43304	Glycerol-3-phosphate dehydrogenase, mitochondrial	25	25	2.81523	2.8663
SSR1	P43307	Translocon-associated protein subunit alpha	3	3	-1.32725	-1.45489
ZAP70	P43403	Tyrosine-protein kinase ZAP-70	6	5	0.188737	-0.063729
SYK	P43405	Tyrosine-protein kinase SYK	15	14	2.53178	2.45165
RANBP1	P43487-2	Ran-specific GTPase-activating protein	4	4	1.1586	1.22459
NAMPT	P43490	Nicotinamide phosphoribosyltransferase	4	4	-0.851964	-0.688842
PSMC4	P43686	26S protease regulatory subunit 6B	13	13	1.16878	1.14903
VDAC2	P45880-2	Voltage-dependent anion-selective channel protein 2	14	14	3.16785	3.25706
ACADSB	P45954-2	Short/branched chain specific acyl-CoA dehydrogenase, mitochondrial	3	3	-2.60533	-2.45684
CBX5	P45973	Chromobox protein homolog 5	2	2	-1.82736	-2.083
USP5	P45974-2	Ubiquitin carboxyl-terminal hydrolase 5	18	18	1.54772	1.7084
MAP2K4	P45985	Dual specificity mitogen-activated protein kinase kinase 4	3	3	-2.44557	-2.09295
RANGAP1	P46060	Ran GTPase-activating protein 1	3	3	-1.95294	-1.72763
RECQL	P46063	ATP-dependent DNA helicase Q1	4	4	-2.89236	-3.96622
CRK	P46108	Adapter molecule crk	2	2	-3.18535	-2.78446
CRKL	P46109	Crk-like protein	14	14	2.19276	2.10254
BAG6	P46379-4	Large proline-rich protein BAG6	6	6	-0.490377	-0.879634
NSF	P46459	Vesicle-fusing ATPase	15	15	1.49579	1.43717
MAP2K3	P46734-2	Dual specificity mitogen-activated protein kinase kinase 3	5	4	0.586016	0.299272
RPL27A	P46776	60S ribosomal protein L27a	4	4	0.924305	1.18958
RPL5	P46777	60S ribosomal protein L5	10	10	2.11046	1.99198
RPL21	P46778	60S ribosomal protein L21	4	4	-0.0234624	0.25563
RPL28	P46779-4	60S ribosomal protein L28	4	4	-0.358326	-0.0244646
RPS9	P46781	40S ribosomal protein S9	7	7	2.20189	2.08612
RPS5	P46782	40S ribosomal protein S5;40S ribosomal protein S5, N-terminally processed	7	7	0.470999	0.549212
RPS10	P46783	40S ribosomal protein S10;Putative 40S ribosomal protein S10-like	8	8	1.51432	1.51702
GNPDA1	P46926-2	Glucosamine-6-phosphate isomerase 1;Glucosamine-6-phosphate isomerase 2	3	3	-1.10633	-1.22013
UTRN	P46939	Utrophin	18	18	0.488988	0.408168
IQGAP1	P46940	Ras GTPase-activating-like protein IQGAP1	56	55	3.7674	3.85148
GYG1	P46976	Glycogenin-1	5	5	0.227831	0.359156
STT3A	P46977	Dolichyl-diphosphooligosaccharide--protein glycosyltransferase subunit STT3A	8	7	-0.226866	-0.341161
PLA2G4A	P47712	Cytosolic phospholipase A2;Phospholipase A2;Lysophospholipase	2	2	-0.97935	-1.08631
CAPZA2	P47755	F-actin-capping protein subunit alpha-2	13	10	2.19341	2.41236
CAPZB	P47756-2	F-actin-capping protein subunit beta	19	3	4.3212	4.35586
QARS	P47897-2	Glutamine--tRNA ligase	11	11	1.07342	1.03711
UQCRFS1	P47985	Cytochrome b-c1 complex subunit Rieske, mitochondrial;Cytochrome b-c1 complex subunit 11;Putative cytochrome b-c1 complex subunit Rieske-like protein 1	7	7	1.45507	1.28367
ATP5O	P48047	ATP synthase subunit O, mitochondrial	9	9	2.28595	2.31063
LIMS1	P48059	LIM and senescent cell antigen-like-containing domain protein 1	20	20	5.01086	5.24486
PREP	P48147	Prolyl endopeptidase	18	18	1.42436	1.49303
ME1	P48163-2	NADP-dependent malic enzyme	3	3	-2.45066	-3.1196
PIP4K2A	P48426	Phosphatidylinositol 5-phosphate 4-kinase type-2 alpha	11	7	2.81913	2.87342
ARCN1	P48444	Coatomer subunit delta	12	12	1.95874	1.96904
GCLM	P48507-2	Glutamate--cysteine ligase regulatory subunit	3	3	-1.55326	-1.51275
CD151	P48509	CD151 antigen	3	3	0.0120628	-0.114404
PSMD8	P48556	26S proteasome non-ATPase regulatory subunit 8	4	4	-0.230469	0.339666
SERPINB10	P48595	Serpin B10	7	7	0.370394	0.399433
GSS	P48637	Glutathione synthetase	16	16	1.86388	2.11161
CCT5	P48643	T-complex protein 1 subunit epsilon	22	22	2.92797	3.03634
NES	P48681	Nestin	2	2	-0.924906	-1.01677
IDH2	P48735	Isocitrate dehydrogenase [NADP], mitochondrial	26	25	4.90712	4.97453
PIK3CG	P48736	Phosphatidylinositol 4,5-bisphosphate 3-kinase catalytic subunit gamma isoform	6	6	-0.627391	-0.998786
PITPNB	P48739	Phosphatidylinositol transfer protein beta isoform	10	7	0.773967	0.730776
CD97	P48960-2	CD97 antigen;CD97 antigen subunit alpha;CD97 antigen subunit beta	3	3	-3.22784	-2.37996
MAPKAPK2	P49137-2	MAP kinase-activated protein kinase 2	6	3	1.11464	0.995533
ALDH9A1	P49189-3	4-trimethylaminobutyraldehyde dehydrogenase	11	11	1.43167	1.46982
RPL34	P49207	60S ribosomal protein L34	5	5	0.403203	0.289825
RPIA	P49247	Ribose-5-phosphate isomerase	3	3	-0.656249	-0.653552
LMAN1	P49257	Protein ERGIC-53	4	4	-1.00091	-1.03213
NASP	P49321-2	Nuclear autoantigenic sperm protein	4	4	-0.273135	-0.327011
FASN	P49327	Fatty acid synthase;[Acyl-carrier-protein] S-acetyltransferase;[Acyl-carrier-protein] S-malonyltransferase;3-oxoacyl-[acyl-carrier-protein] synthase;3-oxoacyl-[acyl-carrier-protein] reductase;3-hydroxyacyl-[acyl-carrier-protein] dehydratase;Enoyl-[acyl-carrier-protein] reductase;Oleoyl-[acyl-carrier-protein] hydrolase	31	31	1.72645	1.90016
CCT3	P49368	T-complex protein 1 subunit gamma	21	21	3.14433	3.32191
ARRB1	P49407-2	Beta-arrestin-1	10	10	1.60574	1.43027
TUFM	P49411	Elongation factor Tu, mitochondrial	19	19	3.21322	3.26258
INPP1	P49441	Inositol polyphosphate 1-phosphatase	2	2	-4.0196	-3.46646
SRP9	P49458	Signal recognition particle 9 kDa protein	5	5	0.640494	0.712002
AARS	P49588	Alanine--tRNA ligase, cytoplasmic	21	21	2.03302	2.06627
CARS	P49589-2	Cysteine--tRNA ligase, cytoplasmic	5	5	-0.66022	-0.57757
SARS	P49591	Serine--tRNA ligase, cytoplasmic	16	16	2.04245	1.89078
PPM1F	P49593	Protein phosphatase 1F	7	7	0.847401	0.859948
CASP4	P49662	Caspase-4;Caspase-4 subunit 1;Caspase-4 subunit 2	4	4	-1.37832	-1.1569
CTCF	P49711-2	Transcriptional repressor CTCF	3	3	-1.06138	-1.31027
PSMB3	P49720	Proteasome subunit beta type-3	5	5	0.0468981	0.0513065
PSMB2	P49721	Proteasome subunit beta type-2	5	5	0.00311038	0.000622833
ACADVL	P49748-3	Very long-chain specific acyl-CoA dehydrogenase, mitochondrial	26	26	2.63228	2.67648
VPS41	P49754-2	Vacuolar protein sorting-associated protein 41 homolog	3	3	-1.1537	-1.30388
TMED10	P49755	Transmembrane emp24 domain-containing protein 10	6	6	2.19114	2.30902
RBM25	P49756	RNA-binding protein 25	3	3	-0.655171	-0.654816
NUMB	P49757-8	Protein numb homolog	2	2	-1.52671	-2.19345
RGS6	P49758-2	Regulator of G-protein signaling 6	5	5	-1.34698	-1.77222
VEGFC	P49767	Vascular endothelial growth factor C	2	2	-3.37092	-3.09182
HINT1	P49773	Histidine triad nucleotide-binding protein 1	3	3	1.66661	1.51712
RANBP2	P49792	E3 SUMO-protein ligase RanBP2	3	2	-4.39769	-3.77701
RGS19	P49795	Regulator of G-protein signaling 19	3	3	-3.04004	-3.40141
NDUFV1	P49821-2	NADH dehydrogenase [ubiquinone] flavoprotein 1, mitochondrial	6	6	-0.60392	-0.961033
NT5C2	P49902-2	Cytosolic purine 5-nucleotidase	4	4	-0.981906	-0.718538
SEPHS1	P49903-4	Selenide, water dikinase 1	2	2	-3.08393	-2.61372
GMPS	P49915	GMP synthase [glutamine-hydrolyzing]	2	2	-3.00856	-3.36783
MRE11A	P49959-3	Double-strand break repair protein MRE11A	2	2	-2.19197	-1.85551
GNAQ	P50148	Guanine nucleotide-binding protein G(q) subunit alpha	15	12	2.6173	2.64643
IDH3A	P50213	Isocitrate dehydrogenase [NAD] subunit alpha, mitochondrial	10	10	0.733135	0.765988
SULT1A1	P50225	Sulfotransferase 1A1;Sulfotransferase 1A2	9	2	-0.623057	-0.283738
CRIP1	P50238	Cysteine-rich protein 1	3	3	1.69663	1.58341
GDI2	P50395	Rab GDP dissociation inhibitor beta	29	20	4.04174	4.17781
EMD	P50402	Emerin	6	6	-0.202311	-0.358349
CPT1A	P50416	Carnitine O-palmitoyltransferase 1, liver isoform	16	16	1.64335	1.51153
GATM	P50440-3	Glycine amidinotransferase, mitochondrial	2	2	-3.27328	-2.63785
SERPINB8	P50452	Serpin B8	7	5	-0.419844	-0.261077
SERPINB9	P50453	Serpin B9	19	17	2.55869	2.55485
SERPINH1	P50454	Serpin H1	8	7	0.0188814	-0.00755932
ST13	P50502	Hsc70-interacting protein;Putative protein FAM10A4;Putative protein FAM10A5	8	8	1.28811	1.61265
VASP	P50552	Vasodilator-stimulated phosphoprotein	20	20	3.68499	3.86269
METAP2	P50579-3	Methionine aminopeptidase 2	3	3	-2.6808	-2.08438
NUDT2	P50583	Bis(5-nucleosyl)-tetraphosphatase [asymmetrical]	3	3	-2.66716	-3.05963
RASSF2	P50749	Ras association domain-containing protein 2	2	2	-3.03067	-2.53476
LRBA	P50851-2	Lipopolysaccharide-responsive and beige-like anchor protein	27	27	3.39445	3.54346
PPT1	P50897	Palmitoyl-protein thioesterase 1	2	2	-1.91881	-1.6568
RPL14	P50914	60S ribosomal protein L14	5	5	0.7788	0.90817
CCT8	P50990	T-complex protein 1 subunit theta	31	31	3.91153	4.00123
CCT4	P50991	T-complex protein 1 subunit delta	29	29	3.5063	3.56538
ANXA11	P50995-2	Annexin A11	16	16	2.8106	2.71396
FXR1	P51114-2	Fragile X mental retardation syndrome-related protein 1	4	3	-1.75886	-1.80428
RAB5C	P51148	Ras-related protein Rab-5C	8	5	0.964265	0.90403
RAB7A	P51149	Ras-related protein Rab-7a	13	13	3.16708	3.31726
RAB27A	P51159	Ras-related protein Rab-27A	8	6	0.376365	0.284093
DAP	P51397	Death-associated protein 1	3	3	-0.491441	-0.878268
DUSP3	P51452	Dual specificity protein phosphatase 3	8	8	1.24023	1.38576
SMARCA2	P51531-2	Probable global transcription activator SNF2L2	3	2	-2.18884	-2.05404
GALK1	P51570	Galactokinase	4	4	-0.626787	-0.655566
SSR4	P51571	Translocon-associated protein subunit delta	4	4	0.205101	0.216451
BCAP31	P51572	B-cell receptor-associated protein 31	7	7	3.32919	3.66601
TPMT	P51580	Thiopurine S-methyltransferase	2	2	-2.11285	-2.13828
RENBP	P51606	N-acylglucosamine 2-epimerase	4	4	0.928402	0.652186
MECP2	P51608	Methyl-CpG-binding protein 2	7	7	-0.0880231	0.128144
HCFC1	P51610	Host cell factor 1;HCF N-terminal chain 1;HCF N-terminal chain 2;HCF N-terminal chain 3;HCF N-terminal chain 4;HCF N-terminal chain 5;HCF N-terminal chain 6;HCF C-terminal chain 1;HCF C-terminal chain 2;HCF C-terminal chain 3;HCF C-terminal chain 4;HCF C-terminal chain 5;HCF C-terminal chain 6	10	10	-0.393142	-0.301061
HSD17B4	P51659	Peroxisomal multifunctional enzyme type 2;(3R)-hydroxyacyl-CoA dehydrogenase;Enoyl-CoA hydratase 2	25	25	2.44119	2.66836
PSMD7	P51665	26S proteasome non-ATPase regulatory subunit 7	8	8	1.62425	1.32266
SGSH	P51688	N-sulphoglucosamine sulphohydrolase	2	2	-4.33437	-4.52363
STAT5B	P51692	Signal transducer and activator of transcription 5B	18	4	2.43563	2.53351
CLCN7	P51798-2	H(+)/Cl(-) exchange transporter 7	2	2	-3.35607	-4.24205
VAMP7	P51809-3	Vesicle-associated membrane protein 7	3	3	-0.932305	-0.826309
RPS6KA3	P51812	Ribosomal protein S6 kinase alpha-3;Ribosomal protein S6 kinase alpha-2	12	8	1.09638	1.30599
HDGF	P51858	Hepatoma-derived growth factor	10	9	1.20613	1.20443
NDUFA8	P51970	NADH dehydrogenase [ubiquinone] 1 alpha subcomplex subunit 8	4	4	-0.21574	-0.541261
HNRNPA3	P51991-2	Heterogeneous nuclear ribonucleoprotein A3	12	12	2.03103	1.70504
PGD	P52209-2	6-phosphogluconate dehydrogenase, decarboxylating	20	20	4.19102	4.35044
HNRNPM	P52272-2	Heterogeneous nuclear ribonucleoprotein M	18	18	3.25587	3.28707
KPNA1	P52294	Importin subunit alpha-5;Importin subunit alpha-5, N-terminally processed	4	3	-3.21587	-2.48665
RAP1GDS1	P52306-4	Rap1 GTPase-GDP dissociation stimulator 1	13	13	1.51784	1.5136
JAK3	P52333	Tyrosine-protein kinase JAK3	4	4	-1.92913	-1.38028
ARHGDIA	P52565	Rho GDP-dissociation inhibitor 1	9	9	3.26801	3.22859
ARHGDIB	P52566	Rho GDP-dissociation inhibitor 2	12	11	5.22493	5.22536
AGFG1	P52594-2	Arf-GAP domain and FG repeat-containing protein 1	5	4	0.419211	-0.0323064
HNRNPF	P52597	Heterogeneous nuclear ribonucleoprotein F;Heterogeneous nuclear ribonucleoprotein F, N-terminally processed	11	9	1.28329	1.03341
STAT2	P52630-4	Signal transducer and activator of transcription 2	2	2	-3.17226	-3.80765
SMS	P52788-2	Spermine synthase	4	4	-0.395516	-0.0838945
HK3	P52790	Hexokinase-3	9	8	0.65167	0.404635
MRPL12	P52815	39S ribosomal protein L12, mitochondrial	4	4	0.864107	0.930175
CAPZA1	P52907	F-actin-capping protein subunit alpha-1	14	11	3.8154	3.94311
NUP98	P52948-6	Nuclear pore complex protein Nup98-Nup96;Nuclear pore complex protein Nup98;Nuclear pore complex protein Nup96	3	3	-4.7621	-4.54745
BLVRA	P53004	Biliverdin reductase A	8	8	1.37392	1.47195
SLC25A1	P53007	Tricarboxylate transport protein, mitochondrial	6	6	-0.140074	-0.290132
PPP5C	P53041	Serine/threonine-protein phosphatase 5;Protein PPP5D1	2	2	-1.94113	-2.26439
ARFIP1	P53367-3	Arfaptin-1	2	2	-1.49076	-1.41105
ACLY	P53396	ATP-citrate synthase	33	33	3.04826	3.01974
METAP1	P53582	Methionine aminopeptidase 1	3	3	-0.612785	-0.498464
SUCLG1	P53597	Succinyl-CoA ligase [ADP/GDP-forming] subunit alpha, mitochondrial	6	6	1.3741	1.43783
COPB1	P53618	Coatomer subunit beta	21	21	1.90703	2.07402
COPA	P53621	Coatomer subunit alpha;Xenin;Proxenin	30	30	2.91299	3.01027
CTSC	P53634	Dipeptidyl peptidase 1;Dipeptidyl peptidase 1 exclusion domain chain;Dipeptidyl peptidase 1 heavy chain;Dipeptidyl peptidase 1 light chain	5	5	0.538761	0.362571
AP2S1	P53680	AP-2 complex subunit sigma	2	2	-1.26948	-1.26732
PTTG1IP	P53801	Pituitary tumor-transforming gene 1 protein-interacting protein	4	4	0.750959	0.631834
IST1	P53990-2	IST1 homolog	7	7	1.26036	1.30827
SEC24C	P53992	Protein transport protein Sec24C	6	6	-0.305805	0.125593
SUB1	P53999	Activated RNA polymerase II transcriptional coactivator p15	5	5	1.49943	1.34905
RARS	P54136-2	Arginine--tRNA ligase, cytoplasmic	13	13	0.882412	1.26544
YARS	P54577	Tyrosine--tRNA ligase, cytoplasmic;Tyrosine--tRNA ligase, cytoplasmic, N-terminally processed	21	21	3.01518	3.07648
USP14	P54578-2	Ubiquitin carboxyl-terminal hydrolase 14	12	12	1.85645	1.96283
PRKAG1	P54619-2	5-AMP-activated protein kinase subunit gamma-1	5	5	-0.153664	-0.0890822
ATP1B3	P54709	Sodium/potassium-transporting ATPase subunit beta-3	3	3	-0.517496	-0.455996
RAD23A	P54725-2	UV excision repair protein RAD23 homolog A	4	2	-3.42148	-2.33702
RAD23B	P54727	UV excision repair protein RAD23 homolog B	13	11	2.54701	2.74587
AK2	P54819-2	Adenylate kinase 2, mitochondrial;Adenylate kinase 2, mitochondrial, N-terminally processed	9	9	1.88707	1.9756
NAPA	P54920	Alpha-soluble NSF attachment protein	15	15	2.39842	2.30148
ADPRH	P54922	[Protein ADP-ribosylarginine] hydrolase	4	4	-1.54624	-1.23564
AIF1	P55008	Allograft inflammatory factor 1	6	6	1.69231	1.84135
EIF5	P55010	Eukaryotic translation initiation factor 5	7	7	-0.519945	-0.513255
PSMD4	P55036-2	26S proteasome non-ATPase regulatory subunit 4;Putative PIP5K1A and PSMD4-like protein	2	2	-1.26783	-0.627212
CSE1L	P55060-3	Exportin-2	15	14	0.558782	0.453188
VCP	P55072	Transitional endoplasmic reticulum ATPase	36	36	4.64911	4.78175
HADHB	P55084-2	Trifunctional enzyme subunit beta, mitochondrial;3-ketoacyl-CoA thiolase	16	16	2.42601	2.50899
MANF	P55145	Mesencephalic astrocyte-derived neurotrophic factor	8	8	2.15367	2.01281
NCKAP1L	P55160	Nck-associated protein 1-like	15	15	0.913572	0.884622
CASP6	P55212	Caspase-6;Caspase-6 subunit p18;Caspase-6 subunit p11	4	4	-1.91751	-1.46003
ADK	P55263-2	Adenosine kinase	5	5	-0.836255	-0.833551
ADAR	P55265-5	Double-stranded RNA-specific adenosine deaminase	5	5	-0.886029	-1.17812
TPD52	P55327-2	Tumor protein D52	3	3	-0.809149	-0.956469
SEC13	P55735	Protein SEC13 homolog	4	3	-0.615964	-0.332549
NHP2L1	P55769	NHP2-like protein 1;NHP2-like protein 1, N-terminally processed	3	3	-0.773451	-0.9479
NPEPPS	P55786	Puromycin-sensitive aminopeptidase	29	29	2.98901	2.93493
HNRNPH2	P55795	Heterogeneous nuclear ribonucleoprotein H2	10	2	-2.01726	-1.96908
OXCT1	P55809	Succinyl-CoA:3-ketoacid coenzyme A transferase 1, mitochondrial	9	9	1.1586	1.06646
SUMO3	P55854	Small ubiquitin-related modifier 3	3	2	-0.256243	-0.238977
EIF3B	P55884	Eukaryotic translation initiation factor 3 subunit B	11	11	0.312517	0.263305
BID	P55957	BH3-interacting domain death agonist;BH3-interacting domain death agonist p15;BH3-interacting domain death agonist p13;BH3-interacting domain death agonist p11	5	5	-0.40344	-0.494936
ATP5J2	P56134-4	ATP synthase subunit f, mitochondrial	3	2	-1.48897	-1.56667
	P56181-2		2	2	-1.98693	-1.51623
MARS	P56192	Methionine--tRNA ligase, cytoplasmic	6	6	-0.103093	-0.388313
CTSW	P56202	Cathepsin W	6	6	-0.194972	-0.0148879
AP1S2	P56377	AP-1 complex subunit sigma-2	4	4	-1.36432	-1.0042
MP68	P56378	6.8 kDa mitochondrial proteolipid	2	2	-0.987374	-0.99345
ATP5I	P56385	ATP synthase subunit e, mitochondrial	5	5	1.25339	1.34823
EIF6	P56537-2	Eukaryotic translation initiation factor 6	3	3	-2.26553	-1.61603
CORO7	P57737-2	Coronin-7	10	10	-0.379451	0.0634985
GSDMD	P57764	Gasdermin-D	3	3	-3.29678	-3.56457
MTPN	P58546	Myotrophin	8	8	3.0825	3.21679
GNG2	P59768	Guanine nucleotide-binding protein G(I)/G(S)/G(O) subunit gamma-2	2	2	1.23943	1.08375
ARPC4	P59998	Actin-related protein 2/3 complex subunit 4	8	8	3.65027	3.547
TPI1	P60174	Triosephosphate isomerase	18	18	5.81376	5.90143
EIF3E	P60228	Eukaryotic translation initiation factor 3 subunit E	7	7	0.861639	0.80987
MYL6	P60660-2	Myosin light polypeptide 6	10	8	6.28219	6.31685
EIF4A1	P60842	Eukaryotic initiation factor 4A-I	18	10	3.33353	3.32831
RPS20	P60866	40S ribosomal protein S20	4	4	0.231168	0.494721
PRPS1	P60891	Ribose-phosphate pyrophosphokinase 1	10	4	2.01918	1.92398
PSMA6	P60900	Proteasome subunit alpha type-6	9	9	1.72102	1.75684
S100A10	P60903	Protein S100-A10	2	2	0.871355	0.608047
CDC42	P60953	Cell division control protein 42 homolog	9	8	3.1381	3.17895
DSTN	P60981	Destrin	11	10	2.14375	2.03492
RAB8A	P61006	Ras-related protein Rab-8A	13	8	4.12519	4.16269
SPCS3	P61009	Signal peptidase complex subunit 3	3	3	-0.647726	-1.42414
SRP54	P61011-2	Signal recognition particle 54 kDa protein	3	3	-1.81111	-2.27912
RAB4B	P61018	Ras-related protein Rab-4B	4	3	-0.671033	-0.725308
RAB2A	P61019	Ras-related protein Rab-2A	8	2	1.51449	1.7687
RAB5B	P61020	Ras-related protein Rab-5B	7	4	-1.19147	-1.13103
RAB10	P61026	Ras-related protein Rab-10	9	7	3.18295	3.23611
UBE2D3	P61077	Ubiquitin-conjugating enzyme E2 D3;Ubiquitin-conjugating enzyme E2 D2	3	3	1.48997	1.42587
UBE2M	P61081	NEDD8-conjugating enzyme Ubc12	2	2	-0.534484	-0.431662
UBE2K	P61086	Ubiquitin-conjugating enzyme E2 K	5	5	-0.227638	0.0172088
UBE2N	P61088	Ubiquitin-conjugating enzyme E2 N	9	9	2.60591	2.64823
RAB14	P61106	Ras-related protein Rab-14	13	13	2.87319	2.69226
ACTR3	P61158	Actin-related protein 3	22	22	4.79272	4.84102
ACTR2	P61160	Actin-related protein 2	13	13	3.18833	3.24162
ACTR1A	P61163	Alpha-centractin	12	5	1.90579	1.82206
COPS2	P61201	COP9 signalosome complex subunit 2	4	4	-0.3049	-0.0947667
ABCE1	P61221	ATP-binding cassette sub-family E member 1	6	6	0.254944	0.193336
RAP1B	P61224	Ras-related protein Rap-1b;Ras-related protein Rap-1b-like protein;Ras-related protein Rap-1A	17	16	5.78296	5.8426
RAP2B	P61225	Ras-related protein Rap-2b	10	10	1.77714	1.81004
RPS3A	P61247	40S ribosomal protein S3a	13	13	2.50511	2.5548
RPL15	P61313	60S ribosomal protein L15	5	5	0.406779	0.336078
RPL27	P61353	60S ribosomal protein L27	3	3	-0.726072	-0.200032
ATP6V0D1	P61421	V-type proton ATPase subunit d 1	5	5	-0.460564	-0.491125
RHOA	P61586	Transforming protein RhoA	11	3	3.12015	3.17911
HSPE1	P61604	10 kDa heat shock protein, mitochondrial	10	10	3.30057	3.42682
LYZ	P61626	Lysozyme C	9	9	4.35056	4.5083
VBP1	P61758-2	Prefoldin subunit 3	6	6	0.586743	0.438221
STXBP1	P61764	Syntaxin-binding protein 1	3	2	-3.19506	-3.92238
B2M	P61769	Beta-2-microglobulin;Beta-2-microglobulin form pI 5.3	5	5	2.67235	2.76304
DAD1	P61803	Dolichyl-diphosphooligosaccharide--protein glycosyltransferase subunit DAD1	2	2	-2.76339	-2.80544
NPC2	P61916-2	Epididymal secretory protein E1	3	3	0.0695008	0.264539
COPZ1	P61923-5	Coatomer subunit zeta-1	4	4	-1.75662	-1.33268
RPL37	P61927	60S ribosomal protein L37	2	2	-1.76176	-1.52688
GNG11	P61952	Guanine nucleotide-binding protein G(I)/G(S)/G(O) subunit gamma-11;Guanine nucleotide-binding protein G(T) subunit gamma-T1	3	3	1.90138	1.99955
SUMO2	P61956-2	Small ubiquitin-related modifier 2	3	2	1.57707	1.63216
UFM1	P61960	Ubiquitin-fold modifier 1	2	2	-1.22614	-1.4849
AP1S1	P61966	AP-1 complex subunit sigma-1A	2	2	-2.34829	-2.96451
NUTF2	P61970	Nuclear transport factor 2	2	2	-0.00190284	0.0332873
HNRNPK	P61978-2	Heterogeneous nuclear ribonucleoprotein K	22	22	3.96623	4.12493
YWHAG	P61981	14-3-3 protein gamma;14-3-3 protein gamma, N-terminally processed	18	13	3.54426	3.57133
TIMM10	P62072	Mitochondrial import inner membrane translocase subunit Tim10	2	2	-1.14556	-1.05862
RPS7	P62081	40S ribosomal protein S7	9	9	1.63007	1.62037
PPP1CA	P62136	Serine/threonine-protein phosphatase PP1-alpha catalytic subunit	14	3	2.36832	2.4471
PPP1CB	P62140	Serine/threonine-protein phosphatase PP1-beta catalytic subunit	10	2	-0.209574	-0.895586
PSMC1	P62191	26S protease regulatory subunit 4	9	9	0.502297	0.490425
PSMC5	P62195-2	26S protease regulatory subunit 8	8	8	0.195172	0.292005
RPS8	P62241	40S ribosomal protein S8	6	6	1.50768	1.52311
RPS15A	P62244	40S ribosomal protein S15a	4	4	0.470468	0.47829
RPS16	P62249	40S ribosomal protein S16	7	7	0.917201	1.30659
YWHAE	P62258	14-3-3 protein epsilon	19	15	3.75587	3.89442
RPS14	P62263	40S ribosomal protein S14	5	5	-1.21542	-0.09305
RPS23	P62266	40S ribosomal protein S23	3	3	0.825836	1.23116
RPS18	P62269	40S ribosomal protein S18	6	6	1.41876	1.54549
RPS13	P62277	40S ribosomal protein S13	12	12	1.93955	2.26527
RPS11	P62280	40S ribosomal protein S11	6	6	1.61125	1.77882
LSM3	P62310	U6 snRNA-associated Sm-like protein LSm3	2	2	-1.11891	-1.13266
LSM6	P62312	U6 snRNA-associated Sm-like protein LSm6	2	2	-1.05547	-1.34312
SNRPD2	P62316-2	Small nuclear ribonucleoprotein Sm D2	2	2	-3.51938	-3.52133
SNRPD3	P62318-2	Small nuclear ribonucleoprotein Sm D3	3	3	-0.161886	-0.19928
TMSB4X	P62328	Thymosin beta-4;Hematopoietic system regulatory peptide	4	3	3.3006	2.78173
ARF6	P62330	ADP-ribosylation factor 6	4	4	-0.356448	-0.52674
PSMC6	P62333	26S protease regulatory subunit 10B	12	12	1.59148	1.55891
RPL7A	P62424	60S ribosomal protein L7a	8	8	0.533834	0.595416
ETF1	P62495-2	Eukaryotic peptide chain release factor subunit 1	12	12	1.49189	1.52876
RPS4X	P62701	40S ribosomal protein S4, X isoform;40S ribosomal protein S4, Y isoform 1;40S ribosomal protein S4, Y isoform 2	10	10	2.25094	2.51996
RPL23A	P62750	60S ribosomal protein L23a	6	6	0.262258	0.542982
RPS6	P62753	40S ribosomal protein S6	5	5	1.43184	1.3301
HIST1H4A	P62805	Histone H4	12	12	7.28221	7.63736
RAB1A	P62820	Ras-related protein Rab-1A	12	5	1.33348	1.44524
RAN	P62826	GTP-binding nuclear protein Ran	11	11	2.97516	2.8132
RPL23	P62829	60S ribosomal protein L23	4	4	0.412616	0.575873
RPS24	P62847-2	40S ribosomal protein S24	3	3	-0.83242	-0.458653
RPS25	P62851	40S ribosomal protein S25	4	4	0.332497	1.00688
RPS26	P62854	40S ribosomal protein S26;Putative 40S ribosomal protein S26-like 1	3	3	0.20274	-0.172109
RPS28	P62857	40S ribosomal protein S28	2	2	0.0710947	0.152508
GNB1	P62873	Guanine nucleotide-binding protein G(I)/G(S)/G(T) subunit beta-1	13	7	1.65629	1.77856
GNB2	P62879	Guanine nucleotide-binding protein G(I)/G(S)/G(T) subunit beta-2	14	4	2.38082	2.56032
RPL30	P62888	60S ribosomal protein L30	3	3	-1.24869	-1.44913
RPL31	P62899	60S ribosomal protein L31	5	5	0.756992	1.15463
RPL10A	P62906	60S ribosomal protein L10a	7	7	1.70087	1.72255
RPL32	P62910	60S ribosomal protein L32	2	2	-1.18695	-1.04476
RPL11	P62913-2	60S ribosomal protein L11	4	4	1.08744	1.20918
RPL8	P62917	60S ribosomal protein L8	4	4	-0.364096	-0.225994
PPIA	P62937	Peptidyl-prolyl cis-trans isomerase A;Peptidyl-prolyl cis-trans isomerase A, N-terminally processed	13	13	6.33484	6.38942
FKBP1A	P62942	Peptidyl-prolyl cis-trans isomerase FKBP1A	2	2	1.32696	1.23607
RPS27A	P62979	Ubiquitin-40S ribosomal protein S27a;Ubiquitin;40S ribosomal protein S27a;Ubiquitin-60S ribosomal protein L40;Ubiquitin;60S ribosomal protein L40;Polyubiquitin-B;Ubiquitin;Polyubiquitin-C;Ubiquitin	7	7	3.71742	3.74678
GRB2	P62993	Growth factor receptor-bound protein 2	13	13	3.41702	3.49918
TRA2B	P62995	Transformer-2 protein homolog beta	9	7	0.863588	0.970754
RAC1	P63000	Ras-related C3 botulinum toxin substrate 1;Ras-related C3 botulinum toxin substrate 3	11	6	4.16263	4.15771
AP2B1	P63010-2	AP-2 complex subunit beta	23	10	3.05772	3.1308
GNAS	P63092-3	Guanine nucleotide-binding protein G(s) subunit alpha isoforms short;Guanine nucleotide-binding protein G(s) subunit alpha isoforms XLas	5	4	-1.74139	-1.23271
PPP3R1	P63098	Calcineurin subunit B type 1	5	5	0.415526	0.591823
YWHAZ	P63104	14-3-3 protein zeta/delta	23	17	7.11622	7.24327
PPP2R2A	P63151	Serine/threonine-protein phosphatase 2A 55 kDa regulatory subunit B alpha isoform	7	7	0.0587959	0.231524
DYNLL1	P63167	Dynein light chain 1, cytoplasmic	4	3	2.21803	2.35588
SKP1	P63208	S-phase kinase-associated protein 1	6	6	-0.0296499	0.168868
RPS21	P63220	40S ribosomal protein S21	2	2	-0.986793	-1.3256
EIF5A	P63241	Eukaryotic translation initiation factor 5A-1;Eukaryotic translation initiation factor 5A-1-like	8	7	2.49701	2.6278
GNB2L1	P63244	Guanine nucleotide-binding protein subunit beta-2-like 1;Guanine nucleotide-binding protein subunit beta-2-like 1, N-terminally processed	14	14	2.49309	2.53738
UBE2I	P63279	SUMO-conjugating enzyme UBC9	3	3	0.303183	0.373798
PPP2CA	P67775	Serine/threonine-protein phosphatase 2A catalytic subunit alpha isoform;Serine/threonine-protein phosphatase 2A catalytic subunit beta isoform	8	8	0.430266	0.788199
YBX1	P67809	Nuclease-sensitive element-binding protein 1;Y-box-binding protein 3;Y-box-binding protein 2	2	2	-2.01796	-1.5315
SEC11A	P67812-2	Signal peptidase complex catalytic subunit SEC11A	3	3	-1.1693	-1.07362
CSNK2B	P67870	Casein kinase II subunit beta	3	3	-0.626033	-1.10153
TPM4	P67936	Tropomyosin alpha-4 chain	32	9	7.99282	7.99001
TPM4	P67936-2	Tropomyosin alpha-4 chain	27	3	1.41429	1.37781
UBE2L3	P68036-3	Ubiquitin-conjugating enzyme E2 L3	9	4	3.06557	2.99282
EEF1A1P5	Q5VTE0	Putative elongation factor 1-alpha-like 3;Elongation factor 1-alpha 1;Elongation factor 1-alpha 2	20	20	5.26172	5.26002
TUBA4A	P68366-2	Tubulin alpha-4A chain	27	8	6.79092	6.81155
TUBB4B	P68371	Tubulin beta-4B chain;Tubulin beta-4A chain	23	3	5.12433	5.15674
CSNK2A1	P68400	Casein kinase II subunit alpha;Casein kinase II subunit alpha 3	2	2	-3.45184	-3.12093
PAFAH1B2	P68402	Platelet-activating factor acetylhydrolase IB subunit beta	3	3	0.0392821	0.426892
HBB	P68871	Hemoglobin subunit beta;LVV-hemorphin-7;Spinorphin	14	7	5.7582	7.84824
NOMO2	Q5JPE7-2	Nodal modulator 2;Nodal modulator 1;Nodal modulator 3	8	8	-0.180407	0.0144823
HBG2	P69892	Hemoglobin subunit gamma-2;Hemoglobin subunit gamma-1	3	2	-4.81272	-3.78931
HBA1	P69905	Hemoglobin subunit alpha	10	10	5.15658	7.15267
SIRPB1	Q5TFQ8	Signal-regulatory protein beta-1 isoform 3;Tyrosine-protein phosphatase non-receptor type substrate 1	3	3	-1.52431	-1.19257
EIF4G2	P78344-2	Eukaryotic translation initiation factor 4 gamma 2	10	10	1.20969	1.10414
GTF2I	P78347-2	General transcription factor II-I	2	2	-2.87982	-3.14399
CCT2	P78371	T-complex protein 1 subunit beta	32	32	3.83248	3.84414
RAE1	P78406	mRNA export factor	2	2	-1.05065	-1.04845
GSTO1	P78417	Glutathione S-transferase omega-1	16	16	4.48353	4.49632
PRKDC	P78527	DNA-dependent protein kinase catalytic subunit	45	45	2.37483	2.4805
IFI35	P80217	Interferon-induced 35 kDa protein	4	4	-0.474069	-0.803554
NUCB2	P80303-2	Nucleobindin-2;Nesfatin-1	8	8	0.647712	0.46693
S100A12	P80511	Protein S100-A12;Calcitermin	4	4	1.33004	1.84934
BASP1	P80723	Brain acid soluble protein 1	3	3	-0.165522	-0.159843
MRPS36	P82909	28S ribosomal protein S36, mitochondrial	2	2	-2.99747	-2.32218
SARNP	P82979	SAP domain-containing ribonucleoprotein	5	5	-0.157878	-0.0485175
LACTB	P83111	Serine beta-lactamase-like protein LACTB, mitochondrial	2	2	-1.15332	-1.14272
RPL24	P83731	60S ribosomal protein L24	2	2	-0.895456	-1.27075
ARF5	P84085	ADP-ribosylation factor 5	11	6	0.630102	0.733113
ERH	P84090	Enhancer of rudimentary homolog	4	4	1.30615	0.928822
RHOG	P84095	Rho-related GTP-binding protein RhoG	8	7	0.969212	0.738467
RPL19	P84098	60S ribosomal protein L19	2	2	-0.571612	-0.798425
SRSF3	P84103	Serine/arginine-rich splicing factor 3	5	4	1.04163	1.03244
H3F3A	P84243	Histone H3.3	8	3	7.5954	7.65549
CCZ1	P86791	Vacuolar fusion protein CCZ1 homolog;Vacuolar fusion protein CCZ1 homolog B	3	3	-2.46901	-2.20282
DAB2	P98082-2	Disabled homolog 2	6	6	-0.0435886	0.047182
ARHGAP4	P98171	Rho GTPase-activating protein 4	8	8	-1.03579	-0.707858
ATP2C1	P98194-2	Calcium-transporting ATPase type 2C member 1	4	4	-1.0066	-0.830798
CYCS	P99999	Cytochrome c	7	7	2.20123	2.32929
MPP1	Q00013-2	55 kDa erythrocyte membrane protein	12	12	1.93434	1.74258
TFAM	Q00059	Transcription factor A, mitochondrial	4	4	-1.2979	-1.01689
PITPNA	Q00169	Phosphatidylinositol transfer protein alpha isoform	5	2	-1.20157	-1.51733
SLC25A3	Q00325-2	Phosphate carrier protein, mitochondrial	9	9	2.7077	2.73498
HDLBP	Q00341-2	Vigilin	3	3	-4.42745	-3.80707
PURA	Q00577	Transcriptional activator protein Pur-alpha	4	4	0.230944	0.162792
CLTC	Q00610-2	Clathrin heavy chain 1	75	56	5.11211	5.28187
FKBP3	Q00688	Peptidyl-prolyl cis-trans isomerase FKBP3	5	5	1.43513	1.49943
PLCB2	Q00722-3	1-phosphatidylinositol 4,5-bisphosphate phosphodiesterase beta-2	10	9	-0.292648	-0.246624
REEP5	Q00765	Receptor expression-enhancing protein 5	3	3	1.21101	1.12126
HNRNPU	Q00839-2	Heterogeneous nuclear ribonucleoprotein U	23	23	3.82809	3.88377
SPTBN1	Q01082	Spectrin beta chain, non-erythrocytic 1	61	4	3.7563	3.81558
TIAL1	Q01085	Nucleolysin TIAR	2	2	-1.68108	-2.26653
SET	Q01105-3	Protein SET;Protein SETSIP	7	7	1.78331	1.71725
SRSF2	Q01130-2	Serine/arginine-rich splicing factor 2	4	4	0.0868713	-0.199382
GALK2	Q01415	N-acetylgalactosamine kinase	3	3	-4.02396	-3.27829
AMPD2	Q01433-2	AMP deaminase 2	13	13	1.31438	1.36085
FABP5	Q01469	Fatty acid-binding protein, epidermal	6	6	0.85604	0.847838
PFKP	Q01813	ATP-dependent 6-phosphofructokinase, platelet type	28	25	3.22787	3.40314
EWSR1	Q01844-2	RNA-binding protein EWS	2	2	-2.17438	-1.51793
PLCB3	Q01970-2	1-phosphatidylinositol 4,5-bisphosphate phosphodiesterase beta-3	4	4	-2.96431	-2.65304
NAAA	Q02083	N-acylethanolamine-hydrolyzing acid amidase;N-acylethanolamine-hydrolyzing acid amidase subunit alpha;N-acylethanolamine-hydrolyzing acid amidase subunit beta	4	4	-0.773701	-0.732703
GUCY1A3	Q02108-2	Guanylate cyclase soluble subunit alpha-3	6	6	-0.402536	-0.496321
GUCY1B3	Q02153-2	Guanylate cyclase soluble subunit beta-1	8	8	0.359878	0.271578
OGDH	Q02218	2-oxoglutarate dehydrogenase, mitochondrial	14	14	1.27343	1.27268
ALDH6A1	Q02252-2	Methylmalonate-semialdehyde dehydrogenase [acylating], mitochondrial	2	2	-1.13499	-1.46044
RPL18A	Q02543	60S ribosomal protein L18a	3	3	-2.26023	-2.22384
MAP2K1	Q02750	Dual specificity mitogen-activated protein kinase kinase 1	8	4	0.380904	0.850879
FKBP4	Q02790	Peptidyl-prolyl cis-trans isomerase FKBP4;Peptidyl-prolyl cis-trans isomerase FKBP4, N-terminally processed	2	2	-2.78224	-3.73654
NUCB1	Q02818	Nucleobindin-1	5	5	-1.08978	-1.24336
RPL6	Q02878	60S ribosomal protein L6	8	8	1.07588	1.24497
TOP2B	Q02880-2	DNA topoisomerase 2-beta	17	14	-0.182898	-0.0195929
SLC25A11	Q02978	Mitochondrial 2-oxoglutarate/malate carrier protein	9	9	0.895416	0.984784
LMNB2	Q03252	Lamin-B2	26	22	2.62324	2.62056
TAP1	Q03518	Antigen peptide transporter 1	3	3	-2.22679	-3.10531
TAP2	Q03519	Antigen peptide transporter 2	3	3	0.338366	0.289171
GBE1	Q04446	1,4-alpha-glucan-branching enzyme	5	5	-0.814427	-1.33298
EIF4G1	Q04637-5	Eukaryotic translation initiation factor 4 gamma 1	15	14	1.47667	1.36408
PRKCQ	Q04759	Protein kinase C theta type	5	4	-0.617837	-0.79043
GLO1	Q04760-2	Lactoylglutathione lyase	6	6	1.24638	1.30779
SSBP1	Q04837	Single-stranded DNA-binding protein, mitochondrial	5	5	1.1232	1.16853
YWHAH	Q04917	14-3-3 protein eta	21	17	3.17281	3.31406
DNM1	Q05193-5	Dynamin-1	15	8	-1.93925	-2.4982
PTPN12	Q05209	Tyrosine-protein phosphatase non-receptor type 12	11	11	0.838048	1.09058
CLC	Q05315	Galectin-10	2	2	-0.0625476	0.37405
PTK2	Q05397-7	Focal adhesion kinase 1	3	3	-1.17542	-1.51377
PRKCD	Q05655	Protein kinase C delta type;Protein kinase C delta type regulatory subunit;Protein kinase C delta type catalytic subunit	20	19	1.99959	1.95972
CALD1	Q05682-5	Caldesmon	26	26	4.25615	4.50869
RNASEL	Q05823	2-5A-dependent ribonuclease	2	2	-2.17793	-2.02842
PTPN11	Q06124	Tyrosine-protein phosphatase non-receptor type 11	8	8	0.262338	0.0579568
BTK	Q06187	Tyrosine-protein kinase BTK	20	20	2.32287	2.44689
GFPT1	Q06210-2	Glutamine--fructose-6-phosphate aminotransferase [isomerizing] 1	4	4	-3.13824	-2.76278
PSME1	Q06323	Proteasome activator complex subunit 1	15	15	3.42885	3.31013
FMR1	Q06787-8	Fragile X mental retardation protein 1	3	2	-2.32046	-2.01411
PRDX1	Q06830	Peroxiredoxin-1	12	9	4.2445	4.28034
RPL18	Q07020-2	60S ribosomal protein L18	3	3	-0.741352	-0.394875
C1QBP	Q07021	Complement component 1 Q subcomponent-binding protein, mitochondrial	6	6	1.0668	0.952797
CKAP4	Q07065	Cytoskeleton-associated protein 4	9	9	0.313169	0.322113
CD69	Q07108	Early activation antigen CD69	2	2	-2.54474	-2.56187
KHDRBS1	Q07666-2	KH domain-containing, RNA-binding, signal transduction-associated protein 1	3	3	0.288256	0.400736
BAX	Q07812-5	Apoptosis regulator BAX	2	2	-1.28371	-1.32545
BCL2L1	Q07817-2	Bcl-2-like protein 1	2	2	-1.33211	-1.34349
KLC1	Q07866-7	Kinesin light chain 1	11	11	0.118807	0.105016
SRSF1	Q07955	Serine/arginine-rich splicing factor 1	11	10	2.17294	2.19298
ARHGAP1	Q07960	Rho GTPase-activating protein 1	20	20	2.64695	2.72415
PPP3CA	Q08209-3	Serine/threonine-protein phosphatase 2B catalytic subunit alpha isoform	6	2	0.484869	0.569798
DHX9	Q08211	ATP-dependent RNA helicase A	24	24	1.98207	2.04435
CRYZ	Q08257	Quinone oxidoreductase	8	8	0.504894	0.497138
GOLGA2	Q08379	Golgin subfamily A member 2	2	2	-3.74582	-3.56827
DMTN	Q08495	Dematin	14	14	1.07241	1.21939
HDHD1	Q08623	Pseudouridine-5-phosphatase	3	3	-3.72188	-3.5653
CD47	Q08722-2	Leukocyte surface antigen CD47	3	3	2.49938	2.55636
PPID	Q08752	Peptidyl-prolyl cis-trans isomerase D	5	4	-0.239836	-0.522331
SSRP1	Q08945	FACT complex subunit SSRP1	7	7	0.139254	0.0333158
SLFN5	Q08AF3	Schlafen family member 5	7	7	-0.0678322	-0.0613956
NSUN2	Q08J23-3	tRNA (cytosine(34)-C(5))-methyltransferase	2	2	-3.06148	-3.42266
RBBP4	Q09028-3	Histone-binding protein RBBP4;Histone-binding protein RBBP7	6	6	0.600965	0.54048
NCBP1	Q09161	Nuclear cap-binding protein subunit 1	2	2	-4.76338	-3.20338
AHNAK	Q09666	Neuroblast differentiation-associated protein AHNAK	157	157	5.70263	5.7316
APOBR	Q0VD83	Apolipoprotein B receptor	8	8	-1.31356	-1.0685
NEXN	Q0ZGT2-4	Nexilin	19	19	3.61336	3.52494
AP1B1	Q10567-4	AP-1 complex subunit beta-1	22	9	0.250702	0.553518
BST1	Q10588	ADP-ribosyl cyclase/cyclic ADP-ribose hydrolase 2	3	3	-2.32549	-2.20173
PMPCA	Q10713	Mitochondrial-processing peptidase subunit alpha	3	3	-2.15067	-2.15336
SCRN1	Q12765-3	Secernin-1	4	4	-3.28499	-3.53068
NUP160	Q12769	Nuclear pore complex protein Nup160	2	2	-4.35309	-3.46301
ASPH	Q12797-10	Aspartyl/asparaginyl beta-hydroxylase	3	3	-2.08939	-2.76674
FSTL1	Q12841-2	Follistatin-related protein 1	2	2	-1.23786	-1.55033
STX4	Q12846	Syntaxin-4	3	3	-1.25557	-1.14607
CHD4	Q14839	Chromodomain-helicase-DNA-binding protein 4;Chromodomain-helicase-DNA-binding protein 3;Chromodomain-helicase-DNA-binding protein 5	4	4	-5.09261	-4.31591
SF3A3	Q12874	Splicing factor 3A subunit 3	5	5	-0.427147	-0.758433
DPYD	Q12882	Dihydropyrimidine dehydrogenase [NADP(+)]	7	7	-1.17802	-1.80791
AIMP1	Q12904	Aminoacyl tRNA synthase complex-interacting multifunctional protein 1;Endothelial monocyte-activating polypeptide 2	2	2	-2.33784	-2.71044
ILF2	Q12905	Interleukin enhancer-binding factor 2	8	8	1.48078	1.40411
ILF3	Q12906-5	Interleukin enhancer-binding factor 3	18	18	2.29435	2.34585
LMAN2	Q12907	Vesicular integral-membrane protein VIP36	6	6	0.214488	0.266733
PTPRJ	Q12913	Receptor-type tyrosine-protein phosphatase eta	19	19	2.49864	2.46376
DLG1	Q12959-8	Disks large homolog 1;Disks large homolog 4	2	2	-1.32996	-1.85026
PTP4A2	Q12974-4	Protein tyrosine phosphatase type IVA 2	4	4	1.0125	0.678448
ABR	Q12979-4	Active breakpoint cluster region-related protein	2	2	-2.83981	-3.20611
BNIP2	Q12982	BCL2/adenovirus E1B 19 kDa protein-interacting protein 2	4	4	-1.52586	-1.56641
CSTF3	Q12996	Cleavage stimulation factor subunit 3	3	3	-2.773	-2.81219
ECH1	Q13011	Delta(3,5)-Delta(2,4)-dienoyl-CoA isomerase, mitochondrial	9	9	1.27168	1.4167
CDC16	Q13042-4	Cell division cycle protein 16 homolog	2	2	-2.39953	-3.44033
STK4	Q13043	Serine/threonine-protein kinase 4;Serine/threonine-protein kinase 4 37kDa subunit;Serine/threonine-protein kinase 4 18kDa subunit	13	10	1.72842	1.63359
FLII	Q13045-2	Protein flightless-1 homolog	27	27	2.22259	2.35137
LCP2	Q13094	Lymphocyte cytosolic protein 2	17	17	2.5624	2.42739
GPS1	Q13098-5	COP9 signalosome complex subunit 1	4	4	-0.971849	-1.05893
USP4	Q13107-2	Ubiquitin carboxyl-terminal hydrolase 4	4	3	-1.88177	-1.87931
MTAP	Q13126-4	S-methyl-5-thioadenosine phosphorylase	6	6	0.849368	0.742438
TARDBP	Q13148	TAR DNA-binding protein 43	4	4	-0.120256	0.117966
HNRNPA0	Q13151	Heterogeneous nuclear ribonucleoprotein A0	11	11	2.86404	2.86468
AIMP2	Q13155-2	Aminoacyl tRNA synthase complex-interacting multifunctional protein 2	3	3	-0.595959	-0.594902
FADD	Q13158	FAS-associated death domain protein	2	2	-2.44037	-2.6893
PRDX4	Q13162	Peroxiredoxin-4	8	6	1.09175	1.26038
PAK2	Q13177	Serine/threonine-protein kinase PAK 2;PAK-2p27;PAK-2p34	14	14	1.63015	1.81316
CBX3	Q13185	Chromobox protein homolog 3	8	7	1.59031	1.64461
PSMD2	Q13200	26S proteasome non-ATPase regulatory subunit 2	23	23	2.21165	2.22794
MMRN1	Q13201	Multimerin-1;Platelet glycoprotein Ia*;155 kDa platelet multimerin	49	49	5.46118	5.48666
DNAJC3	Q13217	DnaJ homolog subfamily C member 3	3	3	-0.612411	-0.740583
SRSF9	Q13242	Serine/arginine-rich splicing factor 9	5	4	-1.68541	-1.47869
SRSF6	Q13247	Serine/arginine-rich splicing factor 6	6	3	0.73329	0.631586
TRIM28	Q13263-2	Transcription intermediary factor 1-beta	14	13	1.28522	1.37793
G3BP1	Q13283	Ras GTPase-activating protein-binding protein 1	4	4	-2.40096	-3.23394
KCNAB2	Q13303-4	Voltage-gated potassium channel subunit beta-2	4	4	0.764391	0.662834
ATM	Q13315	Serine-protein kinase ATM	2	2	-3.6854	-4.62136
IFIT5	Q13325-2	Interferon-induced protein with tetratricopeptide repeats 5	2	2	-1.4755	-2.20884
EIF3I	Q13347	Eukaryotic translation initiation factor 3 subunit I	6	6	0.573956	0.515307
CTBP1	Q13363-2	C-terminal-binding protein 1	3	3	-2.47241	-2.45869
UBE2V1	Q13404-8	Ubiquitin-conjugating enzyme E2 variant 1;Ubiquitin-conjugating enzyme E2 variant 2	7	7	2.03415	2.17822
DYNC1I2	Q13409-6	Cytoplasmic dynein 1 intermediate chain 2	2	2	-1.44919	-1.26689
ILK	Q13418	Integrin-linked protein kinase	24	24	5.22617	5.29688
IKZF1	Q13422-4	DNA-binding protein Ikaros	3	3	-4.0238	-4.63409
NNT	Q13423	NAD(P) transhydrogenase, mitochondrial	32	32	3.4555	3.5384
PPIG	Q13427	Peptidyl-prolyl cis-trans isomerase G	2	2	-4.05437	-3.81038
SF3B2	Q13435	Splicing factor 3B subunit 2	6	6	0.39324	0.885488
PDAP1	Q13442	28 kDa heat- and acid-stable phosphoprotein	6	6	-2.09483	-2.74661
FKBP5	Q13451	Peptidyl-prolyl cis-trans isomerase FKBP5;Peptidyl-prolyl cis-trans isomerase FKBP5, N-terminally processed	8	8	0.00263193	0.0341558
MYO9B	Q13459-2	Unconventional myosin-IXb	6	6	-0.761967	-0.971253
ROCK1	Q13464	Rho-associated protein kinase 1	15	13	1.09451	1.17916
PICALM	Q13492-3	Phosphatidylinositol-binding clathrin assembly protein	4	4	-1.26354	-0.838328
MTM1	Q13496-2	Myotubularin	2	2	-2.15853	-2.73015
SQSTM1	Q13501-2	Sequestosome-1	2	2	-3.0081	-3.41215
ASAH1	Q13510-2	Acid ceramidase;Acid ceramidase subunit alpha;Acid ceramidase subunit beta	10	10	1.34026	1.43641
PIN1	Q13526	Peptidyl-prolyl cis-trans isomerase NIMA-interacting 1	2	2	-2.30935	-2.43226
RIPK1	Q13546	Receptor-interacting serine/threonine-protein kinase 1	3	3	-1.75919	-1.50405
HDAC1	Q13547	Histone deacetylase 1	5	4	-0.427344	-0.440967
CAMK2G	Q13555-10	Calcium/calmodulin-dependent protein kinase type II subunit gamma	6	3	0.705226	0.485376
CAMK2D	Q13557-8	Calcium/calmodulin-dependent protein kinase type II subunit delta	5	2	-1.52129	-1.57072
DCTN2	Q13561	Dynactin subunit 2	12	12	1.95676	2.11332
NAE1	Q13564-3	NEDD8-activating enzyme E1 regulatory subunit	5	5	0.232751	0.412649
IQGAP2	Q13576	Ras GTPase-activating-like protein IQGAP2	55	54	4.1605	4.21124
STIM1	Q13586	Stromal interaction molecule 1	12	12	1.23963	1.23746
SNX1	Q13596-2	Sorting nexin-1	4	2	-2.86348	-2.39458
CUL1	Q13616	Cullin-1	3	3	-2.89856	-2.55545
CUL2	Q13617	Cullin-2	6	6	0.00568728	-0.212472
CUL3	Q13618	Cullin-3	5	5	-0.181319	-0.521775
CUL4B	Q13620-3	Cullin-4B;Cullin-4A	2	2	-2.65619	-2.52311
TSTA3	Q13630	GDP-L-fucose synthase	4	4	-0.972521	-1.53047
RAB31	Q13636	Ras-related protein Rab-31;Ras-related protein Rab-22A	2	2	-2.2539	-2.23189
RAB32	Q13637	Ras-related protein Rab-32	7	5	1.53673	1.56682
FHL1	Q13642-1	Four and a half LIM domains protein 1	14	14	3.70153	3.89269
MOGS	Q13724	Mannosyl-oligosaccharide glucosidase	8	8	0.0629228	0.107604
SPTAN1	Q13813-3	Spectrin alpha chain, non-erythrocytic 1	52	52	3.47582	3.50725
DDX39B	Q13838	Spliceosome RNA helicase DDX39B	11	4	2.61066	2.54935
BLMH	Q13867	Bleomycin hydrolase	9	9	1.33776	1.32408
SNTB1	Q13884	Beta-1-syntrophin	8	7	0.361806	0.566
PRKG1	Q13976-2	cGMP-dependent protein kinase 1	11	11	1.22675	1.25505
IL16	Q14005-3	Pro-interleukin-16;Interleukin-16	11	11	1.04071	0.946802
CKAP5	Q14008-2	Cytoskeleton-associated protein 5	34	34	2.2115	2.31783
CIRBP	Q14011	Cold-inducible RNA-binding protein	4	4	-0.917083	-1.03389
CAMK1	Q14012	Calcium/calmodulin-dependent protein kinase type 1	10	10	1.24895	1.29469
COTL1	Q14019	Coactosin-like protein	15	15	4.97005	5.11802
HNRNPD	Q14103-3	Heterogeneous nuclear ribonucleoprotein D0	13	12	3.49128	3.48109
NID2	Q14112-2	Nidogen-2	5	4	-1.84768	-1.97431
DAG1	Q14118	Dystroglycan;Alpha-dystroglycan;Beta-dystroglycan	2	2	-1.29501	-1.44024
2006-09-01	Q14141-2	Septin-6	13	9	2.3889	2.37909
EIF3A	Q14152-2	Eukaryotic translation initiation factor 3 subunit A	21	21	1.71066	1.65977
ARHGEF7	Q14155-1	Rho guanine nucleotide exchange factor 7	5	2	-1.87393	-1.79067
GIT2	Q14161-7	ARF GTPase-activating protein GIT2	3	3	-2.42408	-2.31599
MLEC	Q14165	Malectin	8	8	1.65976	1.77925
DCTN1	Q14203-3	Dynactin subunit 1	21	21	2.13191	2.27423
DYNC1H1	Q14204	Cytoplasmic dynein 1 heavy chain 1	51	51	2.49958	2.48489
EIF2B1	Q14232	Translation initiation factor eIF-2B subunit alpha	3	3	-1.02993	-1.22908
EIF4A2	Q14240	Eukaryotic initiation factor 4A-II;Eukaryotic initiation factor 4A-II, N-terminally processed	12	4	0.0368591	-0.03612
FLOT2	Q14254	Flotillin-2	12	12	1.08456	1.16708
RCN2	Q14257	Reticulocalbin-2	2	2	-3.31666	-3.58252
TRIM25	Q14258	E3 ubiquitin/ISG15 ligase TRIM25	8	8	0.332289	0.393242
PTK2B	Q14289-2	Protein-tyrosine kinase 2-beta	7	7	0.393204	0.384597
FKBP8	Q14318-2	Peptidyl-prolyl cis-trans isomerase FKBP8	3	3	-2.92673	-3.42827
GNA13	Q14344	Guanine nucleotide-binding protein subunit alpha-13	11	11	1.76992	1.78149
PDE3A	Q14432	cGMP-inhibited 3,5-cyclic phosphodiesterase A	4	4	-2.16698	-1.629
CAPRIN1	Q14444-2	Caprin-1	2	2	-2.6876	-2.67831
RBM39	Q14498	RNA-binding protein 39	7	7	-0.622681	-0.519171
PDIA5	Q14554	Protein disulfide-isomerase A5	15	15	2.2432	2.40897
PRPSAP1	Q14558	Phosphoribosyl pyrophosphate synthase-associated protein 1	6	5	-0.351425	-0.20147
ITPR2	Q14571	Inositol 1,4,5-trisphosphate receptor type 2	5	4	-1.18885	-0.92712
ITIH4	Q14624-4	Inter-alpha-trypsin inhibitor heavy chain H4;70 kDa inter-alpha-trypsin inhibitor heavy chain H4;35 kDa inter-alpha-trypsin inhibitor heavy chain H4	2	2	-3.30407	-2.9348
ITPR1	Q14643-4	Inositol 1,4,5-trisphosphate receptor type 1	13	11	0.42979	0.373546
RASA3	Q14644	Ras GTPase-activating protein 3	25	25	2.63087	2.62871
MDC1	Q14676-4	Mediator of DNA damage checkpoint protein 1	3	3	-4.78797	-3.46128
CLINT1	Q14677-3	Clathrin interactor 1	9	9	1.33794	1.41847
SMC1A	Q14683	Structural maintenance of chromosomes protein 1A	6	6	0.0404927	-0.0716924
MESDC2	Q14696	LDLR chaperone MESD	4	4	0.989181	1.16721
GANAB	Q14697	Neutral alpha-glucosidase AB	40	40	4.2764	4.45251
LBR	Q14739	Lamin-B receptor	6	6	0.53221	0.617791
MVP	Q14764	Major vault protein	25	25	2.39855	2.29812
LTBP1	Q14766	Latent-transforming growth factor beta-binding protein 1	36	36	4.28205	4.40188
LASP1	Q14847	LIM and SH3 domain protein 1	15	15	3.15063	3.23993
KPNB1	Q14974	Importin subunit beta-1	26	26	2.62056	2.70994
NOLC1	Q14978	Nucleolar and coiled-body phosphoprotein 1	3	3	-2.18449	-2.02396
NUMA1	Q14980-2	Nuclear mitotic apparatus protein 1	26	26	1.82883	1.72979
SLMAP	Q14BN4	Sarcolemmal membrane-associated protein	8	8	0.844772	0.834462
SPCS2	Q15005	Signal peptidase complex subunit 2	7	7	1.22765	1.18138
EMC2	Q15006	ER membrane protein complex subunit 2	2	2	-2.32684	-2.52297
PSMD6	Q15008	26S proteasome non-ATPase regulatory subunit 6	12	12	1.7852	1.50466
2002-09-01	Q15019	Septin-2	15	14	2.13392	2.24701
SART3	Q15020	Squamous cell carcinoma antigen recognized by T-cells 3	3	3	-1.06394	-1.66101
ACAP1	Q15027	Arf-GAP with coiled-coil, ANK repeat and PH domain-containing protein 1	4	4	-1.53321	-1.29803
EFTUD2	Q15029	116 kDa U5 small nuclear ribonucleoprotein component	16	16	0.690776	0.764018
SNX17	Q15036-2	Sorting nexin-17	3	2	-1.51666	-2.082
RAB3GAP1	Q15042-3	Rab3 GTPase-activating protein catalytic subunit	3	3	-2.03042	-2.1358
KARS	Q15046	Lysine--tRNA ligase	12	12	0.945039	0.864282
ARHGEF6	Q15052	Rho guanine nucleotide exchange factor 6	7	4	-1.09531	-0.969681
EIF4H	Q15056-2	Eukaryotic translation initiation factor 4H	5	5	-0.283676	-0.377831
ACAP2	Q15057	Arf-GAP with coiled-coil, ANK repeat and PH domain-containing protein 2	4	4	-1.29034	-1.11074
ACOX1	Q15067	Peroxisomal acyl-coenzyme A oxidase 1	6	6	-1.406	-1.36888
EEA1	Q15075	Early endosome antigen 1	6	6	-0.638644	-0.403237
NCF4	Q15080	Neutrophil cytosol factor 4	2	2	-3.5666	-3.55823
PDIA6	Q15084-3	Protein disulfide-isomerase A6	17	17	3.27524	3.29774
PAFAH1B3	Q15102	Platelet-activating factor acetylhydrolase IB subunit gamma	4	4	-0.906642	-0.993036
PDK1	Q15118	[Pyruvate dehydrogenase (acetyl-transferring)] kinase isozyme 1, mitochondrial	4	4	-1.30278	-1.37819
PDK3	Q15120	[Pyruvate dehydrogenase (acetyl-transferring)] kinase isozyme 3, mitochondrial	3	3	-0.452354	-0.713993
PEA15	Q15121	Astrocytic phosphoprotein PEA-15	5	5	-0.828422	-0.724719
PMVK	Q15126	Phosphomevalonate kinase	3	3	-0.685265	-1.0894
PPA1	Q15181	Inorganic pyrophosphatase	5	5	1.23675	1.07535
PTGES3	Q15185-4	Prostaglandin E synthase 3	7	7	1.49521	1.54761
STK38	Q15208	Serine/threonine-protein kinase 38	5	5	-0.817352	-0.689993
NONO	Q15233	Non-POU domain-containing octamer-binding protein	11	10	1.44505	1.44817
PPP2R4	Q15257-2	Serine/threonine-protein phosphatase 2A activator	7	7	1.50001	1.1252
RAB35	Q15286	Ras-related protein Rab-35	3	3	-2.08835	-2.13671
TMED2	Q15363	Transmembrane emp24 domain-containing protein 2	3	3	-0.305835	0.197503
PCBP1	Q15365	Poly(rC)-binding protein 1	14	9	3.30325	3.45209
PCBP2	Q15366-7	Poly(rC)-binding protein 2;Poly(rC)-binding protein 3	10	5	1.14346	1.20044
TCEB2	Q15370	Transcription elongation factor B polypeptide 2	5	5	1.41868	1.28136
RHEB	Q15382	GTP-binding protein Rheb	3	3	0.0276642	0.149599
UBE3C	Q15386	Ubiquitin-protein ligase E3C	2	2	-2.77922	-2.99704
ANGPT1	Q15389-2	Angiopoietin-1	3	3	-1.6357	-1.47101
SF3B3	Q15393	Splicing factor 3B subunit 3	12	12	0.239353	0.250159
RSU1	Q15404	Ras suppressor protein 1	17	17	4.84279	4.87238
RPS6KA1	Q15418-3	Ribosomal protein S6 kinase alpha-1	6	2	-1.88032	-2.46438
SAFB	Q15424-2	Scaffold attachment factor B1	8	4	-0.667769	-0.492045
SF3B4	Q15427	Splicing factor 3B subunit 4	2	2	-1.39637	-1.63756
SF3A2	Q15428	Splicing factor 3A subunit 2	2	2	-1.81887	-2.05589
PPP1R7	Q15435-3	Protein phosphatase 1 regulatory subunit 7	7	7	-0.739474	-1.2719
SEC23A	Q15436	Protein transport protein Sec23A	9	7	0.161739	0.123663
SEC23B	Q15437	Protein transport protein Sec23B	5	3	-2.27856	-2.02673
SF3A1	Q15459	Splicing factor 3A subunit 1	3	3	-1.88131	-1.64292
MAPRE2	Q15555-5	Microtubule-associated protein RP/EB family member 2	14	13	3.42355	3.53965
TRADD	Q15628	Tumor necrosis factor receptor type 1-associated DEATH domain protein	4	4	-1.32645	-1.51131
TSN	Q15631	Translin	7	7	1.1116	1.02239
SF1	Q15637-4	Splicing factor 1	7	7	-0.341089	-0.429176
TRIP10	Q15642-4	Cdc42-interacting protein 4	5	5	-1.31217	-1.65362
MAPRE1	Q15691	Microtubule-associated protein RP/EB family member 1	15	14	3.26264	3.24492
ELAVL1	Q15717	ELAV-like protein 1	8	8	-0.403473	-0.373504
MYLK	Q15746-9	Myosin light chain kinase, smooth muscle;Myosin light chain kinase, smooth muscle, deglutamylated form	20	20	3.32285	3.24704
CD226	Q15762	CD226 antigen	4	4	-1.26754	-1.20225
TOMM34	Q15785	Mitochondrial import receptor subunit TOM34	2	2	-3.77476	-3.0528
SMAD2	Q15796-2	Mothers against decapentaplegic homolog 2;Mothers against decapentaplegic homolog 3;Mothers against decapentaplegic homolog 9	3	3	-1.59157	-1.28061
TBCE	Q15813	Tubulin-specific chaperone E	2	2	-2.39591	-4.39313
STXBP2	Q15833	Syntaxin-binding protein 2	32	31	4.26573	4.2711
NEDD8	Q15843	NEDD8	2	2	0.144688	0.0997427
ATP6AP1	Q15904	V-type proton ATPase subunit S1	2	2	-1.99638	-1.59257
RAB11B	Q15907-2	Ras-related protein Rab-11B;Ras-related protein Rab-11A	13	12	3.79251	3.79596
ZYX	Q15942	Zyxin	22	22	4.16413	4.32688
ETFDH	Q16134-3	Electron transfer flavoprotein-ubiquinone oxidoreductase, mitochondrial	2	2	-0.612037	-0.778597
2007-09-01	Q16181	Septin-7	22	20	3.57517	3.5858
ADRM1	Q16186	Proteasomal ubiquitin receptor ADRM1	2	2	-2.78911	-2.98819
CCDC6	Q16204	Coiled-coil domain-containing protein 6	2	2	-2.17007	-2.74278
PSMD5	Q5IFJ8	26S proteasome non-ATPase regulatory subunit 5	11	11	1.03129	0.983796
PKN1	Q16512-2	Serine/threonine-protein kinase N1	8	8	-0.540901	-0.871997
DDB1	Q16531	DNA damage-binding protein 1	16	16	2.02614	2.06902
MAPK14	Q16539	Mitogen-activated protein kinase 14	16	16	1.49479	1.57985
CDC37	Q16543	Hsp90 co-chaperone Cdc37;Hsp90 co-chaperone Cdc37, N-terminally processed	10	9	1.64835	1.67422
DPYSL2	Q16555	Dihydropyrimidinase-related protein 2	13	13	2.41473	2.4787
SRSF7	Q16629-3	Serine/arginine-rich splicing factor 7	5	4	0.677791	0.571513
CPSF6	Q16630-3	Cleavage and polyadenylation specificity factor subunit 6	3	3	-0.969501	-1.239
DBN1	Q16643	Drebrin	15	15	2.44115	2.45737
MAPKAPK3	Q16644	MAP kinase-activated protein kinase 3	5	2	-1.04666	-0.047717
IFI16	Q16666-3	Gamma-interferon-inducible protein 16	9	9	0.793881	0.453101
DECR1	Q16698-2	2,4-dienoyl-CoA reductase, mitochondrial	11	11	1.5667	1.4924
MAN2A1	Q16706	Alpha-mannosidase 2	3	3	-2.2345	-2.31653
NDUFA5	Q16718	NADH dehydrogenase [ubiquinone] 1 alpha subcomplex subunit 5	4	4	-0.966726	-1.1296
CLPP	Q16740	ATP-dependent Clp protease proteolytic subunit, mitochondrial	2	2	-2.54962	-2.28489
TST	Q16762	Thiosulfate sulfurtransferase	6	6	0.883436	0.905232
HAGH	Q16775	Hydroxyacylglutathione hydrolase, mitochondrial	4	4	0.293359	0.259522
NDUFA9	Q16795	NADH dehydrogenase [ubiquinone] 1 alpha subcomplex subunit 9, mitochondrial	7	7	-0.926021	-0.916812
RTN1	Q16799	Reticulon-1	4	4	0.137844	0.0799407
PCK2	Q16822-3	Phosphoenolpyruvate carboxykinase [GTP], mitochondrial	7	7	-0.617012	-0.595711
HADH	Q16836	Hydroxyacyl-coenzyme A dehydrogenase, mitochondrial	8	8	1.10909	1.2237
UGP2	Q16851-2	UTP--glucose-1-phosphate uridylyltransferase	18	18	3.09133	3.02113
ATP6V1F	Q16864	V-type proton ATPase subunit F	3	3	-3.04496	-3.49141
TXNRD1	Q16881-5	Thioredoxin reductase 1, cytoplasmic	7	7	0.168489	-0.115016
IMMT	Q16891-2	MICOS complex subunit MIC60	26	26	2.61925	2.67208
EXOC3L4	Q17RC7	Exocyst complex component 3-like protein 4	2	2	-2.879	-3.21406
HNRNPUL2	Q1KMD3	Heterogeneous nuclear ribonucleoprotein U-like protein 2	17	17	1.40158	1.27819
INF2	Q27J81	Inverted formin-2	30	30	2.5983	2.5166
CLEC16A	Q2KHT3-2	Protein CLEC16A	2	2	-0.882374	-0.878377
KIAA1033	Q2M389-2	WASH complex subunit 7	3	3	-2.93621	-2.15178
IAH1	Q2TAA2	Isoamyl acetate-hydrolyzing esterase 1 homolog	6	6	-0.117157	0.122874
	Q306W8		2	2	0.0182435	-0.151316
LRRFIP1	Q32MZ4-3	Leucine-rich repeat flightless-interacting protein 1	11	10	0.52097	0.780028
LEPRE1	Q32P28-4	Prolyl 3-hydroxylase 1	2	2	-2.10228	-2.59544
EML3	Q32P44-2	Echinoderm microtubule-associated protein-like 3	4	4	-1.11113	-1.30571
DAK	Q3LXA3	Bifunctional ATP-dependent dihydroxyacetone kinase/FAD-AMP lyase (cyclizing);ATP-dependent dihydroxyacetone kinase;FAD-AMP lyase (cyclizing)	14	14	0.80529	0.873348
HSDL1	Q3SXM5-2	Inactive hydroxysteroid dehydrogenase-like protein 1	3	3	-0.745525	-0.70645
RABL6	Q3YEC7-2	Rab-like protein 6	2	2	-3.17111	-3.8888
TUBB8	Q3ZCM7	Tubulin beta-8 chain;Tubulin beta-8 chain-like protein LOC260334	13	4	-0.638948	-0.25314
TIMM50	Q3ZCQ8-2	Mitochondrial import inner membrane translocase subunit TIM50	2	2	-3.06353	-3.15543
LGALSL	Q3ZCW2	Galectin-related protein	10	10	2.85036	2.88815
PARP14	Q460N5-4	Poly [ADP-ribose] polymerase 14	2	2	-3.17748	-2.60489
GLYR1	Q49A26-5	Putative oxidoreductase GLYR1	2	2	-4.5098	-4.05883
VPS26B	Q4G0F5	Vacuolar protein sorting-associated protein 26B	4	4	-0.204728	-0.736811
ANO6	Q4KMQ2-3	Anoctamin-6	8	8	1.45933	1.44839
GRIPAP1	Q4V328	GRIP1-associated protein 1	9	8	-0.00650217	0.0361519
FAM98B	Q52LJ0-1	Protein FAM98B	2	2	-3.72605	-3.79188
PDCD4	Q53EL6-2	Programmed cell death protein 4	7	7	-1.54231	-1.21584
HSD17B12	Q53GQ0	Very-long-chain 3-oxoacyl-CoA reductase	4	4	-1.15517	-0.82173
USP39	Q53GS9	U4/U6.U5 tri-snRNP-associated protein 2	3	3	-3.70551	-4.15414
AGK	Q53H12	Acylglycerol kinase, mitochondrial	2	2	-2.1856	-2.35624
LACTB2	Q53H82	Beta-lactamase-like protein 2	2	2	-2.06529	-1.5724
ARHGAP15	Q53QZ3	Rho GTPase-activating protein 15	3	2	-2.92052	-2.37834
HS1BP3	Q53T59	HCLS1-binding protein 3	2	2	-3.29835	-3.57505
ACTBL2	Q562R1	Beta-actin-like protein 2	13	2	1.67189	1.3745
CCDC93	Q567U6	Coiled-coil domain-containing protein 93	2	2	-3.00877	-3.34716
HERC4	Q5GLZ8-6	Probable E3 ubiquitin-protein ligase HERC4	2	2	-2.17615	-2.72308
PPP6R3	Q5H9R7-3	Serine/threonine-protein phosphatase 6 regulatory subunit 3	4	4	-1.20737	-1.33433
WDR44	Q5JSH3-2	WD repeat-containing protein 44	25	25	1.76637	1.80438
DOCK11	Q5JSL3	Dedicator of cytokinesis protein 11	8	8	-0.42282	-0.529916
FGD3	Q5JSP0	FYVE, RhoGEF and PH domain-containing protein 3	7	7	-2.07197	-2.3417
TOR1AIP1	Q5JTV8	Torsin-1A-interacting protein 1	8	8	0.40252	0.504216
SPECC1	Q5M775	Cytospin-B	5	5	-0.450284	-0.189226
LY6G6F	Q5SQ64	Lymphocyte antigen 6 complex locus protein G6f	6	6	1.20898	1.37906
HP1BP3	Q5SSJ5	Heterochromatin protein 1-binding protein 3	11	11	1.84698	2.15217
CEP170	Q5SW79-2	Centrosomal protein of 170 kDa	2	2	-4.09921	-3.82707
LDLRAP1	Q5SW96	Low density lipoprotein receptor adapter protein 1	2	2	-2.66253	-2.20856
FKBP15	Q5T1M5	FK506-binding protein 15	9	9	-0.639557	-0.462749
HECTD3	Q5T447	E3 ubiquitin-protein ligase HECTD3	4	4	-1.50521	-1.73838
UBR4	Q5T4S7-3	E3 ubiquitin-protein ligase UBR4	17	17	1.36221	1.25666
STXBP5	Q5T5C0-3	Syntaxin-binding protein 5	6	6	-1.58531	-1.7549
C9orf64	Q5T6V5	UPF0553 protein C9orf64	2	2	-2.03987	-2.2532
DDI2	Q5TDH0-2	Protein DDI1 homolog 2	2	2	-1.5374	-1.23942
THEMIS2	Q5TEJ8	Protein THEMIS2	5	5	-2.30208	-1.67914
OBSCN	Q5VST9-3	Obscurin	2	2	-3.88751	-4.14306
BROX	Q5VW32-2	BRO1 domain-containing protein BROX	5	5	-1.04873	-0.582685
LYPLAL1	Q5VWZ2-2	Lysophospholipase-like protein 1	3	3	-1.25791	-0.761455
ECM29	Q5VYK3	Proteasome-associated protein ECM29 homolog	6	6	-1.12546	-0.895696
FAM160B1	Q5W0V3-2	Protein FAM160B1	3	3	-1.61613	-1.23991
RNF213	Q63HN8	E3 ubiquitin-protein ligase RNF213	21	21	1.07364	1.0328
FAM21C	Q9Y4E1-5	WASH complex subunit FAM21C;WASH complex subunit FAM21A	4	4	-4.13754	-4.16562
TBC1D9B	Q66K14-2	TBC1 domain family member 9B	7	7	-1.98722	-1.51436
MAP1S	Q66K74-2	Microtubule-associated protein 1S;MAP1S heavy chain;MAP1S light chain	4	4	-1.99834	-2.21777
RAP1GAP2	Q684P5-2	Rap1 GTPase-activating protein 2	10	10	0.0321399	-0.0043575
ARHGAP17	Q68EM7-2	Rho GTPase-activating protein 17	6	6	-0.745197	-0.701315
ATL3	Q6DD88	Atlastin-3	9	9	1.58027	1.58272
PTRHD1	Q6GMV3	Putative peptidyl-tRNA hydrolase PTRHD1	3	3	-1.11192	-1.26254
LAMTOR1	Q6IAA8	Ragulator complex protein LAMTOR1	2	2	-2.34455	-2.14586
TWF2	Q6IBS0	Twinfilin-2	16	15	2.80356	2.90813
RCSD1	Q6JBY9	CapZ-interacting protein	5	5	-2.75774	-3.45337
PDE12	Q6L8Q7-2	2,5-phosphodiesterase 12	2	2	-2.35305	-2.44148
SLC25A24	Q6NUK1	Calcium-binding mitochondrial carrier protein SCaMC-1	10	10	1.30634	0.935975
HIBCH	Q6NVY1	3-hydroxyisobutyryl-CoA hydrolase, mitochondrial	4	4	-1.27948	-1.44016
ARMC6	Q6NXE6-2	Armadillo repeat-containing protein 6	4	4	-1.47816	-1.53314
PPP1R18	Q6NYC8	Phostensin	3	3	-1.1372	-1.48308
LPCAT3	Q6P1A2	Lysophospholipid acyltransferase 5	3	3	-1.31448	-1.59598
PRPF8	Q6P2Q9	Pre-mRNA-processing-splicing factor 8	14	14	0.95918	0.873543
SCYL2	Q6P3W7	SCY1-like protein 2	5	5	-1.32848	-1.65773
PLBD1	Q6P4A8	Phospholipase B-like 1;Phospholipase B-like 1 chain A;Phospholipase B-like 1 chain B;Phospholipase B-like 1 chain C	2	2	-2.64414	-2.29981
FAHD1	Q6P587	Acylpyruvase FAHD1, mitochondrial	2	2	-3.02344	-2.97391
TNFAIP8L2	Q6P589	Tumor necrosis factor alpha-induced protein 8-like protein 2	3	3	-0.736214	-1.20766
PGM2L1	Q6PCE3	Glucose 1,6-bisphosphate synthase	3	3	-2.63038	-2.10641
CNST	Q6PJW8	Consortin	6	6	0.499965	0.552044
LARP1	Q6PKG0-3	La-related protein 1	4	4	-3.75755	-4.15645
AGTRAP	Q6RW13	Type-1 angiotensin II receptor-associated protein	2	2	-2.90125	-3.00198
TMEM205	Q6UW68	Transmembrane protein 205	3	3	-0.579366	-0.390966
SUSD1	Q6UWL2-3	Sushi domain-containing protein 1	2	2	-1.14545	-1.27054
PLXDC2	Q6UX71	Plexin domain-containing protein 2	4	4	-1.57791	-1.4031
WDR82	Q6UXN9	WD repeat-containing protein 82	3	3	0.0960029	0.308132
APOOL	Q6UXV4	MICOS complex subunit MIC27	2	2	-1.85493	-1.44355
PACS1	Q6VY07	Phosphofurin acidic cluster sorting protein 1	7	7	0.041748	0.0352272
MPRIP	Q6WCQ1-3	Myosin phosphatase Rho-interacting protein	2	2	-0.806283	-0.416644
NAPRT	Q6XQN6	Nicotinate phosphoribosyltransferase	11	11	0.898458	0.803843
CD109	Q6YHK3-3	CD109 antigen	5	5	-1.63845	-1.08808
HSDL2	Q6YN16-2	Hydroxysteroid dehydrogenase-like protein 2	4	4	-1.78335	-1.80521
CCBL2	Q6YP21	Kynurenine--oxoglutarate transaminase 3	3	3	-1.09552	-1.46748
PPP1R21	Q6ZMI0	Protein phosphatase 1 regulatory subunit 21	2	2	-4.07332	-4.14681
NBEAL2	Q6ZNJ1-2	Neurobeachin-like protein 2	32	32	1.82824	1.9997
TOM1L2	Q6ZVM7-5	TOM1-like protein 2	9	9	0.513054	0.289825
VPS13C	Q709C8-3	Vacuolar protein sorting-associated protein 13C	18	18	0.426715	0.597435
UNC13D	Q70J99	Protein unc-13 homolog D	38	38	3.31634	3.39889
RPS27L	Q71UM5	40S ribosomal protein S27-like;40S ribosomal protein S27	2	2	-0.755639	-0.904796
SND1	Q7KZF4	Staphylococcal nuclease domain-containing protein 1	28	28	2.84339	2.96439
BZW1	Q7L1Q6	Basic leucine zipper and W2 domain-containing protein 1	7	6	0.527803	0.263009
ASRGL1	Q7L266	Isoaspartyl peptidase/L-asparaginase;Isoaspartyl peptidase/L-asparaginase alpha chain;Isoaspartyl peptidase/L-asparaginase beta chain	2	2	-1.26548	-0.886708
EIF3M	Q7L2H7	Eukaryotic translation initiation factor 3 subunit M	5	5	-1.01093	-0.875537
CYFIP1	Q7L576	Cytoplasmic FMR1-interacting protein 1	27	13	2.40078	2.42739
DOK3	Q7L591	Docking protein 3	6	6	0.604993	0.0673793
COPS6	Q7L5N1	COP9 signalosome complex subunit 6	3	3	-0.850774	-0.771269
TAOK1	Q7L7X3	Serine/threonine-protein kinase TAO1	9	7	-1.29856	-0.687547
CHMP1B	Q7LBR1	Charged multivesicular body protein 1b	2	2	-2.07032	-2.47634
RASGRP2	Q7LDG7	RAS guanyl-releasing protein 2	28	28	2.93967	2.86378
ZC3HAV1	Q7Z2W4	Zinc finger CCCH-type antiviral protein 1	7	7	-0.988053	-0.381859
MYH14	Q7Z406	Myosin-14	12	2	3.77239	3.63551
MAVS	Q7Z434	Mitochondrial antiviral-signaling protein	6	6	-1.84512	-1.79396
CLASP1	Q7Z460-2	CLIP-associating protein 1	4	3	-1.60484	-1.73828
DHX29	Q7Z478	ATP-dependent RNA helicase DHX29	2	2	-3.16415	-2.63028
COMMD6	Q7Z4G1	COMM domain-containing protein 6	2	2	-1.86605	-1.70424
DCXR	Q7Z4W1	L-xylulose reductase	9	9	0.826236	0.834927
APBB1IP	Q7Z5R6	Amyloid beta A4 precursor protein-binding family B member 1-interacting protein	8	8	-0.343069	-0.186885
ARHGAP30	Q7Z6I6	Rho GTPase-activating protein 30	2	2	-2.87729	-3.38226
HUWE1	Q7Z6Z7-2	E3 ubiquitin-protein ligase HUWE1	15	15	-0.81533	-0.692491
GLRX5	Q86SX6	Glutaredoxin-related protein 5, mitochondrial	2	2	-1.00611	-0.975981
PRUNE	Q86TP1	Protein prune homolog	11	11	1.37401	1.40411
SETD3	Q86TU7	Histone-lysine N-methyltransferase setd3	2	2	-4.50784	-4.1428
ACOT1	Q86TX2	Acyl-coenzyme A thioesterase 1;Acyl-coenzyme A thioesterase 2, mitochondrial	5	5	-0.418896	-0.170097
PBRM1	Q86U86-8	Protein polybromo-1	2	2	-4.89769	-5.18909
MTDH	Q86UE4	Protein LYRIC	4	4	-1.83407	-1.89599
KTN1	Q86UP2-2	Kinectin	6	6	-0.183619	-0.369922
NLRX1	Q86UT6	NLR family member X1	4	4	-1.70739	-1.74681
FERMT3	Q86UX7-2	Fermitin family homolog 3	46	46	7.1188	7.27532
ALYREF	Q86V81	THO complex subunit 4	3	3	0.0910972	-0.133853
MDP1	Q86V88	Magnesium-dependent phosphatase 1	3	3	-2.79626	-1.91141
VPS36	Q86VN1-2	Vacuolar protein-sorting-associated protein 36	3	3	-2.33809	-3.45525
CAND1	Q86VP6	Cullin-associated NEDD8-dissociated protein 1	30	30	2.71394	2.76595
FAM134C	Q86VR2	Protein FAM134C	3	3	-3.55003	-2.74259
HOOK3	Q86VS8	Protein Hook homolog 3	3	3	-3.06573	-2.99207
PKHD1L1	Q86WI1	Fibrocystin-L	10	10	-0.324455	-0.210885
PROSER2	Q86WR7	Proline and serine-rich protein 2	2	2	-4.76251	-4.52363
SKAP1	Q86WV1-2	Src kinase-associated phosphoprotein 1	2	2	-2.47951	-2.44691
TMEM173	Q86WV6	Stimulator of interferon genes protein	2	2	0.151327	0.0848119
NDUFA11	Q86Y39	NADH dehydrogenase [ubiquinone] 1 alpha subcomplex subunit 11	2	2	-1.99628	-1.58507
STX12	Q86Y82	Syntaxin-12	2	2	-2.27559	-2.03545
DOLPP1	Q86YN1	Dolichyldiphosphatase 1	2	2	-4.32738	-3.52377
C2CD5	Q86YS7	C2 domain-containing protein 5	4	4	-3.73841	-4.15592
RASAL3	Q86YV0-2	RAS protein activator like-3	6	6	-1.57491	-1.35666
TREML1	Q86YW5-2	Trem-like transcript 1 protein	5	5	2.11715	2.29402
TBC1D10C	Q8IV04	Carabin	3	2	-2.5697	-3.02829
SLC9A9	Q8IVB4	Sodium/hydrogen exchanger 9	2	2	-1.70956	-1.34304
WDFY1	Q8IWB7	WD repeat and FYVE domain-containing protein 1	5	5	-0.884313	-0.86993
CCAR1	Q8IX12-2	Cell division cycle and apoptosis regulator protein 1	2	2	-3.59044	-2.91879
DNAJC10	Q8IXB1	DnaJ homolog subfamily C member 10	3	3	-0.271189	-0.580504
NELFCD	Q8IXH7	Negative elongation factor C/D	2	2	-3.32228	-3.06425
RHOT2	Q8IXI1	Mitochondrial Rho GTPase 2	3	3	-1.54953	-1.51912
PNPLA6	Q8IY17-5	Neuropathy target esterase	2	2	-2.28524	-1.83897
CMIP	Q8IY22-3	C-Maf-inducing protein	6	6	0.7511	0.716371
SRRM1	Q8IYB3	Serine/arginine repetitive matrix protein 1	24	24	-1.17453	-1.14404
SMAP1	Q8IYB5-3	Stromal membrane-associated protein 1	3	2	-1.09296	-0.979259
EXOC8	Q8IYI6	Exocyst complex component 8	2	2	-1.78167	-1.46215
ANKRD13A	Q8IZ07	Ankyrin repeat domain-containing protein 13A	3	3	-3.16021	-2.91404
ALDH16A1	Q8IZ83	Aldehyde dehydrogenase family 16 member A1	12	12	0.943323	0.957731
ABI1	Q8IZP0-2	Abl interactor 1	11	9	1.081	1.25319
SELH	Q8IZQ5	Selenoprotein H	2	2	-1.14697	-1.40861
FAM177A1	Q8N128	Protein FAM177A1	2	2	-1.89866	-1.43959
CCAR2	Q8N163-2	Cell cycle and apoptosis regulator protein 2	10	10	0.890839	0.696694
VPS52	Q8N1B4-2	Vacuolar protein sorting-associated protein 52 homolog	2	2	1.03773	0.960198
NUP93	Q8N1F7-2	Nuclear pore complex protein Nup93	2	2	-1.31119	-1.12635
LRRC47	Q8N1G4	Leucine-rich repeat-containing protein 47	12	12	1.10844	1.05454
CA13	Q8N1Q1	Carbonic anhydrase 13	2	2	-1.67098	-1.61357
ARMC10	Q8N2F6-6	Armadillo repeat-containing protein 10	2	2	-3.51552	-3.83647
GPD1L	Q8N335	Glycerol-3-phosphate dehydrogenase 1-like protein	2	2	-4.84292	-2.98444
ARHGAP18	Q8N392-2	Rho GTPase-activating protein 18	24	24	2.25994	2.34113
EHBP1L1	Q8N3D4	EH domain-binding protein 1-like protein 1	5	5	-2.08564	-1.10453
MTURN	Q8N3F0-2	Maturin	2	2	-0.903529	-0.61545
STAG2	Q8N3U4	Cohesin subunit SA-2;Cohesin subunit SA-1	2	2	-2.58756	-2.30092
PNKD	Q8N490-4	Probable hydrolase PNKD	4	4	-0.462077	-0.632598
TMEM55A	Q8N4L2	Type 2 phosphatidylinositol 4,5-bisphosphate 4-phosphatase	2	2	-3.5643	-3.57125
CISD2	Q8N5K1	CDGSH iron-sulfur domain-containing protein 2	3	3	-3.12767	-1.80128
FAM101B	Q8N5W9	Filamin-interacting protein FAM101B	3	3	-2.35104	-2.23119
CPSF7	Q8N684-2	Cleavage and polyadenylation specificity factor subunit 7	4	4	-1.69402	-1.96017
ANKRD44	Q8N8A2	Serine/threonine-protein phosphatase 6 regulatory ankyrin repeat subunit B	5	5	-1.23486	-0.874393
TC2N	Q8N9U0-2	Tandem C2 domains nuclear protein	7	7	-0.504305	-0.274307
NHLRC2	Q8NBF2	NHL repeat-containing protein 2	6	6	-0.376278	-0.494223
SUMF2	Q8NBJ7	Sulfatase-modifying factor 2	3	3	-1.78192	-1.43863
PCYOX1L	Q8NBM8	Prenylcysteine oxidase-like	8	8	0.7292	0.967471
RDH13	Q8NBN7	Retinol dehydrogenase 13	3	3	-1.88122	-1.97327
HSD17B11	Q8NBQ5	Estradiol 17-beta-dehydrogenase 11	7	7	-0.050546	-0.0501826
TXNDC5	Q8NBS9-2	Thioredoxin domain-containing protein 5	9	9	1.91315	2.0199
SCCPDH	Q8NBX0	Saccharopine dehydrogenase-like oxidoreductase	6	6	0.357149	0.627105
SERBP1	Q8NC51-4	Plasminogen activator inhibitor 1 RNA-binding protein	8	8	1.25751	1.3713
DAGLB	Q8NCG7-2	Sn1-specific diacylglycerol lipase beta	2	2	-2.37032	-2.73168
PDPR	Q8NCN5	Pyruvate dehydrogenase phosphatase regulatory subunit, mitochondrial	2	2	-3.56177	-3.82527
APOA1BP	Q8NCW5-2	NAD(P)H-hydrate epimerase	3	3	-1.34331	-1.55782
CCNY	Q8ND76-3	Cyclin-Y	2	2	-4.41525	-4.55462
ABCF1	Q8NE71	ATP-binding cassette sub-family F member 1	9	9	-1.06583	-0.920915
MCU	Q8NE86-3	Calcium uniporter protein, mitochondrial	5	5	0.769535	0.417161
APPL2	Q8NEU8-3	DCC-interacting protein 13-beta	8	8	-0.74266	-0.97452
LPCAT1	Q8NF37	Lysophosphatidylcholine acyltransferase 1	2	2	-1.90195	-2.55262
DOCK8	Q8NF50-4	Dedicator of cytokinesis protein 8	16	16	0.813248	0.926798
ABHD11	Q8NFV4-6	Alpha/beta hydrolase domain-containing protein 11	2	2	-1.88892	-1.5785
CMAS	Q8NFW8	N-acylneuraminate cytidylyltransferase	2	2	-2.05425	-2.39183
TRIM58	Q8NG06	E3 ubiquitin-protein ligase TRIM58	5	5	-0.0642052	-0.211851
TSPAN14	Q8NG11	Tetraspanin-14	3	3	-1.3115	-1.44548
MOSPD2	Q8NHP6	Motile sperm domain-containing protein 2	2	2	-3.92154	-4.58956
GIMAP7	Q8NHV1	GTPase IMAP family member 7	5	5	-0.489211	-0.505587
SMARCC2	Q8TAQ2-2	SWI/SNF complex subunit SMARCC2	6	5	-1.03684	-1.58036
NPLOC4	Q8TAT6	Nuclear protein localization protein 4 homolog	5	5	-1.2325	-1.11743
UBA3	Q8TBC4-2	NEDD8-activating enzyme E1 catalytic subunit	7	7	-0.515016	-0.504488
FAM213B	Q8TBF2	Prostamide/prostaglandin F synthase	4	4	-0.536678	-0.742223
TBC1D15	Q8TC07-2	TBC1 domain family member 15	5	5	-1.05629	-1.30241
RDH11	Q8TC12	Retinol dehydrogenase 11	12	12	3.05514	3.04854
NT5C	Q8TCD5	5(3)-deoxyribonucleotidase, cytosolic type	3	3	-2.78396	-2.40444
STT3B	Q8TCJ2	Dolichyl-diphosphooligosaccharide--protein glycosyltransferase subunit STT3B	8	7	-0.0389446	0.195589
BICD2	Q8TD16	Protein bicaudal D homolog 2	6	6	-0.790386	-1.02625
NEK9	Q8TD19	Serine/threonine-protein kinase Nek9	9	9	0.68004	0.705513
PLEKHO2	Q8TD55	Pleckstrin homology domain-containing family O member 2	6	6	-0.664745	-0.548337
NEK7	Q8TDX7	Serine/threonine-protein kinase Nek7;Serine/threonine-protein kinase Nek6	2	2	-2.30984	-1.86153
MICAL1	Q8TDZ2	Protein-methionine sulfoxide oxidase MICAL1	9	9	0.00528158	-0.0242827
DTD1	Q8TEA8	D-tyrosyl-tRNA(Tyr) deacylase 1	2	2	-3.06573	-2.9919
DENND1A	Q8TEH3	DENN domain-containing protein 1A	2	2	-2.25262	-1.16553
NUP210	Q8TEM1	Nuclear pore membrane glycoprotein 210	7	7	0.0127269	0.304777
UBASH3B	Q8TF42	Ubiquitin-associated and SH3 domain-containing protein B	20	20	2.47569	2.48653
GIPC3	Q8TF64	PDZ domain-containing protein GIPC3	2	2	-1.8112	-1.95201
SMAP2	Q8WU79	Stromal membrane-associated protein 2	3	2	-4.39152	-4.10626
PDCD6IP	Q8WUM4	Programmed cell death 6-interacting protein	32	32	3.29481	3.20488
BRK1	Q8WUW1	Protein BRICK1	4	4	0.141833	0.215278
CHMP7	Q8WUX9	Charged multivesicular body protein 7	2	2	-3.51519	-3.86747
NUDCD2	Q8WVJ2	NudC domain-containing protein 2	2	2	-2.01538	-2.11178
SCFD1	Q8WVM8	Sec1 family domain-containing protein 1	10	10	-0.324148	-0.0431958
UBLCP1	Q8WVY7	Ubiquitin-like domain-containing CTD phosphatase 1	4	3	-1.27155	-1.56272
TMEM40	Q8WWA1	Transmembrane protein 40	4	4	-1.47007	-1.1144
GIMAP1	Q8WWP7	GTPase IMAP family member 1	7	7	0.20717	0.289558
STON2	Q8WXE9	Stonin-2	4	4	-1.58921	-1.35918
PSPC1	Q8WXF1-2	Paraspeckle component 1	2	2	-1.88375	-2.14272
ATL1	Q8WXF7-2	Atlastin-1	8	8	0.131534	0.0432745
MADD	Q8WXG6-8	MAP kinase-activating death domain protein	2	2	-4.93911	-3.4493
SYNE2	Q8WXH0	Nesprin-2	2	2	-3.34703	-3.81162
DNAJC9	Q8WXX5	DnaJ homolog subfamily C member 9	4	4	-1.04317	-1.24427
CTNNBL1	Q8WYA6	Beta-catenin-like protein 1	2	2	-1.52727	-2.13034
2001-09-01	Q8WYJ6	Septin-1	9	8	0.469404	0.594573
LZIC	Q8WZA0	Protein LZIC	5	5	0.58434	0.743801
DDX1	Q92499	ATP-dependent RNA helicase DDX1	9	9	0.112278	0.103555
H1FX	Q92522	Histone H1x	6	6	0.0518449	0.40533
PSMF1	Q92530	Proteasome inhibitor PI31 subunit	2	2	-2.36222	-2.1173
GBF1	Q92538-3	Golgi-specific brefeldin A-resistance guanine nucleotide exchange factor 1	3	3	-3.29693	-3.55319
NCSTN	Q92542-2	Nicastrin	2	2	-0.522329	-0.204076
TM9SF4	Q92544	Transmembrane 9 superfamily member 4	2	2	-2.91351	-2.78791
ELMO1	Q92556	Engulfment and cell motility protein 1	8	5	0.655255	0.77018
AP3S1	Q92572	AP-3 complex subunit sigma-1	2	2	-1.572	-1.25578
NDRG1	Q92597-3	Protein NDRG1	2	2	-4.35133	-3.53481
HSPH1	Q92598-2	Heat shock protein 105 kDa	11	8	-0.198945	-0.386211
LPGAT1	Q92604	Acyl-CoA:lysophosphatidylglycerol acyltransferase 1	2	2	-3.06975	-3.18384
DOCK2	Q92608	Dedicator of cytokinesis protein 2	19	19	1.02564	1.07983
MYO18A	Q92614-2	Unconventional myosin-XVIIIa	14	14	0.365673	0.404859
GCN1L1	Q92616	Translational activator GCN1	11	11	-1.53534	-1.43525
HMHA1	Q92619	Minor histocompatibility protein HA-1;Minor histocompatibility antigen HA-1	21	21	3.03727	3.04528
NUP205	Q92621	Nuclear pore complex protein Nup205	2	2	-4.79597	-4.57426
NRGN	Q92686	Neurogranin;NEUG(55-78)	2	2	-0.856162	-0.706644
ANP32B	Q92688	Acidic leucine-rich nuclear phosphoprotein 32 family member B	7	6	2.2412	2.05143
TFG	Q92734-4	Protein TFG	2	2	-1.23584	-1.21109
ARPC1A	Q92747	Actin-related protein 2/3 complex subunit 1A	3	2	-1.65957	-1.54564
STAM	Q92783-2	Signal transducing adapter molecule 1	3	2	-1.83224	-1.71745
DPF2	Q92785	Zinc finger protein ubi-d4	3	3	-3.34201	-4.25279
TAF15	Q92804-2	TATA-binding protein-associated factor 2N	4	2	-1.60655	-1.56378
GGH	Q92820	Gamma-glutamyl hydrolase	5	5	-0.0627776	-0.147515
INPP5D	Q92835	Phosphatidylinositol 3,4,5-trisphosphate 5-phosphatase 1	9	7	0.300612	-0.0348073
DDX17	Q92841-1	Probable ATP-dependent RNA helicase DDX17	20	14	2.31468	2.34597
CASP10	Q92851-6	Caspase-10;Caspase-10 subunit p23/17;Caspase-10 subunit p12	2	2	-4.56185	-3.88279
SEMA4D	Q92854	Semaphorin-4D	3	3	-1.66795	-1.54885
RAD50	Q92878-3	DNA repair protein RAD50	2	2	-5.25737	-5.07783
OSTF1	Q92882	Osteoclast-stimulating factor 1	7	7	1.74172	1.96617
ARHGEF1	Q92888	Rho guanine nucleotide exchange factor 1	16	16	1.55275	1.57012
GLG1	Q92896	Golgi apparatus protein 1	5	5	-1.77839	-2.00076
UPF1	Q92900-2	Regulator of nonsense transcripts 1	12	12	0.806507	0.568999
COPS5	Q92905	COP9 signalosome complex subunit 5	3	3	-0.610135	-0.458489
SMARCD2	Q92925-3	SWI/SNF-related matrix-associated actin-dependent regulator of chromatin subfamily D member 2;SWI/SNF-related matrix-associated actin-dependent regulator of chromatin subfamily D member 3;SWI/SNF-related matrix-associated actin-dependent regulator of chromatin subfamily D member 1	2	2	-2.73831	-2.8038
RAB8B	Q92930	Ras-related protein Rab-8B	8	3	0.30185	-0.253673
KHSRP	Q92945	Far upstream element-binding protein 2	8	5	-0.0366654	0.0281798
GCDH	Q92947	Glutaryl-CoA dehydrogenase, mitochondrial	4	4	-1.51995	-1.19196
RIT1	Q92963-2	GTP-binding protein Rit1	2	2	-2.90854	-2.5182
TNPO1	Q92973-2	Transportin-1	9	9	0.466225	0.256995
ARHGEF2	Q92974-3	Rho guanine nucleotide exchange factor 2	4	4	-1.40626	-1.64181
USP9X	Q93008-1	Probable ubiquitin carboxyl-terminal hydrolase FAF-X;Probable ubiquitin carboxyl-terminal hydrolase FAF-Y	9	9	-0.229811	-0.470358
USP7	Q93009-3	Ubiquitin carboxyl-terminal hydrolase 7	6	6	-0.365951	-0.446189
ATP6V0A1	Q93050-1	V-type proton ATPase 116 kDa subunit a isoform 1	5	5	-0.808293	-1.05473
LPP	Q93052	Lipoma-preferred partner	2	2	-1.15965	-0.900572
ATP2A3	Q93084-3	Sarcoplasmic/endoplasmic reticulum calcium ATPase 3	34	26	4.15635	4.28877
PHKB	Q93100-4	Phosphorylase b kinase regulatory subunit beta	2	2	-2.8787	-3.37195
MYDGF	Q969H8	Myeloid-derived growth factor	3	3	-0.0625733	-0.295093
UBE2F	Q969M7-3	NEDD8-conjugating enzyme UBE2F	4	4	-3.80424	-2.90256
WBP2	Q969T9-2	WW domain-binding protein 2	4	4	-0.29729	-0.207855
NCLN	Q969V3-2	Nicalin	2	2	-2.4905	-1.81781
ERGIC1	Q969X5	Endoplasmic reticulum-Golgi intermediate compartment protein 1	4	4	-0.892367	-0.551343
PPP1R14A	Q96A00	Protein phosphatase 1 regulatory subunit 14A	5	5	0.823033	0.999983
FAM162A	Q96A26	Protein FAM162A	2	2	-0.150843	0.249286
CCDC47	Q96A33-2	Coiled-coil domain-containing protein 47	2	2	-2.9227	-2.80285
EXOC4	Q96A65	Exocyst complex component 4	3	3	-1.8438	-1.57505
FUBP1	Q96AE4-2	Far upstream element-binding protein 1	9	5	1.71592	1.71184
LRRC59	Q96AG4	Leucine-rich repeat-containing protein 59	11	11	1.83281	1.96708
ESAM	Q96AP7	Endothelial cell-selective adhesion molecule	4	4	0.355606	0.365794
VPS33A	Q96AX1	Vacuolar protein sorting-associated protein 33A	4	4	-1.8063	-2.2001
RAB37	Q96AX2	Ras-related protein Rab-37	9	9	0.417592	0.442544
SH3KBP1	Q96B97	SH3 domain-containing kinase-binding protein 1	11	11	1.07051	1.19217
OTULIN	Q96BN8	Ubiquitin thioesterase otulin	2	2	-2.49811	-2.2061
DOCK10	Q96BY6	Dedicator of cytokinesis protein 10	11	11	-0.0399217	0.0489019
EFHD2	Q96C19	EF-hand domain-containing protein D2	10	10	2.92333	2.66897
GALM	Q96C23	Aldose 1-epimerase	4	4	-0.24935	-0.395893
SYTL4	Q96C24	Synaptotagmin-like protein 4	20	20	2.43979	2.56967
DCPS	Q96C86	m7GpppX diphosphatase	4	4	-0.59382	-0.179309
ISOC1	Q96CN7	Isochorismatase domain-containing protein 1	6	6	0.459034	0.604992
OPTN	Q96CV9	Optineurin	5	5	0.440043	0.383189
AP2M1	Q96CW1-2	AP-2 complex subunit mu	8	8	0.790878	0.664947
KCTD12	Q96CX2	BTB/POZ domain-containing protein KCTD12	6	6	0.189721	0.352673
RMDN1	Q96DB5	Regulator of microtubule dynamics protein 1	2	2	-2.96548	-3.5958
NUDT16	Q96DE0	U8 snoRNA-decapping enzyme	2	2	-1.54581	-1.82021
CMTM5	Q96DZ9-4	CKLF-like MARVEL transmembrane domain-containing protein 5	3	3	1.49313	1.56533
ELP4	Q96EB1	Elongator complex protein 4	2	2	-5.34832	-6.56937
DAZAP1	Q96EP5-2	DAZ-associated protein 1	5	5	0.351824	0.188793
CYFIP2	Q96F07-2	Cytoplasmic FMR1-interacting protein 2	17	3	-0.915376	-1.8341
OTUB1	Q96FW1	Ubiquitin thioesterase OTUB1	5	5	0.778111	1.12208
CHMP6	Q96FZ7	Charged multivesicular body protein 6	3	3	-0.854967	-1.05584
PGM2	Q96G03	Phosphoglucomutase-2	17	17	2.58698	2.62861
DCUN1D1	Q96GG9	DCN1-like protein 1	4	4	-0.147487	0.120122
PDLIM5	Q96HC4	PDZ and LIM domain protein 5	11	11	1.75585	1.8594
ERO1L	Q96HE7	ERO1-like protein alpha	5	5	-0.150166	-0.190858
LUC7L2	Q96HJ9-2	Putative RNA-binding protein Luc7-like 2	7	7	1.0367	0.646368
AHCYL2	Q96HN2-2	Putative adenosylhomocysteinase 3	8	2	-2.52145	-2.70039
PGAM5	Q96HS1-2	Serine/threonine-protein phosphatase PGAM5, mitochondrial	2	2	-1.19926	-0.900905
DDRGK1	Q96HY6	DDRGK domain-containing protein 1	2	2	-2.4141	-2.66375
SUCLG2	Q96I99	Succinyl-CoA ligase [GDP-forming] subunit beta, mitochondrial	9	9	0.520986	0.493607
GMPPA	Q96IJ6	Mannose-1-phosphate guanyltransferase alpha	2	2	-3.04551	-2.95873
ABHD14B	Q96IU4	Alpha/beta hydrolase domain-containing protein 14B	6	6	1.18964	1.09572
NGLY1	Q96IV0-3	Peptide-N(4)-(N-acetyl-beta-glucosaminyl)asparagine amidase	2	2	-2.75228	-3.1725
ITCH	Q96J02-2	E3 ubiquitin-protein ligase Itchy homolog;NEDD4-like E3 ubiquitin-protein ligase WWP1	2	2	-3.7177	-3.27126
CDK5RAP3	Q96JB5	CDK5 regulatory subunit-associated protein 3	5	5	0.0366493	-0.358157
VPS39	Q96JC1-2	Vam6/Vps39-like protein	2	2	-2.86842	-2.63297
RADIL	Q96JH8-1	Ras-associating and dilute domain-containing protein	2	2	-0.772657	-0.795273
ELMO2	Q96JJ3	Engulfment and cell motility protein 2	7	4	-2.89964	-2.49412
TMX3	Q96JJ7	Protein disulfide-isomerase TMX3	3	3	-1.39515	-1.43485
ZFYVE19	Q96K21-4	Abscission/NoCut checkpoint regulator	3	3	-2.7731	-2.80486
USP47	Q96K76-2	Ubiquitin carboxyl-terminal hydrolase 47	10	10	0.101048	0.246766
EXOC2	Q96KP1	Exocyst complex component 2	2	2	-2.11688	-2.247
CNDP2	Q96KP4	Cytosolic non-specific dipeptidase	19	19	2.47208	2.49688
C9orf89	Q96LW7-2	Bcl10-interacting CARD protein	2	2	-3.76623	-3.49523
PRRC1	Q96M27	Protein PRRC1	5	5	-0.696467	-0.129544
ARAP1	Q96P48-3	Arf-GAP with Rho-GAP domain, ANK repeat and PH domain-containing protein 1	11	11	0.940991	0.965547
IPO9	Q96P70	Importin-9	4	4	-2.20707	-2.90957
RBM14	Q96PK6	RNA-binding protein 14	2	2	-1.13725	-1.80718
TRNT1	Q96Q11-2	CCA tRNA nucleotidyltransferase 1, mitochondrial	2	2	-1.85112	-2.05724
PRAM1	Q96QH2	PML-RARA-regulated adapter molecule 1	3	3	-3.16837	-4.26724
VPS35	Q96QK1	Vacuolar protein sorting-associated protein 35	22	22	1.9079	1.82916
PURB	Q96QR8	Transcriptional activator protein Pur-beta	3	3	-2.7833	-3.44133
VPS13A	Q96RL7-4	Vacuolar protein sorting-associated protein 13A	6	6	-1.18084	-0.830269
GFM1	Q96RP9	Elongation factor G, mitochondrial	2	2	-2.52681	-2.85475
ERBB2IP	Q96RT1-7	Protein LAP2	10	9	0.678635	0.570835
FNBP1	Q96RU3-4	Formin-binding protein 1	6	6	-2.92887	-3.15637
IFT140	Q96RY7-2	Intraflagellar transport protein 140 homolog	2	2	-2.39604	-3.02064
PPP1R9B	Q96SB3	Neurabin-2	7	7	-0.0993232	0.136312
OSBPL9	Q96SU4-7	Oxysterol-binding protein-related protein 9	2	2	-3.99321	-7.13617
RUFY1	Q96T51	RUN and FYVE domain-containing protein 1	13	13	1.33543	1.54417
MMS19	Q96T76-7	MMS19 nucleotide excision repair protein homolog	2	2	-2.63875	-2.65401
MYCBP	Q99417	C-Myc-binding protein	5	5	0.518899	0.452387
TBCB	Q99426	Tubulin-folding cofactor B	8	8	1.29003	1.24134
PSMB7	Q99436	Proteasome subunit beta type-7	4	4	-0.229783	-0.155755
CNN2	Q99439	Calponin-2	13	13	3.79499	3.79143
CDC5L	Q99459	Cell division cycle 5-like protein	4	4	-1.66073	-1.77943
PSMD1	Q99460-2	26S proteasome non-ATPase regulatory subunit 1	12	12	1.36667	1.51163
PFDN5	Q99471	Prefoldin subunit 5	4	4	-0.695953	-0.626064
AGAP2	Q99490-2	Arf-GAP with GTPase, ANK repeat and PH domain-containing protein 2	2	2	-2.87437	-2.94364
PARK7	Q99497	Protein deglycase DJ-1	15	15	4.62468	4.6704
GAS2L1	Q99501	GAS2-like protein 1	4	4	-1.38004	-1.54192
SORT1	Q99523-2	Sortilin	3	3	-2.79544	-2.53296
VAT1	Q99536	Synaptic vesicle membrane protein VAT-1 homolog	5	5	-1.64916	-2.07911
PIK3R4	Q99570	Phosphoinositide 3-kinase regulatory subunit 4	2	2	-2.23531	-2.87799
TSC22D3	Q99576-3	TSC22 domain family protein 3	4	3	-2.26707	-2.70657
TSNAX	Q99598	Translin-associated protein X	2	2	-6.20463	-7.08643
EIF3C	Q99613-2	Eukaryotic translation initiation factor 3 subunit C;Eukaryotic translation initiation factor 3 subunit C-like protein	10	10	0.444085	0.456215
TTC1	Q99614	Tetratricopeptide repeat protein 1	3	3	-0.806796	-0.943034
DNAJC7	Q99615-2	DnaJ homolog subfamily C member 7	4	4	-2.10028	-2.22675
PHB2	Q99623	Prohibitin-2	16	16	2.27444	2.28949
COPS8	Q99627-2	COP9 signalosome complex subunit 8	5	5	-1.50057	-0.669645
CHP1	Q99653	Calcineurin B homologous protein 1	2	2	-1.12141	-1.01389
MAP3K5	Q99683	Mitogen-activated protein kinase kinase kinase 5	5	5	-2.42434	-2.39953
MGLL	Q99685	Monoglyceride lipase	11	11	2.128	1.99607
LYST	Q99698	Lysosomal-trafficking regulator	2	2	-4.36655	-3.03665
DOK1	Q99704	Docking protein 1	4	4	-3.01111	-3.14572
HSD17B10	Q99714	3-hydroxyacyl-CoA dehydrogenase type-2	10	10	1.16836	1.19437
2005-09-01	Q99719	Septin-5	12	11	1.52995	1.34276
HNRNPAB	Q99729-3	Heterogeneous nuclear ribonucleoprotein A/B	7	7	0.580729	0.749996
NAP1L4	Q99733	Nucleosome assembly protein 1-like 4	12	10	2.47179	2.47631
NAPG	Q99747	Gamma-soluble NSF attachment protein	6	6	0.47057	0.459063
ACO2	Q99798	Aconitate hydratase, mitochondrial	28	28	3.13021	3.052
TM9SF2	Q99805	Transmembrane 9 superfamily member 2	5	5	0.358654	0.198537
TSG101	Q99816	Tumor susceptibility gene 101 protein	5	5	-0.223528	-0.243976
CPNE1	Q99829	Copine-1	6	6	0.692301	0.464033
CCT7	Q99832	T-complex protein 1 subunit eta	23	23	3.06215	3.21974
PRMT1	Q99873-2	Protein arginine N-methyltransferase 1	6	6	-0.859396	-0.840296
PTPN18	Q99952-2	Tyrosine-protein phosphatase non-receptor type 18	2	2	-4.31305	-4.30819
SH3GL1	Q99961	Endophilin-A2;Endophilin-A1	8	8	0.572791	0.321521
RARRES2	Q99969	Retinoic acid receptor responder protein 2	2	2	-0.716444	-1.20992
VRK1	Q99986	Serine/threonine-protein kinase VRK1	2	2	-1.12669	-0.811829
NIPSNAP1	Q9BPW8	Protein NipSnap homolog 1	4	2	-1.83032	-2.28272
ARPC5L	Q9BPX5	Actin-related protein 2/3 complex subunit 5-like protein	3	3	-0.19154	-0.39558
MICU1	Q9BPX6-2	Calcium uptake protein 1, mitochondrial	2	2	-2.64483	-2.85094
C7orf25	Q9BPX7	UPF0415 protein C7orf25	2	2	-4.33417	-4.52749
TUBA1C	Q9BQE3	Tubulin alpha-1C chain	25	2	-0.723972	-0.698078
CORO1B	Q9BR76	Coronin-1B	9	9	1.84121	1.78442
TXNDC17	Q9BRA2	Thioredoxin domain-containing protein 17	4	4	0.0384204	0.0940887
CPPED1	Q9BRF8	Serine/threonine-protein phosphatase CPPED1	8	8	0.247813	0.255506
VPS25	Q9BRG1	Vacuolar protein-sorting-associated protein 25	4	4	-0.630981	-0.664779
ADPGK	Q9BRR6-2	ADP-dependent glucokinase	3	3	-2.64664	-2.64471
ARHGAP9	Q9BRR9-4	Rho GTPase-activating protein 9	3	2	-2.66456	-3.20968
TRIM56	Q9BRZ2	E3 ubiquitin-protein ligase TRIM56	3	3	-3.76999	-3.28263
ERP44	Q9BS26	Endoplasmic reticulum resident protein 44	13	13	2.38533	2.44998
C2orf88	Q9BSF0	Small membrane A-kinase anchor protein	3	3	-0.7493	-0.913897
ESYT1	Q9BSJ8	Extended synaptotagmin-1	28	28	2.67422	2.68685
UBAC1	Q9BSL1	Ubiquitin-associated domain-containing protein 1	2	2	-3.77449	-4.15645
CNPY3	Q9BT09	Protein canopy homolog 3	7	7	1.03037	1.06151
ALG1	Q9BT22-2	Chitobiosyldiphosphodolichol beta-mannosyltransferase	2	2	-3.16057	-3.64169
INPP5K	Q9BT40-2	Inositol polyphosphate 5-phosphatase K	3	3	-1.82467	-1.89224
COPS4	Q9BT78	COP9 signalosome complex subunit 4	8	8	0.404696	0.558656
DCTN5	Q9BTE1	Dynactin subunit 5	3	3	-1.50119	-1.42302
ANP32E	Q9BTT0	Acidic leucine-rich nuclear phosphoprotein 32 family member E	5	5	1.20786	1.09225
TMEM43	Q9BTV4	Transmembrane protein 43	9	9	0.333574	0.537523
TBCD	Q9BTW9-5	Tubulin-specific chaperone D	3	3	-2.87803	-2.60329
DHRS4	Q9BTZ2-8	Dehydrogenase/reductase SDR family member 4;Dehydrogenase/reductase SDR family member 4-like 2;Putative dehydrogenase/reductase SDR family member 4-like 1	2	2	-1.46222	-1.14318
C9orf142	Q9BUH6	Protein PAXX	7	7	0.272774	0.328075
HNRNPUL1	Q9BUJ2-4	Heterogeneous nuclear ribonucleoprotein U-like protein 1	4	4	-0.412187	-0.276181
PDCD10	Q9BUL8	Programmed cell death protein 10	3	3	-0.577396	-0.658803
DDX23	Q9BUQ8	Probable ATP-dependent RNA helicase DDX23	5	5	-1.60208	-1.61439
MRI1	Q9BV20-2	Methylthioribose-1-phosphate isomerase	2	2	-2.90859	-3.1661
VAMP8	Q9BV40	Vesicle-associated membrane protein 8	3	3	-0.278781	-0.514487
TMEM109	Q9BVC6	Transmembrane protein 109	2	2	0.0699112	0.125892
PBDC1	Q9BVG4	Protein PBDC1	2	2	-2.7507	-3.17707
DUSP23	Q9BVJ7	Dual specificity protein phosphatase 23	2	2	-2.62908	-2.258
TMED9	Q9BVK6	Transmembrane emp24 domain-containing protein 9	5	4	1.22051	1.11594
GGACT	Q9BVM4	Gamma-glutamylaminecyclotransferase	2	2	-1.67606	-2.38402
IFT27	Q9BW83-2	Intraflagellar transport protein 27 homolog	2	2	-3.1629	-3.56617
ACAT2	Q9BWD1	Acetyl-CoA acetyltransferase, cytosolic	6	6	0.802717	0.67056
SFXN3	Q9BWM7	Sideroflexin-3	6	6	-0.0538347	-0.0986857
CHID1	Q9BWS9-3	Chitinase domain-containing protein 1	4	4	-1.29525	-0.96005
GTPBP2	Q9BX10	GTP-binding protein 2	7	7	1.0562	0.998279
JAM3	Q9BX67	Junctional adhesion molecule C	6	6	0.322818	0.338002
HINT2	Q9BX68	Histidine triad nucleotide-binding protein 2, mitochondrial	3	3	-0.26273	-0.177792
NAA15	Q9BXJ9	N-alpha-acetyltransferase 15, NatA auxiliary subunit	4	4	-1.77118	-1.8018
SRRT	Q9BXP5-4	Serrate RNA effector molecule homolog	9	9	0.405325	0.43868
AP1M1	Q9BXS5	AP-1 complex subunit mu-1	6	6	0.273602	0.234954
TEX15	Q9BXT5	Testis-expressed sequence 15 protein	2	2	-0.615364	-0.320006
[truncated: 378 more rows]

## Sheet: B
SUPPL. TABLE 8B: Proteins differentially expressed (DEPs) between iPD and L2PD. Quantitative measures expressed as Log2 except fold change that is expressed at linear scale.
Gene names	Uniprot	Protein names	Peptides	Unique peptides	iPD-1	L2PD2-1	Fold Change	p-value
OSBPL9	Q96SU4-7	Oxysterol-binding protein-related protein 9	2	2	-3.99321	-7.13617	-8.83334	0.000129475
RIC8A	Q9NPQ8-2	Synembryn-A	2	2	-4.34555	-6.86437	-5.73112	0.000358383
TBCE	Q15813	Tubulin-specific chaperone E	2	2	-2.39591	-4.39313	-3.9923	3.56261e-05
GRK6	P43250-2	G protein-coupled receptor kinase 6	4	4	-2.29857	-3.71062	-2.66115	7.12721e-05
SRSF10	O75494-5	Serine/arginine-rich splicing factor 10	3	3	-2.23646	-3.54287	-2.47325	8.3265e-05
DOCK5	Q9H7D0	Dedicator of cytokinesis protein 5	3	3	-3.01684	-4.26084	-2.36854	0.000734637
ELP4	Q96EB1	Elongator complex protein 4	2	2	-5.34832	-6.56937	-2.33118	0.00343123
CCDC22	O60826	Coiled-coil domain-containing protein 22	2	2	-3.50873	-4.65588	-2.21476	0.000431957
VPS36	Q86VN1-2	Vacuolar protein-sorting-associated protein 36	3	3	-2.33809	-3.45525	-2.1692	0.00102478
PRAM1	Q96QH2	PML-RARA-regulated adapter molecule 1	3	3	-3.16837	-4.26724	-2.14187	0.000941494
RECQL	P46063	ATP-dependent DNA helicase Q1	4	4	-2.89236	-3.96622	-2.10506	0.000985862
CRYZL1	O95825	Quinone oxidoreductase-like protein 1	2	2	-2.0761	-3.14705	-2.10082	0.000123903
CDC16	Q13042-4	Cell division cycle protein 16 homolog	2	2	-2.39953	-3.44033	-2.05737	0.000131185
PVALB	P20472	Parvalbumin alpha	2	2	-2.8551	-3.88671	-2.0443	0.000133534
FKBP4	Q02790	Peptidyl-prolyl cis-trans isomerase FKBP4	2	2	-2.78224	-3.73654	-1.93764	0.000156046
ATM	Q13315	Serine-protein kinase ATM	2	2	-3.6854	-4.62136	-1.91317	0.00145998
PFAS	O15067	Phosphoribosylformylglycinamidine synthase	4	4	-1.14162	-2.07661	-1.91188	0.00036575
TCEA1	P23193	Transcription elongation factor A protein 1	4	4	-3.71767	-4.64708	-1.9045	0.00411284
CYFIP2	Q96F07-2	Cytoplasmic FMR1-interacting protein 2	17	3	-0.915376	-1.8341	-1.89045	0.000263068
DPF2	Q92785	Zinc finger protein ubi-d4	3	3	-3.34201	-4.25279	-1.88006	0.00137053
GNPAT	O15228	Dihydroxyacetone phosphate acyltransferase	2	2	-3.71951	-4.61717	-1.86303	0.000705447
CLCN7	P51798-2	H(+)/Cl(-) exchange transporter 7	2	2	-3.35607	-4.24205	-1.84802	0.00162936
TSNAX	Q99598	Translin-associated protein X	2	2	-6.20463	-7.08643	-1.84267	0.0116966
TAP1	Q03518	Antigen peptide transporter 1	3	3	-2.22679	-3.10531	-1.83849	0.000184126
SAP18	O00422	Histone deacetylase complex subunit SAP18	3	3	-4.30314	-5.16982	-1.82346	0.0030271
PIK3CB	P42338	Phosphatidylinositol 4,5-bisphosphate 3-kinase catalytic subunit beta isoform	3	2	-4.30314	-5.16919	-1.82266	0.00303154
G3BP1	Q13283	Ras GTPase-activating protein-binding protein 1	4	4	-2.40096	-3.23394	-1.78136	0.00102406
TEX264	Q9Y6I9	Testis-expressed sequence 264 protein	2	2	-2.26365	-3.09606	-1.78066	0.000205089
GTPBP1	O00178	GTP-binding protein 1	2	2	-2.81935	-3.61354	-1.7341	0.00180247
SPCS3	P61009	Signal peptidase complex subunit 3	3	3	-0.647726	-1.42414	-1.71287	0.000132605
RRAS	P10301	Ras-related protein R-Ras	3	3	-1.76043	-2.52843	-1.7029	0.00150586
GZMH	P20718	Granzyme H	4	4	0.224772	-0.538622	-1.69748	0.000979209
EPDR1	Q9UM22-3	Mammalian ependymin-related protein 1	2	2	-1.85077	-2.61398	-1.69726	0.00103687
RAB11FIP3	O75154-2	Rab11 family-interacting protein 3	2	2	-0.925881	-1.68542	-1.69295	0.00186288
IARS	P41252	Isoleucine--tRNA ligase, cytoplasmic	5	5	-0.561338	-1.32054	-1.69256	0.000138683
U2AF1	P0DN76	Splicing factor U2AF 35 kDa subunit	2	2	-3.49758	-4.23682	-1.66929	0.00416075
TRMT112	Q9UI30	Multifunctional methyltransferase subunit TRM112-like protein	3	3	-2.23369	-2.97099	-1.66704	0.0013071
IFIT5	Q13325-2	Interferon-induced protein with tetratricopeptide repeats 5	2	2	-1.4755	-2.20884	-1.66248	6.60622e-05
PADI4	Q9UM07	Protein-arginine deiminase type-4	4	4	-4.61294	-3.89831	1.64106	0.00445221
TOMM34	Q15785	Mitochondrial import receptor subunit TOM34	2	2	-3.77476	-3.0528	1.64943	0.00245374
HIST1H1D	P16402	Histone H1.3	10	2	0.844378	1.56922	1.65272	0.00764103
STRN4	Q9NRL3	Striatin-4	4	4	0.0584517	0.786929	1.65689	0.00428876
KPNA1	P52294	Importin subunit alpha-5	4	3	-3.21587	-2.48665	1.65774	0.00213793
ATP5J	P18859	ATP synthase-coupling factor 6, mitochondrial	2	2	-4.8403	-4.10094	1.66944	0.0166373
PNN	Q9H307	Pinin	3	3	-4.8403	-4.09993	1.67061	0.0165919
GALK2	Q01415	N-acetylgalactosamine kinase	3	3	-4.02396	-3.27829	1.67675	0.0040893
SLC4A1	P02730-2	Band 3 anion transport protein	5	5	-1.37469	-0.60591	1.70383	0.000961769
CHD4	Q14839	Chromodomain-helicase-DNA-binding protein 4	4	4	-5.09261	-4.31591	1.7132	0.00848061
KIAA1033	Q2M389-2	WASH complex subunit 7	3	3	-2.93621	-2.15178	1.72241	0.00369513
DOLPP1	Q86YN1	Dolichyldiphosphatase 1	2	2	-4.32738	-3.52377	1.74546	0.0044011
FAM134C	Q86VR2	Protein FAM134C	3	3	-3.55003	-2.74259	1.7501	0.00196174
ATG7	O95352-3	Ubiquitin-like modifier-activating enzyme ATG7	3	3	-2.78718	-1.97396	1.75712	0.000859545
NDRG1	Q92597-3	Protein NDRG1	2	2	-4.35133	-3.53481	1.76114	0.00767355
CA1	P00915	Carbonic anhydrase 1	7	7	0.238484	1.06844	1.77763	5.47995e-05
COPS8	Q99627-2	COP9 signalosome complex subunit 8	5	5	-1.50057	-0.669645	1.77882	0.00164661
CD97	P48960-2	CD97 antigen	3	3	-3.22784	-2.37996	1.79986	0.00177906
VPS18	Q9P253	Vacuolar protein sorting-associated protein 18 homolog	2	2	-3.76115	-2.90855	1.80576	0.00254136
LRCH4	O75427	Leucine-rich repeat and calponin homology domain-containing protein 4	2	2	-3.62675	-2.75797	1.82612	0.00470697
MDP1	Q86V88	Magnesium-dependent phosphatase 1	3	3	-2.79626	-1.91141	1.84658	0.0001815
NUP160	Q12769	Nuclear pore complex protein Nup160	2	2	-4.35309	-3.46301	1.85328	0.00717502
UBE2F	Q969M7-3	NEDD8-conjugating enzyme UBE2F	4	4	-3.80424	-2.90256	1.86823	0.0022723
BAG5	Q9UL15	BAG family molecular chaperone regulator 5	5	5	-2.57002	-1.6596	1.87959	0.00137161
NDUFS7	O75251	NADH dehydrogenase [ubiquinone] iron-sulfur protein 7, mitochondrial	2	2	-3.41012	-2.47792	1.90818	0.0014718
VPS45	Q9NRW7	Vacuolar protein sorting-associated protein 45	2	2	-3.39537	-2.45354	1.92096	0.000640817
HCK	P08631-3	Tyrosine-protein kinase HCK	6	3	-3.09378	-2.1502	1.92329	0.00319223
EHBP1L1	Q8N3D4	EH domain-binding protein 1-like protein 1	5	5	-2.08564	-1.10453	1.97399	0.000147633
MAPKAPK3	Q16644	MAP kinase-activated protein kinase 3	5	2	-1.04666	-0.047717	1.99853	0.000712052
ATP11B	Q9Y2G3	Probable phospholipid-transporting ATPase IF	2	2	-4.74527	-3.74545	1.99975	0.00227457
POLR2A	P24928	DNA-directed RNA polymerase II subunit RPB1	3	3	-3.06351	-2.06243	2.0015	0.00113442
HBG2	P69892	Hemoglobin subunit gamma-2	3	2	-4.81272	-3.78931	2.03272	0.00488453
GPSM3	Q9Y4H4	G-protein-signaling modulator 3	3	3	-3.8183	-2.76883	2.06976	0.00116125
HBD	P02042	Hemoglobin subunit delta	11	4	0.6582	1.7103	2.07354	3.20958e-05
RAD23A	P54725-2	UV excision repair protein RAD23 homolog A	4	2	-3.42148	-2.33702	2.12058	0.00302087
DENND1A	Q8TEH3	DENN domain-containing protein 1A	2	2	-2.25262	-1.16553	2.12444	0.000120252
RPS14	P62263	40S ribosomal protein S14	5	5	-1.21542	-0.09305	2.17704	0.000451243
HIST1H1E	P10412	Histone H1.4	11	2	-3.28567	-2.12931	2.22894	0.00170042
CISD2	Q8N5K1	CDGSH iron-sulfur domain-containing protein 2	3	3	-3.12767	-1.80128	2.50775	0.000323098
MDC1	Q14676-4	Mediator of DNA damage checkpoint protein 1	3	3	-4.78797	-3.46128	2.50826	0.00129182
LYST	Q99698	Lysosomal-trafficking regulator	2	2	-4.36655	-3.03665	2.51384	0.000642801
NBAS	A2RRP1-2	Neuroblastoma-amplified sequence	3	3	-5.38987	-4.02523	2.57512	0.00274718
MADD	Q8WXG6-8	MAP kinase-activating death domain protein	2	2	-4.93911	-3.4493	2.80851	0.00102443
NCBP1	Q09161	Nuclear cap-binding protein subunit 1	2	2	-4.76338	-3.20338	2.94852	0.000934321
GPD1L	Q8N335	Glycerol-3-phosphate dehydrogenase 1-like protein	2	2	-4.84292	-2.98444	3.62624	0.00148119
HBA1	P69905	Hemoglobin subunit alpha	10	10	5.15658	7.15267	3.98916	0.000570667
HBB	P68871	Hemoglobin subunit beta	14	7	5.7582	7.84824	4.25759	0.000650642

## Sheet: C
SUPPL. TABLE 8C: Phosphoproteins differentially expressed (DEPPs) between iPD and L2PD. Quantitative measures expressed as Log2 except fold change that is expressed at linear scale.
Gene names	Protein	Protein names	Amino acid	Localization prob	Score	Sequence window	Position	sPD-1	L2PD G2019S-1	Fold Change	p-value
NBAS	A2RRP1-2	Neuroblastoma-amplified sequence	S	0.844061	79.347	ETRAGEEDEGEEDSDSDYEISAKARYFGYIK	1533	3.05115	-0.851001	-15.1543	0.000163098
TCEB3C	Q8NG57	RNA polymerase II transcription factor SIII subunit A3	S	0.995408	54.539	REKAWGFPENATAPRSPSHSPEHRRTARRTP	209	5.17401	1.99222	-9.17489	0.000751472
CNKSR3	G9CGD6-3	Interactor protein for cytohesin exchange factors 1	S	0.80635	43.024	MNTLLIQDIYQQQRASPAPDDTDDTPQELKK	220	5.68832	3.49748	-4.6005	0.00229864
SMAP	O00193	Small acidic protein	S	0.844187	151.95	SAARESHPHGVKRSASPDDDLGSSNWEAADL	359	5.68798	3.58832	-4.31739	0.00253843
AP3B1	O00203-3	AP-3 complex subunit beta-1	S	0.983815	52.522	KEGDELEDNGKNFYESDDDQKEKTDKKKKPY	101	5.84607	4.05788	-3.47527	0.00391785
PGRMC1	O00264	Membrane-associated progesterone receptor component 1	S	0.999251	127.92	HVGKLLKEGEEPTVYSDEEEPKDESARKND_	888	5.69605	4.04343	-3.16209	0.00441922
WWP2	O00308-4	NEDD4-like E3 ubiquitin-protein ligase WWP2	S	0.998995	82.349	HSGASARTTPATGEQSPGARSRHRQPVKNSG	1783	6.51728	4.87789	-3.13308	0.00609758
KMT2D	O14686	Histone-lysine N-methyltransferase 2D	S	0.906377	42.277	QSQSSSQSPLTPRPLSAEAFCPSPVTPRFQS	882	5.31578	3.69599	-3.0906	0.00395214
PDCD5	O14737	Programmed cell death protein 5	S	0.938771	78.655	EKTTTVKFNRRKVMDSDEDDDY_________	271	4.64541	3.0481	-3.0426	0.00299347
BACH1	O14867	Transcription regulator protein BACH1	S	0.827982	67.08	QKRSECPWLGIRISESPEPGQRTFTTLSSVN	2599	6.12253	4.60033	-2.88748	0.00625915
MYL12A	P19105	Myosin regulatory light chain 12A	S	0.997475	161.53	KRTKTKTKKRPQRATSNVFAMFDQSQIQEFK;RAKAKTTKKRPQRATSNVFAMFDQSQIQEFK	2596	6.12253	4.60033	-2.88748	0.00625915
PPP1R12A	O14974-4	Protein phosphatase 1 regulatory subunit 12A	S	0.97913	117.54	REKRRSTGVSFWTQDSDENEQEQQSDTEEGS	606	5.12416	3.6518	-2.78896	0.00451748
FYB	O15117-3	FYN-binding protein	S	0.757877	66.335	SYGYIKTTAVEIDYDSLKLKKDSLGAPSRPI	81	5.16792	3.734	-2.71525	0.00488996
RNF113A	O15541	RING finger protein 113A	S	0.992151	76.027	EGRYGVYEDENYEVGSDDEEIPFKCFICRQS	83	5.16792	3.734	-2.71525	0.00488996
WDR44	Q5JSH3-2	WD repeat-containing protein 44	S	0.996285	87.792	KSVRDEVFHTDQDDPSSSDDEGMPYTRPVKF	204	4.58856	5.50147	1.8888	0.0152075
WDR44	Q5JSH3-2	WD repeat-containing protein 44	S	0.996285	87.792	SVRDEVFHTDQDDPSSSDDEGMPYTRPVKFK	5763	3.70321	4.64091	1.92171	0.00990871
WDR44	Q5JSH3-2	WD repeat-containing protein 44	S	0.996285	87.792	VRDEVFHTDQDDPSSSDDEGMPYTRPVKFKA	272	4.54399	5.51718	1.96981	0.0133246
SRRM1	Q8IYB3	Serine/arginine repetitive matrix protein 1	S	1	77.204	PPKRTSSPPRKTRRLSPSASPPRRRHRPSPP	220	4.8493	5.83741	1.9904	0.0145679
SRRM1	Q8IYB3	Serine/arginine repetitive matrix protein 1	S	1	60.196	KRTSSPPRKTRRLSPSASPPRRRHRPSPPAT	418	4.49934	5.49326	1.99847	0.012609
SRRM1	Q8IYB3	Serine/arginine repetitive matrix protein 1	S	1	77.204	TSSPPRKTRRLSPSASPPRRRHRPSPPATPP	200	3.84679	4.91399	2.10312	0.00845321
BIN2	Q9UBW5	Bridging integrator 2	S	0.863086	74.733	SPRPSSGNIPSSPTASGGGSPTSPRASLGTG	149	5.19428	6.26681	2.11094	0.0142258
BIN2	Q9UBW5	Bridging integrator 2	S	0.785812	89.751	SSGNIPSSPTASGGGSPTSPRASLGTGTASP	1008	5.205	6.28553	2.12275	0.0140893
TJP2	Q9UDY2-3	Tight junction protein ZO-2	S	1	64.454	ARSRGPRSRSREHPHSRSPSPEPRGRPGPIG	646	3.20758	4.29308	2.1301	0.00602738
TJP2	Q9UDY2-3	Tight junction protein ZO-2	S	1	42.913	SRGPRSRSREHPHSRSPSPEPRGRPGPIGVL	79	3.20696	4.31092	2.15769	0.0058579
TJP2	Q9UDY2-3	Tight junction protein ZO-2	S	1	64.454	GPRSRSREHPHSRSPSPEPRGRPGPIGVLLM	82	3.20696	4.31092	2.15769	0.0058579
RALY	Q9UKM9-2	RNA-binding protein Raly	S	0.845224	114.22	ARTRDDGDEEGLLTHSEEELEHSQDTDADDG	221	3.80921	4.93673	2.19339	0.00756149
RALY	Q9UKM9-2	RNA-binding protein Raly	S	0.99093	114.22	DEEGLLTHSEEELEHSQDTDADDGALQ____	874	4.22597	5.54967	2.51458	0.00686645
SRRM2	Q9UQ35	Serine/arginine repetitive matrix protein 2	S	1	40.015	ARRGRSRSRTPRRGRSRSRSLVRRGRSHSRT	77	4.78047	6.18955	2.66868	0.00761608
SRRM2	Q9UQ35	Serine/arginine repetitive matrix protein 2	S	1	40.015	RGRSRSRTPRRGRSRSRSLVRRGRSHSRTPQ	508	1.89161	3.32668	2.71743	0.0017597
SRRM2	Q9UQ35	Serine/arginine repetitive matrix protein 2	S	1	40.015	RSRSRTPRRGRSRSRSLVRRGRSHSRTPQRR	425	3.24718	4.70166	2.75442	0.00381792
LSP1	P33241-3	Lymphocyte-specific protein 1	T	0.999612	58.172	AEEEQEEHQKCQQPRTPSPLVLEGTIEQSSP	112	3.86433	5.37542	2.86521	0.00474761
LSP1	P33241-3	Lymphocyte-specific protein 1	T	0.921396	58.172	KCQQPRTPSPLVLEGTIEQSSPPLSPTTKLI	232	3.79046	5.38305	3.03259	0.0042273
ZNF423	Q2M1K9-2	Zinc finger protein 423	T	1	45.997	DHRDLTPETSGPRKGTQTSPVPRKKTYQCIK	126	3.79046	5.38322	3.03296	0.00422653
ZNF423	Q2M1K9-2	Zinc finger protein 423	T	1	45.997	RDLTPETSGPRKGTQTSPVPRKKTYQCIKCQ	129	3.79046	5.38322	3.03296	0.00422653
RALY	Q9UKM9-2	RNA-binding protein Raly	T	0.99573	75.174	GLLTHSEEELEHSQDTDADDGALQ_______	623	-0.496244	2.01364	5.74551	0.000168989
