# Supplementary material for: Differential Phospho‐Signatures in Blood Cells Identify LRRK2 G2019S Carriers in Parkinson's Disease
Source: Mov Disord. 2022 Jan 20;37(5):1004–15. doi: 10.1002/mds.28927 (PMC9306798; doi:10.1002/mds.28927)
Supplement: Supplementary file 14 — Table S9 [file MDS-37-1004-s013.xlsx]

## Sheet: A
SUPPL. TABLE 9A: Proteins detected in the study. Quantitative measures of L2PD2-G2019 and L2PD-R1441G samples expressed as Log2.
Gene names	Uniprot	Protein names	Peptides	Unique peptides	L2PD2-G2019-1	L2PD-R1441G-1
GATD3A	P0DPI2	Glutamine amidotransferase-like class 1 domain-containing protein 3A, mitochondrial	5	5	1.56242	1.49882
UBA6	A0AVT1	Ubiquitin-like modifier-activating enzyme 6	12	12	0.913494	0.785417
ESYT2	A0FGR8-2	Extended synaptotagmin-2	12	12	0.919849	1.0923
ARHGAP10	A1A4S6	Rho GTPase-activating protein 10	3	3	-0.666761	-0.578056
ILVBL	A1L0T0	Acetolactate synthase-like protein	2	2	-3.57115	-3.00611
ELOVL7	A1L3X0	Elongation of very long chain fatty acids protein 7	2	2	-1.52116	-1.60587
NBAS	A2RRP1-2	Neuroblastoma-amplified sequence	3	3	-4.02523	-4.18655
DENND3	A2RUS2	DENN domain-containing protein 3	4	4	-2.77611	-2.89835
WDR91	A4D1P6-3	WD repeat-containing protein 91	2	2	-3.08549	-3.39718
CNOT1	A5YKK6	CCR4-NOT transcription complex subunit 1	2	2	-2.0171	-2.40629
PGP	A6NDG6	Phosphoglycolate phosphatase	4	4	-1.73818	-1.24966
SMCHD1	A6NHR9	Structural maintenance of chromosomes flexible hinge domain-containing protein 1	6	6	-2.52631	-2.75252
MYH7B	A7E2Y1	Myosin-7B	2	2	-1.93332	-2.40824
SNRPG	P62308	Small nuclear ribonucleoprotein G;Putative small nuclear ribonucleoprotein G-like protein 15	2	2	-0.263291	-0.414643
MYO1G	B0I1T2	Unconventional myosin-Ig;Minor histocompatibility antigen HA-2	21	21	2.22781	2.32922
IGLL5	P0DOX8	Immunoglobulin lambda-like polypeptide 5;Ig lambda-1 chain C regions	5	2	0.116982	0.548981
NACA	Q13765	Nascent polypeptide-associated complex subunit alpha;Nascent polypeptide-associated complex subunit alpha, muscle-specific form	4	4	0.59143	0.622942
CNKSR3	G9CGD6-3	Interactor protein for cytohesin exchange factors 1	3	3	-3.53666	-3.90796
SLC35A4	L0R6Q1	SLC35A4 upstream open reading frame protein	3	3	-1.40593	-1.06918
AGPS	O00116	Alkyldihydroxyacetonephosphate synthase, peroxisomal	3	3	-1.89455	-1.9553
KIF2A	O00139-2	Kinesin-like protein KIF2A	13	13	2.19421	2.14645
DDX39A	O00148	ATP-dependent RNA helicase DDX39A	9	2	-2.21213	-2.41089
PDLIM1	O00151	PDZ and LIM domain protein 1	19	19	4.22456	4.15174
ACOT7	O00154-4	Cytosolic acyl coenzyme A thioester hydrolase	4	4	-1.91386	-1.53129
MYO1C	O00159-2	Unconventional myosin-Ic	6	6	-0.92131	-1.37133
MYO1F	O00160	Unconventional myosin-If	13	13	0.899465	0.8091
SNAP23	O00161	Synaptosomal-associated protein 23	8	8	1.98744	1.90041
AIP	O00170	AH receptor-interacting protein	8	8	-0.246765	-0.384706
GTPBP1	O00178	GTP-binding protein 1	2	2	-3.61354	-3.37562
STXBP3	O00186	Syntaxin-binding protein 3	10	10	0.550021	0.619393
SMAP	O00193	Small acidic protein	2	2	-1.65063	-1.07083
RAB27B	O00194	Ras-related protein Rab-27B	13	11	3.98714	4.09882
AP3B1	O00203-3	AP-3 complex subunit beta-1	11	11	1.09724	0.716771
LGALS8	O00214	Galectin-8	2	2	-2.13398	-2.19562
NDUFS8	O00217	NADH dehydrogenase [ubiquinone] iron-sulfur protein 8, mitochondrial	2	2	-1.03335	-0.828226
PSMD11	O00231	26S proteasome non-ATPase regulatory subunit 11	10	10	1.30276	1.38893
PSMD12	O00232	26S proteasome non-ATPase regulatory subunit 12	8	8	0.434695	0.488408
PSMD9	O00233-2	26S proteasome non-ATPase regulatory subunit 9	5	5	0.2703	0.213553
PGRMC1	O00264	Membrane-associated progesterone receptor component 1	10	9	1.32443	1.16708
CLIC1	O00299	Chloride intracellular channel protein 1	17	17	4.85291	4.78496
EIF3F	O00303	Eukaryotic translation initiation factor 3 subunit F	6	6	-0.00926842	-0.128876
PDHX	O00330	Pyruvate dehydrogenase protein X component, mitochondrial	3	3	-0.974637	-1.20796
IPO5	O00410	Importin-5	21	21	1.46178	1.39368
SAP18	O00422	Histone deacetylase complex subunit SAP18	3	3	-5.16982	-5.14192
DNM1L	O00429-3	Dynamin-1-like protein	40	40	3.71191	3.64442
RTCA	O00442	RNA 3-terminal phosphate cyclase	2	2	-3.15085	-2.45481
EXOC5	O00471	Exocyst complex component 5	2	2	-2.22731	-2.10813
HMGN4	O00479	High mobility group nucleosome-binding domain-containing protein 4	2	2	-0.549382	-0.867776
NDUFA4	O00483	Cytochrome c oxidase subunit NDUFA4	4	4	0.139248	0.0810017
PSMD14	O00487	26S proteasome non-ATPase regulatory subunit 14	3	3	-2.93042	-3.41922
BIN1	O00499-9	Myc box-dependent-interacting protein 1	8	6	-1.74751	-1.95551
CLDN5	O00501	Claudin-5	2	2	-1.57187	-1.76129
KPNA3	O00505	Importin subunit alpha-4	6	5	-0.694945	-0.208547
VWA5A	O00534	von Willebrand factor A domain-containing protein 5A	4	4	-1.47802	-1.1379
SDCBP	O00560-3	Syntenin-1	3	3	-2.8799	-2.47172
NOP56	O00567	Nucleolar protein 56	10	10	0.687416	0.562224
DDX3X	O00571-2	ATP-dependent RNA helicase DDX3X;ATP-dependent RNA helicase DDX3Y	12	12	1.4447	1.4981
RNASET2	O00584	Ribonuclease T2	4	4	-0.574022	-0.661439
FCN1	O00602	Ficolin-1	4	4	1.85671	1.43581
KPNA4	O00629	Importin subunit alpha-3	4	3	-1.21598	-1.43772
PPP6C	O00743-2	Serine/threonine-protein phosphatase 6 catalytic subunit;Serine/threonine-protein phosphatase 6 catalytic subunit, N-terminally processed	7	7	1.03415	0.844535
MAN2B1	O00754-2	Lysosomal alpha-mannosidase;Lysosomal alpha-mannosidase A peptide;Lysosomal alpha-mannosidase B peptide;Lysosomal alpha-mannosidase C peptide;Lysosomal alpha-mannosidase D peptide;Lysosomal alpha-mannosidase E peptide	3	3	-2.23175	-2.29046
PDXK	O00764	Pyridoxal kinase	5	5	-1.11408	-0.7963
TRAFD1	O14545	TRAF-type zinc finger domain-containing protein 1	3	3	-1.64831	-1.67406
NDUFAB1	O14561	Acyl carrier protein, mitochondrial	3	3	-0.157316	-0.0847424
COPE	O14579	Coatomer subunit epsilon	7	7	-0.284136	-0.214463
EIF1AX	P47813	Eukaryotic translation initiation factor 1A, X-chromosomal;Eukaryotic translation initiation factor 1A, Y-chromosomal	3	3	0.281877	0.30228
AP3D1	O14617-4	AP-3 complex subunit delta-1	8	8	-0.029049	-0.101501
CCS	O14618	Copper chaperone for superoxide dismutase	3	3	-0.240383	0.0735507
ABLIM1	O14639-4	Actin-binding LIM protein 1	3	3	-2.63989	-3.06018
TOR1A	O14656	Torsin-1A	2	2	-2.11127	-2.0181
TOR1B	O14657	Torsin-1B	2	2	-7.12474	-6.20249
ADAM10	O14672	Disintegrin and metalloproteinase domain-containing protein 10	9	9	2.10213	2.03707
APAF1	O14727-5	Apoptotic protease-activating factor 1	3	3	-0.636109	-0.918538
PDCD5	O14737	Programmed cell death protein 5	3	3	-1.38446	-1.44962
PRMT5	O14744-4	Protein arginine N-methyltransferase 5;Protein arginine N-methyltransferase 5, N-terminally processed	2	2	-2.83979	-2.16539
SLC9A3R1	O14745	Na(+)/H(+) exchange regulatory cofactor NHE-RF1	12	12	2.19924	2.29987
TPP1	Q5IS74	Tripeptidyl-peptidase 1	6	6	0.962723	0.88026
GNB5	O14775-3	Guanine nucleotide-binding protein subunit beta-5	2	2	-2.02444	-2.02098
TCERG1	O14776-2	Transcription elongation regulator 1	3	3	-1.15253	-1.40775
PSMA7	O14818	Proteasome subunit alpha type-7	10	10	2.07381	1.91154
MGST3	O14880	Microsomal glutathione S-transferase 3	3	3	0.496214	0.168408
UQCRQ	O14949	Cytochrome b-c1 complex subunit 8	3	3	1.54609	1.29338
MYL12A	P19105	Myosin regulatory light chain 12A;Myosin regulatory light chain 12B	10	5	5.01496	5.00062
HGS	O14964-2	Hepatocyte growth factor-regulated tyrosine kinase substrate	7	7	0.142931	0.360259
PPP1R12A	O14974-4	Protein phosphatase 1 regulatory subunit 12A	16	16	1.34194	1.21944
GAK	O14976-2	Cyclin-G-associated kinase	6	6	-0.339955	-0.543371
HNRNPDL	O14979-3	Heterogeneous nuclear ribonucleoprotein D-like	6	5	0.684857	0.885388
XPO1	O14980	Exportin-1	16	16	1.42356	1.27982
PLXNB2	O15031	Plexin-B2	2	2	-2.53601	-2.49321
PFAS	O15067	Phosphoribosylformylglycinamidine synthase	4	4	-2.07661	-1.41186
FYB	O15117-3	FYN-binding protein	13	13	2.64955	2.7935
ARPC1B	O15143	Actin-related protein 2/3 complex subunit 1B	17	16	4.92042	4.80896
ARPC2	O15144	Actin-related protein 2/3 complex subunit 2	20	20	4.27595	4.21213
ARPC3	O15145	Actin-related protein 2/3 complex subunit 3	11	11	3.31019	3.42841
PGRMC2	O15173	Membrane-associated progesterone receptor component 2	3	2	-1.69711	-1.67615
PFDN6	O15212	Prefoldin subunit 6	3	3	-0.100313	-0.184148
GNPAT	O15228	Dihydroxyacetone phosphate acyltransferase	2	2	-4.61717	-4.58419
RER1	O15258	Protein RER1	2	2	-0.584335	-0.376658
SURF4	O15260	Surfeit locus protein 4	5	5	-0.65056	-0.891041
SPTLC1	O15269	Serine palmitoyltransferase 1	2	2	-3.2826	-3.61357
INPP4B	O15327	Type II inositol 3,4-bisphosphate 4-phosphatase	2	2	-2.70911	-2.37774
INPPL1	O15357	Phosphatidylinositol 3,4,5-trisphosphate 5-phosphatase 2	5	3	-1.6858	-1.74345
EIF3H	O15372	Eukaryotic translation initiation factor 3 subunit H	6	6	-0.248285	-0.161702
STX7	O15400-2	Syntaxin-7	10	10	1.79341	1.84277
ABCC4	O15439-2	Multidrug resistance-associated protein 4	7	7	-0.634029	-0.579771
ARPC5	O15511	Actin-related protein 2/3 complex subunit 5	6	6	3.37767	3.36834
PDPK2P	Q6A1A2	Putative 3-phosphoinositide-dependent protein kinase 2;3-phosphoinositide-dependent protein kinase 1	4	4	-1.7829	-2.12109
TAPBP	O15533-2	Tapasin	4	4	-0.116663	-0.19643
DHX15	O43143	Pre-mRNA-splicing factor ATP-dependent RNA helicase DHX15	9	9	0.325641	0.539061
ZZEF1	O43149	Zinc finger ZZ-type and EF-hand domain-containing protein 1	10	10	-0.280117	-0.160274
ASAP2	O43150-2	Arf-GAP with SH3 domain, ANK repeat and PH domain-containing protein 2	12	10	0.39209	0.224519
CYB5B	O43169	Cytochrome b5 type B	3	3	-0.89708	-1.17138
PHGDH	O43175	D-3-phosphoglycerate dehydrogenase	2	2	-1.40059	-1.61179
ARHGAP6	O43182-4	Rho GTPase-activating protein 6	15	15	1.13831	1.07109
PSMD3	O43242	26S proteasome non-ATPase regulatory subunit 3	10	10	1.08473	0.87901
PAPSS1	O43252	Bifunctional 3-phosphoadenosine 5-phosphosulfate synthase 1;Sulfate adenylyltransferase;Adenylyl-sulfate kinase	2	2	-1.79231	-1.48422
TGFB1I1	O43294-2	Transforming growth factor beta-1-induced transcript 1 protein	13	13	1.50924	1.51739
ADCY6	O43306-2	Adenylate cyclase type 6	7	7	-0.924748	-0.835574
MTSS1	O43312-4	Metastasis suppressor protein 1	5	5	-0.766708	-1.27559
EEF1E1	O43324-2	Eukaryotic translation elongation factor 1 epsilon-1	2	2	-0.997776	-1.0361
HNRNPR	O43390	Heterogeneous nuclear ribonucleoprotein R	22	15	1.3993	1.53107
TXNL1	O43396	Thioredoxin-like protein 1	6	6	0.6158	0.26392
TPD52L2	O43399	Tumor protein D54	11	11	1.27317	1.25027
FIBP	O43427-2	Acidic fibroblast growth factor intracellular-binding protein	2	2	-3.57108	-3.00319
PPIH	O43447	Peptidyl-prolyl cis-trans isomerase H	2	2	-1.23662	-0.941694
AKR7A2	O43488	Aflatoxin B1 aldehyde reductase member 2	9	9	2.56752	2.69336
LAMTOR5	O43504	Ragulator complex protein LAMTOR5	2	2	-0.82652	-0.917896
WIPF1	O43516	WAS/WASL-interacting protein family member 1	3	3	-3.00373	-2.71818
DENR	O43583	Density-regulated protein	3	3	0.050219	-0.179979
XPOT	O43592	Exportin-T	3	3	-2.44546	-2.62333
TIMM44	O43615	Mitochondrial import inner membrane translocase subunit TIM44	4	4	-1.49708	-1.2313
TRAPPC3	O43617	Trafficking protein particle complex subunit 3	2	2	-1.48482	-1.37996
CHMP2A	O43633	Charged multivesicular body protein 2a	2	2	-0.624549	-0.359257
NCK2	O43639	Cytoplasmic protein NCK2	10	9	1.48555	1.29057
RGS10	O43665	Regulator of G-protein signaling 10	6	6	-0.119476	0.130704
ASNA1	O43681	ATPase ASNA1	9	9	1.32041	1.11626
BUB3	O43684-2	Mitotic checkpoint protein BUB3	5	5	-1.99142	-1.65991
ACTN4	O43707	Alpha-actinin-4	61	37	4.96257	4.92646
HTATSF1	O43719	HIV Tat-specific factor 1	4	4	-3.04514	-2.46887
CYTH2	Q99418-2	Cytohesin-2;Cytohesin-3;Cytohesin-1	2	2	-0.730628	-0.744969
AP1G1	O43747	AP-1 complex subunit gamma-1	12	12	1.1789	1.05363
SGTA	O43765	Small glutamine-rich tetratricopeptide repeat-containing protein alpha	4	4	-1.86769	-1.47699
ENSA	O43768-6	Alpha-endosulfine;cAMP-regulated phosphoprotein 19	2	2	-2.42014	-2.50965
SLC25A20	O43772	Mitochondrial carnitine/acylcarnitine carrier protein	3	2	-1.60805	-1.6703
NARS	O43776	Asparagine--tRNA ligase, cytoplasmic	7	7	-0.124372	0.0636459
NUDT21	O43809	Cleavage and polyadenylation specificity factor subunit 5	8	8	0.577263	0.702902
LANCL1	O43813	LanC-like protein 1	2	2	-2.13828	-2.10937
STRN	O43815	Striatin	8	8	-0.608493	-0.62177
NRD1	O43847	Nardilysin	5	5	-1.96746	-1.55595
CALU	O43852	Calumenin	7	7	1.141	1.1289
AHCYL1	O43865	Putative adenosylhomocysteinase 2	9	3	1.82991	1.7629
NDUFS5	O43920	NADH dehydrogenase [ubiquinone] iron-sulfur protein 5	2	2	-2.06975	-2.51532
RAD21	O60216	Double-strand-break repair protein rad21 homolog	3	3	-1.84546	-2.03521
KALRN	O60229-6	Kalirin	14	14	2.04227	1.6452
GMFG	O60234	Glia maturation factor gamma	7	5	2.26355	2.32425
PRPSAP2	O60256	Phosphoribosyl pyrophosphate synthase-associated protein 2	8	7	1.00732	0.781984
SMARCA5	O60264	SWI/SNF-related matrix-associated actin-dependent regulator of chromatin subfamily A member 5	4	2	-2.1332	-2.18615
KIAA0513	O60268	Uncharacterized protein KIAA0513	6	6	-0.0814012	-0.233368
SPAG9	O60271-5	C-Jun-amino-terminal kinase-interacting protein 4	4	4	-3.1836	-3.17716
OPA1	O60313-13	Dynamin-like 120 kDa protein, mitochondrial;Dynamin-like 120 kDa protein, form S1	12	12	1.60118	1.48999
ACSL4	O60488-2	Long-chain-fatty-acid--CoA ligase 4	3	2	-0.817635	-1.06059
SNX3	O60493	Sorting nexin-3	7	6	1.97131	1.65457
DOK2	O60496	Docking protein 2	7	7	1.30707	1.17827
MGEA5	O60502	Protein O-GlcNAcase	5	5	-2.16089	-2.0954
GMDS	O60547-2	GDP-mannose 4,6 dehydratase	2	2	-1.78606	-1.95571
DIAPH1	O60610-2	Protein diaphanous homolog 1	40	40	3.76764	3.84692
EXOC3	O60645	Exocyst complex component 3	2	2	-2.15666	-3.08051
PLIN3	O60664-4	Perilipin-3	13	13	0.962617	0.93153
KPNA6	O60684	Importin subunit alpha-7	3	2	-3.12843	-3.18057
LPXN	O60711	Leupaxin	2	2	-2.26212	-3.06368
SNX2	O60749-2	Sorting nexin-2	9	7	1.18893	1.17274
DPM1	O60762	Dolichol-phosphate mannosyltransferase subunit 1	3	3	-2.93112	-3.62145
USO1	O60763	General vesicular transport factor p115	11	11	0.45308	0.658502
TOM1	O60784	Target of Myb protein 1	4	4	-3.76465	-3.60353
CCDC22	O60826	Coiled-coil domain-containing protein 22	2	2	-4.65588	-4.59068
PRAF2	O60831	PRA1 family protein 2	2	2	-2.47975	-2.15529
DKC1	O60832	H/ACA ribonucleoprotein complex subunit 4	3	3	-3.57761	-3.38064
EIF5B	O60841	Eukaryotic translation initiation factor 5B	4	4	-2.33402	-1.9261
EDF1	O60869-2	Endothelial differentiation-related factor 1	2	2	-2.49843	-3.07054
DNAJA2	O60884	DnaJ homolog subfamily A member 2	7	7	0.79053	0.710276
CUTA	O60888-3	Protein CutA	4	4	-0.317294	-0.016462
PFDN1	O60925	Prefoldin subunit 1	4	4	-0.0253445	0.123558
ABCB7	O75027-3	ATP-binding cassette sub-family B member 7, mitochondrial	2	2	-1.79767	-1.74213
DENND4B	O75064	DENN domain-containing protein 4B	2	2	-3.84827	-3.57334
WDR1	O75083	WD repeat-containing protein 1	38	38	6.03629	6.01471
ROCK2	O75116	Rho-associated protein kinase 2	41	39	3.43739	3.31172
CPNE3	O75131	Copine-3	8	7	0.840049	1.06538
RAB11FIP3	O75154-2	Rab11 family-interacting protein 3	2	2	-1.68542	-1.38044
DNAJC13	O75165	DnaJ homolog subfamily C member 13	7	7	-1.41889	-1.50481
GGCT	O75223	Gamma-glutamylcyclotransferase	5	5	-0.782377	-0.70811
NDUFS7	O75251	NADH dehydrogenase [ubiquinone] iron-sulfur protein 7, mitochondrial	2	2	-2.47792	-3.21922
RTN2	O75298-3	Reticulon-2	4	4	-0.459716	-0.227832
NDUFS2	O75306-2	NADH dehydrogenase [ubiquinone] iron-sulfur protein 2, mitochondrial	7	7	-0.803035	-1.21681
GBAS	O75323	Protein NipSnap homolog 2	5	3	-0.481826	-0.174468
PDCD6	O75340	Programmed cell death protein 6	5	5	0.27758	0.645426
TBCA	O75347	Tubulin-specific chaperone A	7	7	1.55629	1.47362
ATP6V1G1	O75348	V-type proton ATPase subunit G 1	4	4	0.0660488	-0.321454
VPS4B	O75351	Vacuolar protein sorting-associated protein 4B	12	8	1.24996	0.982307
H2AFY	O75367-2	Core histone macro-H2A.1	12	11	2.8303	2.83554
SH3BGRL	O75368	SH3 domain-binding glutamic acid-rich-like protein	10	10	3.23287	3.06419
CS	O75390	Citrate synthase, mitochondrial	17	17	3.47193	3.39135
SEC22B	O75396	Vesicle-trafficking protein SEC22b	7	7	0.672215	0.589623
TACC1	O75410-7	Transforming acidic coiled-coil-containing protein 1	7	7	0.0345034	-0.151824
LRCH4	O75427	Leucine-rich repeat and calponin homology domain-containing protein 4	2	2	-2.75797	-2.8699
NDUFB1	O75438	NADH dehydrogenase [ubiquinone] 1 beta subcomplex subunit 1	2	2	-1.42877	-1.39166
PMPCB	O75439	Mitochondrial-processing peptidase subunit beta	3	2	-1.95476	-2.02759
PSIP1	O75475	PC4 and SFRS1-interacting protein	10	9	0.360542	0.668416
ERLIN1	O75477	Erlin-1	5	2	-4.17405	-3.14881
NDUFS3	O75489	NADH dehydrogenase [ubiquinone] iron-sulfur protein 3, mitochondrial	6	6	-0.581749	-0.589478
SRSF10	O75494-5	Serine/arginine-rich splicing factor 10	3	3	-3.54287	-1.90217
BANF1	O75531	Barrier-to-autointegration factor;Barrier-to-autointegration factor, N-terminally processed	3	3	1.13966	1.10065
SF3B1	O75533	Splicing factor 3B subunit 1	14	14	0.101788	-0.00475974
CSDE1	O75534-2	Cold shock domain-containing protein E1	3	3	-2.36691	-2.49252
STX11	O75558	Syntaxin-11	16	16	2.69427	2.45791
SKAP2	O75563	Src kinase-associated phosphoprotein 2	14	14	2.5553	2.43642
LYPLA1	O75608-2	Acyl-protein thioesterase 1	6	6	0.905881	0.85165
SNRNP200	O75643	U5 small nuclear ribonucleoprotein 200 kDa helicase	14	14	0.693675	0.463458
TIPRL	O75663	TIP41-like protein	4	4	-0.855979	-1.12838
PPM1B	O75688-2	Protein phosphatase 1B	3	3	-1.30476	-1.40117
RP2	O75695	Protein XRP2	5	5	-0.840881	-0.398324
SLC25A12	O75746	Calcium-binding mitochondrial carrier protein Aralar1	5	5	-1.49315	-1.67581
GRAP2	O75791	GRB2-related adapter protein 2	7	7	1.10387	1.3743
EIF3G	O75821	Eukaryotic translation initiation factor 3 subunit G	2	2	-3.81814	-4.21314
EIF3J	O75822-2	Eukaryotic translation initiation factor 3 subunit J	7	6	0.183922	0.0915857
PSMD10	O75832	26S proteasome non-ATPase regulatory subunit 10	6	6	0.00470553	0.14214
ZMPSTE24	O75844	CAAX prenyl protease 1 homolog	6	6	0.12562	-0.183112
IDH1	O75874	Isocitrate dehydrogenase [NADP] cytoplasmic	20	19	2.57543	2.6515
ARL6IP5	O75915	PRA1 family protein 3	7	7	1.87401	1.72541
DCTN3	O75935	Dynactin subunit 3	5	5	0.974663	0.772175
DNAJC8	O75937	DnaJ homolog subfamily C member 8	5	5	0.467316	0.568359
ATP5H	O75947	ATP synthase subunit d, mitochondrial	10	10	3.06035	3.05081
TSPAN9	O75954	Tetraspanin-9	2	2	0.0150985	0.218317
FLOT1	O75955	Flotillin-1	12	12	1.11785	1.10231
ATP5L	O75964	ATP synthase subunit g, mitochondrial	6	6	1.41259	1.53878
SASH3	O75995	SAM and SH3 domain-containing protein 3	8	8	-0.705092	-0.614278
GLRX3	O76003	Glutaredoxin-3	8	7	-0.118958	-0.210175
PDE5A	O76074	cGMP-specific 3,5-cyclic phosphodiesterase	30	30	2.97582	2.75764
STK10	O94804	Serine/threonine-protein kinase 10	17	15	1.89715	1.92038
TOMM70A	O94826	Mitochondrial import receptor subunit TOM70	4	4	-1.26033	-0.786535
UFL1	O94874	E3 UFM1-protein ligase 1	11	11	0.43986	0.371883
TMEM63A	O94886	CSC1-like protein 1	5	5	-0.646269	-1.05727
ERLIN2	O94905	Erlin-2	5	2	0.33521	0.56981
PRPF6	O94906-2	Pre-mRNA-processing factor 6	4	4	-1.56536	-1.68927
FRYL	O94915	Protein furry homolog-like	4	4	1.57936	1.76975
ENDOD1	O94919	Endonuclease domain-containing 1 protein	14	14	2.0825	1.99157
GLS	O94925	Glutaminase kidney isoform, mitochondrial	7	7	-0.620427	-0.435446
ABLIM3	O94929-2	Actin-binding LIM protein 3	3	3	-3.79544	-4.22205
AP2A2	O94973-2	AP-2 complex subunit alpha-2	9	3	-1.49952	-1.23124
SEC31A	O94979-6	Protein transport protein Sec31A	14	14	1.26371	1.29421
MFN2	O95140	Mitofusin-2	2	2	-2.39887	-3.07873
NDUFB4	O95168-2	NADH dehydrogenase [ubiquinone] 1 beta subcomplex subunit 4	2	2	-1.88905	-1.86501
NDUFA7	O95182	NADH dehydrogenase [ubiquinone] 1 alpha subcomplex subunit 7	3	3	-0.401073	-0.990714
RTN3	O95197-3	Reticulon-3	3	3	-0.0423676	0.463682
LETM1	O95202	LETM1 and EF-hand domain-containing protein 1, mitochondrial	2	2	-1.87278	-2.22515
ZRANB2	O95218-2	Zinc finger Ran-binding domain-containing protein 2	3	3	-1.46371	-1.83898
ATE1	O95260-2	Arginyl-tRNA--protein transferase 1	6	6	-0.532195	-0.656369
VAPB	O95292	Vesicle-associated membrane protein-associated protein B/C	5	4	0.273001	0.394593
NDUFA10	O95299	NADH dehydrogenase [ubiquinone] 1 alpha subcomplex subunit 10, mitochondrial	4	4	-1.43919	-1.33952
CELF2	O95319-5	CUGBP Elav-like family member 2	4	4	-1.32121	-1.34769
PGLS	O95336	6-phosphogluconolactonase	11	11	1.77511	1.66316
ATG7	O95352-3	Ubiquitin-like modifier-activating enzyme ATG7	3	3	-1.97396	-2.53955
LYPLA2	O95372	Acyl-protein thioesterase 2	3	3	-0.486905	-0.829758
IPO7	O95373	Importin-7	8	8	-0.312738	-0.132242
TNFAIP8	O95379-3	Tumor necrosis factor alpha-induced protein 8	4	4	-0.877994	-0.967118
AHSA1	O95433-2	Activator of 90 kDa heat shock protein ATPase homolog 1	5	5	-1.36482	-1.10249
FMNL1	O95466	Formin-like protein 1	14	14	1.30683	1.18524
SEC24A	O95486	Protein transport protein Sec24A	2	2	-3.81055	-4.17384
SEC24B	O95487-2	Protein transport protein Sec24B	4	4	-4.13625	-3.84423
ETHE1	O95571	Persulfide dioxygenase ETHE1, mitochondrial	6	6	0.132072	0.237476
CDS2	O95674	Phosphatidate cytidylyltransferase 2	8	8	-1.13064	-0.936582
RAB3D	O95716	Ras-related protein Rab-3D	5	2	-0.749605	-0.964617
SNAP29	O95721	Synaptosomal-associated protein 29	6	6	1.18763	1.06733
OXSR1	O95747	Serine/threonine-protein kinase OSR1	4	4	-0.672392	-0.684165
PTBP3	O95758-1	Polypyrimidine tract-binding protein 3	5	2	-2.93143	-3.03874
LSM8	O95777	U6 snRNA-associated Sm-like protein LSm8	4	4	-1.90207	-1.47465
AP2A1	O95782-2	AP-2 complex subunit alpha-1	20	14	1.93756	1.98985
DDX58	O95786-2	Probable ATP-dependent RNA helicase DDX58	3	3	-3.56432	-2.6959
SDPR	O95810	Serum deprivation-response protein	25	25	4.19695	4.08303
CRYZL1	O95825	Quinone oxidoreductase-like protein 1	2	2	-3.14705	-1.99011
AIFM1	O95831-3	Apoptosis-inducing factor 1, mitochondrial	12	12	0.936517	0.861955
EML2	O95834	Echinoderm microtubule-associated protein-like 2	15	15	1.4607	1.37125
BPNT1	O95861-4	3(2),5-bisphosphate nucleotidase 1	5	5	-0.0509849	0.256576
DDAH2	O95865	N(G),N(G)-dimethylarginine dimethylaminohydrolase 2	6	6	0.593434	0.463794
G6B	O95866-7	Protein G6b	8	8	1.95812	2.00195
ABHD16A	O95870-2	Abhydrolase domain-containing protein 16A	7	7	-0.120772	0.0256781
TXNDC12	O95881	Thioredoxin domain-containing protein 12	3	3	-0.047132	0.0511603
NUDT3	O95989	Diphosphoinositol polyphosphate phosphohydrolase 1	2	2	-1.26425	-1.11014
NDUFB10	O96000	NADH dehydrogenase [ubiquinone] 1 beta subcomplex subunit 10	3	3	-1.34704	-1.39338
TOMM40	O96008-2	Mitochondrial import receptor subunit TOM40 homolog	2	2	-1.20033	-1.10682
PEX11B	O96011-2	Peroxisomal membrane protein 11B	2	2	-1.55616	-2.06104
CYB5A	P00167-2	Cytochrome b5	2	2	-1.30036	-1.57612
LDHA	P00338	L-lactate dehydrogenase A chain	24	22	4.84657	4.76876
ALDH1A1	P00352	Retinal dehydrogenase 1	3	3	-0.918386	-0.919378
GLUD1	P00367	Glutamate dehydrogenase 1, mitochondrial;Glutamate dehydrogenase 2, mitochondrial	17	17	2.06909	2.12995
CYB5R3	P00387-2	NADH-cytochrome b5 reductase 3;NADH-cytochrome b5 reductase 3 membrane-bound form;NADH-cytochrome b5 reductase 3 soluble form	11	11	3.371	3.08497
GSR	P00390-2	Glutathione reductase, mitochondrial	13	13	2.05471	1.92078
MT-CO2	P00403	Cytochrome c oxidase subunit 2	6	6	1.71147	1.78599
SOD1	P00441	Superoxide dismutase [Cu-Zn]	7	7	3.53482	3.65241
F13A1	P00488	Coagulation factor XIII A chain	41	41	6.37945	6.34492
PNP	P00491	Purine nucleoside phosphorylase	18	18	3.72378	3.7331
HPRT1	P00492	Hypoxanthine-guanine phosphoribosyltransferase	10	9	1.52403	1.31461
GOT2	P00505	Aspartate aminotransferase, mitochondrial	15	15	2.6768	2.5627
PGK1	P00558	Phosphoglycerate kinase 1	32	27	6.14668	6.08479
AK1	P00568	Adenylate kinase isoenzyme 1	10	10	1.11881	1.10883
F2	P00734	Prothrombin;Activation peptide fragment 1;Activation peptide fragment 2;Thrombin light chain;Thrombin heavy chain	2	2	-2.35043	-2.00688
HP	P00738-2	Haptoglobin;Haptoglobin alpha chain;Haptoglobin beta chain;Haptoglobin-related protein	8	8	0.87882	0.525332
PLG	P00747	Plasminogen;Plasmin heavy chain A;Activation peptide;Angiostatin;Plasmin heavy chain A, short form;Plasmin light chain B	6	6	-0.316923	-0.246637
CFB	P00751	Complement factor B;Complement factor B Ba fragment;Complement factor B Bb fragment	5	5	-1.6038	-1.31177
ADA	P00813	Adenosine deaminase	2	2	-3.04431	-2.07336
CA1	P00915	Carbonic anhydrase 1	7	7	1.06844	0.555557
CA2	P00918	Carbonic anhydrase 2	11	11	3.48344	3.55567
SERPINA1	P01009	Alpha-1-antitrypsin;Short peptide from AAT	14	13	2.87833	2.79154
SERPINA3	P01011	Alpha-1-antichymotrypsin;Alpha-1-antichymotrypsin His-Pro-less	5	5	0.0724905	0.200128
C3	P01024	Complement C3;Complement C3 beta chain;C3-beta-c;Complement C3 alpha chain;C3a anaphylatoxin;Acylation stimulating protein;Complement C3b alpha chain;Complement C3c alpha chain fragment 1;Complement C3dg fragment;Complement C3g fragment;Complement C3d fragment;Complement C3f fragment;Complement C3c alpha chain fragment 2	21	17	1.36661	1.60108
TIMP1	P01033	Metalloproteinase inhibitor 1	5	5	0.316247	0.342938
KRAS	P01116-2	GTPase KRas;GTPase KRas, N-terminally processed;GTPase NRas;GTPase HRas;GTPase HRas, N-terminally processed	2	2	-0.440523	-0.796119
PDGFB	P01127-2	Platelet-derived growth factor subunit B	2	2	-1.38834	-1.05559
EGF	P01133-2	Pro-epidermal growth factor;Epidermal growth factor	5	5	0.161149	0.222271
TGFB1	P01137	Transforming growth factor beta-1;Latency-associated peptide	10	10	2.21283	2.06811
CD4	P01730	T-cell surface glycoprotein CD4	2	2	-1.86542	-2.03553
IGKC	P01834	Ig kappa chain C region	5	5	1.36741	1.21801
IGHG1	P0DOX5	Ig gamma-1 chain C region	10	5	2.76813	3.06759
IGHG2	P01859	Ig gamma-2 chain C region	6	3	0.548422	0.677989
IGHG3	P01860	Ig gamma-3 chain C region	7	2	-2.20282	-1.64541
IGHM	P0DOX6	Ig mu chain C region	2	2	-1.7879	-1.48239
IGHA1	P01876	Ig alpha-1 chain C region;Ig alpha-2 chain C region	6	6	0.335092	0.390699
HLA-B	P01889	HLA class I histocompatibility antigen, B-7 alpha chain	13	7	2.77894	2.6537
HLA-DRA	P01903	HLA class II histocompatibility antigen, DR alpha chain	6	6	0.482495	0.640193
HBD	P02042	Hemoglobin subunit delta	11	4	1.7103	1.0655
LMNA	P02545-2	Prelamin-A/C;Lamin-A/C	20	18	1.76103	1.73632
APOA1	P02647	Apolipoprotein A-I;Proapolipoprotein A-I;Truncated apolipoprotein A-I	13	13	2.11359	1.95879
APOA2	P02652	Apolipoprotein A-II;Proapolipoprotein A-II;Truncated apolipoprotein A-II	2	2	-1.362	-1.39228
FGA	P02671	Fibrinogen alpha chain;Fibrinopeptide A;Fibrinogen alpha chain	41	41	6.82533	7.0538
FGB	P02675	Fibrinogen beta chain;Fibrinopeptide B;Fibrinogen beta chain	33	33	6.73698	7.02787
FGG	P02679-2	Fibrinogen gamma chain	29	29	6.58519	6.78742
SLC4A1	P02730-2	Band 3 anion transport protein	5	5	-0.60591	-1.01465
FN1	P02751	Fibronectin;Anastellin;Ugl-Y1;Ugl-Y2;Ugl-Y3	32	32	2.43178	2.22123
AMBP	P02760	Protein AMBP;Alpha-1-microglobulin;Inter-alpha-trypsin inhibitor light chain;Trypstatin	4	4	-2.55942	-2.73591
ORM1	P02763	Alpha-1-acid glycoprotein 1	5	5	0.0177069	0.206924
TTR	P02766	Transthyretin	5	5	1.38066	1.43863
GC	P02774-3	Vitamin D-binding protein	4	4	-0.961786	-0.831849
PPBP	P02775	Platelet basic protein;Connective tissue-activating peptide III;TC-2;Connective tissue-activating peptide III(1-81);Beta-thromboglobulin;Neutrophil-activating peptide 2(74);Neutrophil-activating peptide 2(73);Neutrophil-activating peptide 2;TC-1;Neutrophil-activating peptide 2(1-66);Neutrophil-activating peptide 2(1-63)	8	8	7.64855	7.76522
PF4	P02776	Platelet factor 4;Platelet factor 4, short form	6	3	6.38097	6.21509
TF	P02787	Serotransferrin	27	27	2.94383	2.99855
HPX	P02790	Hemopexin	3	3	-1.40137	-1.09442
FTL	P02792	Ferritin light chain	2	2	-1.49893	-1.18161
FTH1	P02794	Ferritin heavy chain;Ferritin heavy chain, N-terminally processed	8	8	0.644966	0.70965
VTN	P04004	Vitronectin;Vitronectin V65 subunit;Vitronectin V10 subunit;Somatomedin-B	8	8	1.36143	1.34476
CAT	P04040	Catalase	25	25	4.13886	4.20238
ALDOA	P04075	Fructose-bisphosphate aldolase A	29	25	6.41992	6.32886
CSTB	P04080	Cystatin-B	4	4	1.38361	1.28348
ANXA1	P04083	Annexin A1	24	24	4.3339	4.23459
APOB	P04114	Apolipoprotein B-100;Apolipoprotein B-48	2	2	-4.09982	-4.20317
PRNP	P61768	Major prion protein	4	4	-1.13847	-1.7565
SOD2	P04179-4	Superoxide dismutase [Mn], mitochondrial	10	10	4.55989	4.36905
HRG	P04196	Histidine-rich glycoprotein	2	2	-3.1353	-3.19928
CD74	P04233-2	HLA class II histocompatibility antigen gamma chain	5	5	-0.060463	0.161058
VWF	P04275	von Willebrand factor;von Willebrand antigen 2	74	74	4.87349	4.64548
GAPDH	P04406	Glyceraldehyde-3-phosphate dehydrogenase	22	22	6.85448	6.63318
ASL	P04424-3	Argininosuccinate lyase	5	5	-0.229552	-0.431782
HLA-A	P04439	HLA class I histocompatibility antigen, A-3 alpha chain	12	7	2.26761	2.13029
CAPNS1	P04632	Calpain small subunit 1	11	11	2.69887	2.76197
HSPB1	P04792	Heat shock protein beta-1	14	14	3.39083	3.25417
CYBB	P04839	Cytochrome b-245 heavy chain	9	9	1.00743	0.946583
RPN1	P04843	Dolichyl-diphosphooligosaccharide--protein glycosyltransferase subunit 1	25	25	3.85952	3.70122
RPN2	P04844	Dolichyl-diphosphooligosaccharide--protein glycosyltransferase subunit 2	15	15	2.02136	1.96993
GNAI2	P04899	Guanine nucleotide-binding protein G(i) subunit alpha-2	21	14	3.77286	3.70415
ATP1A1	P05023-3	Sodium/potassium-transporting ATPase subunit alpha-1	17	17	1.91969	1.57713
APP	Q5IS80	Amyloid beta A4 protein;N-APP;Soluble APP-alpha;Soluble APP-beta;C99;Beta-amyloid protein 42;Beta-amyloid protein 40;C83;P3(42);P3(40);C80;Gamma-secretase C-terminal fragment 59;Gamma-secretase C-terminal fragment 57;Gamma-secretase C-terminal fragment 50;C31	10	10	1.96738	1.97848
ALDH2	P05091	Aldehyde dehydrogenase, mitochondrial	9	9	0.174762	0.35412
ITGB3	P05106	Integrin beta-3	38	38	6.79337	6.67869
ITGB2	P05107	Integrin beta-2	22	22	3.58213	3.32389
S100A8	P05109	Protein S100-A8;Protein S100-A8, N-terminally processed	8	8	4.19284	4.1224
SERPINE1	P05121	Plasminogen activator inhibitor 1	3	3	-0.391473	-0.603053
SLC25A5	P05141	ADP/ATP translocase 2;ADP/ATP translocase 2, N-terminally processed	13	4	2.26299	2.17006
MPO	P05164-2	Myeloperoxidase;Myeloperoxidase;89 kDa myeloperoxidase;84 kDa myeloperoxidase;Myeloperoxidase light chain;Myeloperoxidase heavy chain	26	26	3.92425	3.82422
PCCB	P05166	Propionyl-CoA carboxylase beta chain, mitochondrial	3	3	-1.63479	-2.04785
EIF2S1	P05198	Eukaryotic translation initiation factor 2 subunit 1	5	5	0.554588	0.750816
RPLP1	P05386	60S acidic ribosomal protein P1	5	2	0.574738	0.359699
RPLP2	P05387	60S acidic ribosomal protein P2	6	5	1.21097	1.21659
RPLP0	P05388	60S acidic ribosomal protein P0;60S acidic ribosomal protein P0-like	10	10	1.96207	1.90278
SSB	P05455	Lupus La protein	7	7	0.927826	1.02608
ITGB1	P05556	Integrin beta-1	19	19	3.8783	3.70818
PRKCB	P05771-2	Protein kinase C beta type	15	10	2.46516	2.45204
UROD	P06132	Uroporphyrinogen decarboxylase	7	7	0.670448	0.752245
FYN	P06241-2	Tyrosine-protein kinase Fyn	13	9	1.08305	0.812744
PTMA	P06454-2	Prothymosin alpha;Prothymosin alpha, N-terminally processed;Thymosin alpha-1	3	3	1.33574	1.52764
ATP5B	P06576	ATP synthase subunit beta, mitochondrial	26	26	4.37596	4.38895
S100A9	P06702	Protein S100-A9	8	8	4.6422	4.70366
S100A6	P06703	Protein S100-A6	5	5	4.95764	4.93633
EIF4E	P06730	Eukaryotic translation initiation factor 4E	4	4	-0.0549116	0.159767
ENO1	P06733	Alpha-enolase	29	26	7.14605	6.98598
PYGL	P06737-2	Glycogen phosphorylase, liver form	30	22	3.38204	3.26136
GPI	P06744	Glucose-6-phosphate isomerase	21	16	3.8156	3.74002
NPM1	P06748	Nucleophosmin	12	12	3.21494	3.41373
ITGAV	P06756-3	Integrin alpha-V;Integrin alpha-V heavy chain;Integrin alpha-V light chain	2	2	-2.8525	-2.5979
HEXA	P06865	Beta-hexosaminidase subunit alpha	4	4	-1.43421	-1.33906
SERPINE2	P07093-2	Glia-derived nexin	12	12	0.839355	0.763248
DBI	P07108	Acyl-CoA-binding protein	4	4	1.20122	1.32875
LDHB	P07195	L-lactate dehydrogenase B chain	19	18	5.44273	5.3588
GPX1	P07203	Glutathione peroxidase 1	13	13	2.62866	2.65812
PROS1	P07225	Vitamin K-dependent protein S	10	10	1.32951	1.48764
P4HB	P07237	Protein disulfide-isomerase	34	34	5.36865	5.33508
H1F0	P07305-2	Histone H1.0;Histone H1.0, N-terminally processed	2	2	-0.540395	-0.33514
FES	P07332	Tyrosine-protein kinase Fes/Fps	5	5	-1.16088	-1.51847
CTSD	P07339	Cathepsin D;Cathepsin D light chain;Cathepsin D heavy chain	10	10	1.76383	1.82652
ANXA2	P07355	Annexin A2;Putative annexin A2-like protein	28	28	4.93023	4.78949
GP1BA	P07359	Platelet glycoprotein Ib alpha chain;Glycocalicin	18	18	4.95745	4.87386
CAPN1	P07384	Calpain-1 catalytic subunit	36	36	4.13379	4.13455
TUBB	P07437	Tubulin beta chain	23	5	3.79399	3.81425
PSAP	P07602	Prosaposin;Saposin-A;Saposin-B-Val;Saposin-B;Saposin-C;Saposin-D	12	12	2.56148	2.6955
HEXB	P07686	Beta-hexosaminidase subunit beta;Beta-hexosaminidase subunit beta chain B;Beta-hexosaminidase subunit beta chain A	6	6	0.287302	0.437704
PFN1	P07737	Profilin-1	14	14	7.59548	7.50021
APRT	P07741	Adenine phosphoribosyltransferase	14	14	2.50097	2.55636
EPRS	P07814	Bifunctional glutamate/proline--tRNA ligase;Glutamate--tRNA ligase;Proline--tRNA ligase	17	17	0.854815	0.677381
CTSB	P07858	Cathepsin B;Cathepsin B light chain;Cathepsin B heavy chain	5	5	0.488738	0.194898
HSP90AA1	P07900	Heat shock protein HSP 90-alpha	43	29	5.74111	5.69248
GALT	P07902-2	Galactose-1-phosphate uridylyltransferase	2	2	-1.54573	-1.68413
HNRNPC	P07910-2	Heterogeneous nuclear ribonucleoproteins C1/C2;Heterogeneous nuclear ribonucleoprotein C-like 4;Heterogeneous nuclear ribonucleoprotein C-like 1;Heterogeneous nuclear ribonucleoprotein C-like 3;Heterogeneous nuclear ribonucleoprotein C-like 2	14	14	2.86869	2.94831
UQCRH	P07919	Cytochrome b-c1 complex subunit 6, mitochondrial;Cytochrome b-c1 complex subunit 6	2	2	-1.948	-1.74529
YES1	P07947	Tyrosine-protein kinase Yes	9	2	-3.6357	-4.02261
LYN	P07948-2	Tyrosine-protein kinase Lyn	16	13	1.98101	1.80886
FH	P07954-2	Fumarate hydratase, mitochondrial	10	10	2.64123	2.64703
THBS1	P07996	Thrombospondin-1	61	14	7.87468	7.87093
ANXA6	P08133	Annexin A6	39	39	4.83916	4.83574
RHOC	P08134	Rho-related GTP-binding protein RhoC	10	2	-1.13873	-1.93189
CD55	P08174-4	Complement decay-accelerating factor	4	4	-0.806359	-0.580786
SLC3A2	P08195-2	4F2 cell-surface antigen heavy chain	5	5	-1.18911	-1.58466
GUSB	P08236	Beta-glucuronidase	3	3	-0.985542	-1.26448
PFKM	P08237-3	ATP-dependent 6-phosphofructokinase, muscle type	5	2	-2.292	-2.61725
HSP90AB1	P08238	Heat shock protein HSP 90-beta	39	18	4.51722	4.61602
ELANE	P08246	Neutrophil elastase	2	2	-0.183024	0.0893583
CTSG	P08311	Cathepsin G	5	5	-0.0166056	0.012239
ITGA2B	P08514	Integrin alpha-IIb;Integrin alpha-IIb heavy chain;Integrin alpha-IIb light chain, form 1;Integrin alpha-IIb light chain, form 2	43	43	7.03958	6.90248
PDHA1	P08559	Pyruvate dehydrogenase E1 component subunit alpha, somatic form, mitochondrial	8	8	-0.0246159	0.143982
PLEK	P08567	Pleckstrin	21	21	5.44922	5.43014
CD14	P08571	Monocyte differentiation antigen CD14;Monocyte differentiation antigen CD14, urinary form;Monocyte differentiation antigen CD14, membrane-bound form	8	8	0.548057	0.583443
CYC1	P08574	Cytochrome c1, heme protein, mitochondrial	5	5	0.464163	0.339733
PTPRC	P08575-4	Receptor-type tyrosine-protein phosphatase C	32	32	3.51299	3.44941
SNRPB2	P08579	U2 small nuclear ribonucleoprotein B	5	3	0.0944782	0.34648
SNRNP70	P08621-2	U1 small nuclear ribonucleoprotein 70 kDa	4	4	-1.54824	-1.49732
HCK	P08631-3	Tyrosine-protein kinase HCK	6	3	-2.1502	-2.49983
FCGR3A	P08637	Low affinity immunoglobulin gamma Fc region receptor III-A;Low affinity immunoglobulin gamma Fc region receptor III-B	2	2	-1.39754	-1.13543
VIM	P08670	Vimentin	47	46	6.37121	6.39458
RPS17	P08708	40S ribosomal protein S17	4	4	0.325641	0.247394
GNAI3	P08754	Guanine nucleotide-binding protein G(k) subunit alpha	11	4	-0.901238	-0.80148
ANXA5	P08758	Annexin A5	22	22	4.18055	3.99552
RPSA	P08865	40S ribosomal protein SA	10	10	1.71129	1.57142
ENO2	P09104	Gamma-enolase	12	9	0.951557	0.824952
ACAA1	P09110	3-ketoacyl-CoA thiolase, peroxisomal	2	2	-2.73855	-2.81076
GSTP1	P09211	Glutathione S-transferase P	12	12	4.19311	4.08785
LGALS1	P09382	Galectin-1	10	10	3.67915	3.52651
QDPR	P09417-2	Dihydropteridine reductase	4	4	-0.784015	-0.811119
HMGB1	P09429	High mobility group protein B1;Putative high mobility group protein B1-like 1	7	5	4.85301	4.78931
FBP1	P09467	Fructose-1,6-bisphosphatase 1	5	5	-1.43437	-1.14442
SPARC	P09486	SPARC	14	14	3.37354	3.34306
GSTM1	P09488	Glutathione S-transferase Mu 1	6	2	-0.161975	0.0873713
	P09493-5		21	3	1.72756	1.91422
CLTA	P09496-2	Clathrin light chain A	10	10	2.83735	2.7953
CLTB	P09497-2	Clathrin light chain B	6	6	1.5842	1.62117
ANXA4	P09525	Annexin A4	11	11	2.08257	1.99131
CNP	P09543-2	2,3-cyclic-nucleotide 3-phosphodiesterase	6	6	-0.0140147	-0.0433746
DLD	P09622	Dihydrolipoyl dehydrogenase, mitochondrial	9	9	2.19298	2.29951
HNRNPA1	P09651-3	Heterogeneous nuclear ribonucleoprotein A1;Heterogeneous nuclear ribonucleoprotein A1, N-terminally processed;Heterogeneous nuclear ribonucleoprotein A1-like 2	16	15	2.39969	2.48752
SNRPA1	P09661	U2 small nuclear ribonucleoprotein A	6	6	0.500891	0.635928
COX6C	P09669	Cytochrome c oxidase subunit 6C	4	4	1.33398	1.19639
FGR	P09769	Tyrosine-protein kinase Fgr	2	2	-3.27069	-3.9006
PARP1	P09874	Poly [ADP-ribose] polymerase 1	23	23	2.35334	2.45241
ALOX5	P09917-3	Arachidonate 5-lipoxygenase	3	3	-1.29176	-1.46032
LTA4H	P09960	Leukotriene A-4 hydrolase	23	23	3.11219	3.0807
ALDOC	P09972	Fructose-bisphosphate aldolase C	12	8	2.18656	2.03763
C4A	P0C0L4-2	Complement C4-A;Complement C4 beta chain;Complement C4-A alpha chain;C4a anaphylatoxin;C4b-A;C4d-A;Complement C4 gamma chain;Complement C4-B;Complement C4 beta chain;Complement C4-B alpha chain;C4a anaphylatoxin;C4b-B;C4d-B;Complement C4 gamma chain	3	3	-4.63073	-3.32646
H2AFV	Q71UI9	Histone H2A.V;Histone H2A.Z	5	3	3.15041	3.10971
SLFN14	P0C7P3-2	Schlafen family member 14	4	4	-0.505376	-0.413045
SULT1A4	P0DMN0	Sulfotransferase 1A4;Sulfotransferase 1A3	11	4	2.35957	2.40163
HSPA1A	P0DMV8	Heat shock 70 kDa protein 1A;Heat shock 70 kDa protein 1B	33	17	4.6778	4.59176
U2AF1	P0DN76	Splicing factor U2AF 35 kDa subunit;Splicing factor U2AF 26 kDa subunit	2	2	-4.23682	-3.57161
IGLC6	P0DOY3	Ig lambda-6 chain C region	5	2	1.50403	1.73784
	P0DP25		9	7	4.01433	4.00245
SRGN	P10124	Serglycin	2	2	-1.84845	-1.47983
TROVE2	P10155-3	60 kDa SS-A/Ro ribonucleoprotein	9	9	0.266142	0.323371
GAA	P10253	Lysosomal alpha-glucosidase;76 kDa lysosomal alpha-glucosidase;70 kDa lysosomal alpha-glucosidase	2	2	-4.15781	-3.75715
RRAS	P10301	Ras-related protein R-Ras	3	3	-2.52843	-1.84519
HLA-C	P10321	HLA class I histocompatibility antigen, Cw-7 alpha chain	10	5	0.396329	0.259715
HIST1H1E	P10412	Histone H1.4	11	2	-2.12931	-3.55883
DLAT	P10515	Dihydrolipoyllysine-residue acetyltransferase component of pyruvate dehydrogenase complex, mitochondrial	6	6	0.436186	0.586195
TXN	P10599	Thioredoxin	8	8	2.79976	2.9154
COX5B	P10606	Cytochrome c oxidase subunit 5B, mitochondrial	7	7	2.31718	2.45713
CTSA	P10619-2	Lysosomal protective protein;Lysosomal protective protein 32 kDa chain;Lysosomal protective protein 20 kDa chain	5	5	0.959468	0.938743
PRKAR1A	P10644	cAMP-dependent protein kinase type I-alpha regulatory subunit;cAMP-dependent protein kinase type I-alpha regulatory subunit, N-terminally processed	17	17	3.51709	3.42255
PF4V1	P10720	Platelet factor 4 variant;Platelet factor 4 variant(4-74);Platelet factor 4 variant(5-74);Platelet factor 4 variant(6-74)	6	3	1.70731	1.74662
ESD	P10768	S-formylglutathione hydrolase	9	9	2.07669	1.96761
HSPD1	P10809	60 kDa heat shock protein, mitochondrial	31	31	4.7986	4.80537
CLU	P10909-4	Clusterin;Clusterin beta chain;Clusterin alpha chain	13	13	3.26701	3.0558
HSPA5	P11021	78 kDa glucose-regulated protein	36	34	6.48135	6.42004
HSPA8	P11142	Heat shock cognate 71 kDa protein	35	23	6.26243	6.20346
SLC2A3	P11169	Solute carrier family 2, facilitated glucose transporter member 3;Solute carrier family 2, facilitated glucose transporter member 14	6	6	2.84065	2.84533
EPB41	P11171-4	Protein 4.1	7	7	0.450458	0.212953
UMPS	P11172	Uridine 5-monophosphate synthase;Orotate phosphoribosyltransferase;Orotidine 5-phosphate decarboxylase	4	4	-0.679807	-0.642934
PDHB	P11177	Pyruvate dehydrogenase E1 component subunit beta, mitochondrial	6	6	0.515598	0.581029
DBT	P11182	Lipoamide acyltransferase component of branched-chain alpha-keto acid dehydrogenase complex, mitochondrial	3	3	-2.44003	-1.99899
ITGAM	P11215	Integrin alpha-M	15	15	1.74797	1.58104
PYGB	P11216	Glycogen phosphorylase, brain form	33	24	3.73576	3.57598
RALA	P11233	Ras-related protein Ral-A	5	2	3.86476	3.33844
RALB	P11234	Ras-related protein Ral-B	6	3	1.34986	1.38573
SPTB	P11277-2	Spectrin beta chain, erythrocytic	42	38	2.84613	2.91062
LAMP1	P11279	Lysosome-associated membrane glycoprotein 1	5	5	1.62948	1.6095
ACADM	P11310	Medium-chain specific acyl-CoA dehydrogenase, mitochondrial	10	10	2.06669	2.10289
TOP1	P11387	DNA topoisomerase 1;DNA topoisomerase I, mitochondrial	2	2	-1.36299	-0.931489
G6PD	P11413	Glucose-6-phosphate 1-dehydrogenase	30	30	4.17121	4.08082
UBL4A	P11441	Ubiquitin-like protein 4A	2	2	-1.26525	-1.32319
MTHFD1	P11586	C-1-tetrahydrofolate synthase, cytoplasmic;Methylenetetrahydrofolate dehydrogenase;Methenyltetrahydrofolate cyclohydrolase;Formyltetrahydrofolate synthetase;C-1-tetrahydrofolate synthase, cytoplasmic, N-terminally processed	20	20	1.83165	1.82559
IGF2R	P11717	Cation-independent mannose-6-phosphate receptor	2	2	-3.85534	-3.1612
ADH5	P11766	Alcohol dehydrogenase class-3	13	13	2.57176	2.67867
PRPS2	P11908	Ribose-phosphate pyrophosphokinase 2	9	3	0.276063	0.159882
PABPC1	P11940-2	Polyadenylate-binding protein 1;Polyadenylate-binding protein 3	16	12	2.1351	2.3171
PCNA	P12004	Proliferating cell nuclear antigen	5	5	-0.609717	-0.824844
HARS	P12081-4	Histidine--tRNA ligase, cytoplasmic	15	15	2.06125	2.02936
SLC25A6	P12236	ADP/ATP translocase 3;ADP/ATP translocase 3, N-terminally processed;ADP/ATP translocase 1	15	6	4.27525	4.12595
F5	P12259	Coagulation factor V;Coagulation factor V heavy chain;Coagulation factor V light chain	44	36	3.68138	3.49994
IMPDH2	P12268	Inosine-5-monophosphate dehydrogenase 2	7	7	-0.556017	-0.651357
TPR	P12270	Nucleoprotein TPR	9	8	-1.7918	-1.5798
ANXA3	P12429	Annexin A3	11	11	0.835492	0.696027
GZMA	P12544-2	Granzyme A	6	6	0.0578139	0.0395428
ACTN1	P12814	Alpha-actinin-1	67	44	8.15057	7.94313
SRC	P12931	Proto-oncogene tyrosine-protein kinase Src	21	15	4.14307	3.9659
PEPD	P12955	Xaa-Pro dipeptidase	8	8	0.0103091	-0.146939
XRCC6	P12956	X-ray repair cross-complementing protein 6	27	27	3.63891	3.65586
XRCC5	P13010	X-ray repair cross-complementing protein 5	26	26	3.11724	3.16355
COX4I1	P13073	Cytochrome c oxidase subunit 4 isoform 1, mitochondrial	6	6	2.88275	2.85546
GP1BB	P13224	Platelet glycoprotein Ib beta chain	6	6	3.52384	3.42304
IFI30	P13284	Gamma-interferon-inducible lysosomal thiol reductase	2	2	-3.51207	-4.30874
LAMP2	P13473	Lysosome-associated membrane glycoprotein 2	2	2	-0.930232	-1.21196
RNH1	P13489	Ribonuclease inhibitor	22	22	3.30437	3.30382
CCL5	P13501	C-C motif chemokine 5;RANTES(3-68);RANTES(4-68)	5	5	1.64186	1.99986
ICAM2	P13598	Intercellular adhesion molecule 2	5	5	1.95774	2.07418
VCAN	P13611-4	Versican core protein	2	2	1.58844	1.55916
EEF2	P13639	Elongation factor 2	31	30	3.87928	3.7816
PDIA4	P13667	Protein disulfide-isomerase A4	24	24	3.6059	3.43231
TPT1	P13693	Translationally-controlled tumor protein	7	7	2.31949	2.40572
ALAD	P13716	Delta-aminolevulinic acid dehydratase	8	8	1.17837	1.38534
HLA-E	P13747	HLA class I histocompatibility antigen, alpha chain E	7	5	-1.31573	-1.14847
LCP1	P13796	Plastin-2	47	38	5.89178	5.90162
PLS3	P13797-3	Plastin-3	14	6	-0.109638	-0.214281
APEH	P13798	Acylamino-acid-releasing enzyme	10	10	1.04524	0.918209
ETFA	P13804	Electron transfer flavoprotein subunit alpha, mitochondrial	13	13	2.2058	2.15344
PRKAR2A	P13861-2	cAMP-dependent protein kinase type II-alpha regulatory subunit	15	12	1.46478	1.39349
MIF	P14174	Macrophage migration inhibitory factor	3	3	2.02754	2.15955
PRF1	P14222	Perforin-1	10	10	1.38859	1.37007
PRKCSH	P14314-2	Glucosidase 2 subunit beta	15	15	3.6093	3.65594
HCLS1	P14317	Hematopoietic lineage cell-specific protein	12	12	2.38448	2.63819
FDPS	P14324-2	Farnesyl pyrophosphate synthase	5	5	0.881522	0.738552
COX7A2	P14406	Cytochrome c oxidase subunit 7A2, mitochondrial	2	2	0.333376	0.118559
NID1	P14543-2	Nidogen-1	25	24	2.38652	2.56092
AKR1A1	P14550	Alcohol dehydrogenase [NADP(+)]	11	11	0.768807	0.903806
NCF1	P14598	Neutrophil cytosol factor 1;Putative neutrophil cytosol factor 1C;Putative neutrophil cytosol factor 1B	6	6	-0.0473168	0.0334842
PKM	P14618	Pyruvate kinase PKM	41	5	6.7025	6.61382
HSP90B1	P14625	Endoplasmin	36	34	5.05234	4.98848
SNRPB	P14678-2	Small nuclear ribonucleoprotein-associated proteins B and B;Small nuclear ribonucleoprotein-associated protein N	3	3	-0.515678	-0.0205516
IDE	P14735	Insulin-degrading enzyme	7	7	-0.0866128	-0.286529
GP9	P14770	Platelet glycoprotein IX	6	6	2.62632	2.6603
COX6B1	P14854	Cytochrome c oxidase subunit 6B1	7	7	1.56352	1.54549
HNRNPL	P14866	Heterogeneous nuclear ribonucleoprotein L	11	11	2.24844	2.29474
DARS	P14868	Aspartate--tRNA ligase, cytoplasmic	17	17	2.37664	2.5596
UQCRB	P14927	Cytochrome b-c1 complex subunit 7	4	4	0.898241	0.942602
AKR1B1	P15121	Aldose reductase	9	9	1.82666	1.66468
ANPEP	P15144	Aminopeptidase N	2	2	-2.65029	-3.0355
RAC2	P15153	Ras-related C3 botulinum toxin substrate 2	9	4	2.08033	1.96593
GSPT1	P15170	Eukaryotic peptide chain release factor GTP-binding subunit ERF3A;Eukaryotic peptide chain release factor GTP-binding subunit ERF3B	14	14	1.55388	1.85233
ARSA	P15289	Arylsulfatase A;Arylsulfatase A component B;Arylsulfatase A component C;N-acetylgalactosamine-6-sulfatase	2	2	-3.82485	-3.87925
EZR	P15311	Ezrin	27	16	2.99371	3.05391
UCHL3	P15374	Ubiquitin carboxyl-terminal hydrolase isozyme L3	3	3	-1.71891	-1.55095
VAV1	P15498-2	Proto-oncogene vav	9	8	-0.30051	-0.482276
CD46	P15529-16	Membrane cofactor protein	2	2	-1.6085	-1.6769
GNS	P15586-2	N-acetylglucosamine-6-sulfatase	6	6	-0.262684	0.109514
RPS2	P15880	40S ribosomal protein S2	7	7	2.0347	1.96301
COX7C	P15954	Cytochrome c oxidase subunit 7C, mitochondrial	2	2	0.855437	0.723515
CD44	P16070	CD44 antigen	4	4	0.158947	-0.152925
H2AFX	P16104	Histone H2AX	8	3	7.08081	6.73119
SELP	P16109	P-selectin	14	14	2.85584	2.79689
CBR1	P16152	Carbonyl reductase [NADPH] 1	11	11	1.04825	0.927909
ANK1	P16157-2	Ankyrin-1	6	6	-0.932216	-0.732418
ACADS	P16219	Short-chain specific acyl-CoA dehydrogenase, mitochondrial	3	3	-2.68047	-2.74104
GLB1	P16278	Beta-galactosidase	8	8	0.347792	0.246136
PECAM1	P16284-3	Platelet endothelial cell adhesion molecule	25	25	3.36327	3.35868
NCK1	P16333	Cytoplasmic protein NCK1	4	3	-1.72028	-1.59808
HIST1H1B	P16401	Histone H1.5	9	6	2.6543	2.52406
HIST1H1D	P16402	Histone H1.3	10	2	1.56922	0.524119
HIST1H1C	P16403	Histone H1.2	12	3	5.40738	5.20864
ATP2A2	P16615	Sarcoplasmic/endoplasmic reticulum calcium ATPase 2	30	17	2.79832	2.81441
CD36	P16671	Platelet glycoprotein 4	11	11	3.80584	3.67142
PLCG2	P16885	1-phosphatidylinositol 4,5-bisphosphate phosphodiesterase gamma-2	13	13	1.32313	1.396
FAH	P16930	Fumarylacetoacetase	7	7	1.36488	1.39928
STMN1	P16949	Stathmin	8	8	2.11065	2.1934
HMGA1	P17096	High mobility group protein HMG-I/HMG-Y	3	3	-1.48009	-1.47066
GOT1	P17174	Aspartate aminotransferase, cytoplasmic	6	6	-0.594677	-0.441917
PRKCA	P17252	Protein kinase C alpha type	13	9	0.785538	0.385694
ITGA2	P17301	Integrin alpha-2	18	18	2.28592	2.06642
UBTF	P17480-2	Nucleolar transcription factor 1	7	7	0.214154	0.424926
PRKACA	P17612	cAMP-dependent protein kinase catalytic subunit alpha	11	2	-0.739291	-1.23801
CAPN2	P17655	Calpain-2 catalytic subunit	13	13	1.11416	1.09242
CTPS1	P17812	CTP synthase 1	7	7	0.162368	0.0536959
DDX5	P17844-2	Probable ATP-dependent RNA helicase DDX5	15	9	0.604953	0.74472
PFKL	P17858	ATP-dependent 6-phosphofructokinase, liver type	19	15	1.68374	1.61439
LGALS3	P17931	Galectin-3	3	3	-0.181976	0.0297761
PSMC3	P17980	26S protease regulatory subunit 6A	10	10	1.86753	1.71425
TCP1	P17987	T-complex protein 1 subunit alpha	24	24	3.35677	3.21861
PTPN1	P18031	Tyrosine-protein phosphatase non-receptor type 1	9	9	1.03963	0.902167
ALOX12	P18054	Arachidonate 12-lipoxygenase, 12S-type	27	27	2.83594	2.71204
RPL35A	P18077	60S ribosomal protein L35a	4	4	0.811423	0.668578
ITGB5	P18084	Integrin beta-5	4	4	-0.545642	-0.819532
ARF4	P18085	ADP-ribosylation factor 4	9	5	1.37622	1.45262
RPL7	P18124	60S ribosomal protein L7	10	10	1.78879	1.76514
VCL	P18206	Vinculin	91	91	8.21503	8.09309
PTPRA	P18433-6	Receptor-type tyrosine-protein phosphatase alpha	4	4	-1.15491	-1.41402
RPL17	P18621-3	60S ribosomal protein L17	6	6	1.17142	1.18254
PGAM1	P18669	Phosphoglycerate mutase 1	12	12	3.09652	2.9844
ATP5J	P18859	ATP synthase-coupling factor 6, mitochondrial	2	2	-4.10094	-4.19544
GNAZ	P19086	Guanine nucleotide-binding protein G(z) subunit alpha	7	7	0.0337796	-0.0799708
NCL	P19338	Nucleolin	28	28	4.07437	4.12098
HK1	P19367-4	Hexokinase-1	42	41	4.56026	4.31634
CD53	P19397	Leukocyte surface antigen CD53	2	2	0.255903	-0.0473266
NDUFV2	P19404	NADH dehydrogenase [ubiquinone] flavoprotein 2, mitochondrial	5	5	-1.32403	-1.14853
TRIM21	P19474	E3 ubiquitin-protein ligase TRIM21	5	5	0.0374233	0.0862787
EIF2AK2	P19525	Interferon-induced, double-stranded RNA-activated protein kinase	3	3	-2.04765	-1.78756
SRM	P19623	Spermidine synthase	4	4	-0.959067	-1.3134
SLC9A1	P19634	Sodium/hydrogen exchanger 1	4	4	-1.58463	-2.04948
CSNK2A2	P19784	Casein kinase II subunit alpha	3	3	-2.15811	-2.20455
NFKB1	P19838-2	Nuclear factor NF-kappa-B p105 subunit;Nuclear factor NF-kappa-B p50 subunit	6	6	-1.48357	-1.80569
NCF2	P19878-3	Neutrophil cytosol factor 2	8	8	-0.468215	-0.733981
TYMP	P19971	Thymidine phosphorylase	20	19	2.45133	2.47007
HLA-DPA1	P20036	HLA class II histocompatibility antigen, DP alpha 1 chain	2	2	-1.26375	-0.874946
EIF2S2	P20042	Eukaryotic translation initiation factor 2 subunit 2	5	5	-0.63117	-0.526319
ANXA7	P20073-2	Annexin A7	13	13	1.48301	1.39233
BTF3	P20290-2	Transcription factor BTF3	2	2	-2.89912	-3.31603
RAB4A	P20338	Ras-related protein Rab-4A	3	2	-1.79016	-2.1462
RAB5A	P20339-2	Ras-related protein Rab-5A	6	3	-4.65484	-3.32776
PVALB	P20472	Parvalbumin alpha	2	2	-3.88671	-3.83515
PSMB1	P20618	Proteasome subunit beta type-1	8	8	2.06422	1.95078
M6PR	P20645	Cation-dependent mannose-6-phosphate receptor	4	4	1.21238	1.28828
COX5A	P20674	Cytochrome c oxidase subunit 5A, mitochondrial	5	5	2.08012	2.28067
LMNB1	P20700	Lamin-B1	35	31	4.46325	4.48256
ITGAL	P20701-2	Integrin alpha-L	17	17	1.99622	1.96883
GZMH	P20718	Granzyme H	4	4	-0.538622	-0.146911
CAST	P20810-5	Calpastatin	9	9	0.653391	0.942469
RASA1	P20936-2	Ras GTPase-activating protein 1	9	9	0.573405	0.63601
CDK11B	P21127-12	Cyclin-dependent kinase 11B;Cyclin-dependent kinase 11A	2	2	-2.51585	-1.56988
GSTM3	P21266	Glutathione S-transferase Mu 3	5	4	-1.68752	-1.5008
ATP6V1B2	P21281	V-type proton ATPase subunit B, brain isoform;V-type proton ATPase subunit B, kidney isoform	14	14	0.599743	0.418389
ATP6V1C1	P21283	V-type proton ATPase subunit C 1	8	7	0.343805	0.308501
CSRP1	P21291	Cysteine and glycine-rich protein 1	8	8	2.55087	2.44171
FLNA	P21333-2	Filamin-A	164	145	9.84417	9.62908
ACO1	P21399	Cytoplasmic aconitate hydratase	9	9	1.3545	1.12248
VDAC1	P21796	Voltage-dependent anion-selective channel protein 1	15	15	3.69212	3.63275
SDHB	P21912	Succinate dehydrogenase [ubiquinone] iron-sulfur subunit, mitochondrial	5	5	1.02588	0.840757
CD9	P21926	CD9 antigen	9	9	5.06182	4.77514
COMT	P21964-2	Catechol O-methyltransferase	8	8	0.0635832	-0.103459
OSBP	P22059	Oxysterol-binding protein 1	6	6	-1.06607	-0.909183
PCMT1	P22061	Protein-L-isoaspartate(D-aspartate) O-methyltransferase	9	9	2.43129	2.49253
FBL	P22087	rRNA 2-O-methyltransferase fibrillarin	7	6	2.17822	2.20613
GART	P22102	Trifunctional purine biosynthetic protein adenosine-3;Phosphoribosylamine--glycine ligase;Phosphoribosylformylglycinamidine cyclo-ligase;Phosphoribosylglycinamide formyltransferase	8	8	0.540682	0.374183
PAICS	P22234	Multifunctional protein ADE2;Phosphoribosylaminoimidazole-succinocarboxamide synthase;Phosphoribosylaminoimidazole carboxylase	14	14	1.38077	1.16958
SCP2	P22307-4	Non-specific lipid-transfer protein	6	6	2.11379	2.23098
UBA1	P22314-2	Ubiquitin-like modifier-activating enzyme 1	37	37	4.46124	4.26801
NME2	P22392-2	Nucleoside diphosphate kinase B	15	6	4.39404	4.29288
HNRNPA2B1	P22626	Heterogeneous nuclear ribonucleoproteins A2/B1	19	18	4.21378	4.2514
CBL	P22681	E3 ubiquitin-protein ligase CBL	4	4	-3.83147	-3.88482
PRKACB	P22694-4	cAMP-dependent protein kinase catalytic subunit beta	13	4	3.40668	3.38013
UQCRC2	P22695	Cytochrome b-c1 complex subunit 2, mitochondrial	13	13	1.94511	1.85345
CES1	P23141-3	Liver carboxylesterase 1	16	16	1.93308	1.35623
TCEA1	P23193	Transcription elongation factor A protein 1	4	4	-4.64708	-4.17575
PTGS1	P23219-4	Prostaglandin G/H synthase 1	14	14	2.3655	2.36239
ITGA6	P23229-4	Integrin alpha-6;Integrin alpha-6 heavy chain;Integrin alpha-6 light chain;Processed integrin alpha-6	36	36	3.95862	3.87738
SFPQ	P23246	Splicing factor, proline- and glutamine-rich	14	13	2.3568	2.35773
PPIB	P23284	Peptidyl-prolyl cis-trans isomerase B	13	13	4.43869	4.2657
ME2	P23368	NAD-dependent malic enzyme, mitochondrial	14	14	2.08696	2.13828
WARS	P23381	Tryptophan--tRNA ligase, cytoplasmic;T1-TrpRS;T2-TrpRS	13	13	1.85703	1.81729
RPS3	P23396	40S ribosomal protein S3	13	13	2.38301	2.40728
SP100	P23497	Nuclear autoantigen Sp-100	4	3	-1.57629	-2.15331
AHCY	P23526	Adenosylhomocysteinase	10	10	1.74788	1.78423
CFL1	P23528	Cofilin-1	19	18	6.95615	6.88963
EIF4B	P23588-2	Eukaryotic translation initiation factor 4B	6	6	-0.62029	-0.473592
DGKA	P23743	Diacylglycerol kinase alpha	6	6	-0.895641	-1.13004
CPT2	P23786	Carnitine O-palmitoyltransferase 2, mitochondrial	3	3	-1.98812	-1.46544
DTYMK	P23919	Thymidylate kinase	7	7	1.08096	0.920775
PRTN3	P24158	Myeloblastin	3	3	-0.180862	-0.202686
EEF1B2	P24534	Elongation factor 1-beta	7	6	2.06888	2.00968
ATP5F1	P24539	ATP synthase F(0) complex subunit B1, mitochondrial	9	9	1.78304	1.76685
TBXAS1	P24557	Thromboxane-A synthase	17	17	2.81622	2.6915
ACP1	P24666	Low molecular weight phosphotyrosine protein phosphatase	7	7	1.02089	1.03843
PRKCH	P24723-2	Protein kinase C eta type;Protein kinase C epsilon type	2	2	-0.377908	0.0609299
ACAT1	P24752	Acetyl-CoA acetyltransferase, mitochondrial	10	10	0.916526	0.909667
MYL9	P24844	Myosin regulatory light polypeptide 9	9	4	2.3399	2.03239
POLR2A	P24928	DNA-directed RNA polymerase II subunit RPB1	3	3	-2.06243	-2.65435
ADRBK1	P25098	Beta-adrenergic receptor kinase 1	9	9	-0.165412	-0.191749
MCM3	P25205	DNA replication licensing factor MCM3	3	3	-2.61856	-3.41488
MPST	P25325	3-mercaptopyruvate sulfurtransferase	8	8	0.682866	0.646475
RPS12	P25398	40S ribosomal protein S12	6	6	1.6168	1.56946
YY1	P25490	Transcriptional repressor protein YY1;Transcription factor YY2	2	2	-1.44088	-0.933584
DNAJB1	P25685-2	DnaJ homolog subfamily B member 1	4	4	-0.814128	-0.675423
DNAJB2	P25686-2	DnaJ homolog subfamily B member 2	3	3	-1.48084	-1.55487
ATP5A1	P25705	ATP synthase subunit alpha, mitochondrial	29	29	5.2983	5.20686
CTSS	P25774	Cathepsin S	5	5	0.602458	0.613978
PSMA1	P25786	Proteasome subunit alpha type-1	11	11	2.28616	2.44088
PSMA2	P25787	Proteasome subunit alpha type-2	8	8	1.24485	1.37831
PSMA3	P25788-2	Proteasome subunit alpha type-3	9	9	1.11881	1.04166
PSMA4	P25789	Proteasome subunit alpha type-4	12	12	1.77546	1.78291
MSN	P26038	Moesin	47	36	6.6123	6.54773
DDX6	P26196	Probable ATP-dependent RNA helicase DDX6	7	7	0.454486	0.200755
U2AF2	P26368-2	Splicing factor U2AF 65 kDa subunit	10	10	0.870468	0.629516
RPL13	P26373	60S ribosomal protein L13	7	7	2.2771	2.20547
IVD	P26440-2	Isovaleryl-CoA dehydrogenase, mitochondrial	8	8	0.946218	0.685732
S100A4	P26447	Protein S100-A4	5	5	5.27099	5.33508
HMGB2	P26583	High mobility group protein B2	7	6	2.60679	2.55131
PTBP1	P26599	Polypyrimidine tract-binding protein 1	12	9	2.23744	2.36146
TARS	P26639	Threonine--tRNA ligase, cytoplasmic	12	12	0.897001	1.23098
VARS	P26640	Valine--tRNA ligase	15	15	0.754217	0.673708
EEF1G	P26641	Elongation factor 1-gamma	23	23	3.69668	3.6609
FKBP2	P26885	Peptidyl-prolyl cis-trans isomerase FKBP2	7	7	1.13602	1.39745
STOM	P27105	Erythrocyte band 7 integral membrane protein	15	15	4.81913	4.84328
MAOB	P27338	Amine oxidase [flavin-containing] B	12	12	1.58805	1.28682
YWHAQ	P27348	14-3-3 protein theta	18	13	2.94145	2.76581
MAPK3	P27361-2	Mitogen-activated protein kinase 3	5	2	-2.11537	-2.64283
RPL10	P27635	60S ribosomal protein L10	4	4	0.218058	0.210242
RPA1	P27694	Replication protein A 70 kDa DNA-binding subunit;Replication protein A 70 kDa DNA-binding subunit, N-terminally processed	7	7	-0.812456	-0.932586
APEX1	P27695	DNA-(apurinic or apyrimidinic site) lyase;DNA-(apurinic or apyrimidinic site) lyase, mitochondrial	11	11	1.34042	1.38056
CAD	P27708	CAD protein;Glutamine-dependent carbamoyl-phosphate synthase;Aspartate carbamoyltransferase;Dihydroorotase	10	10	-0.514742	-0.68761
CALR	P27797	Calreticulin	18	18	5.18588	5.1937
MAP4	P27816-2	Microtubule-associated protein 4	4	4	-1.58338	-2.05242
CANX	P27824-2	Calnexin	20	20	4.56999	4.49134
PIK3R1	P27986	Phosphatidylinositol 3-kinase regulatory subunit alpha	7	7	-0.880839	-0.733937
PSMB8	P28062-2	Proteasome subunit beta type-8	6	6	1.53715	1.2463
PSMB9	P28065-2	Proteasome subunit beta type-9	6	6	0.709323	0.935675
PSMA5	P28066	Proteasome subunit alpha type-5	7	7	1.00325	0.954117
PSMB4	P28070	Proteasome subunit beta type-4	8	8	0.332717	0.643526
PSMB6	P28072	Proteasome subunit beta type-6	4	4	-1.16507	-0.988742
GSTM2	P28161-2	Glutathione S-transferase Mu 2	6	3	0.216248	0.414117
NDUFS1	P28331-4	NADH-ubiquinone oxidoreductase 75 kDa subunit, mitochondrial	12	12	0.892381	0.993762
MAPK1	P28482	Mitogen-activated protein kinase 1	15	12	2.22497	2.12272
GCA	P28676	Grancalcin	3	3	0.30139	-0.0389796
LAP3	P28838-2	Cytosol aminopeptidase	18	18	2.67944	2.63201
PCSK6	P29122-2	Proprotein convertase subtilisin/kexin type 6	7	7	0.279607	-0.0355845
TPP2	P29144	Tripeptidyl-peptidase 2	23	23	2.48821	2.48532
IMPA1	P29218	Inositol monophosphatase 1	7	7	0.383644	0.337904
CTGF	P29279-2	Connective tissue growth factor	2	2	-1.90873	-1.54498
PTPN6	P29350	Tyrosine-protein phosphatase non-receptor type 6	34	34	4.03557	3.96649
TKT	P29401	Transketolase	28	28	5.13693	5.08247
CASP1	P29466-2	Caspase-1;Caspase-1 subunit p20;Caspase-1 subunit p10	5	5	0.0615966	-0.24933
PML	P29590-4	Protein PML	3	3	-2.06975	-1.94194
EEF1D	P29692	Elongation factor 1-delta	11	10	2.65298	2.67652
OAS2	P29728	2-5-oligoadenylate synthase 2	4	4	-0.824097	-1.18476
ALDH4A1	P30038	Delta-1-pyrroline-5-carboxylate dehydrogenase, mitochondrial	6	5	-0.367192	-0.352882
ERP29	P30040	Endoplasmic reticulum resident protein 29	10	10	2.36406	2.26115
PRDX6	P30041	Peroxiredoxin-6	18	18	4.93197	4.79569
BLVRB	P30043	Flavin reductase (NADPH)	7	7	0.401879	0.354543
PRDX5	P30044-2	Peroxiredoxin-5, mitochondrial	11	11	3.21086	3.0588
DDT	P30046	D-dopachrome decarboxylase;D-dopachrome decarboxylase-like protein	7	7	1.11307	1.06135
PRDX3	P30048-2	Thioredoxin-dependent peroxide reductase, mitochondrial	8	8	2.13395	1.9882
ATP5D	P30049	ATP synthase subunit delta, mitochondrial	2	2	0.840066	0.767177
RPL12	P30050	60S ribosomal protein L12	5	5	1.50726	1.76641
ECHS1	P30084	Enoyl-CoA hydratase, mitochondrial	9	9	1.76278	1.66044
CMPK1	P30085	UMP-CMP kinase	8	8	1.44741	1.37007
PEBP1	P30086	Phosphatidylethanolamine-binding protein 1;Hippocampal cholinergic neurostimulating peptide	9	9	2.96041	2.868
PDIA3	P30101	Protein disulfide-isomerase A3	36	36	6.18505	6.11199
PPP2R1A	P30153	Serine/threonine-protein phosphatase 2A 65 kDa regulatory subunit A alpha isoform	16	16	2.46912	2.47198
FCER1G	P30273	High affinity immunoglobulin epsilon receptor subunit gamma	4	4	1.4251	1.75482
PPIF	P30405	Peptidyl-prolyl cis-trans isomerase F, mitochondrial	10	9	3.9878	3.90328
NMT1	P30419-2	Glycylpeptide N-tetradecanoyltransferase 1	3	3	-1.61967	-2.14701
HLA-F	P30511	HLA class I histocompatibility antigen, alpha chain F	4	3	-3.74794	-3.88424
HMOX2	P30519	Heme oxygenase 2	2	2	-1.43766	-1.40998
ADSS	P30520	Adenylosuccinate synthetase isozyme 2	10	10	0.540682	0.284994
TSPO	P30536	Translocator protein	3	3	0.549131	0.729997
ADSL	P30566	Adenylosuccinate lyase	3	3	-1.15009	-0.796663
CLIP1	P30622-2	CAP-Gly domain-containing linker protein 1	11	9	0.799577	1.00576
SRI	P30626	Sorcin	6	6	1.32266	1.31061
SERPINB1	P30740	Leukocyte elastase inhibitor	22	21	4.64621	4.70714
SDHA	P31040	Succinate dehydrogenase [ubiquinone] flavoprotein subunit, mitochondrial	11	11	1.67078	1.80147
CORO1A	P31146	Coronin-1A	29	26	5.73553	5.62788
GDI1	P60028	Rab GDP dissociation inhibitor alpha	24	15	2.14617	2.02559
MAT2A	P31153	S-adenosylmethionine synthase isoform type-2	6	6	-0.258368	-0.355916
PRKAR2B	P31323	cAMP-dependent protein kinase type II-beta regulatory subunit	13	11	0.213336	0.420041
TIA1	P31483-3	Nucleolysin TIA-1 isoform p40	2	2	-2.82964	-2.59846
DNAJA1	P31689-2	DnaJ homolog subfamily A member 1	3	3	-0.902794	-0.851136
UQCRC1	P31930	Cytochrome b-c1 complex subunit 1, mitochondrial	13	12	1.67078	1.64658
HIBADH	P31937	3-hydroxyisobutyrate dehydrogenase, mitochondrial	4	4	-1.57028	-1.76387
ATIC	P31939	Bifunctional purine biosynthesis protein PURH;Phosphoribosylaminoimidazolecarboxamide formyltransferase;IMP cyclohydrolase	19	19	1.78081	1.8278
HNRNPH3	P31942-2	Heterogeneous nuclear ribonucleoprotein H3	5	4	-0.111504	0.0283856
HNRNPH1	P31943	Heterogeneous nuclear ribonucleoprotein H;Heterogeneous nuclear ribonucleoprotein H, N-terminally processed	14	5	2.25124	2.29526
YWHAB	P31946-2	14-3-3 protein beta/alpha;14-3-3 protein beta/alpha, N-terminally processed	14	8	2.77445	2.87077
STIP1	P31948	Stress-induced-phosphoprotein 1	30	30	4.18946	4.12566
S100A11	P31949	Protein S100-A11;Protein S100-A11, N-terminally processed	6	6	2.94614	3.00033
INPP5B	P32019-3	Type II inositol 1,4,5-trisphosphate 5-phosphatase	4	4	-0.854956	-0.998214
PRDX2	P32119	Peroxiredoxin-2	11	10	4.30118	3.99685
GK	P32189-1	Glycerol kinase;Putative glycerol kinase 3	5	4	-1.9512	-2.13244
DCTD	P32321	Deoxycytidylate deaminase	2	2	-0.971545	-1.42143
GBP1	P32455	Interferon-induced guanylate-binding protein 1	8	5	0.214384	0.329276
ICAM3	P32942	Intercellular adhesion molecule 3	2	2	-1.07468	-1.11966
RPL9	Q5IFJ7	60S ribosomal protein L9	5	5	0.0968352	0.259114
ACSL1	P33121-2	Long-chain-fatty-acid--CoA ligase 1	2	2	-1.8804	-1.7313
KIF5B	P33176	Kinesin-1 heavy chain	20	20	1.71698	1.68453
LSP1	P33241-3	Lymphocyte-specific protein 1	12	12	2.65627	2.7592
DUT	P33316	Deoxyuridine 5-triphosphate nucleotidohydrolase, mitochondrial	2	2	-1.99189	-2.20891
MAN1A1	P33908	Mannosyl-oligosaccharide 1,2-alpha-mannosidase IA	2	2	-1.32106	-1.51233
SHMT2	P34897-3	Serine hydroxymethyltransferase, mitochondrial	11	11	0.782855	0.674479
EPHX2	P34913	Bifunctional epoxide hydrolase 2;Cytosolic epoxide hydrolase 2;Lipid-phosphate phosphatase	3	3	-2.39279	-1.8483
HSPA4	P34932	Heat shock 70 kDa protein 4	23	20	2.39025	2.51195
MPI	P34949	Mannose-6-phosphate isomerase	5	5	-0.236237	-0.0343304
PHB	P35232	Prohibitin	15	15	2.77713	2.8308
SERPINB6	P35237	Serpin B6	14	14	2.70755	2.55828
RPA3	P35244	Replication protein A 14 kDa subunit	3	3	-1.11145	-1.41269
RPL22	P35268	60S ribosomal protein L22	4	4	-0.844722	-0.492775
AGL	P35573-2	Glycogen debranching enzyme;4-alpha-glucanotransferase;Amylo-alpha-1,6-glucosidase	2	2	-1.47175	-1.90257
MYH9	P35579	Myosin-9	165	146	9.43243	9.21004
COPB2	P35606-2	Coatomer subunit beta	17	17	1.94956	1.99955
ADD1	P35611-2	Alpha-adducin	11	11	0.189833	0.0687669
BSG	P35613-2	Basigin	5	5	0.294158	0.320616
TIMP3	P35625	Metalloproteinase inhibitor 3	3	3	-1.26775	-1.19311
FUS	P35637-2	RNA-binding protein FUS	4	2	0.973547	0.966714
DEK	P35659-2	Protein DEK	4	4	-0.0264064	-0.444258
GLRX	P35754	Glutaredoxin-1	5	5	-0.312109	-0.423816
PPM1A	P35813-3	Protein phosphatase 1A	9	9	1.11006	1.17748
HMGCL	P35914	Hydroxymethylglutaryl-CoA lyase, mitochondrial	6	6	-0.167686	-0.515274
PSMC2	P35998	26S protease regulatory subunit 7	14	14	1.75666	1.75542
MAP2K2	P36507	Dual specificity mitogen-activated protein kinase kinase 2	9	5	0.66659	0.699926
ATP5C1	P36542	ATP synthase subunit gamma, mitochondrial	10	10	3.05999	2.99077
ATP6V1E1	P36543	V-type proton ATPase subunit E 1	3	3	-1.93388	-1.26128
CPOX	P36551	Oxygen-dependent coproporphyrinogen-III oxidase, mitochondrial	2	2	-1.89886	-1.7388
RPL4	P36578	60S ribosomal protein L4	12	12	2.03881	1.93632
LONP1	P36776-3	Lon protease homolog, mitochondrial	8	8	-0.207889	0.0269445
PGM1	P36871	Phosphoglucomutase-1	18	18	2.59529	2.47767
PPP1CC	P36873	Serine/threonine-protein phosphatase PP1-gamma catalytic subunit	13	2	-2.14351	-2.01481
GNL1	P36915	Guanine nucleotide-binding protein-like 1	2	2	-2.60669	-3.22838
DLST	P36957	Dihydrolipoyllysine-residue succinyltransferase component of 2-oxoglutarate dehydrogenase complex, mitochondrial	9	9	1.72881	2.02198
GMPR	P36959	GMP reductase 1	5	5	-0.617594	-0.543371
GPX4	P36969-2	Phospholipid hydroperoxide glutathione peroxidase, mitochondrial	4	4	0.129663	-0.111093
SRP14	P37108	Signal recognition particle 14 kDa protein	5	5	0.900813	0.886633
NUP62	P37198	Nuclear pore glycoprotein p62	2	2	-2.34655	-2.17508
HPCAL1	P37235	Hippocalcin-like protein 1;Neuron-specific calcium-binding protein hippocalcin	8	8	1.82231	1.45067
TAGLN2	P37802	Transgelin-2	17	16	6.09239	6.02438
TALDO1	P37837	Transaldolase	23	23	5.08547	4.96626
SNCA	P37840-2	Alpha-synuclein	11	11	4.2689	4.21625
ETFB	P38117	Electron transfer flavoprotein subunit beta	10	10	2.37801	2.29063
RBMX	P38159	RNA-binding motif protein, X chromosome;RNA-binding motif protein, X chromosome, N-terminally processed;RNA binding motif protein, X-linked-like-1	11	11	1.92422	2.01644
LIPA	P38571-2	Lysosomal acid lipase/cholesteryl ester hydrolase	2	2	-1.13044	-1.71503
ATP6V1A	P38606-2	V-type proton ATPase catalytic subunit A	22	22	2.35923	2.22528
HSPA9	P38646	Stress-70 protein, mitochondrial	25	24	3.07442	3.04703
EIF4A3	P38919	Eukaryotic initiation factor 4A-III;Eukaryotic initiation factor 4A-III, N-terminally processed	8	6	-1.23173	-1.26103
RPS19	P39019	40S ribosomal protein S19	11	11	1.88638	2.02973
RPL3	P39023	60S ribosomal protein L3	5	5	1.76069	1.75722
MPV17	P39210	Protein Mpv17	3	3	-2.15151	-1.81387
DDOST	P39656	Dolichyl-diphosphooligosaccharide--protein glycosyltransferase 48 kDa subunit	14	14	2.20721	2.26895
ANP32A	P39687	Acidic leucine-rich nuclear phosphoprotein 32 family member A	6	5	1.58371	1.72655
FEN1	P39748	Flap endonuclease 1	4	4	-1.91699	-2.66414
CAPG	P40121	Macrophage-capping protein	10	10	2.15954	2.1207
GP5	P40197	Platelet glycoprotein V	18	18	3.88577	3.87664
CCT6A	P40227-2	T-complex protein 1 subunit zeta	19	19	3.49192	3.4945
PSMB10	P40306	Proteasome subunit beta type-10	4	4	0.650299	0.722057
RPL13A	P40429	60S ribosomal protein L13a	4	4	1.13764	0.844691
ARL1	P40616-2	ADP-ribosylation factor-like protein 1	5	5	-0.496153	-0.694819
STAT3	P40763-3	Signal transducer and activator of transcription 3	18	18	2.08564	1.9458
MDH1	P40925-3	Malate dehydrogenase, cytoplasmic	17	17	3.53726	3.39696
MDH2	P40926	Malate dehydrogenase, mitochondrial	17	17	3.80455	3.80978
HADHA	P40939	Trifunctional enzyme subunit alpha, mitochondrial;Long-chain enoyl-CoA hydratase;Long chain 3-hydroxyacyl-CoA dehydrogenase	24	24	3.16062	3.15578
EIF2S3	P41091	Eukaryotic translation initiation factor 2 subunit 3;Putative eukaryotic translation initiation factor 2 subunit 3-like protein	11	11	1.10456	1.29898
MNDA	P41218	Myeloid cell nuclear differentiation antigen	13	13	3.3967	3.30634
UBA7	P41226	Ubiquitin-like modifier-activating enzyme 7	29	29	2.93153	2.8455
CSK	P41240	Tyrosine-protein kinase CSK	19	19	2.64752	2.65597
GARS	P41250	Glycine--tRNA ligase	12	12	1.83638	1.8453
IARS	P41252	Isoleucine--tRNA ligase, cytoplasmic	5	5	-1.32054	-0.71714
EIF1	P41567	Eukaryotic translation initiation factor 1;Eukaryotic translation initiation factor 1b	3	3	-2.13554	-1.94325
ACTR1B	P42025	Beta-centractin	10	3	-1.26546	-1.77181
ECI1	P42126	Enoyl-CoA delta isomerase 1, mitochondrial	3	3	-0.906021	-1.21888
TMPO	P42167	Lamina-associated polypeptide 2, isoforms beta/gamma;Thymopoietin;Thymopentin	19	7	1.67459	1.8283
STAT1	P42224	Signal transducer and activator of transcription 1-alpha/beta	14	14	1.45575	1.31624
STAT6	P42226	Signal transducer and activator of transcription 6	7	6	-0.506855	-0.694185
STAT5A	P42229	Signal transducer and activator of transcription 5A	17	3	-1.56421	-1.33093
ARHGAP25	P42331-3	Rho GTPase-activating protein 25	11	11	0.327319	0.547701
PIK3CB	P42338	Phosphatidylinositol 4,5-bisphosphate 3-kinase catalytic subunit beta isoform	3	2	-5.16919	-5.15501
MTOR	P42345	Serine/threonine-protein kinase mTOR	3	3	-2.0254	-1.8536
PI4KA	P42356	Phosphatidylinositol 4-kinase alpha	6	6	-1.20231	-1.45234
EPS15	P42566	Epidermal growth factor receptor substrate 15	17	17	1.74497	1.59361
CASP3	P42574	Caspase-3;Caspase-3 subunit p17;Caspase-3 subunit p12	7	7	0.18619	0.288598
LRPPRC	P42704	Leucine-rich PPR motif-containing protein, mitochondrial	18	18	1.27342	1.10646
ACAA2	P42765	3-ketoacyl-CoA thiolase, mitochondrial	9	9	0.728526	0.644132
WAS	P42768	Wiskott-Aldrich syndrome protein	5	5	0.0277732	0.148868
PRCP	P42785	Lysosomal Pro-X carboxypeptidase	2	2	-2.53474	-2.60997
HTT	P42858	Huntingtin	6	6	-3.39335	-2.69986
ECE1	P42892-3	Endothelin-converting enzyme 1	5	5	-0.40178	-0.480455
PAFAH1B1	P43034	Platelet-activating factor acetylhydrolase IB subunit alpha	7	7	0.765274	0.66948
MATR3	P43243	Matrin-3	15	15	0.766372	0.597133
GRK6	P43250-2	G protein-coupled receptor kinase 6	4	4	-3.71062	-3.17666
GPD2	P43304	Glycerol-3-phosphate dehydrogenase, mitochondrial	25	25	2.8663	2.78905
SSR1	P43307	Translocon-associated protein subunit alpha	3	3	-1.45489	-1.00644
ZAP70	P43403	Tyrosine-protein kinase ZAP-70	6	5	-0.063729	-0.0221377
SYK	P43405	Tyrosine-protein kinase SYK	15	14	2.45165	2.63766
RANBP1	P43487-2	Ran-specific GTPase-activating protein	4	4	1.22459	1.40169
NAMPT	P43490	Nicotinamide phosphoribosyltransferase	4	4	-0.688842	-0.792449
PSMC4	P43686	26S protease regulatory subunit 6B	13	13	1.14903	1.23348
VDAC2	P45880-2	Voltage-dependent anion-selective channel protein 2	14	14	3.25706	3.20842
ACADSB	P45954-2	Short/branched chain specific acyl-CoA dehydrogenase, mitochondrial	3	3	-2.45684	-2.98186
CBX5	P45973	Chromobox protein homolog 5	2	2	-2.083	-1.79746
USP5	P45974-2	Ubiquitin carboxyl-terminal hydrolase 5	18	18	1.7084	1.48537
MAP2K4	P45985	Dual specificity mitogen-activated protein kinase kinase 4	3	3	-2.09295	-2.57901
RANGAP1	P46060	Ran GTPase-activating protein 1	3	3	-1.72763	-1.54735
RECQL	P46063	ATP-dependent DNA helicase Q1	4	4	-3.96622	-2.82151
CRK	P46108	Adapter molecule crk	2	2	-2.78446	-2.71937
CRKL	P46109	Crk-like protein	14	14	2.10254	2.03794
BAG6	P46379-4	Large proline-rich protein BAG6	6	6	-0.879634	-0.768847
NSF	P46459	Vesicle-fusing ATPase	15	15	1.43717	1.36376
MAP2K3	P46734-2	Dual specificity mitogen-activated protein kinase kinase 3	5	4	0.299272	0.447056
RPL27A	P46776	60S ribosomal protein L27a	4	4	1.18958	1.23931
RPL5	P46777	60S ribosomal protein L5	10	10	1.99198	2.13759
RPL21	P46778	60S ribosomal protein L21	4	4	0.25563	0.155428
RPL28	P46779-4	60S ribosomal protein L28	4	4	-0.0244646	-0.119193
RPS9	P46781	40S ribosomal protein S9	7	7	2.08612	1.97842
RPS5	P46782	40S ribosomal protein S5;40S ribosomal protein S5, N-terminally processed	7	7	0.549212	0.611916
RPS10	P46783	40S ribosomal protein S10;Putative 40S ribosomal protein S10-like	8	8	1.51702	1.52746
GNPDA1	P46926-2	Glucosamine-6-phosphate isomerase 1;Glucosamine-6-phosphate isomerase 2	3	3	-1.22013	-1.45708
UTRN	P46939	Utrophin	18	18	0.408168	0.727479
IQGAP1	P46940	Ras GTPase-activating-like protein IQGAP1	56	55	3.85148	3.76789
GYG1	P46976	Glycogenin-1	5	5	0.359156	0.0102182
STT3A	P46977	Dolichyl-diphosphooligosaccharide--protein glycosyltransferase subunit STT3A	8	7	-0.341161	-0.0454976
PLA2G4A	P47712	Cytosolic phospholipase A2;Phospholipase A2;Lysophospholipase	2	2	-1.08631	-1.16076
CAPZA2	P47755	F-actin-capping protein subunit alpha-2	13	10	2.41236	2.08302
CAPZB	P47756-2	F-actin-capping protein subunit beta	19	3	4.35586	4.18782
QARS	P47897-2	Glutamine--tRNA ligase	11	11	1.03711	0.963576
UQCRFS1	P47985	Cytochrome b-c1 complex subunit Rieske, mitochondrial;Cytochrome b-c1 complex subunit 11;Putative cytochrome b-c1 complex subunit Rieske-like protein 1	7	7	1.28367	1.38883
ATP5O	P48047	ATP synthase subunit O, mitochondrial	9	9	2.31063	2.25065
LIMS1	P48059	LIM and senescent cell antigen-like-containing domain protein 1	20	20	5.24486	5.02337
PREP	P48147	Prolyl endopeptidase	18	18	1.49303	1.46555
ME1	P48163-2	NADP-dependent malic enzyme	3	3	-3.1196	-2.63838
PIP4K2A	P48426	Phosphatidylinositol 5-phosphate 4-kinase type-2 alpha	11	7	2.87342	2.68975
ARCN1	P48444	Coatomer subunit delta	12	12	1.96904	1.95234
GCLM	P48507-2	Glutamate--cysteine ligase regulatory subunit	3	3	-1.51275	-1.04719
CD151	P48509	CD151 antigen	3	3	-0.114404	-0.256725
PSMD8	P48556	26S proteasome non-ATPase regulatory subunit 8	4	4	0.339666	0.245768
SERPINB10	P48595	Serpin B10	7	7	0.399433	0.27142
GSS	P48637	Glutathione synthetase	16	16	2.11161	1.7411
CCT5	P48643	T-complex protein 1 subunit epsilon	22	22	3.03634	2.84839
NES	P48681	Nestin	2	2	-1.01677	-0.804215
IDH2	P48735	Isocitrate dehydrogenase [NADP], mitochondrial	26	25	4.97453	4.92638
PIK3CG	P48736	Phosphatidylinositol 4,5-bisphosphate 3-kinase catalytic subunit gamma isoform	6	6	-0.998786	-0.565833
PITPNB	P48739	Phosphatidylinositol transfer protein beta isoform	10	7	0.730776	0.87901
CD97	P48960-2	CD97 antigen;CD97 antigen subunit alpha;CD97 antigen subunit beta	3	3	-2.37996	-2.75761
MAPKAPK2	P49137-2	MAP kinase-activated protein kinase 2	6	3	0.995533	0.946981
ALDH9A1	P49189-3	4-trimethylaminobutyraldehyde dehydrogenase	11	11	1.46982	1.55692
RPL34	P49207	60S ribosomal protein L34	5	5	0.289825	0.381795
RPIA	P49247	Ribose-5-phosphate isomerase	3	3	-0.653552	-0.358255
LMAN1	P49257	Protein ERGIC-53	4	4	-1.03213	-1.30937
NASP	P49321-2	Nuclear autoantigenic sperm protein	4	4	-0.327011	-0.296165
FASN	P49327	Fatty acid synthase;[Acyl-carrier-protein] S-acetyltransferase;[Acyl-carrier-protein] S-malonyltransferase;3-oxoacyl-[acyl-carrier-protein] synthase;3-oxoacyl-[acyl-carrier-protein] reductase;3-hydroxyacyl-[acyl-carrier-protein] dehydratase;Enoyl-[acyl-carrier-protein] reductase;Oleoyl-[acyl-carrier-protein] hydrolase	31	31	1.90016	1.69709
CCT3	P49368	T-complex protein 1 subunit gamma	21	21	3.32191	3.13888
ARRB1	P49407-2	Beta-arrestin-1	10	10	1.43027	1.71356
TUFM	P49411	Elongation factor Tu, mitochondrial	19	19	3.26258	3.15797
INPP1	P49441	Inositol polyphosphate 1-phosphatase	2	2	-3.46646	-4.67921
SRP9	P49458	Signal recognition particle 9 kDa protein	5	5	0.712002	0.750938
AARS	P49588	Alanine--tRNA ligase, cytoplasmic	21	21	2.06627	2.19731
CARS	P49589-2	Cysteine--tRNA ligase, cytoplasmic	5	5	-0.57757	-0.702192
SARS	P49591	Serine--tRNA ligase, cytoplasmic	16	16	1.89078	2.01475
PPM1F	P49593	Protein phosphatase 1F	7	7	0.859948	0.703295
CASP4	P49662	Caspase-4;Caspase-4 subunit 1;Caspase-4 subunit 2	4	4	-1.1569	-1.14888
CTCF	P49711-2	Transcriptional repressor CTCF	3	3	-1.31027	-0.857655
PSMB3	P49720	Proteasome subunit beta type-3	5	5	0.0513065	0.348843
PSMB2	P49721	Proteasome subunit beta type-2	5	5	0.000622833	-0.371723
ACADVL	P49748-3	Very long-chain specific acyl-CoA dehydrogenase, mitochondrial	26	26	2.67648	2.59402
VPS41	P49754-2	Vacuolar protein sorting-associated protein 41 homolog	3	3	-1.30388	-0.979177
TMED10	P49755	Transmembrane emp24 domain-containing protein 10	6	6	2.30902	2.10957
RBM25	P49756	RNA-binding protein 25	3	3	-0.654816	-1.05841
NUMB	P49757-8	Protein numb homolog	2	2	-2.19345	-2.11915
RGS6	P49758-2	Regulator of G-protein signaling 6	5	5	-1.77222	-1.6785
VEGFC	P49767	Vascular endothelial growth factor C	2	2	-3.09182	-3.20129
HINT1	P49773	Histidine triad nucleotide-binding protein 1	3	3	1.51712	1.37518
RANBP2	P49792	E3 SUMO-protein ligase RanBP2	3	2	-3.77701	-4.24449
RGS19	P49795	Regulator of G-protein signaling 19	3	3	-3.40141	-2.58425
NDUFV1	P49821-2	NADH dehydrogenase [ubiquinone] flavoprotein 1, mitochondrial	6	6	-0.961033	-0.857797
NT5C2	P49902-2	Cytosolic purine 5-nucleotidase	4	4	-0.718538	-0.748518
SEPHS1	P49903-4	Selenide, water dikinase 1	2	2	-2.61372	-3.67537
GMPS	P49915	GMP synthase [glutamine-hydrolyzing]	2	2	-3.36783	-3.02093
MRE11A	P49959-3	Double-strand break repair protein MRE11A	2	2	-1.85551	-2.03006
GNAQ	P50148	Guanine nucleotide-binding protein G(q) subunit alpha	15	12	2.64643	2.50852
IDH3A	P50213	Isocitrate dehydrogenase [NAD] subunit alpha, mitochondrial	10	10	0.765988	0.811011
SULT1A1	P50225	Sulfotransferase 1A1;Sulfotransferase 1A2	9	2	-0.283738	-0.786309
CRIP1	P50238	Cysteine-rich protein 1	3	3	1.58341	1.72648
GDI2	P50395	Rab GDP dissociation inhibitor beta	29	20	4.17781	4.05177
EMD	P50402	Emerin	6	6	-0.358349	-0.295141
CPT1A	P50416	Carnitine O-palmitoyltransferase 1, liver isoform	16	16	1.51153	1.62117
GATM	P50440-3	Glycine amidinotransferase, mitochondrial	2	2	-2.63785	-2.73668
SERPINB8	P50452	Serpin B8	7	5	-0.261077	-0.711698
SERPINB9	P50453	Serpin B9	19	17	2.55485	2.53689
SERPINH1	P50454	Serpin H1	8	7	-0.00755932	0.139055
ST13	P50502	Hsc70-interacting protein;Putative protein FAM10A4;Putative protein FAM10A5	8	8	1.61265	1.69153
VASP	P50552	Vasodilator-stimulated phosphoprotein	20	20	3.86269	3.78827
METAP2	P50579-3	Methionine aminopeptidase 2	3	3	-2.08438	-2.53755
NUDT2	P50583	Bis(5-nucleosyl)-tetraphosphatase [asymmetrical]	3	3	-3.05963	-2.14574
RASSF2	P50749	Ras association domain-containing protein 2	2	2	-2.53476	-2.2741
LRBA	P50851-2	Lipopolysaccharide-responsive and beige-like anchor protein	27	27	3.54346	3.2591
PPT1	P50897	Palmitoyl-protein thioesterase 1	2	2	-1.6568	-1.80899
RPL14	P50914	60S ribosomal protein L14	5	5	0.90817	0.744583
CCT8	P50990	T-complex protein 1 subunit theta	31	31	4.00123	3.91632
CCT4	P50991	T-complex protein 1 subunit delta	29	29	3.56538	3.49159
ANXA11	P50995-2	Annexin A11	16	16	2.71396	2.70829
FXR1	P51114-2	Fragile X mental retardation syndrome-related protein 1	4	3	-1.80428	-2.03639
RAB5C	P51148	Ras-related protein Rab-5C	8	5	0.90403	0.814869
RAB7A	P51149	Ras-related protein Rab-7a	13	13	3.31726	3.26639
RAB27A	P51159	Ras-related protein Rab-27A	8	6	0.284093	0.192377
DAP	P51397	Death-associated protein 1	3	3	-0.878268	-0.416382
DUSP3	P51452	Dual specificity protein phosphatase 3	8	8	1.38576	1.03121
SMARCA2	P51531-2	Probable global transcription activator SNF2L2	3	2	-2.05404	-1.79874
GALK1	P51570	Galactokinase	4	4	-0.655566	-0.408017
SSR4	P51571	Translocon-associated protein subunit delta	4	4	0.216451	0.440752
BCAP31	P51572	B-cell receptor-associated protein 31	7	7	3.66601	3.3839
TPMT	P51580	Thiopurine S-methyltransferase	2	2	-2.13828	-2.11539
RENBP	P51606	N-acylglucosamine 2-epimerase	4	4	0.652186	0.654553
MECP2	P51608	Methyl-CpG-binding protein 2	7	7	0.128144	-0.13765
HCFC1	P51610	Host cell factor 1;HCF N-terminal chain 1;HCF N-terminal chain 2;HCF N-terminal chain 3;HCF N-terminal chain 4;HCF N-terminal chain 5;HCF N-terminal chain 6;HCF C-terminal chain 1;HCF C-terminal chain 2;HCF C-terminal chain 3;HCF C-terminal chain 4;HCF C-terminal chain 5;HCF C-terminal chain 6	10	10	-0.301061	-0.0421945
HSD17B4	P51659	Peroxisomal multifunctional enzyme type 2;(3R)-hydroxyacyl-CoA dehydrogenase;Enoyl-CoA hydratase 2	25	25	2.66836	2.56995
PSMD7	P51665	26S proteasome non-ATPase regulatory subunit 7	8	8	1.32266	1.4662
SGSH	P51688	N-sulphoglucosamine sulphohydrolase	2	2	-4.52363	-4.16884
STAT5B	P51692	Signal transducer and activator of transcription 5B	18	4	2.53351	2.39948
CLCN7	P51798-2	H(+)/Cl(-) exchange transporter 7	2	2	-4.24205	-3.87045
VAMP7	P51809-3	Vesicle-associated membrane protein 7	3	3	-0.826309	-0.961662
RPS6KA3	P51812	Ribosomal protein S6 kinase alpha-3;Ribosomal protein S6 kinase alpha-2	12	8	1.30599	1.06013
HDGF	P51858	Hepatoma-derived growth factor	10	9	1.20443	1.34687
NDUFA8	P51970	NADH dehydrogenase [ubiquinone] 1 alpha subcomplex subunit 8	4	4	-0.541261	-0.457058
HNRNPA3	P51991-2	Heterogeneous nuclear ribonucleoprotein A3	12	12	1.70504	1.84051
PGD	P52209-2	6-phosphogluconate dehydrogenase, decarboxylating	20	20	4.35044	4.10922
HNRNPM	P52272-2	Heterogeneous nuclear ribonucleoprotein M	18	18	3.28707	3.29069
KPNA1	P52294	Importin subunit alpha-5;Importin subunit alpha-5, N-terminally processed	4	3	-2.48665	-3.21495
RAP1GDS1	P52306-4	Rap1 GTPase-GDP dissociation stimulator 1	13	13	1.5136	1.4169
JAK3	P52333	Tyrosine-protein kinase JAK3	4	4	-1.38028	-1.82702
ARHGDIA	P52565	Rho GDP-dissociation inhibitor 1	9	9	3.22859	3.30092
ARHGDIB	P52566	Rho GDP-dissociation inhibitor 2	12	11	5.22536	5.30928
AGFG1	P52594-2	Arf-GAP domain and FG repeat-containing protein 1	5	4	-0.0323064	0.34308
HNRNPF	P52597	Heterogeneous nuclear ribonucleoprotein F;Heterogeneous nuclear ribonucleoprotein F, N-terminally processed	11	9	1.03341	1.20261
STAT2	P52630-4	Signal transducer and activator of transcription 2	2	2	-3.80765	-3.33022
SMS	P52788-2	Spermine synthase	4	4	-0.0838945	-0.458635
HK3	P52790	Hexokinase-3	9	8	0.404635	0.442756
MRPL12	P52815	39S ribosomal protein L12, mitochondrial	4	4	0.930175	1.08089
CAPZA1	P52907	F-actin-capping protein subunit alpha-1	14	11	3.94311	3.80445
NUP98	P52948-6	Nuclear pore complex protein Nup98-Nup96;Nuclear pore complex protein Nup98;Nuclear pore complex protein Nup96	3	3	-4.54745	-4.1603
BLVRA	P53004	Biliverdin reductase A	8	8	1.47195	1.17568
SLC25A1	P53007	Tricarboxylate transport protein, mitochondrial	6	6	-0.290132	-0.0826165
PPP5C	P53041	Serine/threonine-protein phosphatase 5;Protein PPP5D1	2	2	-2.26439	-1.93891
ARFIP1	P53367-3	Arfaptin-1	2	2	-1.41105	-1.69029
ACLY	P53396	ATP-citrate synthase	33	33	3.01974	3.07523
METAP1	P53582	Methionine aminopeptidase 1	3	3	-0.498464	-0.408259
SUCLG1	P53597	Succinyl-CoA ligase [ADP/GDP-forming] subunit alpha, mitochondrial	6	6	1.43783	1.31777
COPB1	P53618	Coatomer subunit beta	21	21	2.07402	1.88358
COPA	P53621	Coatomer subunit alpha;Xenin;Proxenin	30	30	3.01027	2.93277
CTSC	P53634	Dipeptidyl peptidase 1;Dipeptidyl peptidase 1 exclusion domain chain;Dipeptidyl peptidase 1 heavy chain;Dipeptidyl peptidase 1 light chain	5	5	0.362571	0.496961
AP2S1	P53680	AP-2 complex subunit sigma	2	2	-1.26732	-1.29222
PTTG1IP	P53801	Pituitary tumor-transforming gene 1 protein-interacting protein	4	4	0.631834	0.853349
IST1	P53990-2	IST1 homolog	7	7	1.30827	1.20338
SEC24C	P53992	Protein transport protein Sec24C	6	6	0.125593	-0.232296
SUB1	P53999	Activated RNA polymerase II transcriptional coactivator p15	5	5	1.34905	1.35673
RARS	P54136-2	Arginine--tRNA ligase, cytoplasmic	13	13	1.26544	0.894352
YARS	P54577	Tyrosine--tRNA ligase, cytoplasmic;Tyrosine--tRNA ligase, cytoplasmic, N-terminally processed	21	21	3.07648	3.00892
USP14	P54578-2	Ubiquitin carboxyl-terminal hydrolase 14	12	12	1.96283	1.90041
PRKAG1	P54619-2	5-AMP-activated protein kinase subunit gamma-1	5	5	-0.0890822	-0.340578
ATP1B3	P54709	Sodium/potassium-transporting ATPase subunit beta-3	3	3	-0.455996	-0.360797
RAD23A	P54725-2	UV excision repair protein RAD23 homolog A	4	2	-2.33702	-3.26139
RAD23B	P54727	UV excision repair protein RAD23 homolog B	13	11	2.74587	2.50378
AK2	P54819-2	Adenylate kinase 2, mitochondrial;Adenylate kinase 2, mitochondrial, N-terminally processed	9	9	1.9756	2.05602
NAPA	P54920	Alpha-soluble NSF attachment protein	15	15	2.30148	2.30736
ADPRH	P54922	[Protein ADP-ribosylarginine] hydrolase	4	4	-1.23564	-1.57089
AIF1	P55008	Allograft inflammatory factor 1	6	6	1.84135	1.88686
EIF5	P55010	Eukaryotic translation initiation factor 5	7	7	-0.513255	-0.511289
PSMD4	P55036-2	26S proteasome non-ATPase regulatory subunit 4;Putative PIP5K1A and PSMD4-like protein	2	2	-0.627212	-0.404145
CSE1L	P55060-3	Exportin-2	15	14	0.453188	0.369955
VCP	P55072	Transitional endoplasmic reticulum ATPase	36	36	4.78175	4.731
HADHB	P55084-2	Trifunctional enzyme subunit beta, mitochondrial;3-ketoacyl-CoA thiolase	16	16	2.50899	2.46393
MANF	P55145	Mesencephalic astrocyte-derived neurotrophic factor	8	8	2.01281	2.31143
NCKAP1L	P55160	Nck-associated protein 1-like	15	15	0.884622	0.706986
CASP6	P55212	Caspase-6;Caspase-6 subunit p18;Caspase-6 subunit p11	4	4	-1.46003	-1.56337
ADK	P55263-2	Adenosine kinase	5	5	-0.833551	-1.23032
ADAR	P55265-5	Double-stranded RNA-specific adenosine deaminase	5	5	-1.17812	-0.754895
TPD52	P55327-2	Tumor protein D52	3	3	-0.956469	-1.08563
SEC13	P55735	Protein SEC13 homolog	4	3	-0.332549	-0.339225
NHP2L1	P55769	NHP2-like protein 1;NHP2-like protein 1, N-terminally processed	3	3	-0.9479	-0.605792
NPEPPS	P55786	Puromycin-sensitive aminopeptidase	29	29	2.93493	2.98642
HNRNPH2	P55795	Heterogeneous nuclear ribonucleoprotein H2	10	2	-1.96908	-1.66447
OXCT1	P55809	Succinyl-CoA:3-ketoacid coenzyme A transferase 1, mitochondrial	9	9	1.06646	1.33895
SUMO3	P55854	Small ubiquitin-related modifier 3	3	2	-0.238977	-0.0712406
EIF3B	P55884	Eukaryotic translation initiation factor 3 subunit B	11	11	0.263305	0.24644
BID	P55957	BH3-interacting domain death agonist;BH3-interacting domain death agonist p15;BH3-interacting domain death agonist p13;BH3-interacting domain death agonist p11	5	5	-0.494936	-0.534348
ATP5J2	P56134-4	ATP synthase subunit f, mitochondrial	3	2	-1.56667	-1.27698
	P56181-2		2	2	-1.51623	-1.61604
MARS	P56192	Methionine--tRNA ligase, cytoplasmic	6	6	-0.388313	0.0537955
CTSW	P56202	Cathepsin W	6	6	-0.0148879	-0.289043
AP1S2	P56377	AP-1 complex subunit sigma-2	4	4	-1.0042	-1.36195
MP68	P56378	6.8 kDa mitochondrial proteolipid	2	2	-0.99345	-0.925619
ATP5I	P56385	ATP synthase subunit e, mitochondrial	5	5	1.34823	1.24834
EIF6	P56537-2	Eukaryotic translation initiation factor 6	3	3	-1.61603	-2.30739
CORO7	P57737-2	Coronin-7	10	10	0.0634985	-0.172911
GSDMD	P57764	Gasdermin-D	3	3	-3.56457	-3.35959
MTPN	P58546	Myotrophin	8	8	3.21679	3.10005
GNG2	P59768	Guanine nucleotide-binding protein G(I)/G(S)/G(O) subunit gamma-2	2	2	1.08375	1.33613
ARPC4	P59998	Actin-related protein 2/3 complex subunit 4	8	8	3.547	3.45161
TPI1	P60174	Triosephosphate isomerase	18	18	5.90143	5.77615
EIF3E	P60228	Eukaryotic translation initiation factor 3 subunit E	7	7	0.80987	0.899841
MYL6	P60660-2	Myosin light polypeptide 6	10	8	6.31685	6.22523
EIF4A1	P60842	Eukaryotic initiation factor 4A-I	18	10	3.32831	3.23008
RPS20	P60866	40S ribosomal protein S20	4	4	0.494721	0.323536
PRPS1	P60891	Ribose-phosphate pyrophosphokinase 1	10	4	1.92398	2.1026
PSMA6	P60900	Proteasome subunit alpha type-6	9	9	1.75684	1.7411
S100A10	P60903	Protein S100-A10	2	2	0.608047	0.73066
CDC42	P60953	Cell division control protein 42 homolog	9	8	3.17895	3.00276
DSTN	P60981	Destrin	11	10	2.03492	2.10653
RAB8A	P61006	Ras-related protein Rab-8A	13	8	4.16269	4.07099
SPCS3	P61009	Signal peptidase complex subunit 3	3	3	-1.42414	-0.82147
SRP54	P61011-2	Signal recognition particle 54 kDa protein	3	3	-2.27912	-1.92739
RAB4B	P61018	Ras-related protein Rab-4B	4	3	-0.725308	-1.05521
RAB2A	P61019	Ras-related protein Rab-2A	8	2	1.7687	1.57866
RAB5B	P61020	Ras-related protein Rab-5B	7	4	-1.13103	-1.06825
RAB10	P61026	Ras-related protein Rab-10	9	7	3.23611	3.15048
UBE2D3	P61077	Ubiquitin-conjugating enzyme E2 D3;Ubiquitin-conjugating enzyme E2 D2	3	3	1.42587	1.47582
UBE2M	P61081	NEDD8-conjugating enzyme Ubc12	2	2	-0.431662	-0.240556
UBE2K	P61086	Ubiquitin-conjugating enzyme E2 K	5	5	0.0172088	-0.382087
UBE2N	P61088	Ubiquitin-conjugating enzyme E2 N	9	9	2.64823	2.55465
RAB14	P61106	Ras-related protein Rab-14	13	13	2.69226	2.69874
ACTR3	P61158	Actin-related protein 3	22	22	4.84102	4.80097
ACTR2	P61160	Actin-related protein 2	13	13	3.24162	3.23533
ACTR1A	P61163	Alpha-centractin	12	5	1.82206	1.79244
COPS2	P61201	COP9 signalosome complex subunit 2	4	4	-0.0947667	-0.5398
ABCE1	P61221	ATP-binding cassette sub-family E member 1	6	6	0.193336	0.094485
RAP1B	P61224	Ras-related protein Rap-1b;Ras-related protein Rap-1b-like protein;Ras-related protein Rap-1A	17	16	5.8426	5.69135
RAP2B	P61225	Ras-related protein Rap-2b	10	10	1.81004	1.70837
RPS3A	P61247	40S ribosomal protein S3a	13	13	2.5548	2.65047
RPL15	P61313	60S ribosomal protein L15	5	5	0.336078	0.544838
RPL27	P61353	60S ribosomal protein L27	3	3	-0.200032	-0.225087
ATP6V0D1	P61421	V-type proton ATPase subunit d 1	5	5	-0.491125	-0.535898
RHOA	P61586	Transforming protein RhoA	11	3	3.17911	3.08208
HSPE1	P61604	10 kDa heat shock protein, mitochondrial	10	10	3.42682	3.46821
LYZ	P61626	Lysozyme C	9	9	4.5083	4.0831
VBP1	P61758-2	Prefoldin subunit 3	6	6	0.438221	0.417543
STXBP1	P61764	Syntaxin-binding protein 1	3	2	-3.92238	-3.35937
B2M	P61769	Beta-2-microglobulin;Beta-2-microglobulin form pI 5.3	5	5	2.76304	2.59535
DAD1	P61803	Dolichyl-diphosphooligosaccharide--protein glycosyltransferase subunit DAD1	2	2	-2.80544	-2.85187
NPC2	P61916-2	Epididymal secretory protein E1	3	3	0.264539	0.151537
COPZ1	P61923-5	Coatomer subunit zeta-1	4	4	-1.33268	-1.83926
RPL37	P61927	60S ribosomal protein L37	2	2	-1.52688	-1.74749
GNG11	P61952	Guanine nucleotide-binding protein G(I)/G(S)/G(O) subunit gamma-11;Guanine nucleotide-binding protein G(T) subunit gamma-T1	3	3	1.99955	1.93089
SUMO2	P61956-2	Small ubiquitin-related modifier 2	3	2	1.63216	1.48546
UFM1	P61960	Ubiquitin-fold modifier 1	2	2	-1.4849	-0.818656
AP1S1	P61966	AP-1 complex subunit sigma-1A	2	2	-2.96451	-2.70318
NUTF2	P61970	Nuclear transport factor 2	2	2	0.0332873	-0.0367333
HNRNPK	P61978-2	Heterogeneous nuclear ribonucleoprotein K	22	22	4.12493	4.17612
YWHAG	P61981	14-3-3 protein gamma;14-3-3 protein gamma, N-terminally processed	18	13	3.57133	3.63399
TIMM10	P62072	Mitochondrial import inner membrane translocase subunit Tim10	2	2	-1.05862	-1.72063
RPS7	P62081	40S ribosomal protein S7	9	9	1.62037	1.69074
PPP1CA	P62136	Serine/threonine-protein phosphatase PP1-alpha catalytic subunit	14	3	2.4471	2.29063
PPP1CB	P62140	Serine/threonine-protein phosphatase PP1-beta catalytic subunit	10	2	-0.895586	-0.64718
PSMC1	P62191	26S protease regulatory subunit 4	9	9	0.490425	0.451025
PSMC5	P62195-2	26S protease regulatory subunit 8	8	8	0.292005	0.300047
RPS8	P62241	40S ribosomal protein S8	6	6	1.52311	1.53895
RPS15A	P62244	40S ribosomal protein S15a	4	4	0.47829	0.636934
RPS16	P62249	40S ribosomal protein S16	7	7	1.30659	1.10859
YWHAE	P62258	14-3-3 protein epsilon	19	15	3.89442	3.75546
RPS14	P62263	40S ribosomal protein S14	5	5	-0.09305	-0.418437
RPS23	P62266	40S ribosomal protein S23	3	3	1.23116	1.28735
RPS18	P62269	40S ribosomal protein S18	6	6	1.54549	1.38319
RPS13	P62277	40S ribosomal protein S13	12	12	2.26527	2.22356
RPS11	P62280	40S ribosomal protein S11	6	6	1.77882	1.77146
LSM3	P62310	U6 snRNA-associated Sm-like protein LSm3	2	2	-1.13266	-1.15242
LSM6	P62312	U6 snRNA-associated Sm-like protein LSm6	2	2	-1.34312	-1.39785
SNRPD2	P62316-2	Small nuclear ribonucleoprotein Sm D2	2	2	-3.52133	-3.90317
SNRPD3	P62318-2	Small nuclear ribonucleoprotein Sm D3	3	3	-0.19928	0.204625
TMSB4X	P62328	Thymosin beta-4;Hematopoietic system regulatory peptide	4	3	2.78173	3.20185
ARF6	P62330	ADP-ribosylation factor 6	4	4	-0.52674	-0.563787
PSMC6	P62333	26S protease regulatory subunit 10B	12	12	1.55891	1.56097
RPL7A	P62424	60S ribosomal protein L7a	8	8	0.595416	0.48155
ETF1	P62495-2	Eukaryotic peptide chain release factor subunit 1	12	12	1.52876	1.31553
RPS4X	P62701	40S ribosomal protein S4, X isoform;40S ribosomal protein S4, Y isoform 1;40S ribosomal protein S4, Y isoform 2	10	10	2.51996	2.49636
RPL23A	P62750	60S ribosomal protein L23a	6	6	0.542982	0.506023
RPS6	P62753	40S ribosomal protein S6	5	5	1.3301	1.63577
HIST1H4A	P62805	Histone H4	12	12	7.63736	7.59114
RAB1A	P62820	Ras-related protein Rab-1A	12	5	1.44524	1.25284
RAN	P62826	GTP-binding nuclear protein Ran	11	11	2.8132	2.94575
RPL23	P62829	60S ribosomal protein L23	4	4	0.575873	0.656456
RPS24	P62847-2	40S ribosomal protein S24	3	3	-0.458653	-0.149943
RPS25	P62851	40S ribosomal protein S25	4	4	1.00688	0.917262
RPS26	P62854	40S ribosomal protein S26;Putative 40S ribosomal protein S26-like 1	3	3	-0.172109	0.232689
RPS28	P62857	40S ribosomal protein S28	2	2	0.152508	0.337537
GNB1	P62873	Guanine nucleotide-binding protein G(I)/G(S)/G(T) subunit beta-1	13	7	1.77856	1.76812
GNB2	P62879	Guanine nucleotide-binding protein G(I)/G(S)/G(T) subunit beta-2	14	4	2.56032	2.43098
RPL30	P62888	60S ribosomal protein L30	3	3	-1.44913	-1.28653
RPL31	P62899	60S ribosomal protein L31	5	5	1.15463	0.974533
RPL10A	P62906	60S ribosomal protein L10a	7	7	1.72255	1.8303
RPL32	P62910	60S ribosomal protein L32	2	2	-1.04476	-1.28665
RPL11	P62913-2	60S ribosomal protein L11	4	4	1.20918	1.48192
RPL8	P62917	60S ribosomal protein L8	4	4	-0.225994	0.00780841
PPIA	P62937	Peptidyl-prolyl cis-trans isomerase A;Peptidyl-prolyl cis-trans isomerase A, N-terminally processed	13	13	6.38942	6.34741
FKBP1A	P62942	Peptidyl-prolyl cis-trans isomerase FKBP1A	2	2	1.23607	1.12587
RPS27A	P62979	Ubiquitin-40S ribosomal protein S27a;Ubiquitin;40S ribosomal protein S27a;Ubiquitin-60S ribosomal protein L40;Ubiquitin;60S ribosomal protein L40;Polyubiquitin-B;Ubiquitin;Polyubiquitin-C;Ubiquitin	7	7	3.74678	3.68844
GRB2	P62993	Growth factor receptor-bound protein 2	13	13	3.49918	3.34725
TRA2B	P62995	Transformer-2 protein homolog beta	9	7	0.970754	0.897099
RAC1	P63000	Ras-related C3 botulinum toxin substrate 1;Ras-related C3 botulinum toxin substrate 3	11	6	4.15771	4.00447
AP2B1	P63010-2	AP-2 complex subunit beta	23	10	3.1308	2.99378
GNAS	P63092-3	Guanine nucleotide-binding protein G(s) subunit alpha isoforms short;Guanine nucleotide-binding protein G(s) subunit alpha isoforms XLas	5	4	-1.23271	-1.59301
PPP3R1	P63098	Calcineurin subunit B type 1	5	5	0.591823	0.496415
YWHAZ	P63104	14-3-3 protein zeta/delta	23	17	7.24327	7.1093
PPP2R2A	P63151	Serine/threonine-protein phosphatase 2A 55 kDa regulatory subunit B alpha isoform	7	7	0.231524	0.0476476
DYNLL1	P63167	Dynein light chain 1, cytoplasmic	4	3	2.35588	2.21348
SKP1	P63208	S-phase kinase-associated protein 1	6	6	0.168868	-0.00659059
RPS21	P63220	40S ribosomal protein S21	2	2	-1.3256	-0.793444
EIF5A	P63241	Eukaryotic translation initiation factor 5A-1;Eukaryotic translation initiation factor 5A-1-like	8	7	2.6278	2.63617
GNB2L1	P63244	Guanine nucleotide-binding protein subunit beta-2-like 1;Guanine nucleotide-binding protein subunit beta-2-like 1, N-terminally processed	14	14	2.53738	2.44458
UBE2I	P63279	SUMO-conjugating enzyme UBC9	3	3	0.373798	0.226962
PPP2CA	P67775	Serine/threonine-protein phosphatase 2A catalytic subunit alpha isoform;Serine/threonine-protein phosphatase 2A catalytic subunit beta isoform	8	8	0.788199	0.45455
YBX1	P67809	Nuclease-sensitive element-binding protein 1;Y-box-binding protein 3;Y-box-binding protein 2	2	2	-1.5315	-1.33258
SEC11A	P67812-2	Signal peptidase complex catalytic subunit SEC11A	3	3	-1.07362	-1.16433
CSNK2B	P67870	Casein kinase II subunit beta	3	3	-1.10153	-0.664581
TPM4	P67936	Tropomyosin alpha-4 chain	32	9	7.99001	7.88897
TPM4	P67936-2	Tropomyosin alpha-4 chain	27	3	1.37781	1.0471
UBE2L3	P68036-3	Ubiquitin-conjugating enzyme E2 L3	9	4	2.99282	3.15116
EEF1A1P5	Q5VTE0	Putative elongation factor 1-alpha-like 3;Elongation factor 1-alpha 1;Elongation factor 1-alpha 2	20	20	5.26002	5.34777
TUBA4A	P68366-2	Tubulin alpha-4A chain	27	8	6.81155	6.78033
TUBB4B	P68371	Tubulin beta-4B chain;Tubulin beta-4A chain	23	3	5.15674	5.25638
CSNK2A1	P68400	Casein kinase II subunit alpha;Casein kinase II subunit alpha 3	2	2	-3.12093	-3.19295
PAFAH1B2	P68402	Platelet-activating factor acetylhydrolase IB subunit beta	3	3	0.426892	0.558903
HBB	P68871	Hemoglobin subunit beta;LVV-hemorphin-7;Spinorphin	14	7	7.84824	6.54683
NOMO2	Q5JPE7-2	Nodal modulator 2;Nodal modulator 1;Nodal modulator 3	8	8	0.0144823	-0.222834
HBG2	P69892	Hemoglobin subunit gamma-2;Hemoglobin subunit gamma-1	3	2	-3.78931	-3.5757
HBA1	P69905	Hemoglobin subunit alpha	10	10	7.15267	5.83745
SIRPB1	Q5TFQ8	Signal-regulatory protein beta-1 isoform 3;Tyrosine-protein phosphatase non-receptor type substrate 1	3	3	-1.19257	-1.34909
EIF4G2	P78344-2	Eukaryotic translation initiation factor 4 gamma 2	10	10	1.10414	1.02005
GTF2I	P78347-2	General transcription factor II-I	2	2	-3.14399	-3.03356
CCT2	P78371	T-complex protein 1 subunit beta	32	32	3.84414	3.87201
RAE1	P78406	mRNA export factor	2	2	-1.04845	-0.91046
GSTO1	P78417	Glutathione S-transferase omega-1	16	16	4.49632	4.30927
PRKDC	P78527	DNA-dependent protein kinase catalytic subunit	45	45	2.4805	2.42237
IFI35	P80217	Interferon-induced 35 kDa protein	4	4	-0.803554	-0.620927
NUCB2	P80303-2	Nucleobindin-2;Nesfatin-1	8	8	0.46693	0.76958
S100A12	P80511	Protein S100-A12;Calcitermin	4	4	1.84934	1.65747
BASP1	P80723	Brain acid soluble protein 1	3	3	-0.159843	0.0608312
MRPS36	P82909	28S ribosomal protein S36, mitochondrial	2	2	-2.32218	-2.84267
SARNP	P82979	SAP domain-containing ribonucleoprotein	5	5	-0.0485175	0.221873
LACTB	P83111	Serine beta-lactamase-like protein LACTB, mitochondrial	2	2	-1.14272	-1.44192
RPL24	P83731	60S ribosomal protein L24	2	2	-1.27075	-0.880275
ARF5	P84085	ADP-ribosylation factor 5	11	6	0.733113	0.768049
ERH	P84090	Enhancer of rudimentary homolog	4	4	0.928822	1.35534
RHOG	P84095	Rho-related GTP-binding protein RhoG	8	7	0.738467	0.837384
RPL19	P84098	60S ribosomal protein L19	2	2	-0.798425	-0.0461693
SRSF3	P84103	Serine/arginine-rich splicing factor 3	5	4	1.03244	1.27509
H3F3A	P84243	Histone H3.3	8	3	7.65549	7.69842
CCZ1	P86791	Vacuolar fusion protein CCZ1 homolog;Vacuolar fusion protein CCZ1 homolog B	3	3	-2.20282	-2.01768
DAB2	P98082-2	Disabled homolog 2	6	6	0.047182	0.0567229
ARHGAP4	P98171	Rho GTPase-activating protein 4	8	8	-0.707858	-1.14159
ATP2C1	P98194-2	Calcium-transporting ATPase type 2C member 1	4	4	-0.830798	-0.879602
CYCS	P99999	Cytochrome c	7	7	2.32929	2.45084
MPP1	Q00013-2	55 kDa erythrocyte membrane protein	12	12	1.74258	1.64755
TFAM	Q00059	Transcription factor A, mitochondrial	4	4	-1.01689	-1.36161
PITPNA	Q00169	Phosphatidylinositol transfer protein alpha isoform	5	2	-1.51733	-1.33839
SLC25A3	Q00325-2	Phosphate carrier protein, mitochondrial	9	9	2.73498	2.62913
HDLBP	Q00341-2	Vigilin	3	3	-3.80707	-3.59703
PURA	Q00577	Transcriptional activator protein Pur-alpha	4	4	0.162792	-0.0913059
CLTC	Q00610-2	Clathrin heavy chain 1	75	56	5.28187	5.13358
FKBP3	Q00688	Peptidyl-prolyl cis-trans isomerase FKBP3	5	5	1.49943	1.27035
PLCB2	Q00722-3	1-phosphatidylinositol 4,5-bisphosphate phosphodiesterase beta-2	10	9	-0.246624	-0.0948633
REEP5	Q00765	Receptor expression-enhancing protein 5	3	3	1.12126	1.26252
HNRNPU	Q00839-2	Heterogeneous nuclear ribonucleoprotein U	23	23	3.88377	3.87898
SPTBN1	Q01082	Spectrin beta chain, non-erythrocytic 1	61	4	3.81558	3.73861
TIAL1	Q01085	Nucleolysin TIAR	2	2	-2.26653	-2.38857
SET	Q01105-3	Protein SET;Protein SETSIP	7	7	1.71725	1.79806
SRSF2	Q01130-2	Serine/arginine-rich splicing factor 2	4	4	-0.199382	0.0430752
GALK2	Q01415	N-acetylgalactosamine kinase	3	3	-3.27829	-3.35864
AMPD2	Q01433-2	AMP deaminase 2	13	13	1.36085	1.1503
FABP5	Q01469	Fatty acid-binding protein, epidermal	6	6	0.847838	0.935943
PFKP	Q01813	ATP-dependent 6-phosphofructokinase, platelet type	28	25	3.40314	3.08273
EWSR1	Q01844-2	RNA-binding protein EWS	2	2	-1.51793	-1.43957
PLCB3	Q01970-2	1-phosphatidylinositol 4,5-bisphosphate phosphodiesterase beta-3	4	4	-2.65304	-2.36388
NAAA	Q02083	N-acylethanolamine-hydrolyzing acid amidase;N-acylethanolamine-hydrolyzing acid amidase subunit alpha;N-acylethanolamine-hydrolyzing acid amidase subunit beta	4	4	-0.732703	-0.843803
GUCY1A3	Q02108-2	Guanylate cyclase soluble subunit alpha-3	6	6	-0.496321	-0.289968
GUCY1B3	Q02153-2	Guanylate cyclase soluble subunit beta-1	8	8	0.271578	0.147264
OGDH	Q02218	2-oxoglutarate dehydrogenase, mitochondrial	14	14	1.27268	1.1172
ALDH6A1	Q02252-2	Methylmalonate-semialdehyde dehydrogenase [acylating], mitochondrial	2	2	-1.46044	-1.28448
RPL18A	Q02543	60S ribosomal protein L18a	3	3	-2.22384	-2.19009
MAP2K1	Q02750	Dual specificity mitogen-activated protein kinase kinase 1	8	4	0.850879	0.325403
FKBP4	Q02790	Peptidyl-prolyl cis-trans isomerase FKBP4;Peptidyl-prolyl cis-trans isomerase FKBP4, N-terminally processed	2	2	-3.73654	-2.24045
NUCB1	Q02818	Nucleobindin-1	5	5	-1.24336	-1.06201
RPL6	Q02878	60S ribosomal protein L6	8	8	1.24497	1.22228
TOP2B	Q02880-2	DNA topoisomerase 2-beta	17	14	-0.0195929	-0.148614
SLC25A11	Q02978	Mitochondrial 2-oxoglutarate/malate carrier protein	9	9	0.984784	0.851933
LMNB2	Q03252	Lamin-B2	26	22	2.62056	2.46726
TAP1	Q03518	Antigen peptide transporter 1	3	3	-3.10531	-2.16562
TAP2	Q03519	Antigen peptide transporter 2	3	3	0.289171	0.31271
GBE1	Q04446	1,4-alpha-glucan-branching enzyme	5	5	-1.33298	-0.889928
EIF4G1	Q04637-5	Eukaryotic translation initiation factor 4 gamma 1	15	14	1.36408	1.4085
PRKCQ	Q04759	Protein kinase C theta type	5	4	-0.79043	-0.602459
GLO1	Q04760-2	Lactoylglutathione lyase	6	6	1.30779	1.26337
SSBP1	Q04837	Single-stranded DNA-binding protein, mitochondrial	5	5	1.16853	1.21374
YWHAH	Q04917	14-3-3 protein eta	21	17	3.31406	3.09228
DNM1	Q05193-5	Dynamin-1	15	8	-2.4982	-2.18161
PTPN12	Q05209	Tyrosine-protein phosphatase non-receptor type 12	11	11	1.09058	1.09791
CLC	Q05315	Galectin-10	2	2	0.37405	-0.999573
PTK2	Q05397-7	Focal adhesion kinase 1	3	3	-1.51377	-1.56817
PRKCD	Q05655	Protein kinase C delta type;Protein kinase C delta type regulatory subunit;Protein kinase C delta type catalytic subunit	20	19	1.95972	1.91127
CALD1	Q05682-5	Caldesmon	26	26	4.50869	4.41781
RNASEL	Q05823	2-5A-dependent ribonuclease	2	2	-2.02842	-2.01938
PTPN11	Q06124	Tyrosine-protein phosphatase non-receptor type 11	8	8	0.0579568	0.0984617
BTK	Q06187	Tyrosine-protein kinase BTK	20	20	2.44689	2.3463
GFPT1	Q06210-2	Glutamine--fructose-6-phosphate aminotransferase [isomerizing] 1	4	4	-2.76278	-3.19382
PSME1	Q06323	Proteasome activator complex subunit 1	15	15	3.31013	3.29458
FMR1	Q06787-8	Fragile X mental retardation protein 1	3	2	-2.01411	-1.86645
PRDX1	Q06830	Peroxiredoxin-1	12	9	4.28034	4.19282
RPL18	Q07020-2	60S ribosomal protein L18	3	3	-0.394875	-0.637725
C1QBP	Q07021	Complement component 1 Q subcomponent-binding protein, mitochondrial	6	6	0.952797	0.823305
CKAP4	Q07065	Cytoskeleton-associated protein 4	9	9	0.322113	0.330094
CD69	Q07108	Early activation antigen CD69	2	2	-2.56187	-2.3678
KHDRBS1	Q07666-2	KH domain-containing, RNA-binding, signal transduction-associated protein 1	3	3	0.400736	0.392559
BAX	Q07812-5	Apoptosis regulator BAX	2	2	-1.32545	-1.40193
BCL2L1	Q07817-2	Bcl-2-like protein 1	2	2	-1.34349	-1.01666
KLC1	Q07866-7	Kinesin light chain 1	11	11	0.105016	0.117562
SRSF1	Q07955	Serine/arginine-rich splicing factor 1	11	10	2.19298	2.08605
ARHGAP1	Q07960	Rho GTPase-activating protein 1	20	20	2.72415	2.73922
PPP3CA	Q08209-3	Serine/threonine-protein phosphatase 2B catalytic subunit alpha isoform	6	2	0.569798	0.678005
DHX9	Q08211	ATP-dependent RNA helicase A	24	24	2.04435	1.98705
CRYZ	Q08257	Quinone oxidoreductase	8	8	0.497138	0.533276
GOLGA2	Q08379	Golgin subfamily A member 2	2	2	-3.56827	-3.37056
DMTN	Q08495	Dematin	14	14	1.21939	1.1606
HDHD1	Q08623	Pseudouridine-5-phosphatase	3	3	-3.5653	-3.40178
CD47	Q08722-2	Leukocyte surface antigen CD47	3	3	2.55636	2.42865
PPID	Q08752	Peptidyl-prolyl cis-trans isomerase D	5	4	-0.522331	-0.113967
SSRP1	Q08945	FACT complex subunit SSRP1	7	7	0.0333158	-0.021318
SLFN5	Q08AF3	Schlafen family member 5	7	7	-0.0613956	-0.0787594
NSUN2	Q08J23-3	tRNA (cytosine(34)-C(5))-methyltransferase	2	2	-3.42266	-2.34373
RBBP4	Q09028-3	Histone-binding protein RBBP4;Histone-binding protein RBBP7	6	6	0.54048	0.469941
NCBP1	Q09161	Nuclear cap-binding protein subunit 1	2	2	-3.20338	-5.36462
AHNAK	Q09666	Neuroblast differentiation-associated protein AHNAK	157	157	5.7316	5.64751
APOBR	Q0VD83	Apolipoprotein B receptor	8	8	-1.0685	-1.02361
NEXN	Q0ZGT2-4	Nexilin	19	19	3.52494	3.49225
AP1B1	Q10567-4	AP-1 complex subunit beta-1	22	9	0.553518	0.500266
BST1	Q10588	ADP-ribosyl cyclase/cyclic ADP-ribose hydrolase 2	3	3	-2.20173	-2.507
PMPCA	Q10713	Mitochondrial-processing peptidase subunit alpha	3	3	-2.15336	-2.51805
SCRN1	Q12765-3	Secernin-1	4	4	-3.53068	-3.36428
NUP160	Q12769	Nuclear pore complex protein Nup160	2	2	-3.46301	-4.23559
ASPH	Q12797-10	Aspartyl/asparaginyl beta-hydroxylase	3	3	-2.76674	-2.08322
FSTL1	Q12841-2	Follistatin-related protein 1	2	2	-1.55033	-2.05645
STX4	Q12846	Syntaxin-4	3	3	-1.14607	-1.52246
CHD4	Q14839	Chromodomain-helicase-DNA-binding protein 4;Chromodomain-helicase-DNA-binding protein 3;Chromodomain-helicase-DNA-binding protein 5	4	4	-4.31591	-4.37953
SF3A3	Q12874	Splicing factor 3A subunit 3	5	5	-0.758433	-0.820869
DPYD	Q12882	Dihydropyrimidine dehydrogenase [NADP(+)]	7	7	-1.80791	-1.41891
AIMP1	Q12904	Aminoacyl tRNA synthase complex-interacting multifunctional protein 1;Endothelial monocyte-activating polypeptide 2	2	2	-2.71044	-2.49074
ILF2	Q12905	Interleukin enhancer-binding factor 2	8	8	1.40411	1.46334
ILF3	Q12906-5	Interleukin enhancer-binding factor 3	18	18	2.34585	2.36669
LMAN2	Q12907	Vesicular integral-membrane protein VIP36	6	6	0.266733	0.316142
PTPRJ	Q12913	Receptor-type tyrosine-protein phosphatase eta	19	19	2.46376	2.37729
DLG1	Q12959-8	Disks large homolog 1;Disks large homolog 4	2	2	-1.85026	-1.88968
PTP4A2	Q12974-4	Protein tyrosine phosphatase type IVA 2	4	4	0.678448	0.845489
ABR	Q12979-4	Active breakpoint cluster region-related protein	2	2	-3.20611	-2.45177
BNIP2	Q12982	BCL2/adenovirus E1B 19 kDa protein-interacting protein 2	4	4	-1.56641	-1.22578
CSTF3	Q12996	Cleavage stimulation factor subunit 3	3	3	-2.81219	-2.72249
ECH1	Q13011	Delta(3,5)-Delta(2,4)-dienoyl-CoA isomerase, mitochondrial	9	9	1.4167	1.3741
CDC16	Q13042-4	Cell division cycle protein 16 homolog	2	2	-3.44033	-3.01158
STK4	Q13043	Serine/threonine-protein kinase 4;Serine/threonine-protein kinase 4 37kDa subunit;Serine/threonine-protein kinase 4 18kDa subunit	13	10	1.63359	1.91818
FLII	Q13045-2	Protein flightless-1 homolog	27	27	2.35137	2.21663
LCP2	Q13094	Lymphocyte cytosolic protein 2	17	17	2.42739	2.52685
GPS1	Q13098-5	COP9 signalosome complex subunit 1	4	4	-1.05893	-0.831105
USP4	Q13107-2	Ubiquitin carboxyl-terminal hydrolase 4	4	3	-1.87931	-1.94749
MTAP	Q13126-4	S-methyl-5-thioadenosine phosphorylase	6	6	0.742438	0.532124
TARDBP	Q13148	TAR DNA-binding protein 43	4	4	0.117966	-0.291945
HNRNPA0	Q13151	Heterogeneous nuclear ribonucleoprotein A0	11	11	2.86468	2.96423
AIMP2	Q13155-2	Aminoacyl tRNA synthase complex-interacting multifunctional protein 2	3	3	-0.594902	-0.616397
FADD	Q13158	FAS-associated death domain protein	2	2	-2.6893	-2.72831
PRDX4	Q13162	Peroxiredoxin-4	8	6	1.26038	1.1794
PAK2	Q13177	Serine/threonine-protein kinase PAK 2;PAK-2p27;PAK-2p34	14	14	1.81316	1.69787
CBX3	Q13185	Chromobox protein homolog 3	8	7	1.64461	1.55321
PSMD2	Q13200	26S proteasome non-ATPase regulatory subunit 2	23	23	2.22794	2.1548
MMRN1	Q13201	Multimerin-1;Platelet glycoprotein Ia*;155 kDa platelet multimerin	49	49	5.48666	5.53675
DNAJC3	Q13217	DnaJ homolog subfamily C member 3	3	3	-0.740583	-0.809791
SRSF9	Q13242	Serine/arginine-rich splicing factor 9	5	4	-1.47869	-1.33238
SRSF6	Q13247	Serine/arginine-rich splicing factor 6	6	3	0.631586	0.739379
TRIM28	Q13263-2	Transcription intermediary factor 1-beta	14	13	1.37793	1.3789
G3BP1	Q13283	Ras GTPase-activating protein-binding protein 1	4	4	-3.23394	-2.72763
KCNAB2	Q13303-4	Voltage-gated potassium channel subunit beta-2	4	4	0.662834	0.277671
ATM	Q13315	Serine-protein kinase ATM	2	2	-4.62136	-4.59247
IFIT5	Q13325-2	Interferon-induced protein with tetratricopeptide repeats 5	2	2	-2.20884	-1.72565
EIF3I	Q13347	Eukaryotic translation initiation factor 3 subunit I	6	6	0.515307	0.37836
CTBP1	Q13363-2	C-terminal-binding protein 1	3	3	-2.45869	-2.0963
UBE2V1	Q13404-8	Ubiquitin-conjugating enzyme E2 variant 1;Ubiquitin-conjugating enzyme E2 variant 2	7	7	2.17822	1.99334
DYNC1I2	Q13409-6	Cytoplasmic dynein 1 intermediate chain 2	2	2	-1.26689	-1.06119
ILK	Q13418	Integrin-linked protein kinase	24	24	5.29688	5.1983
IKZF1	Q13422-4	DNA-binding protein Ikaros	3	3	-4.63409	-3.85596
NNT	Q13423	NAD(P) transhydrogenase, mitochondrial	32	32	3.5384	3.5177
PPIG	Q13427	Peptidyl-prolyl cis-trans isomerase G	2	2	-3.81038	-3.88065
SF3B2	Q13435	Splicing factor 3B subunit 2	6	6	0.885488	0.445813
PDAP1	Q13442	28 kDa heat- and acid-stable phosphoprotein	6	6	-2.74661	-2.36158
FKBP5	Q13451	Peptidyl-prolyl cis-trans isomerase FKBP5;Peptidyl-prolyl cis-trans isomerase FKBP5, N-terminally processed	8	8	0.0341558	-0.154345
MYO9B	Q13459-2	Unconventional myosin-IXb	6	6	-0.971253	-1.07617
ROCK1	Q13464	Rho-associated protein kinase 1	15	13	1.17916	1.10017
PICALM	Q13492-3	Phosphatidylinositol-binding clathrin assembly protein	4	4	-0.838328	-1.21998
MTM1	Q13496-2	Myotubularin	2	2	-2.73015	-2.47623
SQSTM1	Q13501-2	Sequestosome-1	2	2	-3.41215	-2.45986
ASAH1	Q13510-2	Acid ceramidase;Acid ceramidase subunit alpha;Acid ceramidase subunit beta	10	10	1.43641	1.30753
PIN1	Q13526	Peptidyl-prolyl cis-trans isomerase NIMA-interacting 1	2	2	-2.43226	-2.75103
RIPK1	Q13546	Receptor-interacting serine/threonine-protein kinase 1	3	3	-1.50405	-1.9692
HDAC1	Q13547	Histone deacetylase 1	5	4	-0.440967	-0.0797507
CAMK2G	Q13555-10	Calcium/calmodulin-dependent protein kinase type II subunit gamma	6	3	0.485376	0.412168
CAMK2D	Q13557-8	Calcium/calmodulin-dependent protein kinase type II subunit delta	5	2	-1.57072	-1.23345
DCTN2	Q13561	Dynactin subunit 2	12	12	2.11332	2.12336
NAE1	Q13564-3	NEDD8-activating enzyme E1 regulatory subunit	5	5	0.412649	-0.0889761
IQGAP2	Q13576	Ras GTPase-activating-like protein IQGAP2	55	54	4.21124	4.12255
STIM1	Q13586	Stromal interaction molecule 1	12	12	1.23746	1.2078
SNX1	Q13596-2	Sorting nexin-1	4	2	-2.39458	-2.75129
CUL1	Q13616	Cullin-1	3	3	-2.55545	-2.07701
CUL2	Q13617	Cullin-2	6	6	-0.212472	-0.100803
CUL3	Q13618	Cullin-3	5	5	-0.521775	-0.259031
CUL4B	Q13620-3	Cullin-4B;Cullin-4A	2	2	-2.52311	-3.05755
TSTA3	Q13630	GDP-L-fucose synthase	4	4	-1.53047	-1.44184
RAB31	Q13636	Ras-related protein Rab-31;Ras-related protein Rab-22A	2	2	-2.23189	-2.02076
RAB32	Q13637	Ras-related protein Rab-32	7	5	1.56682	1.42355
FHL1	Q13642-1	Four and a half LIM domains protein 1	14	14	3.89269	3.40879
MOGS	Q13724	Mannosyl-oligosaccharide glucosidase	8	8	0.107604	-0.0454436
SPTAN1	Q13813-3	Spectrin alpha chain, non-erythrocytic 1	52	52	3.50725	3.45534
DDX39B	Q13838	Spliceosome RNA helicase DDX39B	11	4	2.54935	2.40063
BLMH	Q13867	Bleomycin hydrolase	9	9	1.32408	1.2694
SNTB1	Q13884	Beta-1-syntrophin	8	7	0.566	0.429948
PRKG1	Q13976-2	cGMP-dependent protein kinase 1	11	11	1.25505	1.17658
IL16	Q14005-3	Pro-interleukin-16;Interleukin-16	11	11	0.946802	1.05547
CKAP5	Q14008-2	Cytoskeleton-associated protein 5	34	34	2.31783	2.21625
CIRBP	Q14011	Cold-inducible RNA-binding protein	4	4	-1.03389	-1.40602
CAMK1	Q14012	Calcium/calmodulin-dependent protein kinase type 1	10	10	1.29469	1.46785
COTL1	Q14019	Coactosin-like protein	15	15	5.11802	4.94773
HNRNPD	Q14103-3	Heterogeneous nuclear ribonucleoprotein D0	13	12	3.48109	3.53924
NID2	Q14112-2	Nidogen-2	5	4	-1.97431	-1.87143
DAG1	Q14118	Dystroglycan;Alpha-dystroglycan;Beta-dystroglycan	2	2	-1.44024	-1.43411
2006-09-01	Q14141-2	Septin-6	13	9	2.37909	2.21701
EIF3A	Q14152-2	Eukaryotic translation initiation factor 3 subunit A	21	21	1.65977	1.67654
ARHGEF7	Q14155-1	Rho guanine nucleotide exchange factor 7	5	2	-1.79067	-1.88086
GIT2	Q14161-7	ARF GTPase-activating protein GIT2	3	3	-2.31599	-2.38953
MLEC	Q14165	Malectin	8	8	1.77925	1.67726
DCTN1	Q14203-3	Dynactin subunit 1	21	21	2.27423	2.31168
DYNC1H1	Q14204	Cytoplasmic dynein 1 heavy chain 1	51	51	2.48489	2.62949
EIF2B1	Q14232	Translation initiation factor eIF-2B subunit alpha	3	3	-1.22908	-1.40741
EIF4A2	Q14240	Eukaryotic initiation factor 4A-II;Eukaryotic initiation factor 4A-II, N-terminally processed	12	4	-0.03612	0.189129
FLOT2	Q14254	Flotillin-2	12	12	1.16708	1.24469
RCN2	Q14257	Reticulocalbin-2	2	2	-3.58252	-3.83836
TRIM25	Q14258	E3 ubiquitin/ISG15 ligase TRIM25	8	8	0.393242	0.455749
PTK2B	Q14289-2	Protein-tyrosine kinase 2-beta	7	7	0.384597	0.29687
FKBP8	Q14318-2	Peptidyl-prolyl cis-trans isomerase FKBP8	3	3	-3.42827	-3.9297
GNA13	Q14344	Guanine nucleotide-binding protein subunit alpha-13	11	11	1.78149	1.74503
PDE3A	Q14432	cGMP-inhibited 3,5-cyclic phosphodiesterase A	4	4	-1.629	-1.90571
CAPRIN1	Q14444-2	Caprin-1	2	2	-2.67831	-2.59241
RBM39	Q14498	RNA-binding protein 39	7	7	-0.519171	-0.260717
PDIA5	Q14554	Protein disulfide-isomerase A5	15	15	2.40897	2.3406
PRPSAP1	Q14558	Phosphoribosyl pyrophosphate synthase-associated protein 1	6	5	-0.20147	-0.52997
ITPR2	Q14571	Inositol 1,4,5-trisphosphate receptor type 2	5	4	-0.92712	-1.3712
ITIH4	Q14624-4	Inter-alpha-trypsin inhibitor heavy chain H4;70 kDa inter-alpha-trypsin inhibitor heavy chain H4;35 kDa inter-alpha-trypsin inhibitor heavy chain H4	2	2	-2.9348	-2.59873
ITPR1	Q14643-4	Inositol 1,4,5-trisphosphate receptor type 1	13	11	0.373546	0.366591
RASA3	Q14644	Ras GTPase-activating protein 3	25	25	2.62871	2.53758
MDC1	Q14676-4	Mediator of DNA damage checkpoint protein 1	3	3	-3.46128	-5.34107
CLINT1	Q14677-3	Clathrin interactor 1	9	9	1.41847	1.29939
SMC1A	Q14683	Structural maintenance of chromosomes protein 1A	6	6	-0.0716924	0.350658
MESDC2	Q14696	LDLR chaperone MESD	4	4	1.16721	0.918209
GANAB	Q14697	Neutral alpha-glucosidase AB	40	40	4.45251	4.37072
LBR	Q14739	Lamin-B receptor	6	6	0.617791	0.58358
MVP	Q14764	Major vault protein	25	25	2.29812	2.36947
LTBP1	Q14766	Latent-transforming growth factor beta-binding protein 1	36	36	4.40188	4.42414
LASP1	Q14847	LIM and SH3 domain protein 1	15	15	3.23993	3.43834
KPNB1	Q14974	Importin subunit beta-1	26	26	2.70994	2.64277
NOLC1	Q14978	Nucleolar and coiled-body phosphoprotein 1	3	3	-2.02396	-2.41761
NUMA1	Q14980-2	Nuclear mitotic apparatus protein 1	26	26	1.72979	1.85429
SLMAP	Q14BN4	Sarcolemmal membrane-associated protein	8	8	0.834462	0.753369
SPCS2	Q15005	Signal peptidase complex subunit 2	7	7	1.18138	1.1289
EMC2	Q15006	ER membrane protein complex subunit 2	2	2	-2.52297	-3.22606
PSMD6	Q15008	26S proteasome non-ATPase regulatory subunit 6	12	12	1.50466	1.59084
2002-09-01	Q15019	Septin-2	15	14	2.24701	2.18827
SART3	Q15020	Squamous cell carcinoma antigen recognized by T-cells 3	3	3	-1.66101	-1.55611
ACAP1	Q15027	Arf-GAP with coiled-coil, ANK repeat and PH domain-containing protein 1	4	4	-1.29803	-1.64042
EFTUD2	Q15029	116 kDa U5 small nuclear ribonucleoprotein component	16	16	0.764018	0.580035
SNX17	Q15036-2	Sorting nexin-17	3	2	-2.082	-2.40796
RAB3GAP1	Q15042-3	Rab3 GTPase-activating protein catalytic subunit	3	3	-2.1358	-2.02119
KARS	Q15046	Lysine--tRNA ligase	12	12	0.864282	0.695237
ARHGEF6	Q15052	Rho guanine nucleotide exchange factor 6	7	4	-0.969681	-0.665823
EIF4H	Q15056-2	Eukaryotic translation initiation factor 4H	5	5	-0.377831	-0.398221
ACAP2	Q15057	Arf-GAP with coiled-coil, ANK repeat and PH domain-containing protein 2	4	4	-1.11074	-1.21153
ACOX1	Q15067	Peroxisomal acyl-coenzyme A oxidase 1	6	6	-1.36888	-1.20031
EEA1	Q15075	Early endosome antigen 1	6	6	-0.403237	-0.667107
NCF4	Q15080	Neutrophil cytosol factor 4	2	2	-3.55823	-3.18552
PDIA6	Q15084-3	Protein disulfide-isomerase A6	17	17	3.29774	3.22574
PAFAH1B3	Q15102	Platelet-activating factor acetylhydrolase IB subunit gamma	4	4	-0.993036	-1.36748
PDK1	Q15118	[Pyruvate dehydrogenase (acetyl-transferring)] kinase isozyme 1, mitochondrial	4	4	-1.37819	-1.44455
PDK3	Q15120	[Pyruvate dehydrogenase (acetyl-transferring)] kinase isozyme 3, mitochondrial	3	3	-0.713993	-0.579147
PEA15	Q15121	Astrocytic phosphoprotein PEA-15	5	5	-0.724719	-0.812129
PMVK	Q15126	Phosphomevalonate kinase	3	3	-1.0894	-0.624585
PPA1	Q15181	Inorganic pyrophosphatase	5	5	1.07535	1.03893
PTGES3	Q15185-4	Prostaglandin E synthase 3	7	7	1.54761	1.72103
STK38	Q15208	Serine/threonine-protein kinase 38	5	5	-0.689993	-0.820777
NONO	Q15233	Non-POU domain-containing octamer-binding protein	11	10	1.44817	1.54853
PPP2R4	Q15257-2	Serine/threonine-protein phosphatase 2A activator	7	7	1.1252	1.28181
RAB35	Q15286	Ras-related protein Rab-35	3	3	-2.13671	-2.81533
TMED2	Q15363	Transmembrane emp24 domain-containing protein 2	3	3	0.197503	-0.03345
PCBP1	Q15365	Poly(rC)-binding protein 1	14	9	3.45209	3.39722
PCBP2	Q15366-7	Poly(rC)-binding protein 2;Poly(rC)-binding protein 3	10	5	1.20044	1.3868
TCEB2	Q15370	Transcription elongation factor B polypeptide 2	5	5	1.28136	1.32723
RHEB	Q15382	GTP-binding protein Rheb	3	3	0.149599	-0.106205
UBE3C	Q15386	Ubiquitin-protein ligase E3C	2	2	-2.99704	-2.85178
ANGPT1	Q15389-2	Angiopoietin-1	3	3	-1.47101	-1.55303
SF3B3	Q15393	Splicing factor 3B subunit 3	12	12	0.250159	0.296262
RSU1	Q15404	Ras suppressor protein 1	17	17	4.87238	4.5888
RPS6KA1	Q15418-3	Ribosomal protein S6 kinase alpha-1	6	2	-2.46438	-2.62404
SAFB	Q15424-2	Scaffold attachment factor B1	8	4	-0.492045	-0.699391
SF3B4	Q15427	Splicing factor 3B subunit 4	2	2	-1.63756	-1.22462
SF3A2	Q15428	Splicing factor 3A subunit 2	2	2	-2.05589	-2.03726
PPP1R7	Q15435-3	Protein phosphatase 1 regulatory subunit 7	7	7	-1.2719	-1.06633
SEC23A	Q15436	Protein transport protein Sec23A	9	7	0.123663	0.369757
SEC23B	Q15437	Protein transport protein Sec23B	5	3	-2.02673	-1.95296
SF3A1	Q15459	Splicing factor 3A subunit 1	3	3	-1.64292	-1.88367
MAPRE2	Q15555-5	Microtubule-associated protein RP/EB family member 2	14	13	3.53965	3.29582
TRADD	Q15628	Tumor necrosis factor receptor type 1-associated DEATH domain protein	4	4	-1.51131	-1.23394
TSN	Q15631	Translin	7	7	1.02239	1.09958
SF1	Q15637-4	Splicing factor 1	7	7	-0.429176	0.0237005
TRIP10	Q15642-4	Cdc42-interacting protein 4	5	5	-1.65362	-1.27236
MAPRE1	Q15691	Microtubule-associated protein RP/EB family member 1	15	14	3.24492	3.144
ELAVL1	Q15717	ELAV-like protein 1	8	8	-0.373504	-0.540521
MYLK	Q15746-9	Myosin light chain kinase, smooth muscle;Myosin light chain kinase, smooth muscle, deglutamylated form	20	20	3.24704	3.21601
CD226	Q15762	CD226 antigen	4	4	-1.20225	-1.39868
TOMM34	Q15785	Mitochondrial import receptor subunit TOM34	2	2	-3.0528	-4.74969
SMAD2	Q15796-2	Mothers against decapentaplegic homolog 2;Mothers against decapentaplegic homolog 3;Mothers against decapentaplegic homolog 9	3	3	-1.28061	-1.92421
TBCE	Q15813	Tubulin-specific chaperone E	2	2	-4.39313	-3.56217
STXBP2	Q15833	Syntaxin-binding protein 2	32	31	4.2711	4.2423
NEDD8	Q15843	NEDD8	2	2	0.0997427	-0.0137774
ATP6AP1	Q15904	V-type proton ATPase subunit S1	2	2	-1.59257	-1.4339
RAB11B	Q15907-2	Ras-related protein Rab-11B;Ras-related protein Rab-11A	13	12	3.79596	3.71825
ZYX	Q15942	Zyxin	22	22	4.32688	4.39224
ETFDH	Q16134-3	Electron transfer flavoprotein-ubiquinone oxidoreductase, mitochondrial	2	2	-0.778597	-0.851561
2007-09-01	Q16181	Septin-7	22	20	3.5858	3.58257
ADRM1	Q16186	Proteasomal ubiquitin receptor ADRM1	2	2	-2.98819	-2.58125
CCDC6	Q16204	Coiled-coil domain-containing protein 6	2	2	-2.74278	-2.26183
PSMD5	Q5IFJ8	26S proteasome non-ATPase regulatory subunit 5	11	11	0.983796	0.968934
PKN1	Q16512-2	Serine/threonine-protein kinase N1	8	8	-0.871997	-0.704148
DDB1	Q16531	DNA damage-binding protein 1	16	16	2.06902	2.05237
MAPK14	Q16539	Mitogen-activated protein kinase 14	16	16	1.57985	1.44704
CDC37	Q16543	Hsp90 co-chaperone Cdc37;Hsp90 co-chaperone Cdc37, N-terminally processed	10	9	1.67422	1.62067
DPYSL2	Q16555	Dihydropyrimidinase-related protein 2	13	13	2.4787	2.44273
SRSF7	Q16629-3	Serine/arginine-rich splicing factor 7	5	4	0.571513	0.569327
CPSF6	Q16630-3	Cleavage and polyadenylation specificity factor subunit 6	3	3	-1.239	-0.681566
DBN1	Q16643	Drebrin	15	15	2.45737	2.35852
MAPKAPK3	Q16644	MAP kinase-activated protein kinase 3	5	2	-0.047717	-0.358255
IFI16	Q16666-3	Gamma-interferon-inducible protein 16	9	9	0.453101	0.733787
DECR1	Q16698-2	2,4-dienoyl-CoA reductase, mitochondrial	11	11	1.4924	1.34886
MAN2A1	Q16706	Alpha-mannosidase 2	3	3	-2.31653	-2.50944
NDUFA5	Q16718	NADH dehydrogenase [ubiquinone] 1 alpha subcomplex subunit 5	4	4	-1.1296	-1.24581
CLPP	Q16740	ATP-dependent Clp protease proteolytic subunit, mitochondrial	2	2	-2.28489	-2.76625
TST	Q16762	Thiosulfate sulfurtransferase	6	6	0.905232	0.785907
HAGH	Q16775	Hydroxyacylglutathione hydrolase, mitochondrial	4	4	0.259522	0.319607
NDUFA9	Q16795	NADH dehydrogenase [ubiquinone] 1 alpha subcomplex subunit 9, mitochondrial	7	7	-0.916812	-0.914936
RTN1	Q16799	Reticulon-1	4	4	0.0799407	-0.0024356
PCK2	Q16822-3	Phosphoenolpyruvate carboxykinase [GTP], mitochondrial	7	7	-0.595711	-0.621931
HADH	Q16836	Hydroxyacyl-coenzyme A dehydrogenase, mitochondrial	8	8	1.2237	1.054
UGP2	Q16851-2	UTP--glucose-1-phosphate uridylyltransferase	18	18	3.02113	3.0783
ATP6V1F	Q16864	V-type proton ATPase subunit F	3	3	-3.49141	-2.75518
TXNRD1	Q16881-5	Thioredoxin reductase 1, cytoplasmic	7	7	-0.115016	0.170744
IMMT	Q16891-2	MICOS complex subunit MIC60	26	26	2.67208	2.54375
EXOC3L4	Q17RC7	Exocyst complex component 3-like protein 4	2	2	-3.21406	-2.344
HNRNPUL2	Q1KMD3	Heterogeneous nuclear ribonucleoprotein U-like protein 2	17	17	1.27819	1.37958
INF2	Q27J81	Inverted formin-2	30	30	2.5166	2.33417
CLEC16A	Q2KHT3-2	Protein CLEC16A	2	2	-0.878377	-0.881334
KIAA1033	Q2M389-2	WASH complex subunit 7	3	3	-2.15178	-3.10236
IAH1	Q2TAA2	Isoamyl acetate-hydrolyzing esterase 1 homolog	6	6	0.122874	0.0363533
	Q306W8		2	2	-0.151316	-0.106233
LRRFIP1	Q32MZ4-3	Leucine-rich repeat flightless-interacting protein 1	11	10	0.780028	0.852216
LEPRE1	Q32P28-4	Prolyl 3-hydroxylase 1	2	2	-2.59544	-2.18269
EML3	Q32P44-2	Echinoderm microtubule-associated protein-like 3	4	4	-1.30571	-1.01006
DAK	Q3LXA3	Bifunctional ATP-dependent dihydroxyacetone kinase/FAD-AMP lyase (cyclizing);ATP-dependent dihydroxyacetone kinase;FAD-AMP lyase (cyclizing)	14	14	0.873348	0.686926
HSDL1	Q3SXM5-2	Inactive hydroxysteroid dehydrogenase-like protein 1	3	3	-0.70645	-0.684543
RABL6	Q3YEC7-2	Rab-like protein 6	2	2	-3.8888	-3.16708
TUBB8	Q3ZCM7	Tubulin beta-8 chain;Tubulin beta-8 chain-like protein LOC260334	13	4	-0.25314	-0.675382
TIMM50	Q3ZCQ8-2	Mitochondrial import inner membrane translocase subunit TIM50	2	2	-3.15543	-3.00311
LGALSL	Q3ZCW2	Galectin-related protein	10	10	2.88815	3.00123
PARP14	Q460N5-4	Poly [ADP-ribose] polymerase 14	2	2	-2.60489	-3.67237
GLYR1	Q49A26-5	Putative oxidoreductase GLYR1	2	2	-4.05883	-4.19825
VPS26B	Q4G0F5	Vacuolar protein sorting-associated protein 26B	4	4	-0.736811	-0.811578
ANO6	Q4KMQ2-3	Anoctamin-6	8	8	1.44839	1.42809
GRIPAP1	Q4V328	GRIP1-associated protein 1	9	8	0.0361519	0.207346
FAM98B	Q52LJ0-1	Protein FAM98B	2	2	-3.79188	-3.34848
PDCD4	Q53EL6-2	Programmed cell death protein 4	7	7	-1.21584	-0.972289
HSD17B12	Q53GQ0	Very-long-chain 3-oxoacyl-CoA reductase	4	4	-0.82173	-0.92304
USP39	Q53GS9	U4/U6.U5 tri-snRNP-associated protein 2	3	3	-4.15414	-4.64971
AGK	Q53H12	Acylglycerol kinase, mitochondrial	2	2	-2.35624	-1.92241
LACTB2	Q53H82	Beta-lactamase-like protein 2	2	2	-1.5724	-1.73889
ARHGAP15	Q53QZ3	Rho GTPase-activating protein 15	3	2	-2.37834	-3.27001
HS1BP3	Q53T59	HCLS1-binding protein 3	2	2	-3.57505	-3.1465
ACTBL2	Q562R1	Beta-actin-like protein 2	13	2	1.3745	1.51872
CCDC93	Q567U6	Coiled-coil domain-containing protein 93	2	2	-3.34716	-3.39286
HERC4	Q5GLZ8-6	Probable E3 ubiquitin-protein ligase HERC4	2	2	-2.72308	-2.60843
PPP6R3	Q5H9R7-3	Serine/threonine-protein phosphatase 6 regulatory subunit 3	4	4	-1.33433	-1.28947
WDR44	Q5JSH3-2	WD repeat-containing protein 44	25	25	1.80438	1.82602
DOCK11	Q5JSL3	Dedicator of cytokinesis protein 11	8	8	-0.529916	-0.31126
FGD3	Q5JSP0	FYVE, RhoGEF and PH domain-containing protein 3	7	7	-2.3417	-2.28712
TOR1AIP1	Q5JTV8	Torsin-1A-interacting protein 1	8	8	0.504216	0.335319
SPECC1	Q5M775	Cytospin-B	5	5	-0.189226	-0.438979
LY6G6F	Q5SQ64	Lymphocyte antigen 6 complex locus protein G6f	6	6	1.37906	1.33814
HP1BP3	Q5SSJ5	Heterochromatin protein 1-binding protein 3	11	11	2.15217	2.20586
CEP170	Q5SW79-2	Centrosomal protein of 170 kDa	2	2	-3.82707	-3.57862
LDLRAP1	Q5SW96	Low density lipoprotein receptor adapter protein 1	2	2	-2.20856	-2.00025
FKBP15	Q5T1M5	FK506-binding protein 15	9	9	-0.462749	-0.685886
HECTD3	Q5T447	E3 ubiquitin-protein ligase HECTD3	4	4	-1.73838	-1.49201
UBR4	Q5T4S7-3	E3 ubiquitin-protein ligase UBR4	17	17	1.25666	1.20636
STXBP5	Q5T5C0-3	Syntaxin-binding protein 5	6	6	-1.7549	-1.55165
C9orf64	Q5T6V5	UPF0553 protein C9orf64	2	2	-2.2532	-2.02727
DDI2	Q5TDH0-2	Protein DDI1 homolog 2	2	2	-1.23942	-1.5716
THEMIS2	Q5TEJ8	Protein THEMIS2	5	5	-1.67914	-1.9483
OBSCN	Q5VST9-3	Obscurin	2	2	-4.14306	-4.49746
BROX	Q5VW32-2	BRO1 domain-containing protein BROX	5	5	-0.582685	-0.757675
LYPLAL1	Q5VWZ2-2	Lysophospholipase-like protein 1	3	3	-0.761455	-1.08818
ECM29	Q5VYK3	Proteasome-associated protein ECM29 homolog	6	6	-0.895696	-1.08352
FAM160B1	Q5W0V3-2	Protein FAM160B1	3	3	-1.23991	-1.402
RNF213	Q63HN8	E3 ubiquitin-protein ligase RNF213	21	21	1.0328	0.992864
FAM21C	Q9Y4E1-5	WASH complex subunit FAM21C;WASH complex subunit FAM21A	4	4	-4.16562	-3.87964
TBC1D9B	Q66K14-2	TBC1 domain family member 9B	7	7	-1.51436	-1.6713
MAP1S	Q66K74-2	Microtubule-associated protein 1S;MAP1S heavy chain;MAP1S light chain	4	4	-2.21777	-2.76164
RAP1GAP2	Q684P5-2	Rap1 GTPase-activating protein 2	10	10	-0.0043575	0.195887
ARHGAP17	Q68EM7-2	Rho GTPase-activating protein 17	6	6	-0.701315	-0.674256
ATL3	Q6DD88	Atlastin-3	9	9	1.58272	1.54157
PTRHD1	Q6GMV3	Putative peptidyl-tRNA hydrolase PTRHD1	3	3	-1.26254	-1.62716
LAMTOR1	Q6IAA8	Ragulator complex protein LAMTOR1	2	2	-2.14586	-1.79601
TWF2	Q6IBS0	Twinfilin-2	16	15	2.90813	2.92093
RCSD1	Q6JBY9	CapZ-interacting protein	5	5	-3.45337	-2.34107
PDE12	Q6L8Q7-2	2,5-phosphodiesterase 12	2	2	-2.44148	-2.29419
SLC25A24	Q6NUK1	Calcium-binding mitochondrial carrier protein SCaMC-1	10	10	0.935975	0.988367
HIBCH	Q6NVY1	3-hydroxyisobutyryl-CoA hydrolase, mitochondrial	4	4	-1.44016	-1.57004
ARMC6	Q6NXE6-2	Armadillo repeat-containing protein 6	4	4	-1.53314	-1.98262
PPP1R18	Q6NYC8	Phostensin	3	3	-1.48308	-1.14523
LPCAT3	Q6P1A2	Lysophospholipid acyltransferase 5	3	3	-1.59598	-1.52856
PRPF8	Q6P2Q9	Pre-mRNA-processing-splicing factor 8	14	14	0.873543	1.0833
SCYL2	Q6P3W7	SCY1-like protein 2	5	5	-1.65773	-1.2173
PLBD1	Q6P4A8	Phospholipase B-like 1;Phospholipase B-like 1 chain A;Phospholipase B-like 1 chain B;Phospholipase B-like 1 chain C	2	2	-2.29981	-2.63909
FAHD1	Q6P587	Acylpyruvase FAHD1, mitochondrial	2	2	-2.97391	-2.47429
TNFAIP8L2	Q6P589	Tumor necrosis factor alpha-induced protein 8-like protein 2	3	3	-1.20766	-1.1565
PGM2L1	Q6PCE3	Glucose 1,6-bisphosphate synthase	3	3	-2.10641	-2.19093
CNST	Q6PJW8	Consortin	6	6	0.552044	0.584162
LARP1	Q6PKG0-3	La-related protein 1	4	4	-4.15645	-3.55303
AGTRAP	Q6RW13	Type-1 angiotensin II receptor-associated protein	2	2	-3.00198	-2.59357
TMEM205	Q6UW68	Transmembrane protein 205	3	3	-0.390966	-0.374392
SUSD1	Q6UWL2-3	Sushi domain-containing protein 1	2	2	-1.27054	-1.63911
PLXDC2	Q6UX71	Plexin domain-containing protein 2	4	4	-1.4031	-1.69004
WDR82	Q6UXN9	WD repeat-containing protein 82	3	3	0.308132	-0.263406
APOOL	Q6UXV4	MICOS complex subunit MIC27	2	2	-1.44355	-1.8287
PACS1	Q6VY07	Phosphofurin acidic cluster sorting protein 1	7	7	0.0352272	-0.244505
MPRIP	Q6WCQ1-3	Myosin phosphatase Rho-interacting protein	2	2	-0.416644	-0.530195
NAPRT	Q6XQN6	Nicotinate phosphoribosyltransferase	11	11	0.803843	0.894628
CD109	Q6YHK3-3	CD109 antigen	5	5	-1.08808	-1.24879
HSDL2	Q6YN16-2	Hydroxysteroid dehydrogenase-like protein 2	4	4	-1.80521	-1.98948
CCBL2	Q6YP21	Kynurenine--oxoglutarate transaminase 3	3	3	-1.46748	-1.23665
PPP1R21	Q6ZMI0	Protein phosphatase 1 regulatory subunit 21	2	2	-4.14681	-4.20653
NBEAL2	Q6ZNJ1-2	Neurobeachin-like protein 2	32	32	1.9997	1.93189
TOM1L2	Q6ZVM7-5	TOM1-like protein 2	9	9	0.289825	0.507414
VPS13C	Q709C8-3	Vacuolar protein sorting-associated protein 13C	18	18	0.597435	0.567027
UNC13D	Q70J99	Protein unc-13 homolog D	38	38	3.39889	3.32483
RPS27L	Q71UM5	40S ribosomal protein S27-like;40S ribosomal protein S27	2	2	-0.904796	-0.654805
SND1	Q7KZF4	Staphylococcal nuclease domain-containing protein 1	28	28	2.96439	2.92785
BZW1	Q7L1Q6	Basic leucine zipper and W2 domain-containing protein 1	7	6	0.263009	0.431891
ASRGL1	Q7L266	Isoaspartyl peptidase/L-asparaginase;Isoaspartyl peptidase/L-asparaginase alpha chain;Isoaspartyl peptidase/L-asparaginase beta chain	2	2	-0.886708	-1.35812
EIF3M	Q7L2H7	Eukaryotic translation initiation factor 3 subunit M	5	5	-0.875537	-0.918192
CYFIP1	Q7L576	Cytoplasmic FMR1-interacting protein 1	27	13	2.42739	2.21479
DOK3	Q7L591	Docking protein 3	6	6	0.0673793	0.303405
COPS6	Q7L5N1	COP9 signalosome complex subunit 6	3	3	-0.771269	-0.74567
TAOK1	Q7L7X3	Serine/threonine-protein kinase TAO1	9	7	-0.687547	-0.930891
CHMP1B	Q7LBR1	Charged multivesicular body protein 1b	2	2	-2.47634	-2.00963
RASGRP2	Q7LDG7	RAS guanyl-releasing protein 2	28	28	2.86378	2.7935
ZC3HAV1	Q7Z2W4	Zinc finger CCCH-type antiviral protein 1	7	7	-0.381859	-0.695496
MYH14	Q7Z406	Myosin-14	12	2	3.63551	3.60741
MAVS	Q7Z434	Mitochondrial antiviral-signaling protein	6	6	-1.79396	-1.94052
CLASP1	Q7Z460-2	CLIP-associating protein 1	4	3	-1.73828	-1.88009
DHX29	Q7Z478	ATP-dependent RNA helicase DHX29	2	2	-2.63028	-2.87756
COMMD6	Q7Z4G1	COMM domain-containing protein 6	2	2	-1.70424	-2.13763
DCXR	Q7Z4W1	L-xylulose reductase	9	9	0.834927	0.805256
APBB1IP	Q7Z5R6	Amyloid beta A4 precursor protein-binding family B member 1-interacting protein	8	8	-0.186885	-0.157888
ARHGAP30	Q7Z6I6	Rho GTPase-activating protein 30	2	2	-3.38226	-3.01349
HUWE1	Q7Z6Z7-2	E3 ubiquitin-protein ligase HUWE1	15	15	-0.692491	-0.657685
GLRX5	Q86SX6	Glutaredoxin-related protein 5, mitochondrial	2	2	-0.975981	-0.716711
PRUNE	Q86TP1	Protein prune homolog	11	11	1.40411	1.28849
SETD3	Q86TU7	Histone-lysine N-methyltransferase setd3	2	2	-4.1428	-3.86922
ACOT1	Q86TX2	Acyl-coenzyme A thioesterase 1;Acyl-coenzyme A thioesterase 2, mitochondrial	5	5	-0.170097	-0.412593
PBRM1	Q86U86-8	Protein polybromo-1	2	2	-5.18909	-6.10415
MTDH	Q86UE4	Protein LYRIC	4	4	-1.89599	-1.7293
KTN1	Q86UP2-2	Kinectin	6	6	-0.369922	-0.192762
NLRX1	Q86UT6	NLR family member X1	4	4	-1.74681	-1.53926
FERMT3	Q86UX7-2	Fermitin family homolog 3	46	46	7.27532	7.00555
ALYREF	Q86V81	THO complex subunit 4	3	3	-0.133853	0.203262
MDP1	Q86V88	Magnesium-dependent phosphatase 1	3	3	-1.91141	-2.21097
VPS36	Q86VN1-2	Vacuolar protein-sorting-associated protein 36	3	3	-3.45525	-3.02275
CAND1	Q86VP6	Cullin-associated NEDD8-dissociated protein 1	30	30	2.76595	2.6447
FAM134C	Q86VR2	Protein FAM134C	3	3	-2.74259	-3.22801
HOOK3	Q86VS8	Protein Hook homolog 3	3	3	-2.99207	-2.58935
PKHD1L1	Q86WI1	Fibrocystin-L	10	10	-0.210885	-0.811899
PROSER2	Q86WR7	Proline and serine-rich protein 2	2	2	-4.52363	-4.58896
SKAP1	Q86WV1-2	Src kinase-associated phosphoprotein 1	2	2	-2.44691	-2.01121
TMEM173	Q86WV6	Stimulator of interferon genes protein	2	2	0.0848119	0.168386
NDUFA11	Q86Y39	NADH dehydrogenase [ubiquinone] 1 alpha subcomplex subunit 11	2	2	-1.58507	-1.55973
STX12	Q86Y82	Syntaxin-12	2	2	-2.03545	-2.01704
DOLPP1	Q86YN1	Dolichyldiphosphatase 1	2	2	-3.52377	-2.99931
C2CD5	Q86YS7	C2 domain-containing protein 5	4	4	-4.15592	-4.62133
RASAL3	Q86YV0-2	RAS protein activator like-3	6	6	-1.35666	-1.33826
TREML1	Q86YW5-2	Trem-like transcript 1 protein	5	5	2.29402	2.04229
TBC1D10C	Q8IV04	Carabin	3	2	-3.02829	-2.7243
SLC9A9	Q8IVB4	Sodium/hydrogen exchanger 9	2	2	-1.34304	-1.63114
WDFY1	Q8IWB7	WD repeat and FYVE domain-containing protein 1	5	5	-0.86993	-0.645505
CCAR1	Q8IX12-2	Cell division cycle and apoptosis regulator protein 1	2	2	-2.91879	-3.40848
DNAJC10	Q8IXB1	DnaJ homolog subfamily C member 10	3	3	-0.580504	-0.667397
NELFCD	Q8IXH7	Negative elongation factor C/D	2	2	-3.06425	-2.80011
RHOT2	Q8IXI1	Mitochondrial Rho GTPase 2	3	3	-1.51912	-1.5629
PNPLA6	Q8IY17-5	Neuropathy target esterase	2	2	-1.83897	-2.32321
CMIP	Q8IY22-3	C-Maf-inducing protein	6	6	0.716371	0.547613
SRRM1	Q8IYB3	Serine/arginine repetitive matrix protein 1	24	24	-1.14404	-1.39558
SMAP1	Q8IYB5-3	Stromal membrane-associated protein 1	3	2	-0.979259	-0.91341
EXOC8	Q8IYI6	Exocyst complex component 8	2	2	-1.46215	-1.69063
ANKRD13A	Q8IZ07	Ankyrin repeat domain-containing protein 13A	3	3	-2.91404	-3.40524
ALDH16A1	Q8IZ83	Aldehyde dehydrogenase family 16 member A1	12	12	0.957731	0.958854
ABI1	Q8IZP0-2	Abl interactor 1	11	9	1.25319	1.2351
SELH	Q8IZQ5	Selenoprotein H	2	2	-1.40861	-1.14604
FAM177A1	Q8N128	Protein FAM177A1	2	2	-1.43959	-1.83038
CCAR2	Q8N163-2	Cell cycle and apoptosis regulator protein 2	10	10	0.696694	0.910075
VPS52	Q8N1B4-2	Vacuolar protein sorting-associated protein 52 homolog	2	2	0.960198	0.891187
NUP93	Q8N1F7-2	Nuclear pore complex protein Nup93	2	2	-1.12635	-2.00867
LRRC47	Q8N1G4	Leucine-rich repeat-containing protein 47	12	12	1.05454	1.12025
CA13	Q8N1Q1	Carbonic anhydrase 13	2	2	-1.61357	-1.43206
ARMC10	Q8N2F6-6	Armadillo repeat-containing protein 10	2	2	-3.83647	-4.2056
GPD1L	Q8N335	Glycerol-3-phosphate dehydrogenase 1-like protein	2	2	-2.98444	-5.45661
ARHGAP18	Q8N392-2	Rho GTPase-activating protein 18	24	24	2.34113	2.50081
EHBP1L1	Q8N3D4	EH domain-binding protein 1-like protein 1	5	5	-1.10453	-1.51742
MTURN	Q8N3F0-2	Maturin	2	2	-0.61545	-0.579771
STAG2	Q8N3U4	Cohesin subunit SA-2;Cohesin subunit SA-1	2	2	-2.30092	-2.41607
PNKD	Q8N490-4	Probable hydrolase PNKD	4	4	-0.632598	-0.333331
TMEM55A	Q8N4L2	Type 2 phosphatidylinositol 4,5-bisphosphate 4-phosphatase	2	2	-3.57125	-2.99738
CISD2	Q8N5K1	CDGSH iron-sulfur domain-containing protein 2	3	3	-1.80128	-2.42268
FAM101B	Q8N5W9	Filamin-interacting protein FAM101B	3	3	-2.23119	-1.93159
CPSF7	Q8N684-2	Cleavage and polyadenylation specificity factor subunit 7	4	4	-1.96017	-1.88434
ANKRD44	Q8N8A2	Serine/threonine-protein phosphatase 6 regulatory ankyrin repeat subunit B	5	5	-0.874393	-1.27116
TC2N	Q8N9U0-2	Tandem C2 domains nuclear protein	7	7	-0.274307	-0.357386
NHLRC2	Q8NBF2	NHL repeat-containing protein 2	6	6	-0.494223	-0.28567
SUMF2	Q8NBJ7	Sulfatase-modifying factor 2	3	3	-1.43863	-2.06532
PCYOX1L	Q8NBM8	Prenylcysteine oxidase-like	8	8	0.967471	0.756069
RDH13	Q8NBN7	Retinol dehydrogenase 13	3	3	-1.97327	-1.78603
HSD17B11	Q8NBQ5	Estradiol 17-beta-dehydrogenase 11	7	7	-0.0501826	-0.23745
TXNDC5	Q8NBS9-2	Thioredoxin domain-containing protein 5	9	9	2.0199	1.83831
SCCPDH	Q8NBX0	Saccharopine dehydrogenase-like oxidoreductase	6	6	0.627105	0.563196
SERBP1	Q8NC51-4	Plasminogen activator inhibitor 1 RNA-binding protein	8	8	1.3713	1.37263
DAGLB	Q8NCG7-2	Sn1-specific diacylglycerol lipase beta	2	2	-2.73168	-2.17911
PDPR	Q8NCN5	Pyruvate dehydrogenase phosphatase regulatory subunit, mitochondrial	2	2	-3.82527	-3.58257
APOA1BP	Q8NCW5-2	NAD(P)H-hydrate epimerase	3	3	-1.55782	-1.67322
CCNY	Q8ND76-3	Cyclin-Y	2	2	-4.55462	-4.61482
ABCF1	Q8NE71	ATP-binding cassette sub-family F member 1	9	9	-0.920915	-0.811166
MCU	Q8NE86-3	Calcium uniporter protein, mitochondrial	5	5	0.417161	0.649467
APPL2	Q8NEU8-3	DCC-interacting protein 13-beta	8	8	-0.97452	-0.949698
LPCAT1	Q8NF37	Lysophosphatidylcholine acyltransferase 1	2	2	-2.55262	-2.2684
DOCK8	Q8NF50-4	Dedicator of cytokinesis protein 8	16	16	0.926798	0.753536
ABHD11	Q8NFV4-6	Alpha/beta hydrolase domain-containing protein 11	2	2	-1.5785	-1.78548
CMAS	Q8NFW8	N-acylneuraminate cytidylyltransferase	2	2	-2.39183	-1.85635
TRIM58	Q8NG06	E3 ubiquitin-protein ligase TRIM58	5	5	-0.211851	-0.11146
TSPAN14	Q8NG11	Tetraspanin-14	3	3	-1.44548	-1.29382
MOSPD2	Q8NHP6	Motile sperm domain-containing protein 2	2	2	-4.58956	-4.57564
GIMAP7	Q8NHV1	GTPase IMAP family member 7	5	5	-0.505587	-0.658798
SMARCC2	Q8TAQ2-2	SWI/SNF complex subunit SMARCC2	6	5	-1.58036	-1.31548
NPLOC4	Q8TAT6	Nuclear protein localization protein 4 homolog	5	5	-1.11743	-1.27552
UBA3	Q8TBC4-2	NEDD8-activating enzyme E1 catalytic subunit	7	7	-0.504488	-0.593647
FAM213B	Q8TBF2	Prostamide/prostaglandin F synthase	4	4	-0.742223	-0.929148
TBC1D15	Q8TC07-2	TBC1 domain family member 15	5	5	-1.30241	-0.974393
RDH11	Q8TC12	Retinol dehydrogenase 11	12	12	3.04854	2.85321
NT5C	Q8TCD5	5(3)-deoxyribonucleotidase, cytosolic type	3	3	-2.40444	-2.48188
STT3B	Q8TCJ2	Dolichyl-diphosphooligosaccharide--protein glycosyltransferase subunit STT3B	8	7	0.195589	0.0465747
BICD2	Q8TD16	Protein bicaudal D homolog 2	6	6	-1.02625	-0.725147
NEK9	Q8TD19	Serine/threonine-protein kinase Nek9	9	9	0.705513	0.878316
PLEKHO2	Q8TD55	Pleckstrin homology domain-containing family O member 2	6	6	-0.548337	-0.610886
NEK7	Q8TDX7	Serine/threonine-protein kinase Nek7;Serine/threonine-protein kinase Nek6	2	2	-1.86153	-1.79637
MICAL1	Q8TDZ2	Protein-methionine sulfoxide oxidase MICAL1	9	9	-0.0242827	-0.104018
DTD1	Q8TEA8	D-tyrosyl-tRNA(Tyr) deacylase 1	2	2	-2.9919	-2.59185
DENND1A	Q8TEH3	DENN domain-containing protein 1A	2	2	-1.16553	-1.21184
NUP210	Q8TEM1	Nuclear pore membrane glycoprotein 210	7	7	0.304777	0.191543
UBASH3B	Q8TF42	Ubiquitin-associated and SH3 domain-containing protein B	20	20	2.48653	2.38886
GIPC3	Q8TF64	PDZ domain-containing protein GIPC3	2	2	-1.95201	-2.32071
SMAP2	Q8WU79	Stromal membrane-associated protein 2	3	2	-4.10626	-4.62538
PDCD6IP	Q8WUM4	Programmed cell death 6-interacting protein	32	32	3.20488	3.27407
BRK1	Q8WUW1	Protein BRICK1	4	4	0.215278	0.21814
CHMP7	Q8WUX9	Charged multivesicular body protein 7	2	2	-3.86747	-3.57221
NUDCD2	Q8WVJ2	NudC domain-containing protein 2	2	2	-2.11178	-2.51723
SCFD1	Q8WVM8	Sec1 family domain-containing protein 1	10	10	-0.0431958	-0.476093
UBLCP1	Q8WVY7	Ubiquitin-like domain-containing CTD phosphatase 1	4	3	-1.56272	-1.56012
TMEM40	Q8WWA1	Transmembrane protein 40	4	4	-1.1144	-0.902964
GIMAP1	Q8WWP7	GTPase IMAP family member 1	7	7	0.289558	0.294356
STON2	Q8WXE9	Stonin-2	4	4	-1.35918	-1.29434
PSPC1	Q8WXF1-2	Paraspeckle component 1	2	2	-2.14272	-2.1096
ATL1	Q8WXF7-2	Atlastin-1	8	8	0.0432745	0.038112
MADD	Q8WXG6-8	MAP kinase-activating death domain protein	2	2	-3.4493	-4.24424
SYNE2	Q8WXH0	Nesprin-2	2	2	-3.81162	-4.17863
DNAJC9	Q8WXX5	DnaJ homolog subfamily C member 9	4	4	-1.24427	-1.10856
CTNNBL1	Q8WYA6	Beta-catenin-like protein 1	2	2	-2.13034	-1.53462
2001-09-01	Q8WYJ6	Septin-1	9	8	0.594573	0.575912
LZIC	Q8WZA0	Protein LZIC	5	5	0.743801	0.586109
DDX1	Q92499	ATP-dependent RNA helicase DDX1	9	9	0.103555	0.0951604
H1FX	Q92522	Histone H1x	6	6	0.40533	0.327945
PSMF1	Q92530	Proteasome inhibitor PI31 subunit	2	2	-2.1173	-1.93239
GBF1	Q92538-3	Golgi-specific brefeldin A-resistance guanine nucleotide exchange factor 1	3	3	-3.55319	-4.66113
NCSTN	Q92542-2	Nicastrin	2	2	-0.204076	-0.482678
TM9SF4	Q92544	Transmembrane 9 superfamily member 4	2	2	-2.78791	-3.04388
ELMO1	Q92556	Engulfment and cell motility protein 1	8	5	0.77018	0.494522
AP3S1	Q92572	AP-3 complex subunit sigma-1	2	2	-1.25578	-1.1494
NDRG1	Q92597-3	Protein NDRG1	2	2	-3.53481	-2.8232
HSPH1	Q92598-2	Heat shock protein 105 kDa	11	8	-0.386211	-0.40087
LPGAT1	Q92604	Acyl-CoA:lysophosphatidylglycerol acyltransferase 1	2	2	-3.18384	-2.93787
DOCK2	Q92608	Dedicator of cytokinesis protein 2	19	19	1.07983	0.993505
MYO18A	Q92614-2	Unconventional myosin-XVIIIa	14	14	0.404859	0.488646
GCN1L1	Q92616	Translational activator GCN1	11	11	-1.43525	-1.36559
HMHA1	Q92619	Minor histocompatibility protein HA-1;Minor histocompatibility antigen HA-1	21	21	3.04528	3.01088
NUP205	Q92621	Nuclear pore complex protein Nup205	2	2	-4.57426	-3.80689
NRGN	Q92686	Neurogranin;NEUG(55-78)	2	2	-0.706644	-0.525906
ANP32B	Q92688	Acidic leucine-rich nuclear phosphoprotein 32 family member B	7	6	2.05143	2.2802
TFG	Q92734-4	Protein TFG	2	2	-1.21109	-1.40331
ARPC1A	Q92747	Actin-related protein 2/3 complex subunit 1A	3	2	-1.54564	-1.44021
STAM	Q92783-2	Signal transducing adapter molecule 1	3	2	-1.71745	-2.21975
DPF2	Q92785	Zinc finger protein ubi-d4	3	3	-4.25279	-2.97841
TAF15	Q92804-2	TATA-binding protein-associated factor 2N	4	2	-1.56378	-1.20247
GGH	Q92820	Gamma-glutamyl hydrolase	5	5	-0.147515	-0.187053
INPP5D	Q92835	Phosphatidylinositol 3,4,5-trisphosphate 5-phosphatase 1	9	7	-0.0348073	0.174331
DDX17	Q92841-1	Probable ATP-dependent RNA helicase DDX17	20	14	2.34597	2.27157
CASP10	Q92851-6	Caspase-10;Caspase-10 subunit p23/17;Caspase-10 subunit p12	2	2	-3.88279	-4.87392
SEMA4D	Q92854	Semaphorin-4D	3	3	-1.54885	-1.38569
RAD50	Q92878-3	DNA repair protein RAD50	2	2	-5.07783	-5.13268
OSTF1	Q92882	Osteoclast-stimulating factor 1	7	7	1.96617	1.73083
ARHGEF1	Q92888	Rho guanine nucleotide exchange factor 1	16	16	1.57012	1.59101
GLG1	Q92896	Golgi apparatus protein 1	5	5	-2.00076	-1.54132
UPF1	Q92900-2	Regulator of nonsense transcripts 1	12	12	0.568999	0.86336
COPS5	Q92905	COP9 signalosome complex subunit 5	3	3	-0.458489	-0.72437
SMARCD2	Q92925-3	SWI/SNF-related matrix-associated actin-dependent regulator of chromatin subfamily D member 2;SWI/SNF-related matrix-associated actin-dependent regulator of chromatin subfamily D member 3;SWI/SNF-related matrix-associated actin-dependent regulator of chromatin subfamily D member 1	2	2	-2.8038	-2.87606
RAB8B	Q92930	Ras-related protein Rab-8B	8	3	-0.253673	0.176154
KHSRP	Q92945	Far upstream element-binding protein 2	8	5	0.0281798	-0.00217473
GCDH	Q92947	Glutaryl-CoA dehydrogenase, mitochondrial	4	4	-1.19196	-1.46003
RIT1	Q92963-2	GTP-binding protein Rit1	2	2	-2.5182	-2.75511
TNPO1	Q92973-2	Transportin-1	9	9	0.256995	0.627693
ARHGEF2	Q92974-3	Rho guanine nucleotide exchange factor 2	4	4	-1.64181	-1.3266
USP9X	Q93008-1	Probable ubiquitin carboxyl-terminal hydrolase FAF-X;Probable ubiquitin carboxyl-terminal hydrolase FAF-Y	9	9	-0.470358	-0.539838
USP7	Q93009-3	Ubiquitin carboxyl-terminal hydrolase 7	6	6	-0.446189	-0.194341
ATP6V0A1	Q93050-1	V-type proton ATPase 116 kDa subunit a isoform 1	5	5	-1.05473	-1.12319
LPP	Q93052	Lipoma-preferred partner	2	2	-0.900572	-1.04147
ATP2A3	Q93084-3	Sarcoplasmic/endoplasmic reticulum calcium ATPase 3	34	26	4.28877	4.29715
PHKB	Q93100-4	Phosphorylase b kinase regulatory subunit beta	2	2	-3.37195	-3.1838
MYDGF	Q969H8	Myeloid-derived growth factor	3	3	-0.295093	-0.639433
UBE2F	Q969M7-3	NEDD8-conjugating enzyme UBE2F	4	4	-2.90256	-3.01963
WBP2	Q969T9-2	WW domain-binding protein 2	4	4	-0.207855	-0.295941
NCLN	Q969V3-2	Nicalin	2	2	-1.81781	-2.67561
ERGIC1	Q969X5	Endoplasmic reticulum-Golgi intermediate compartment protein 1	4	4	-0.551343	-0.624062
PPP1R14A	Q96A00	Protein phosphatase 1 regulatory subunit 14A	5	5	0.999983	0.852642
FAM162A	Q96A26	Protein FAM162A	2	2	0.249286	-0.108731
CCDC47	Q96A33-2	Coiled-coil domain-containing protein 47	2	2	-2.80285	-2.72974
EXOC4	Q96A65	Exocyst complex component 4	3	3	-1.57505	-1.97518
FUBP1	Q96AE4-2	Far upstream element-binding protein 1	9	5	1.71184	1.66172
LRRC59	Q96AG4	Leucine-rich repeat-containing protein 59	11	11	1.96708	2.12075
ESAM	Q96AP7	Endothelial cell-selective adhesion molecule	4	4	0.365794	0.457882
VPS33A	Q96AX1	Vacuolar protein sorting-associated protein 33A	4	4	-2.2001	-1.9607
RAB37	Q96AX2	Ras-related protein Rab-37	9	9	0.442544	0.429967
SH3KBP1	Q96B97	SH3 domain-containing kinase-binding protein 1	11	11	1.19217	1.08005
OTULIN	Q96BN8	Ubiquitin thioesterase otulin	2	2	-2.2061	-2.29406
DOCK10	Q96BY6	Dedicator of cytokinesis protein 10	11	11	0.0489019	-0.169887
EFHD2	Q96C19	EF-hand domain-containing protein D2	10	10	2.66897	2.84194
GALM	Q96C23	Aldose 1-epimerase	4	4	-0.395893	-0.617999
SYTL4	Q96C24	Synaptotagmin-like protein 4	20	20	2.56967	2.40405
DCPS	Q96C86	m7GpppX diphosphatase	4	4	-0.179309	-0.460105
ISOC1	Q96CN7	Isochorismatase domain-containing protein 1	6	6	0.604992	0.743269
OPTN	Q96CV9	Optineurin	5	5	0.383189	0.392853
AP2M1	Q96CW1-2	AP-2 complex subunit mu	8	8	0.664947	0.960561
KCTD12	Q96CX2	BTB/POZ domain-containing protein KCTD12	6	6	0.352673	0.0812694
RMDN1	Q96DB5	Regulator of microtubule dynamics protein 1	2	2	-3.5958	-3.36059
NUDT16	Q96DE0	U8 snoRNA-decapping enzyme	2	2	-1.82021	-1.8746
CMTM5	Q96DZ9-4	CKLF-like MARVEL transmembrane domain-containing protein 5	3	3	1.56533	1.66228
ELP4	Q96EB1	Elongator complex protein 4	2	2	-6.56937	-4.12333
DAZAP1	Q96EP5-2	DAZ-associated protein 1	5	5	0.188793	0.222536
CYFIP2	Q96F07-2	Cytoplasmic FMR1-interacting protein 2	17	3	-1.8341	-1.4298
OTUB1	Q96FW1	Ubiquitin thioesterase OTUB1	5	5	1.12208	0.844265
CHMP6	Q96FZ7	Charged multivesicular body protein 6	3	3	-1.05584	-1.03256
PGM2	Q96G03	Phosphoglucomutase-2	17	17	2.62861	2.52205
DCUN1D1	Q96GG9	DCN1-like protein 1	4	4	0.120122	-0.195893
PDLIM5	Q96HC4	PDZ and LIM domain protein 5	11	11	1.8594	1.61049
ERO1L	Q96HE7	ERO1-like protein alpha	5	5	-0.190858	-0.256102
LUC7L2	Q96HJ9-2	Putative RNA-binding protein Luc7-like 2	7	7	0.646368	0.925222
AHCYL2	Q96HN2-2	Putative adenosylhomocysteinase 3	8	2	-2.70039	-2.3674
PGAM5	Q96HS1-2	Serine/threonine-protein phosphatase PGAM5, mitochondrial	2	2	-0.900905	-0.886203
DDRGK1	Q96HY6	DDRGK domain-containing protein 1	2	2	-2.66375	-2.85827
SUCLG2	Q96I99	Succinyl-CoA ligase [GDP-forming] subunit beta, mitochondrial	9	9	0.493607	0.260747
GMPPA	Q96IJ6	Mannose-1-phosphate guanyltransferase alpha	2	2	-2.95873	-3.20941
ABHD14B	Q96IU4	Alpha/beta hydrolase domain-containing protein 14B	6	6	1.09572	1.12107
NGLY1	Q96IV0-3	Peptide-N(4)-(N-acetyl-beta-glucosaminyl)asparagine amidase	2	2	-3.1725	-3.15246
ITCH	Q96J02-2	E3 ubiquitin-protein ligase Itchy homolog;NEDD4-like E3 ubiquitin-protein ligase WWP1	2	2	-3.27126	-3.91245
CDK5RAP3	Q96JB5	CDK5 regulatory subunit-associated protein 3	5	5	-0.358157	0.0194071
VPS39	Q96JC1-2	Vam6/Vps39-like protein	2	2	-2.63297	-2.73903
RADIL	Q96JH8-1	Ras-associating and dilute domain-containing protein	2	2	-0.795273	-0.460787
ELMO2	Q96JJ3	Engulfment and cell motility protein 2	7	4	-2.49412	-2.89814
TMX3	Q96JJ7	Protein disulfide-isomerase TMX3	3	3	-1.43485	-1.51069
ZFYVE19	Q96K21-4	Abscission/NoCut checkpoint regulator	3	3	-2.80486	-2.86764
USP47	Q96K76-2	Ubiquitin carboxyl-terminal hydrolase 47	10	10	0.246766	0.178385
EXOC2	Q96KP1	Exocyst complex component 2	2	2	-2.247	-2.00678
CNDP2	Q96KP4	Cytosolic non-specific dipeptidase	19	19	2.49688	2.42402
C9orf89	Q96LW7-2	Bcl10-interacting CARD protein	2	2	-3.49523	-4.23983
PRRC1	Q96M27	Protein PRRC1	5	5	-0.129544	-0.331625
ARAP1	Q96P48-3	Arf-GAP with Rho-GAP domain, ANK repeat and PH domain-containing protein 1	11	11	0.965547	0.797036
IPO9	Q96P70	Importin-9	4	4	-2.90957	-2.74146
RBM14	Q96PK6	RNA-binding protein 14	2	2	-1.80718	-1.48958
TRNT1	Q96Q11-2	CCA tRNA nucleotidyltransferase 1, mitochondrial	2	2	-2.05724	-2.02364
PRAM1	Q96QH2	PML-RARA-regulated adapter molecule 1	3	3	-4.26724	-3.86394
VPS35	Q96QK1	Vacuolar protein sorting-associated protein 35	22	22	1.82916	2.06184
PURB	Q96QR8	Transcriptional activator protein Pur-beta	3	3	-3.44133	-2.4647
VPS13A	Q96RL7-4	Vacuolar protein sorting-associated protein 13A	6	6	-0.830269	-0.705553
GFM1	Q96RP9	Elongation factor G, mitochondrial	2	2	-2.85475	-2.35956
ERBB2IP	Q96RT1-7	Protein LAP2	10	9	0.570835	0.349509
FNBP1	Q96RU3-4	Formin-binding protein 1	6	6	-3.15637	-2.71894
IFT140	Q96RY7-2	Intraflagellar transport protein 140 homolog	2	2	-3.02064	-2.30778
PPP1R9B	Q96SB3	Neurabin-2	7	7	0.136312	0.00215374
OSBPL9	Q96SU4-7	Oxysterol-binding protein-related protein 9	2	2	-7.13617	-3.80427
RUFY1	Q96T51	RUN and FYVE domain-containing protein 1	13	13	1.54417	1.57117
MMS19	Q96T76-7	MMS19 nucleotide excision repair protein homolog	2	2	-2.65401	-3.16444
MYCBP	Q99417	C-Myc-binding protein	5	5	0.452387	0.389582
TBCB	Q99426	Tubulin-folding cofactor B	8	8	1.24134	1.26909
PSMB7	Q99436	Proteasome subunit beta type-7	4	4	-0.155755	-0.370273
CNN2	Q99439	Calponin-2	13	13	3.79143	3.86628
CDC5L	Q99459	Cell division cycle 5-like protein	4	4	-1.77943	-1.26668
PSMD1	Q99460-2	26S proteasome non-ATPase regulatory subunit 1	12	12	1.51163	1.40294
PFDN5	Q99471	Prefoldin subunit 5	4	4	-0.626064	-0.744488
AGAP2	Q99490-2	Arf-GAP with GTPase, ANK repeat and PH domain-containing protein 2	2	2	-2.94364	-3.2106
PARK7	Q99497	Protein deglycase DJ-1	15	15	4.6704	4.68802
GAS2L1	Q99501	GAS2-like protein 1	4	4	-1.54192	-1.97208
SORT1	Q99523-2	Sortilin	3	3	-2.53296	-2.60299
VAT1	Q99536	Synaptic vesicle membrane protein VAT-1 homolog	5	5	-2.07911	-1.93861
PIK3R4	Q99570	Phosphoinositide 3-kinase regulatory subunit 4	2	2	-2.87799	-2.46519
TSC22D3	Q99576-3	TSC22 domain family protein 3	4	3	-2.70657	-2.73209
TSNAX	Q99598	Translin-associated protein X	2	2	-7.08643	-4.64998
EIF3C	Q99613-2	Eukaryotic translation initiation factor 3 subunit C;Eukaryotic translation initiation factor 3 subunit C-like protein	10	10	0.456215	0.413769
TTC1	Q99614	Tetratricopeptide repeat protein 1	3	3	-0.943034	-0.664208
DNAJC7	Q99615-2	DnaJ homolog subfamily C member 7	4	4	-2.22675	-2.38898
PHB2	Q99623	Prohibitin-2	16	16	2.28949	2.2789
COPS8	Q99627-2	COP9 signalosome complex subunit 8	5	5	-0.669645	-1.13882
CHP1	Q99653	Calcineurin B homologous protein 1	2	2	-1.01389	-1.35303
MAP3K5	Q99683	Mitogen-activated protein kinase kinase kinase 5	5	5	-2.39953	-2.58674
MGLL	Q99685	Monoglyceride lipase	11	11	1.99607	2.09577
LYST	Q99698	Lysosomal-trafficking regulator	2	2	-3.03665	-4.31157
DOK1	Q99704	Docking protein 1	4	4	-3.14572	-3.16919
HSD17B10	Q99714	3-hydroxyacyl-CoA dehydrogenase type-2	10	10	1.19437	1.22108
2005-09-01	Q99719	Septin-5	12	11	1.34276	1.27225
HNRNPAB	Q99729-3	Heterogeneous nuclear ribonucleoprotein A/B	7	7	0.749996	0.69778
NAP1L4	Q99733	Nucleosome assembly protein 1-like 4	12	10	2.47631	2.3403
NAPG	Q99747	Gamma-soluble NSF attachment protein	6	6	0.459063	0.408535
ACO2	Q99798	Aconitate hydratase, mitochondrial	28	28	3.052	3.15006
TM9SF2	Q99805	Transmembrane 9 superfamily member 2	5	5	0.198537	0.14759
TSG101	Q99816	Tumor susceptibility gene 101 protein	5	5	-0.243976	-0.278157
CPNE1	Q99829	Copine-1	6	6	0.464033	0.575861
CCT7	Q99832	T-complex protein 1 subunit eta	23	23	3.21974	3.08099
PRMT1	Q99873-2	Protein arginine N-methyltransferase 1	6	6	-0.840296	-0.885914
PTPN18	Q99952-2	Tyrosine-protein phosphatase non-receptor type 18	2	2	-4.30819	-4.12665
SH3GL1	Q99961	Endophilin-A2;Endophilin-A1	8	8	0.321521	0.601312
RARRES2	Q99969	Retinoic acid receptor responder protein 2	2	2	-1.20992	-1.30542
VRK1	Q99986	Serine/threonine-protein kinase VRK1	2	2	-0.811829	-1.12947
NIPSNAP1	Q9BPW8	Protein NipSnap homolog 1	4	2	-2.28272	-1.86167
ARPC5L	Q9BPX5	Actin-related protein 2/3 complex subunit 5-like protein	3	3	-0.39558	-0.22396
MICU1	Q9BPX6-2	Calcium uptake protein 1, mitochondrial	2	2	-2.85094	-2.2602
C7orf25	Q9BPX7	UPF0415 protein C7orf25	2	2	-4.52749	-5.2956
TUBA1C	Q9BQE3	Tubulin alpha-1C chain	25	2	-0.698078	-0.778043
CORO1B	Q9BR76	Coronin-1B	9	9	1.78442	1.85645
TXNDC17	Q9BRA2	Thioredoxin domain-containing protein 17	4	4	0.0940887	0.0293214
CPPED1	Q9BRF8	Serine/threonine-protein phosphatase CPPED1	8	8	0.255506	0.117657
VPS25	Q9BRG1	Vacuolar protein-sorting-associated protein 25	4	4	-0.664779	-0.860689
ADPGK	Q9BRR6-2	ADP-dependent glucokinase	3	3	-2.64471	-2.88846
ARHGAP9	Q9BRR9-4	Rho GTPase-activating protein 9	3	2	-3.20968	-2.71196
TRIM56	Q9BRZ2	E3 ubiquitin-protein ligase TRIM56	3	3	-3.28263	-3.61277
ERP44	Q9BS26	Endoplasmic reticulum resident protein 44	13	13	2.44998	2.40087
C2orf88	Q9BSF0	Small membrane A-kinase anchor protein	3	3	-0.913897	-0.510026
ESYT1	Q9BSJ8	Extended synaptotagmin-1	28	28	2.68685	2.68282
UBAC1	Q9BSL1	Ubiquitin-associated domain-containing protein 1	2	2	-4.15645	-4.63029
CNPY3	Q9BT09	Protein canopy homolog 3	7	7	1.06151	1.13414
ALG1	Q9BT22-2	Chitobiosyldiphosphodolichol beta-mannosyltransferase	2	2	-3.64169	-2.99792
INPP5K	Q9BT40-2	Inositol polyphosphate 5-phosphatase K	3	3	-1.89224	-1.79473
COPS4	Q9BT78	COP9 signalosome complex subunit 4	8	8	0.558656	0.416639
DCTN5	Q9BTE1	Dynactin subunit 5	3	3	-1.42302	-1.62959
ANP32E	Q9BTT0	Acidic leucine-rich nuclear phosphoprotein 32 family member E	5	5	1.09225	1.2133
TMEM43	Q9BTV4	Transmembrane protein 43	9	9	0.537523	0.619693
TBCD	Q9BTW9-5	Tubulin-specific chaperone D	3	3	-2.60329	-4.71621
DHRS4	Q9BTZ2-8	Dehydrogenase/reductase SDR family member 4;Dehydrogenase/reductase SDR family member 4-like 2;Putative dehydrogenase/reductase SDR family member 4-like 1	2	2	-1.14318	-1.46096
C9orf142	Q9BUH6	Protein PAXX	7	7	0.328075	0.155149
HNRNPUL1	Q9BUJ2-4	Heterogeneous nuclear ribonucleoprotein U-like protein 1	4	4	-0.276181	-0.487937
PDCD10	Q9BUL8	Programmed cell death protein 10	3	3	-0.658803	-0.382699
DDX23	Q9BUQ8	Probable ATP-dependent RNA helicase DDX23	5	5	-1.61439	-1.48605
MRI1	Q9BV20-2	Methylthioribose-1-phosphate isomerase	2	2	-3.1661	-3.01997
VAMP8	Q9BV40	Vesicle-associated membrane protein 8	3	3	-0.514487	-0.26303
TMEM109	Q9BVC6	Transmembrane protein 109	2	2	0.125892	0.20933
PBDC1	Q9BVG4	Protein PBDC1	2	2	-3.17707	-3.02567
DUSP23	Q9BVJ7	Dual specificity protein phosphatase 23	2	2	-2.258	-3.481
TMED9	Q9BVK6	Transmembrane emp24 domain-containing protein 9	5	4	1.11594	1.1412
GGACT	Q9BVM4	Gamma-glutamylaminecyclotransferase	2	2	-2.38402	-2.28481
IFT27	Q9BW83-2	Intraflagellar transport protein 27 homolog	2	2	-3.56617	-3.58621
ACAT2	Q9BWD1	Acetyl-CoA acetyltransferase, cytosolic	6	6	0.67056	0.810428
SFXN3	Q9BWM7	Sideroflexin-3	6	6	-0.0986857	-0.288916
CHID1	Q9BWS9-3	Chitinase domain-containing protein 1	4	4	-0.96005	-1.36202
GTPBP2	Q9BX10	GTP-binding protein 2	7	7	0.998279	0.788945
JAM3	Q9BX67	Junctional adhesion molecule C	6	6	0.338002	0.139734
HINT2	Q9BX68	Histidine triad nucleotide-binding protein 2, mitochondrial	3	3	-0.177792	-0.4364
NAA15	Q9BXJ9	N-alpha-acetyltransferase 15, NatA auxiliary subunit	4	4	-1.8018	-2.12326
SRRT	Q9BXP5-4	Serrate RNA effector molecule homolog	9	9	0.43868	0.297811
AP1M1	Q9BXS5	AP-1 complex subunit mu-1	6	6	0.234954	0.106621
TEX15	Q9BXT5	Testis-expressed sequence 15 protein	2	2	-0.320006	-0.518523
[truncated: 378 more rows]

## Sheet: B
SUPPL. TABLE 9B: Proteins differentially expressed (DEPs) between L2PD2-G2019 and L2PD-R1441G. Quantitative measures expressed as Log2 except fold change that is expressed at linear scale.
Gene names	Uniprot	Protein names	Peptides	Unique peptides	L2PD2-G2019-1	L2PD-R1441G-1	Fold Change	p-value
GPD1L	Q8N335	Glycerol-3-phosphate dehydrogenase 1-like protein	2	2	-2.98444	-5.45661	-5.54875	0.00148815
GORASP2	Q9H8Y8	Golgi reassembly-stacking protein 2	3	3	-6.12965	-8.35637	-4.68069	0.00412716
NCBP1	Q09161	Nuclear cap-binding protein subunit 1	2	2	-3.20338	-5.36462	-4.473	0.00194712
TBCD	Q9BTW9-5	Tubulin-specific chaperone D	3	3	-2.60329	-4.71621	-4.32565	0.00127325
MDC1	Q14676-4	Mediator of DNA damage checkpoint protein 1	3	3	-3.46128	-5.34107	-3.6802	0.00402164
TOMM34	Q15785	Mitochondrial import receptor subunit TOM34	2	2	-3.0528	-4.74969	-3.24201	0.00177671
HIST1H1E	P10412	Histone H1.4	11	2	-2.12931	-3.55883	-2.69359	0.00111264
CLC	Q05315	Galectin-10	2	2	0.37405	-0.999573	-2.5912	0.000701377
HIGD1A	Q9Y241	HIG1 domain family member 1A, mitochondrial	2	2	-5.03905	-6.4085	-2.58373	0.00484957
HBA1	P69905	Hemoglobin subunit alpha	10	10	7.15267	5.83745	-2.48839	0.00131446
HBB	P68871	Hemoglobin subunit beta	14	7	7.84824	6.54683	-2.46469	0.002685
LYST	Q99698	Lysosomal-trafficking regulator	2	2	-3.03665	-4.31157	-2.41986	0.00349714
DUSP23	Q9BVJ7	Dual specificity protein phosphatase 23	2	2	-2.258	-3.481	-2.33431	0.000855094
INPP1	P49441	Inositol polyphosphate 1-phosphatase	2	2	-3.46646	-4.67921	-2.31779	0.00154596
GBF1	Q92538-3	Golgi-specific brefeldin A-resistance guanine nucleotide exchange factor 1	3	3	-3.55319	-4.66113	-2.15537	0.0018523
PARP14	Q460N5-4	Poly [ADP-ribose] polymerase 14	2	2	-2.60489	-3.67237	-2.09576	0.000498844
SEPHS1	P49903-4	Selenide, water dikinase 1	2	2	-2.61372	-3.67537	-2.08731	0.00201735
HIST1H1D	P16402	Histone H1.3	10	2	1.56922	0.524119	-2.06351	0.00416346
VPS45	Q9NRW7	Vacuolar protein sorting-associated protein 45	2	2	-2.45354	-3.4582	-2.00647	0.00225268
PPIL3	Q9H2H8	Peptidyl-prolyl cis-trans isomerase-like 3	3	3	-2.2508	-3.25106	-2.00036	0.00184644
CASP10	Q92851-6	Caspase-10	2	2	-3.88279	-4.87392	-1.98775	0.00520781
KIAA1033	Q2M389-2	WASH complex subunit 7	3	3	-2.15178	-3.10236	-1.93266	0.0014154
WDR11	Q9BZH6	WD repeat-containing protein 11	4	4	-0.174662	-1.11693	-1.92155	0.000640219
STRN4	Q9NRL3	Striatin-4	4	4	0.786929	-0.142705	-1.90479	0.00247682
RAD23A	P54725-2	UV excision repair protein RAD23 homolog A	4	2	-2.33702	-3.26139	-1.89785	0.00149684
EXOC3	O60645	Exocyst complex component 3	2	2	-2.15666	-3.08051	-1.89718	0.00149848
PBRM1	Q86U86-8	Protein polybromo-1	2	2	-5.18909	-6.10415	-1.88564	0.0169717
ATP11B	Q9Y2G3	Probable phospholipid-transporting ATPase IF	2	2	-3.74545	-4.65751	-1.88174	0.00614995
ARHGAP15	Q53QZ3	Rho GTPase-activating protein 15	3	2	-2.37834	-3.27001	-1.85531	0.00357478
NUP93	Q8N1F7-2	Nuclear pore complex protein Nup93	2	2	-1.12635	-2.00867	-1.84334	0.00146034
NCLN	Q969V3-2	Nicalin	2	2	-1.81781	-2.67561	-1.81227	0.00173816
LPXN	O60711	Leupaxin	2	2	-2.26212	-3.06368	-1.74299	0.000221181
AP3M1	Q9Y2T2	AP-3 complex subunit mu-1	4	4	-0.757578	-1.55526	-1.7383	0.000949184
IFI30	P13284	Gamma-interferon-inducible lysosomal thiol reductase	2	2	-3.51207	-4.30874	-1.73709	0.00358248
MCM3	P25205	DNA replication licensing factor MCM3	3	3	-2.61856	-3.41488	-1.73666	0.00358565
MADD	Q8WXG6-8	MAP kinase-activating death domain protein	2	2	-3.4493	-4.24424	-1.735	0.00809578
RHOC	P08134	Rho-related GTP-binding protein RhoC	10	2	-1.13873	-1.93189	-1.73287	0.00050825
NUP160	Q12769	Nuclear pore complex protein Nup160	2	2	-3.46301	-4.23559	-1.70833	0.00476167
C7orf25	Q9BPX7	UPF0415 protein C7orf25	2	2	-4.52749	-5.2956	-1.70304	0.00963449
BAG5	Q9UL15	BAG family molecular chaperone regulator 5	5	5	-1.6596	-2.41986	-1.69379	0.00196692
FEN1	P39748	Flap endonuclease 1	4	4	-1.91699	-2.66414	-1.67847	0.00101828
C9orf89	Q96LW7-2	Bcl10-interacting CARD protein	2	2	-3.49523	-4.23983	-1.67551	0.00410103
NDUFS7	O75251	NADH dehydrogenase [ubiquinone] iron-sulfur protein 7, mitochondrial	2	2	-2.47792	-3.21922	-1.67168	0.00413767
DPY30	Q9C005	Protein dpy-30 homolog	2	2	-2.12116	-2.86223	-1.67141	0.000258766
CTNNBL1	Q8WYA6	Beta-catenin-like protein 1	2	2	-2.13034	-1.53462	1.51123	0.00170186
SPCS3	P61009	Signal peptidase complex subunit 3	3	3	-1.42414	-0.82147	1.51852	0.00244537
IARS	P41252	Isoleucine--tRNA ligase, cytoplasmic	5	5	-1.32054	-0.71714	1.5193	0.00060985
LARP1	Q6PKG0-3	La-related protein 1	4	4	-4.15645	-3.55303	1.51931	0.00351262
AGO1	Q9UL18	Protein argonaute-1	3	3	-2.45923	-1.83964	1.53644	0.0018509
MFF	Q9GZY8-4	Mitochondrial fission factor	3	3	-1.26475	-0.643628	1.53807	0.00478863
ACIN1	Q9UKV3-5	Apoptotic chromatin condensation inducer in the nucleus	6	6	-1.16181	-0.529291	1.55027	0.000199803
ALG1	Q9BT22-2	Chitobiosyldiphosphodolichol beta-mannosyltransferase	2	2	-3.64169	-2.99792	1.5624	0.000342898
U2AF1	P0DN76	Splicing factor U2AF 35 kDa subunit	2	2	-4.23682	-3.57161	1.58579	0.00513841
UFM1	P61960	Ubiquitin-fold modifier 1	2	2	-1.4849	-0.818656	1.58694	0.000720331
RRAS	P10301	Ras-related protein R-Ras	3	3	-2.52843	-1.84519	1.60574	0.00030442
ASPH	Q12797-10	Aspartyl/asparaginyl beta-hydroxylase	3	3	-2.76674	-2.08322	1.60605	0.0012167
HTT	P42858	Huntingtin	6	6	-3.39335	-2.69986	1.6172	0.000295483
IGF2R	P11717	Cation-independent mannose-6-phosphate receptor	2	2	-3.85534	-3.1612	1.61792	0.000294936
RTCA	O00442	RNA 3-terminal phosphate cyclase	2	2	-3.15085	-2.45481	1.62006	0.0011733
NDRG1	Q92597-3	Protein NDRG1	2	2	-3.53481	-2.8232	1.63763	0.00252569
RABL6	Q3YEC7-2	Rab-like protein 6	2	2	-3.8888	-3.16708	1.64914	0.00245544
ATP6V1F	Q16864	V-type proton ATPase subunit F	3	3	-3.49141	-2.75518	1.66582	0.0010487
RPL19	P84098	60S ribosomal protein L19	2	2	-0.798425	-0.0461693	1.68442	0.00100603
ABR	Q12979-4	Active breakpoint cluster region-related protein	2	2	-3.20611	-2.45177	1.68686	0.000998964
FRMD4B	Q9Y2L6-2	FERM domain-containing protein 4B	3	3	-3.60095	-2.83952	1.69517	0.00220598
NUP205	Q92621	Nuclear pore complex protein Nup205	2	2	-4.57426	-3.80689	1.70217	0.00193063
IKZF1	Q13422-4	DNA-binding protein Ikaros	3	3	-4.63409	-3.85596	1.71491	0.00469402
DDX18	Q9NVP1	ATP-dependent RNA helicase DDX18	3	3	-2.56559	-1.77854	1.72554	0.000229411
DOCK5	Q9H7D0	Dedicator of cytokinesis protein 5	3	3	-4.26084	-3.47365	1.72571	0.00298131
RGS19	P49795	Regulator of G-protein signaling 19	3	3	-3.40141	-2.58425	1.76194	0.000851258
TBCE	Q15813	Tubulin-specific chaperone E	2	2	-4.39313	-3.56217	1.77888	0.00329286
DDX58	O95786-2	Probable ATP-dependent RNA helicase DDX58	3	3	-3.56432	-2.6959	1.82567	0.0016959
EXOC3L4	Q17RC7	Exocyst complex component 3-like protein 4	2	2	-3.21406	-2.344	1.82774	0.00150179
VAV3	Q9UKW4	Guanine nucleotide exchange factor VAV3	4	3	-3.57994	-2.68772	1.85603	0.000714066
NUDT2	P50583	Bis(5-nucleosyl)-tetraphosphatase [asymmetrical]	3	3	-3.05963	-2.14574	1.88413	0.000680593
TOR1B	O14657	Torsin-1B	2	2	-7.12474	-6.20249	1.89507	0.0167079
TAP1	Q03518	Antigen peptide transporter 1	3	3	-3.10531	-2.16562	1.91812	0.000160935
CDK11B	P21127-12	Cyclin-dependent kinase 11B	2	2	-2.51585	-1.56988	1.92647	0.000357318
SQSTM1	Q13501-2	Sequestosome-1	2	2	-3.41215	-2.45986	1.93494	0.000626816
ADA	P00813	Adenosine deaminase	2	2	-3.04431	-2.07336	1.96014	0.000602953
ERLIN1	O75477	Erlin-1	5	2	-4.17405	-3.14881	2.0353	0.00108158
SLC25A13	Q9UJS0	Calcium-binding mitochondrial carrier protein Aralar2	2	2	-5.19704	-4.15959	2.0526	0.00211254
PCYOX1	Q9UHG3	Prenylcysteine oxidase 1	2	2	-5.19511	-4.14665	2.06831	0.00206844
NSUN2	Q08J23-3	tRNA (cytosine(34)-C(5))-methyltransferase	2	2	-3.42266	-2.34373	2.11246	0.000488313
TEX264	Q9Y6I9	Testis-expressed sequence 264 protein	2	2	-3.09606	-1.97982	2.16781	0.000256621
RECQL	P46063	ATP-dependent DNA helicase Q1	4	4	-3.96622	-2.82151	2.21102	0.000542247
CRYZL1	O95825	Quinone oxidoreductase-like protein 1	2	2	-3.14705	-1.99011	2.22985	0.000106168
DPF2	Q92785	Zinc finger protein ubi-d4	3	3	-4.25279	-2.97841	2.41895	0.00113754
C4A	P0C0L4-2	Complement C4-A	3	3	-4.63073	-3.32646	2.46959	8.3538e-05
RAB5A	P20339-2	Ras-related protein Rab-5A	6	3	-4.65484	-3.32776	2.50895	0.000726215
SRSF10	O75494-5	Serine/arginine-rich splicing factor 10	3	3	-3.54287	-1.90217	3.11817	0.000118781
TSNAX	Q99598	Translin-associated protein X	2	2	-7.08643	-4.64998	5.41308	0.000383024
ELP4	Q96EB1	Elongator complex protein 4	2	2	-6.56937	-4.12333	5.4492	0.000380024
RIC8A	Q9NPQ8-2	Synembryn-A	2	2	-6.86437	-4.06446	6.96397	0.000290036
OSBPL9	Q96SU4-7	Oxysterol-binding protein-related protein 9	2	2	-7.13617	-3.80427	10.0694	0.000204813

## Sheet: C
SUPPL. TABLE 9C: Phosphoproteins differentially expressed (DEPPs) between L2PD2-G2019 and L2PD-R1441G. Quantitative measures expressed as Log2 except fold change that is expressed at linear scale.
Gene names	Uniprot	Protein names	Amino acid	Localization prob	Score	Sequence window	Position	L2PD2-G2019-1	L2PD-R1441G-1	Fold Change	p-value
KIAA1211	Q6ZU35	Uncharacterized protein KIAA1211	S	0.761689	110.33	NCDQQAEQKKKKRHSSTGDSADAGPPAAGSA	874	5.54967	3.7366	-3.53603	0.0033687
SGK3	Q96BR1-2	Serine/threonine-protein kinase Sgk3	S	1	54.768	PDVRAFLQMDSPKHQSDPSEDEDERSSQKLH	126	5.38322	3.76914	-3.07834	0.00410038
SGK3	Q96BR1-2	Serine/threonine-protein kinase Sgk3	S	1	54.768	RAFLQMDSPKHQSDPSEDEDERSSQKLHSTS	129	5.38322	3.76914	-3.07834	0.00410038
YWHAQ	P27348	14-3-3 protein theta	S	0.78843	42.039	IMQLLRDNLTLWTSDSAGEECDAAEGAEN__	232	5.38305	3.78	-3.05478	0.0041647
TJP2	Q9UDY2-3	Tight junction protein ZO-2	S	1	64.454	ARSRGPRSRSREHPHSRSPSPEPRGRPGPIG	269	3.72618	2.1529	-2.99208	0.0018514
TJP2	Q9UDY2-3	Tight junction protein ZO-2	S	1	64.454	GPRSRSREHPHSRSPSPEPRGRPGPIGVLLM	273	3.72618	2.1529	-2.99208	0.0018514
MYL12A	P19105	Myosin regulatory light chain 12A	S	0.997475	161.53	KRTKTKTKKRPQRATSNVFAMFDQSQIQEFK;RAKAKTTKKRPQRATSNVFAMFDQSQIQEFK	19	3.00348	1.45828	-2.93411	0.00115542
MYL12A	P19105	Myosin regulatory light chain 12A	T	0.99908	68.552	KRAKAKTTKKRPQRATSNVFAMFDQSQIQEF;SKRTKTKTKKRPQRATSNVFAMFDQSQIQEF	18	3.00348	1.45828	-2.93411	0.00115542
PDIA6	Q15084-3	Protein disulfide-isomerase A6	S	1	41.423	DGRDGELPVEDDIDLSDVELDDLGKDEL___	425	4.70166	3.18672	-2.87291	0.00347751
RASGRP2	Q7LDG7	RAS guanyl-releasing protein 2	S	0.971249	83.168	SPSPMHSHHHRAFSFSLPRPGRRGSRPPEIR	578	5.14348	3.81936	-2.51531	0.00578917
CDS2	O95674	Phosphatidate cytidylyltransferase 2	S	0.816556	135.91	DKESESEAKVDGETASDSESRAESAPLPVSA	33	6.73566	5.55766	-2.27189	0.013574
MCRS1	Q96EZ8-4	Microspherule protein 1	S	0.999769	58.672	QTVQPLPKGDQVLNFSDAEDLIDDSKLKDMR	91	3.10217	4.40463	2.47765	0.00423218
PLEC	Q15149-3	Plectin	S	0.997543	79.235	FRAKIERARSDEGQLSPATRGAYRDCLGRLD	606	3.6518	4.98153	2.52518	0.00533628
CTNNA1	P35221-3	Catenin alpha-1	S	0.984186	80.994	RKAVLMIRTPEELDDSDFETEDFDVRSRTSV	271	3.0481	4.39917	2.56299	0.00388169
NUP98	P52948-6	Nuclear pore complex protein Nup98-Nup96	S	0.983763	53.779	WVFKVSHFSKYGLQDSDEEEEEHPSKTSTKK	888	4.04343	5.39917	2.57134	0.00612171
TJP2	Q9UDY2-3	Tight junction protein ZO-2	S	0.988524	95.51	EDRMSYLTAMGADYLSCDSRLISDFEDTDGE	890	4.7099	6.10453	2.64195	0.00755681
PRKCQ	Q04759	Protein kinase C theta type	T	0.786611	102.21	FGMCKENMLGDAKTNTFCGTPDYIAPEILLG	538	4.49076	5.89339	2.6567	0.00689983
ARL6IP4	Q66PJ3-7	ADP-ribosylation factor-like protein 6-interacting protein 4	S	1	107.18	QVEALPGPSLDQWHRSAGEEEDGPVLTDEQK	137	5.33339	6.74631	2.67584	0.00915702
F5	P12259	Coagulation factor V	S	0.951791	88.595	DGTDYIEIIPKEEVQSSEDDYAEIDYVPYDD	1533	3.11503	4.74093	3.10377	0.00301167
F5	P12259	Coagulation factor V	Y	0.99854	117.03	KEEVQSSEDDYAEIDYVPYDDPYKTDVRTNI	1543	3.11503	4.74093	3.10377	0.00301167
HIRIP3	Q9BW71	HIRA-interacting protein 3	S	1	70.942	AKEENPRRASKAVEESSDEERQRDLPAQRGE	142	4.38405	6.0185	3.12233	0.00513298
HIRIP3	Q9BW71	HIRA-interacting protein 3	S	1	70.942	KEENPRRASKAVEESSDEERQRDLPAQRGEE	143	4.38405	6.0185	3.12233	0.00513298
ADD1	P35611-2	Alpha-adducin	S	1	77.506	ELEEYRREVERKQKGSEENLDEAREQKEKSP	586	5.41792	7.06393	3.14758	0.00723242
ABI1	Q8IZP0-2	Abl interactor 1	S	0.999506	75.849	PNDYMTSPARLGSQHSPGRTASLNQRPRTHS	220	3.49748	5.21514	3.30864	0.00330634
BSN	Q9UPA5	Protein bassoon	S	1	47.96	SVQTDDEDGESRYLLSRRRRARRSADCSVQT	2599	4.60033	6.34202	3.36452	0.00500492
BSN	Q9UPA5	Protein bassoon	Y	1	47.96	ADSSVQTDDEDGESRYLLSRRRRARRSADCS	2596	4.60033	6.34202	3.36452	0.00500492
COG3	Q96JB2	Conserved oligomeric Golgi complex subunit 3	S	0.999997	85.423	KILNPMTVPRFFRLNSNNALIEFLLEGTPEI	663	0.805623	2.68746	3.70957	0.000550123
CLASP1	Q7Z460-2	CLIP-associating protein 1	S	0.99274	81.44	PGSYASLGRIRTRRQSSGSATNVASTPDNRG	646	3.01817	4.99779	3.97104	0.00215226
LAT	O43561	Linker for activation of T-cells family member 1	S	0.922155	91.354	MESIDDYVNVPESGESAEASLDGSREYVNVS	209	1.99222	4.00675	4.06878	0.001221
ATG9A	Q7Z3C6-2	Autophagy-related protein 9A	S	0.870939	46.027	QAQAEPERHVWHRRESDESGESAPDEGGEGA	674	1.92968	4.43029	5.7085	0.000924198
F5	P12259	Coagulation factor V	S	0.951791	88.595	DGTDYIEIIPKEEVQSSEDDYAEIDYVPYDD	1533	-0.851001	2.10558	7.84276	0.000146039
