# Supplementary material for: Differential Phospho‐Signatures in Blood Cells Identify LRRK2 G2019S Carriers in Parkinson's Disease
Source: Mov Disord. 2022 Jan 20;37(5):1004–15. doi: 10.1002/mds.28927 (PMC9306798; doi:10.1002/mds.28927)
Supplement: Supplementary file 15 — Table S10 [file MDS-37-1004-s011.xlsx]

## Sheet: A
SUPPL. TABLE 10A: Proteins detected in the study. Quantitative measures of L2NMC R1441G and L2PD R1441G samples expressed as Log2.
Gene names	Uniprot	Protein names	Peptides	Unique peptides	L2PD R1441G	L2NMC R1441G
GATD3A	P0DPI2	Glutamine amidotransferase-like class 1 domain-containing protein 3A, mitochondrial	5	5	1.49882	1.39746
UBA6	A0AVT1	Ubiquitin-like modifier-activating enzyme 6	12	12	0.785417	0.664417
ESYT2	A0FGR8-2	Extended synaptotagmin-2	12	12	1.0923	1.11378
ARHGAP10	A1A4S6	Rho GTPase-activating protein 10	3	3	-0.578056	-0.550965
ILVBL	A1L0T0	Acetolactate synthase-like protein	2	2	-3.00611	-2.50732
ELOVL7	A1L3X0	Elongation of very long chain fatty acids protein 7	2	2	-1.60587	-2.02588
NBAS	A2RRP1-2	Neuroblastoma-amplified sequence	3	3	-4.18655	-4.79045
DENND3	A2RUS2	DENN domain-containing protein 3	4	4	-2.89835	-3.05925
WDR91	A4D1P6-3	WD repeat-containing protein 91	2	2	-3.39718	-3.24962
CNOT1	A5YKK6	CCR4-NOT transcription complex subunit 1	2	2	-2.40629	-1.83809
PGP	A6NDG6	Phosphoglycolate phosphatase	4	4	-1.24966	-1.8419
SMCHD1	A6NHR9	Structural maintenance of chromosomes flexible hinge domain-containing protein 1	6	6	-2.75252	-2.15172
MYH7B	A7E2Y1	Myosin-7B	2	2	-2.40824	-1.92408
SNRPG	P62308	Small nuclear ribonucleoprotein G;Putative small nuclear ribonucleoprotein G-like protein 15	2	2	-0.414643	0.140962
MYO1G	B0I1T2	Unconventional myosin-Ig;Minor histocompatibility antigen HA-2	21	21	2.32922	2.25606
IGLL5	P0DOX8	Immunoglobulin lambda-like polypeptide 5;Ig lambda-1 chain C regions	5	2	0.548981	-0.267526
NACA	Q13765	Nascent polypeptide-associated complex subunit alpha;Nascent polypeptide-associated complex subunit alpha, muscle-specific form	4	4	0.622942	0.848578
CNKSR3	G9CGD6-3	Interactor protein for cytohesin exchange factors 1	3	3	-3.90796	-3.24928
SLC35A4	L0R6Q1	SLC35A4 upstream open reading frame protein	3	3	-1.06918	-1.37338
AGPS	O00116	Alkyldihydroxyacetonephosphate synthase, peroxisomal	3	3	-1.9553	-1.83762
KIF2A	O00139-2	Kinesin-like protein KIF2A	13	13	2.14645	2.0665
DDX39A	O00148	ATP-dependent RNA helicase DDX39A	9	2	-2.41089	-1.93243
PDLIM1	O00151	PDZ and LIM domain protein 1	19	19	4.15174	4.06066
ACOT7	O00154-4	Cytosolic acyl coenzyme A thioester hydrolase	4	4	-1.53129	-1.66544
MYO1C	O00159-2	Unconventional myosin-Ic	6	6	-1.37133	-0.982835
MYO1F	O00160	Unconventional myosin-If	13	13	0.8091	0.737408
SNAP23	O00161	Synaptosomal-associated protein 23	8	8	1.90041	1.85335
AIP	O00170	AH receptor-interacting protein	8	8	-0.384706	-0.254086
GTPBP1	O00178	GTP-binding protein 1	2	2	-3.37562	-3.04276
STXBP3	O00186	Syntaxin-binding protein 3	10	10	0.619393	0.636149
SMAP	O00193	Small acidic protein	2	2	-1.07083	-0.917606
RAB27B	O00194	Ras-related protein Rab-27B	13	11	4.09882	3.85829
AP3B1	O00203-3	AP-3 complex subunit beta-1	11	11	0.716771	0.742501
LGALS8	O00214	Galectin-8	2	2	-2.19562	-2.25187
NDUFS8	O00217	NADH dehydrogenase [ubiquinone] iron-sulfur protein 8, mitochondrial	2	2	-0.828226	-0.876024
PSMD11	O00231	26S proteasome non-ATPase regulatory subunit 11	10	10	1.38893	1.28976
PSMD12	O00232	26S proteasome non-ATPase regulatory subunit 12	8	8	0.488408	0.451011
PSMD9	O00233-2	26S proteasome non-ATPase regulatory subunit 9	5	5	0.213553	0.17789
PGRMC1	O00264	Membrane-associated progesterone receptor component 1	10	9	1.16708	1.10134
CLIC1	O00299	Chloride intracellular channel protein 1	17	17	4.78496	4.76735
EIF3F	O00303	Eukaryotic translation initiation factor 3 subunit F	6	6	-0.128876	0.117212
PDHX	O00330	Pyruvate dehydrogenase protein X component, mitochondrial	3	3	-1.20796	-1.61157
IPO5	O00410	Importin-5	21	21	1.39368	1.4724
SAP18	O00422	Histone deacetylase complex subunit SAP18	3	3	-5.14192	-4.24725
DNM1L	O00429-3	Dynamin-1-like protein	40	40	3.64442	3.57549
RTCA	O00442	RNA 3-terminal phosphate cyclase	2	2	-2.45481	-3.04385
EXOC5	O00471	Exocyst complex component 5	2	2	-2.10813	-2.15082
HMGN4	O00479	High mobility group nucleosome-binding domain-containing protein 4	2	2	-0.867776	-1.28788
NDUFA4	O00483	Cytochrome c oxidase subunit NDUFA4	4	4	0.0810017	0.348213
PSMD14	O00487	26S proteasome non-ATPase regulatory subunit 14	3	3	-3.41922	-2.66495
BIN1	O00499-9	Myc box-dependent-interacting protein 1	8	6	-1.95551	-1.51405
CLDN5	O00501	Claudin-5	2	2	-1.76129	-2.2927
KPNA3	O00505	Importin subunit alpha-4	6	5	-0.208547	-0.635288
VWA5A	O00534	von Willebrand factor A domain-containing protein 5A	4	4	-1.1379	-1.31962
SDCBP	O00560-3	Syntenin-1	3	3	-2.47172	-2.54758
NOP56	O00567	Nucleolar protein 56	10	10	0.562224	0.619332
DDX3X	O00571-2	ATP-dependent RNA helicase DDX3X;ATP-dependent RNA helicase DDX3Y	12	12	1.4981	1.43597
RNASET2	O00584	Ribonuclease T2	4	4	-0.661439	-0.11355
FCN1	O00602	Ficolin-1	4	4	1.43581	1.29888
KPNA4	O00629	Importin subunit alpha-3	4	3	-1.43772	-1.28618
PPP6C	O00743-2	Serine/threonine-protein phosphatase 6 catalytic subunit;Serine/threonine-protein phosphatase 6 catalytic subunit, N-terminally processed	7	7	0.844535	0.919461
MAN2B1	O00754-2	Lysosomal alpha-mannosidase;Lysosomal alpha-mannosidase A peptide;Lysosomal alpha-mannosidase B peptide;Lysosomal alpha-mannosidase C peptide;Lysosomal alpha-mannosidase D peptide;Lysosomal alpha-mannosidase E peptide	3	3	-2.29046	-1.73983
PDXK	O00764	Pyridoxal kinase	5	5	-0.7963	-0.514813
TRAFD1	O14545	TRAF-type zinc finger domain-containing protein 1	3	3	-1.67406	-1.92345
NDUFAB1	O14561	Acyl carrier protein, mitochondrial	3	3	-0.0847424	-0.288084
COPE	O14579	Coatomer subunit epsilon	7	7	-0.214463	0.0665999
EIF1AX	P47813	Eukaryotic translation initiation factor 1A, X-chromosomal;Eukaryotic translation initiation factor 1A, Y-chromosomal	3	3	0.30228	0.655423
AP3D1	O14617-4	AP-3 complex subunit delta-1	8	8	-0.101501	-0.313868
CCS	O14618	Copper chaperone for superoxide dismutase	3	3	0.0735507	-0.732011
ABLIM1	O14639-4	Actin-binding LIM protein 1	3	3	-3.06018	-2.85639
TOR1A	O14656	Torsin-1A	2	2	-2.0181	-2.26592
TOR1B	O14657	Torsin-1B	2	2	-6.20249	-5.91747
ADAM10	O14672	Disintegrin and metalloproteinase domain-containing protein 10	9	9	2.03707	1.97405
APAF1	O14727-5	Apoptotic protease-activating factor 1	3	3	-0.918538	-1.02908
PDCD5	O14737	Programmed cell death protein 5	3	3	-1.44962	-1.52752
PRMT5	O14744-4	Protein arginine N-methyltransferase 5;Protein arginine N-methyltransferase 5, N-terminally processed	2	2	-2.16539	-2.84958
SLC9A3R1	O14745	Na(+)/H(+) exchange regulatory cofactor NHE-RF1	12	12	2.29987	2.32323
TPP1	Q5IS74	Tripeptidyl-peptidase 1	6	6	0.88026	0.846075
GNB5	O14775-3	Guanine nucleotide-binding protein subunit beta-5	2	2	-2.02098	-2.69483
TCERG1	O14776-2	Transcription elongation regulator 1	3	3	-1.40775	-0.614865
PSMA7	O14818	Proteasome subunit alpha type-7	10	10	1.91154	2.14579
MGST3	O14880	Microsomal glutathione S-transferase 3	3	3	0.168408	0.482027
UQCRQ	O14949	Cytochrome b-c1 complex subunit 8	3	3	1.29338	1.36957
MYL12A	P19105	Myosin regulatory light chain 12A;Myosin regulatory light chain 12B	10	5	5.00062	4.93757
HGS	O14964-2	Hepatocyte growth factor-regulated tyrosine kinase substrate	7	7	0.360259	0.00138333
PPP1R12A	O14974-4	Protein phosphatase 1 regulatory subunit 12A	16	16	1.21944	1.24357
GAK	O14976-2	Cyclin-G-associated kinase	6	6	-0.543371	-0.592211
HNRNPDL	O14979-3	Heterogeneous nuclear ribonucleoprotein D-like	6	5	0.885388	1.02627
XPO1	O14980	Exportin-1	16	16	1.27982	1.35189
PLXNB2	O15031	Plexin-B2	2	2	-2.49321	-3.03545
PFAS	O15067	Phosphoribosylformylglycinamidine synthase	4	4	-1.41186	-1.93065
FYB	O15117-3	FYN-binding protein	13	13	2.7935	2.82943
ARPC1B	O15143	Actin-related protein 2/3 complex subunit 1B	17	16	4.80896	4.89531
ARPC2	O15144	Actin-related protein 2/3 complex subunit 2	20	20	4.21213	4.19098
ARPC3	O15145	Actin-related protein 2/3 complex subunit 3	11	11	3.42841	3.2977
PGRMC2	O15173	Membrane-associated progesterone receptor component 2	3	2	-1.67615	-2.04674
PFDN6	O15212	Prefoldin subunit 6	3	3	-0.184148	0.0689855
GNPAT	O15228	Dihydroxyacetone phosphate acyltransferase	2	2	-4.58419	-4.81339
RER1	O15258	Protein RER1	2	2	-0.376658	-0.754168
SURF4	O15260	Surfeit locus protein 4	5	5	-0.891041	-0.706483
SPTLC1	O15269	Serine palmitoyltransferase 1	2	2	-3.61357	-3.87056
INPP4B	O15327	Type II inositol 3,4-bisphosphate 4-phosphatase	2	2	-2.37774	-1.92143
INPPL1	O15357	Phosphatidylinositol 3,4,5-trisphosphate 5-phosphatase 2	5	3	-1.74345	-1.75817
EIF3H	O15372	Eukaryotic translation initiation factor 3 subunit H	6	6	-0.161702	-0.00466632
STX7	O15400-2	Syntaxin-7	10	10	1.84277	1.54513
ABCC4	O15439-2	Multidrug resistance-associated protein 4	7	7	-0.579771	-0.742684
ARPC5	O15511	Actin-related protein 2/3 complex subunit 5	6	6	3.36834	3.23384
PDPK2P	Q6A1A2	Putative 3-phosphoinositide-dependent protein kinase 2;3-phosphoinositide-dependent protein kinase 1	4	4	-2.12109	-1.84059
TAPBP	O15533-2	Tapasin	4	4	-0.19643	-0.201237
DHX15	O43143	Pre-mRNA-splicing factor ATP-dependent RNA helicase DHX15	9	9	0.539061	0.76588
ZZEF1	O43149	Zinc finger ZZ-type and EF-hand domain-containing protein 1	10	10	-0.160274	-0.100745
ASAP2	O43150-2	Arf-GAP with SH3 domain, ANK repeat and PH domain-containing protein 2	12	10	0.224519	0.292642
CYB5B	O43169	Cytochrome b5 type B	3	3	-1.17138	-1.4479
PHGDH	O43175	D-3-phosphoglycerate dehydrogenase	2	2	-1.61179	-1.65597
ARHGAP6	O43182-4	Rho GTPase-activating protein 6	15	15	1.07109	0.988862
PSMD3	O43242	26S proteasome non-ATPase regulatory subunit 3	10	10	0.87901	0.943864
PAPSS1	O43252	Bifunctional 3-phosphoadenosine 5-phosphosulfate synthase 1;Sulfate adenylyltransferase;Adenylyl-sulfate kinase	2	2	-1.48422	-1.446
TGFB1I1	O43294-2	Transforming growth factor beta-1-induced transcript 1 protein	13	13	1.51739	1.41434
ADCY6	O43306-2	Adenylate cyclase type 6	7	7	-0.835574	-0.71128
MTSS1	O43312-4	Metastasis suppressor protein 1	5	5	-1.27559	-1.39476
EEF1E1	O43324-2	Eukaryotic translation elongation factor 1 epsilon-1	2	2	-1.0361	-1.14256
HNRNPR	O43390	Heterogeneous nuclear ribonucleoprotein R	22	15	1.53107	1.50746
TXNL1	O43396	Thioredoxin-like protein 1	6	6	0.26392	0.357015
TPD52L2	O43399	Tumor protein D54	11	11	1.25027	1.1193
FIBP	O43427-2	Acidic fibroblast growth factor intracellular-binding protein	2	2	-3.00319	-3.24795
PPIH	O43447	Peptidyl-prolyl cis-trans isomerase H	2	2	-0.941694	-1.0931
AKR7A2	O43488	Aflatoxin B1 aldehyde reductase member 2	9	9	2.69336	2.31217
LAMTOR5	O43504	Ragulator complex protein LAMTOR5	2	2	-0.917896	-0.47824
WIPF1	O43516	WAS/WASL-interacting protein family member 1	3	3	-2.71818	-3.26153
DENR	O43583	Density-regulated protein	3	3	-0.179979	0.334103
XPOT	O43592	Exportin-T	3	3	-2.62333	-2.66034
TIMM44	O43615	Mitochondrial import inner membrane translocase subunit TIM44	4	4	-1.2313	-1.85135
TRAPPC3	O43617	Trafficking protein particle complex subunit 3	2	2	-1.37996	-0.913959
CHMP2A	O43633	Charged multivesicular body protein 2a	2	2	-0.359257	-0.889979
NCK2	O43639	Cytoplasmic protein NCK2	10	9	1.29057	1.29983
RGS10	O43665	Regulator of G-protein signaling 10	6	6	0.130704	0.0462735
ASNA1	O43681	ATPase ASNA1	9	9	1.11626	1.18179
BUB3	O43684-2	Mitotic checkpoint protein BUB3	5	5	-1.65991	-1.66967
ACTN4	O43707	Alpha-actinin-4	61	37	4.92646	5.01348
HTATSF1	O43719	HIV Tat-specific factor 1	4	4	-2.46887	-2.67227
CYTH2	Q99418-2	Cytohesin-2;Cytohesin-3;Cytohesin-1	2	2	-0.744969	-1.26826
AP1G1	O43747	AP-1 complex subunit gamma-1	12	12	1.05363	1.21854
SGTA	O43765	Small glutamine-rich tetratricopeptide repeat-containing protein alpha	4	4	-1.47699	-1.50713
ENSA	O43768-6	Alpha-endosulfine;cAMP-regulated phosphoprotein 19	2	2	-2.50965	-2.26613
SLC25A20	O43772	Mitochondrial carnitine/acylcarnitine carrier protein	3	2	-1.6703	-1.37615
NARS	O43776	Asparagine--tRNA ligase, cytoplasmic	7	7	0.0636459	-0.11724
NUDT21	O43809	Cleavage and polyadenylation specificity factor subunit 5	8	8	0.702902	0.734504
LANCL1	O43813	LanC-like protein 1	2	2	-2.10937	-2.38224
STRN	O43815	Striatin	8	8	-0.62177	-0.586088
NRD1	O43847	Nardilysin	5	5	-1.55595	-1.47921
CALU	O43852	Calumenin	7	7	1.1289	1.0831
AHCYL1	O43865	Putative adenosylhomocysteinase 2	9	3	1.7629	1.68451
NDUFS5	O43920	NADH dehydrogenase [ubiquinone] iron-sulfur protein 5	2	2	-2.51532	-1.84071
RAD21	O60216	Double-strand-break repair protein rad21 homolog	3	3	-2.03521	-1.93726
KALRN	O60229-6	Kalirin	14	14	1.6452	1.95978
GMFG	O60234	Glia maturation factor gamma	7	5	2.32425	2.29014
PRPSAP2	O60256	Phosphoribosyl pyrophosphate synthase-associated protein 2	8	7	0.781984	0.642659
SMARCA5	O60264	SWI/SNF-related matrix-associated actin-dependent regulator of chromatin subfamily A member 5	4	2	-2.18615	-2.02466
KIAA0513	O60268	Uncharacterized protein KIAA0513	6	6	-0.233368	-0.196217
SPAG9	O60271-5	C-Jun-amino-terminal kinase-interacting protein 4	4	4	-3.17716	-3.57141
OPA1	O60313-13	Dynamin-like 120 kDa protein, mitochondrial;Dynamin-like 120 kDa protein, form S1	12	12	1.48999	1.73042
ACSL4	O60488-2	Long-chain-fatty-acid--CoA ligase 4	3	2	-1.06059	-0.962819
SNX3	O60493	Sorting nexin-3	7	6	1.65457	1.6496
DOK2	O60496	Docking protein 2	7	7	1.17827	0.999081
MGEA5	O60502	Protein O-GlcNAcase	5	5	-2.0954	-1.65639
GMDS	O60547-2	GDP-mannose 4,6 dehydratase	2	2	-1.95571	-1.9318
DIAPH1	O60610-2	Protein diaphanous homolog 1	40	40	3.84692	3.91441
EXOC3	O60645	Exocyst complex component 3	2	2	-3.08051	-2.86217
PLIN3	O60664-4	Perilipin-3	13	13	0.93153	1.20458
KPNA6	O60684	Importin subunit alpha-7	3	2	-3.18057	-3.53114
LPXN	O60711	Leupaxin	2	2	-3.06368	-2.68272
SNX2	O60749-2	Sorting nexin-2	9	7	1.17274	0.961089
DPM1	O60762	Dolichol-phosphate mannosyltransferase subunit 1	3	3	-3.62145	-3.85903
USO1	O60763	General vesicular transport factor p115	11	11	0.658502	0.609243
TOM1	O60784	Target of Myb protein 1	4	4	-3.60353	-3.781
CCDC22	O60826	Coiled-coil domain-containing protein 22	2	2	-4.59068	-4.25987
PRAF2	O60831	PRA1 family protein 2	2	2	-2.15529	-2.85136
DKC1	O60832	H/ACA ribonucleoprotein complex subunit 4	3	3	-3.38064	-2.51563
EIF5B	O60841	Eukaryotic translation initiation factor 5B	4	4	-1.9261	-2.1439
EDF1	O60869-2	Endothelial differentiation-related factor 1	2	2	-3.07054	-2.51531
DNAJA2	O60884	DnaJ homolog subfamily A member 2	7	7	0.710276	0.645862
CUTA	O60888-3	Protein CutA	4	4	-0.016462	-0.361657
PFDN1	O60925	Prefoldin subunit 1	4	4	0.123558	0.00401247
ABCB7	O75027-3	ATP-binding cassette sub-family B member 7, mitochondrial	2	2	-1.74213	-1.84716
DENND4B	O75064	DENN domain-containing protein 4B	2	2	-3.57334	-4.2579
WDR1	O75083	WD repeat-containing protein 1	38	38	6.01471	5.83415
ROCK2	O75116	Rho-associated protein kinase 2	41	39	3.31172	3.29502
CPNE3	O75131	Copine-3	8	7	1.06538	0.996575
RAB11FIP3	O75154-2	Rab11 family-interacting protein 3	2	2	-1.38044	-1.19742
DNAJC13	O75165	DnaJ homolog subfamily C member 13	7	7	-1.50481	-1.77515
GGCT	O75223	Gamma-glutamylcyclotransferase	5	5	-0.70811	-0.714833
NDUFS7	O75251	NADH dehydrogenase [ubiquinone] iron-sulfur protein 7, mitochondrial	2	2	-3.21922	-3.2901
RTN2	O75298-3	Reticulon-2	4	4	-0.227832	-0.265598
NDUFS2	O75306-2	NADH dehydrogenase [ubiquinone] iron-sulfur protein 2, mitochondrial	7	7	-1.21681	-1.19933
GBAS	O75323	Protein NipSnap homolog 2	5	3	-0.174468	-0.129097
PDCD6	O75340	Programmed cell death protein 6	5	5	0.645426	0.370981
TBCA	O75347	Tubulin-specific chaperone A	7	7	1.47362	1.54548
ATP6V1G1	O75348	V-type proton ATPase subunit G 1	4	4	-0.321454	-0.197288
VPS4B	O75351	Vacuolar protein sorting-associated protein 4B	12	8	0.982307	1.029
H2AFY	O75367-2	Core histone macro-H2A.1	12	11	2.83554	3.24104
SH3BGRL	O75368	SH3 domain-binding glutamic acid-rich-like protein	10	10	3.06419	3.11416
CS	O75390	Citrate synthase, mitochondrial	17	17	3.39135	3.38414
SEC22B	O75396	Vesicle-trafficking protein SEC22b	7	7	0.589623	0.700768
TACC1	O75410-7	Transforming acidic coiled-coil-containing protein 1	7	7	-0.151824	-0.110519
LRCH4	O75427	Leucine-rich repeat and calponin homology domain-containing protein 4	2	2	-2.8699	-2.68246
NDUFB1	O75438	NADH dehydrogenase [ubiquinone] 1 beta subcomplex subunit 1	2	2	-1.39166	-1.5234
PMPCB	O75439	Mitochondrial-processing peptidase subunit beta	3	2	-2.02759	-2.26868
PSIP1	O75475	PC4 and SFRS1-interacting protein	10	9	0.668416	1.13489
ERLIN1	O75477	Erlin-1	5	2	-3.14881	-4.25664
NDUFS3	O75489	NADH dehydrogenase [ubiquinone] iron-sulfur protein 3, mitochondrial	6	6	-0.589478	-0.479914
SRSF10	O75494-5	Serine/arginine-rich splicing factor 10	3	3	-1.90217	-2.27851
BANF1	O75531	Barrier-to-autointegration factor;Barrier-to-autointegration factor, N-terminally processed	3	3	1.10065	1.17121
SF3B1	O75533	Splicing factor 3B subunit 1	14	14	-0.00475974	0.285847
CSDE1	O75534-2	Cold shock domain-containing protein E1	3	3	-2.49252	-2.69142
STX11	O75558	Syntaxin-11	16	16	2.45791	2.39264
SKAP2	O75563	Src kinase-associated phosphoprotein 2	14	14	2.43642	2.22359
LYPLA1	O75608-2	Acyl-protein thioesterase 1	6	6	0.85165	0.862831
SNRNP200	O75643	U5 small nuclear ribonucleoprotein 200 kDa helicase	14	14	0.463458	0.653876
TIPRL	O75663	TIP41-like protein	4	4	-1.12838	-1.08729
PPM1B	O75688-2	Protein phosphatase 1B	3	3	-1.40117	-1.2508
RP2	O75695	Protein XRP2	5	5	-0.398324	-0.837568
SLC25A12	O75746	Calcium-binding mitochondrial carrier protein Aralar1	5	5	-1.67581	-1.25111
GRAP2	O75791	GRB2-related adapter protein 2	7	7	1.3743	1.42408
EIF3G	O75821	Eukaryotic translation initiation factor 3 subunit G	2	2	-4.21314	-3.02008
EIF3J	O75822-2	Eukaryotic translation initiation factor 3 subunit J	7	6	0.0915857	-0.0627167
PSMD10	O75832	26S proteasome non-ATPase regulatory subunit 10	6	6	0.14214	0.0566325
ZMPSTE24	O75844	CAAX prenyl protease 1 homolog	6	6	-0.183112	0.12298
IDH1	O75874	Isocitrate dehydrogenase [NADP] cytoplasmic	20	19	2.6515	2.36514
ARL6IP5	O75915	PRA1 family protein 3	7	7	1.72541	1.88425
DCTN3	O75935	Dynactin subunit 3	5	5	0.772175	0.792339
DNAJC8	O75937	DnaJ homolog subfamily C member 8	5	5	0.568359	0.638401
ATP5H	O75947	ATP synthase subunit d, mitochondrial	10	10	3.05081	3.09374
TSPAN9	O75954	Tetraspanin-9	2	2	0.218317	-0.114634
FLOT1	O75955	Flotillin-1	12	12	1.10231	1.0201
ATP5L	O75964	ATP synthase subunit g, mitochondrial	6	6	1.53878	1.51016
SASH3	O75995	SAM and SH3 domain-containing protein 3	8	8	-0.614278	-0.846412
GLRX3	O76003	Glutaredoxin-3	8	7	-0.210175	-0.34664
PDE5A	O76074	cGMP-specific 3,5-cyclic phosphodiesterase	30	30	2.75764	2.65663
STK10	O94804	Serine/threonine-protein kinase 10	17	15	1.92038	1.94337
TOMM70A	O94826	Mitochondrial import receptor subunit TOM70	4	4	-0.786535	-0.976263
UFL1	O94874	E3 UFM1-protein ligase 1	11	11	0.371883	0.159111
TMEM63A	O94886	CSC1-like protein 1	5	5	-1.05727	-0.9649
ERLIN2	O94905	Erlin-2	5	2	0.56981	0.687489
PRPF6	O94906-2	Pre-mRNA-processing factor 6	4	4	-1.68927	-1.60812
FRYL	O94915	Protein furry homolog-like	4	4	1.76975	1.60299
ENDOD1	O94919	Endonuclease domain-containing 1 protein	14	14	1.99157	1.88715
GLS	O94925	Glutaminase kidney isoform, mitochondrial	7	7	-0.435446	-0.51696
ABLIM3	O94929-2	Actin-binding LIM protein 3	3	3	-4.22205	-3.53928
AP2A2	O94973-2	AP-2 complex subunit alpha-2	9	3	-1.23124	-1.9439
SEC31A	O94979-6	Protein transport protein Sec31A	14	14	1.29421	1.32842
MFN2	O95140	Mitofusin-2	2	2	-3.07873	-2.53573
NDUFB4	O95168-2	NADH dehydrogenase [ubiquinone] 1 beta subcomplex subunit 4	2	2	-1.86501	-1.66302
NDUFA7	O95182	NADH dehydrogenase [ubiquinone] 1 alpha subcomplex subunit 7	3	3	-0.990714	-0.709042
RTN3	O95197-3	Reticulon-3	3	3	0.463682	-0.081959
LETM1	O95202	LETM1 and EF-hand domain-containing protein 1, mitochondrial	2	2	-2.22515	-1.68179
ZRANB2	O95218-2	Zinc finger Ran-binding domain-containing protein 2	3	3	-1.83898	-1.46003
ATE1	O95260-2	Arginyl-tRNA--protein transferase 1	6	6	-0.656369	-0.304438
VAPB	O95292	Vesicle-associated membrane protein-associated protein B/C	5	4	0.394593	0.292642
NDUFA10	O95299	NADH dehydrogenase [ubiquinone] 1 alpha subcomplex subunit 10, mitochondrial	4	4	-1.33952	-1.5233
CELF2	O95319-5	CUGBP Elav-like family member 2	4	4	-1.34769	-1.156
PGLS	O95336	6-phosphogluconolactonase	11	11	1.66316	1.69569
ATG7	O95352-3	Ubiquitin-like modifier-activating enzyme ATG7	3	3	-2.53955	-2.52713
LYPLA2	O95372	Acyl-protein thioesterase 2	3	3	-0.829758	-0.517724
IPO7	O95373	Importin-7	8	8	-0.132242	-0.278658
TNFAIP8	O95379-3	Tumor necrosis factor alpha-induced protein 8	4	4	-0.967118	-0.676005
AHSA1	O95433-2	Activator of 90 kDa heat shock protein ATPase homolog 1	5	5	-1.10249	-1.53744
FMNL1	O95466	Formin-like protein 1	14	14	1.18524	1.56817
SEC24A	O95486	Protein transport protein Sec24A	2	2	-4.17384	-2.8166
SEC24B	O95487-2	Protein transport protein Sec24B	4	4	-3.84423	-3.89138
ETHE1	O95571	Persulfide dioxygenase ETHE1, mitochondrial	6	6	0.237476	0.184301
CDS2	O95674	Phosphatidate cytidylyltransferase 2	8	8	-0.936582	-0.873884
RAB3D	O95716	Ras-related protein Rab-3D	5	2	-0.964617	-1.14263
SNAP29	O95721	Synaptosomal-associated protein 29	6	6	1.06733	1.15267
OXSR1	O95747	Serine/threonine-protein kinase OSR1	4	4	-0.684165	-0.6799
PTBP3	O95758-1	Polypyrimidine tract-binding protein 3	5	2	-3.03874	-3.26223
LSM8	O95777	U6 snRNA-associated Sm-like protein LSm8	4	4	-1.47465	-1.02575
AP2A1	O95782-2	AP-2 complex subunit alpha-1	20	14	1.98985	1.85556
DDX58	O95786-2	Probable ATP-dependent RNA helicase DDX58	3	3	-2.6959	-3.87818
SDPR	O95810	Serum deprivation-response protein	25	25	4.08303	4.03228
CRYZL1	O95825	Quinone oxidoreductase-like protein 1	2	2	-1.99011	-2.53791
AIFM1	O95831-3	Apoptosis-inducing factor 1, mitochondrial	12	12	0.861955	0.898672
EML2	O95834	Echinoderm microtubule-associated protein-like 2	15	15	1.37125	1.32563
BPNT1	O95861-4	3(2),5-bisphosphate nucleotidase 1	5	5	0.256576	0.118288
DDAH2	O95865	N(G),N(G)-dimethylarginine dimethylaminohydrolase 2	6	6	0.463794	0.659104
G6B	O95866-7	Protein G6b	8	8	2.00195	1.72153
ABHD16A	O95870-2	Abhydrolase domain-containing protein 16A	7	7	0.0256781	-0.057424
TXNDC12	O95881	Thioredoxin domain-containing protein 12	3	3	0.0511603	0.0729211
NUDT3	O95989	Diphosphoinositol polyphosphate phosphohydrolase 1	2	2	-1.11014	-1.46489
NDUFB10	O96000	NADH dehydrogenase [ubiquinone] 1 beta subcomplex subunit 10	3	3	-1.39338	-1.53367
TOMM40	O96008-2	Mitochondrial import receptor subunit TOM40 homolog	2	2	-1.10682	-1.44908
PEX11B	O96011-2	Peroxisomal membrane protein 11B	2	2	-2.06104	-1.94864
CYB5A	P00167-2	Cytochrome b5	2	2	-1.57612	-1.67614
LDHA	P00338	L-lactate dehydrogenase A chain	24	22	4.76876	4.74754
ALDH1A1	P00352	Retinal dehydrogenase 1	3	3	-0.919378	-0.889794
GLUD1	P00367	Glutamate dehydrogenase 1, mitochondrial;Glutamate dehydrogenase 2, mitochondrial	17	17	2.12995	2.17086
CYB5R3	P00387-2	NADH-cytochrome b5 reductase 3;NADH-cytochrome b5 reductase 3 membrane-bound form;NADH-cytochrome b5 reductase 3 soluble form	11	11	3.08497	3.091
GSR	P00390-2	Glutathione reductase, mitochondrial	13	13	1.92078	1.88805
MT-CO2	P00403	Cytochrome c oxidase subunit 2	6	6	1.78599	1.74802
SOD1	P00441	Superoxide dismutase [Cu-Zn]	7	7	3.65241	3.57547
F13A1	P00488	Coagulation factor XIII A chain	41	41	6.34492	6.16595
PNP	P00491	Purine nucleoside phosphorylase	18	18	3.7331	3.82636
HPRT1	P00492	Hypoxanthine-guanine phosphoribosyltransferase	10	9	1.31461	1.5834
GOT2	P00505	Aspartate aminotransferase, mitochondrial	15	15	2.5627	2.72632
PGK1	P00558	Phosphoglycerate kinase 1	32	27	6.08479	6.13822
AK1	P00568	Adenylate kinase isoenzyme 1	10	10	1.10883	0.743657
F2	P00734	Prothrombin;Activation peptide fragment 1;Activation peptide fragment 2;Thrombin light chain;Thrombin heavy chain	2	2	-2.00688	-2.02981
HP	P00738-2	Haptoglobin;Haptoglobin alpha chain;Haptoglobin beta chain;Haptoglobin-related protein	8	8	0.525332	0.389939
PLG	P00747	Plasminogen;Plasmin heavy chain A;Activation peptide;Angiostatin;Plasmin heavy chain A, short form;Plasmin light chain B	6	6	-0.246637	-0.346937
CFB	P00751	Complement factor B;Complement factor B Ba fragment;Complement factor B Bb fragment	5	5	-1.31177	-1.35308
ADA	P00813	Adenosine deaminase	2	2	-2.07336	-2.5137
CA1	P00915	Carbonic anhydrase 1	7	7	0.555557	1.33041
CA2	P00918	Carbonic anhydrase 2	11	11	3.55567	3.26684
SERPINA1	P01009	Alpha-1-antitrypsin;Short peptide from AAT	14	13	2.79154	2.61752
SERPINA3	P01011	Alpha-1-antichymotrypsin;Alpha-1-antichymotrypsin His-Pro-less	5	5	0.200128	-0.128585
C3	P01024	Complement C3;Complement C3 beta chain;C3-beta-c;Complement C3 alpha chain;C3a anaphylatoxin;Acylation stimulating protein;Complement C3b alpha chain;Complement C3c alpha chain fragment 1;Complement C3dg fragment;Complement C3g fragment;Complement C3d fragment;Complement C3f fragment;Complement C3c alpha chain fragment 2	21	17	1.60108	1.52787
TIMP1	P01033	Metalloproteinase inhibitor 1	5	5	0.342938	-0.0689738
KRAS	P01116-2	GTPase KRas;GTPase KRas, N-terminally processed;GTPase NRas;GTPase HRas;GTPase HRas, N-terminally processed	2	2	-0.796119	-0.870528
PDGFB	P01127-2	Platelet-derived growth factor subunit B	2	2	-1.05559	-0.784172
EGF	P01133-2	Pro-epidermal growth factor;Epidermal growth factor	5	5	0.222271	0.0429119
TGFB1	P01137	Transforming growth factor beta-1;Latency-associated peptide	10	10	2.06811	2.12035
CD4	P01730	T-cell surface glycoprotein CD4	2	2	-2.03553	-1.67933
IGKC	P01834	Ig kappa chain C region	5	5	1.21801	1.07567
IGHG1	P0DOX5	Ig gamma-1 chain C region	10	5	3.06759	2.69151
IGHG2	P01859	Ig gamma-2 chain C region	6	3	0.677989	0.334685
IGHG3	P01860	Ig gamma-3 chain C region	7	2	-1.64541	-1.85556
IGHM	P0DOX6	Ig mu chain C region	2	2	-1.48239	-1.36693
IGHA1	P01876	Ig alpha-1 chain C region;Ig alpha-2 chain C region	6	6	0.390699	-0.136933
HLA-B	P01889	HLA class I histocompatibility antigen, B-7 alpha chain	13	7	2.6537	2.12786
HLA-DRA	P01903	HLA class II histocompatibility antigen, DR alpha chain	6	6	0.640193	0.268429
HBD	P02042	Hemoglobin subunit delta	11	4	1.0655	1.861
LMNA	P02545-2	Prelamin-A/C;Lamin-A/C	20	18	1.73632	2.15572
APOA1	P02647	Apolipoprotein A-I;Proapolipoprotein A-I;Truncated apolipoprotein A-I	13	13	1.95879	1.96458
APOA2	P02652	Apolipoprotein A-II;Proapolipoprotein A-II;Truncated apolipoprotein A-II	2	2	-1.39228	-1.66692
FGA	P02671	Fibrinogen alpha chain;Fibrinopeptide A;Fibrinogen alpha chain	41	41	7.0538	6.9364
FGB	P02675	Fibrinogen beta chain;Fibrinopeptide B;Fibrinogen beta chain	33	33	7.02787	6.83631
FGG	P02679-2	Fibrinogen gamma chain	29	29	6.78742	6.66961
SLC4A1	P02730-2	Band 3 anion transport protein	5	5	-1.01465	-1.38682
FN1	P02751	Fibronectin;Anastellin;Ugl-Y1;Ugl-Y2;Ugl-Y3	32	32	2.22123	2.36566
AMBP	P02760	Protein AMBP;Alpha-1-microglobulin;Inter-alpha-trypsin inhibitor light chain;Trypstatin	4	4	-2.73591	-2.67337
ORM1	P02763	Alpha-1-acid glycoprotein 1	5	5	0.206924	0.0459832
TTR	P02766	Transthyretin	5	5	1.43863	1.4712
GC	P02774-3	Vitamin D-binding protein	4	4	-0.831849	-1.06865
PPBP	P02775	Platelet basic protein;Connective tissue-activating peptide III;TC-2;Connective tissue-activating peptide III(1-81);Beta-thromboglobulin;Neutrophil-activating peptide 2(74);Neutrophil-activating peptide 2(73);Neutrophil-activating peptide 2;TC-1;Neutrophil-activating peptide 2(1-66);Neutrophil-activating peptide 2(1-63)	8	8	7.76522	7.59048
PF4	P02776	Platelet factor 4;Platelet factor 4, short form	6	3	6.21509	6.30601
TF	P02787	Serotransferrin	27	27	2.99855	2.83056
HPX	P02790	Hemopexin	3	3	-1.09442	-1.52053
FTL	P02792	Ferritin light chain	2	2	-1.18161	-1.25016
FTH1	P02794	Ferritin heavy chain;Ferritin heavy chain, N-terminally processed	8	8	0.70965	0.87498
VTN	P04004	Vitronectin;Vitronectin V65 subunit;Vitronectin V10 subunit;Somatomedin-B	8	8	1.34476	1.41121
CAT	P04040	Catalase	25	25	4.20238	4.00363
ALDOA	P04075	Fructose-bisphosphate aldolase A	29	25	6.32886	6.27979
CSTB	P04080	Cystatin-B	4	4	1.28348	1.22926
ANXA1	P04083	Annexin A1	24	24	4.23459	4.66454
APOB	P04114	Apolipoprotein B-100;Apolipoprotein B-48	2	2	-4.20317	-4.85188
PRNP	P61768	Major prion protein	4	4	-1.7565	-1.74462
SOD2	P04179-4	Superoxide dismutase [Mn], mitochondrial	10	10	4.36905	4.12984
HRG	P04196	Histidine-rich glycoprotein	2	2	-3.19928	-3.24205
CD74	P04233-2	HLA class II histocompatibility antigen gamma chain	5	5	0.161058	0.0478875
VWF	P04275	von Willebrand factor;von Willebrand antigen 2	74	74	4.64548	4.37252
GAPDH	P04406	Glyceraldehyde-3-phosphate dehydrogenase	22	22	6.63318	6.68391
ASL	P04424-3	Argininosuccinate lyase	5	5	-0.431782	-0.93994
HLA-A	P04439	HLA class I histocompatibility antigen, A-3 alpha chain	12	7	2.13029	1.71768
CAPNS1	P04632	Calpain small subunit 1	11	11	2.76197	2.54287
HSPB1	P04792	Heat shock protein beta-1	14	14	3.25417	3.33169
CYBB	P04839	Cytochrome b-245 heavy chain	9	9	0.946583	0.802991
RPN1	P04843	Dolichyl-diphosphooligosaccharide--protein glycosyltransferase subunit 1	25	25	3.70122	3.7346
RPN2	P04844	Dolichyl-diphosphooligosaccharide--protein glycosyltransferase subunit 2	15	15	1.96993	1.91902
GNAI2	P04899	Guanine nucleotide-binding protein G(i) subunit alpha-2	21	14	3.70415	3.78508
ATP1A1	P05023-3	Sodium/potassium-transporting ATPase subunit alpha-1	17	17	1.57713	1.85722
APP	Q5IS80	Amyloid beta A4 protein;N-APP;Soluble APP-alpha;Soluble APP-beta;C99;Beta-amyloid protein 42;Beta-amyloid protein 40;C83;P3(42);P3(40);C80;Gamma-secretase C-terminal fragment 59;Gamma-secretase C-terminal fragment 57;Gamma-secretase C-terminal fragment 50;C31	10	10	1.97848	1.9344
ALDH2	P05091	Aldehyde dehydrogenase, mitochondrial	9	9	0.35412	0.15681
ITGB3	P05106	Integrin beta-3	38	38	6.67869	6.48467
ITGB2	P05107	Integrin beta-2	22	22	3.32389	3.66377
S100A8	P05109	Protein S100-A8;Protein S100-A8, N-terminally processed	8	8	4.1224	4.47475
SERPINE1	P05121	Plasminogen activator inhibitor 1	3	3	-0.603053	-0.556449
SLC25A5	P05141	ADP/ATP translocase 2;ADP/ATP translocase 2, N-terminally processed	13	4	2.17006	2.32603
MPO	P05164-2	Myeloperoxidase;Myeloperoxidase;89 kDa myeloperoxidase;84 kDa myeloperoxidase;Myeloperoxidase light chain;Myeloperoxidase heavy chain	26	26	3.82422	4.0099
PCCB	P05166	Propionyl-CoA carboxylase beta chain, mitochondrial	3	3	-2.04785	-2.39407
EIF2S1	P05198	Eukaryotic translation initiation factor 2 subunit 1	5	5	0.750816	0.723676
RPLP1	P05386	60S acidic ribosomal protein P1	5	2	0.359699	0.723433
RPLP2	P05387	60S acidic ribosomal protein P2	6	5	1.21659	1.5037
RPLP0	P05388	60S acidic ribosomal protein P0;60S acidic ribosomal protein P0-like	10	10	1.90278	2.07643
SSB	P05455	Lupus La protein	7	7	1.02608	1.05296
ITGB1	P05556	Integrin beta-1	19	19	3.70818	3.53653
PRKCB	P05771-2	Protein kinase C beta type	15	10	2.45204	2.29872
UROD	P06132	Uroporphyrinogen decarboxylase	7	7	0.752245	0.729341
FYN	P06241-2	Tyrosine-protein kinase Fyn	13	9	0.812744	0.771793
PTMA	P06454-2	Prothymosin alpha;Prothymosin alpha, N-terminally processed;Thymosin alpha-1	3	3	1.52764	1.3675
ATP5B	P06576	ATP synthase subunit beta, mitochondrial	26	26	4.38895	4.46608
S100A9	P06702	Protein S100-A9	8	8	4.70366	4.95549
S100A6	P06703	Protein S100-A6	5	5	4.93633	4.88163
EIF4E	P06730	Eukaryotic translation initiation factor 4E	4	4	0.159767	0.0018169
ENO1	P06733	Alpha-enolase	29	26	6.98598	7.0022
PYGL	P06737-2	Glycogen phosphorylase, liver form	30	22	3.26136	3.2306
GPI	P06744	Glucose-6-phosphate isomerase	21	16	3.74002	3.63398
NPM1	P06748	Nucleophosmin	12	12	3.41373	3.84534
ITGAV	P06756-3	Integrin alpha-V;Integrin alpha-V heavy chain;Integrin alpha-V light chain	2	2	-2.5979	-3.83663
HEXA	P06865	Beta-hexosaminidase subunit alpha	4	4	-1.33906	-1.25755
SERPINE2	P07093-2	Glia-derived nexin	12	12	0.763248	0.804253
DBI	P07108	Acyl-CoA-binding protein	4	4	1.32875	1.31077
LDHB	P07195	L-lactate dehydrogenase B chain	19	18	5.3588	5.3922
GPX1	P07203	Glutathione peroxidase 1	13	13	2.65812	2.29218
PROS1	P07225	Vitamin K-dependent protein S	10	10	1.48764	1.47059
P4HB	P07237	Protein disulfide-isomerase	34	34	5.33508	5.26115
H1F0	P07305-2	Histone H1.0;Histone H1.0, N-terminally processed	2	2	-0.33514	-0.443112
FES	P07332	Tyrosine-protein kinase Fes/Fps	5	5	-1.51847	-1.51567
CTSD	P07339	Cathepsin D;Cathepsin D light chain;Cathepsin D heavy chain	10	10	1.82652	1.72265
ANXA2	P07355	Annexin A2;Putative annexin A2-like protein	28	28	4.78949	4.9529
GP1BA	P07359	Platelet glycoprotein Ib alpha chain;Glycocalicin	18	18	4.87386	4.67807
CAPN1	P07384	Calpain-1 catalytic subunit	36	36	4.13455	3.98047
TUBB	P07437	Tubulin beta chain	23	5	3.81425	3.66994
PSAP	P07602	Prosaposin;Saposin-A;Saposin-B-Val;Saposin-B;Saposin-C;Saposin-D	12	12	2.6955	2.48512
HEXB	P07686	Beta-hexosaminidase subunit beta;Beta-hexosaminidase subunit beta chain B;Beta-hexosaminidase subunit beta chain A	6	6	0.437704	0.310418
PFN1	P07737	Profilin-1	14	14	7.50021	7.45506
APRT	P07741	Adenine phosphoribosyltransferase	14	14	2.55636	2.78507
EPRS	P07814	Bifunctional glutamate/proline--tRNA ligase;Glutamate--tRNA ligase;Proline--tRNA ligase	17	17	0.677381	0.666625
CTSB	P07858	Cathepsin B;Cathepsin B light chain;Cathepsin B heavy chain	5	5	0.194898	0.361979
HSP90AA1	P07900	Heat shock protein HSP 90-alpha	43	29	5.69248	5.77574
GALT	P07902-2	Galactose-1-phosphate uridylyltransferase	2	2	-1.68413	-1.45382
HNRNPC	P07910-2	Heterogeneous nuclear ribonucleoproteins C1/C2;Heterogeneous nuclear ribonucleoprotein C-like 4;Heterogeneous nuclear ribonucleoprotein C-like 1;Heterogeneous nuclear ribonucleoprotein C-like 3;Heterogeneous nuclear ribonucleoprotein C-like 2	14	14	2.94831	3.13025
UQCRH	P07919	Cytochrome b-c1 complex subunit 6, mitochondrial;Cytochrome b-c1 complex subunit 6	2	2	-1.74529	-1.63536
YES1	P07947	Tyrosine-protein kinase Yes	9	2	-4.02261	-4.5488
LYN	P07948-2	Tyrosine-protein kinase Lyn	16	13	1.80886	1.65968
FH	P07954-2	Fumarate hydratase, mitochondrial	10	10	2.64703	2.66825
THBS1	P07996	Thrombospondin-1	61	14	7.87093	7.83545
ANXA6	P08133	Annexin A6	39	39	4.83574	5.16141
RHOC	P08134	Rho-related GTP-binding protein RhoC	10	2	-1.93189	-1.86862
CD55	P08174-4	Complement decay-accelerating factor	4	4	-0.580786	-0.846292
SLC3A2	P08195-2	4F2 cell-surface antigen heavy chain	5	5	-1.58466	-1.52771
GUSB	P08236	Beta-glucuronidase	3	3	-1.26448	-1.13376
PFKM	P08237-3	ATP-dependent 6-phosphofructokinase, muscle type	5	2	-2.61725	-2.6955
HSP90AB1	P08238	Heat shock protein HSP 90-beta	39	18	4.61602	4.5818
ELANE	P08246	Neutrophil elastase	2	2	0.0893583	-0.231765
CTSG	P08311	Cathepsin G	5	5	0.012239	-0.00694662
ITGA2B	P08514	Integrin alpha-IIb;Integrin alpha-IIb heavy chain;Integrin alpha-IIb light chain, form 1;Integrin alpha-IIb light chain, form 2	43	43	6.90248	6.7003
PDHA1	P08559	Pyruvate dehydrogenase E1 component subunit alpha, somatic form, mitochondrial	8	8	0.143982	0.168487
PLEK	P08567	Pleckstrin	21	21	5.43014	5.41696
CD14	P08571	Monocyte differentiation antigen CD14;Monocyte differentiation antigen CD14, urinary form;Monocyte differentiation antigen CD14, membrane-bound form	8	8	0.583443	0.525171
CYC1	P08574	Cytochrome c1, heme protein, mitochondrial	5	5	0.339733	0.520366
PTPRC	P08575-4	Receptor-type tyrosine-protein phosphatase C	32	32	3.44941	3.64381
SNRPB2	P08579	U2 small nuclear ribonucleoprotein B	5	3	0.34648	0.233628
SNRNP70	P08621-2	U1 small nuclear ribonucleoprotein 70 kDa	4	4	-1.49732	-1.22083
HCK	P08631-3	Tyrosine-protein kinase HCK	6	3	-2.49983	-2.37272
FCGR3A	P08637	Low affinity immunoglobulin gamma Fc region receptor III-A;Low affinity immunoglobulin gamma Fc region receptor III-B	2	2	-1.13543	-1.36959
VIM	P08670	Vimentin	47	46	6.39458	6.53369
RPS17	P08708	40S ribosomal protein S17	4	4	0.247394	0.412691
GNAI3	P08754	Guanine nucleotide-binding protein G(k) subunit alpha	11	4	-0.80148	-0.752594
ANXA5	P08758	Annexin A5	22	22	3.99552	4.13946
RPSA	P08865	40S ribosomal protein SA	10	10	1.57142	1.84296
ENO2	P09104	Gamma-enolase	12	9	0.824952	0.775833
ACAA1	P09110	3-ketoacyl-CoA thiolase, peroxisomal	2	2	-2.81076	-2.93274
GSTP1	P09211	Glutathione S-transferase P	12	12	4.08785	4.07312
LGALS1	P09382	Galectin-1	10	10	3.52651	3.57347
QDPR	P09417-2	Dihydropteridine reductase	4	4	-0.811119	-0.586339
HMGB1	P09429	High mobility group protein B1;Putative high mobility group protein B1-like 1	7	5	4.78931	5.16702
FBP1	P09467	Fructose-1,6-bisphosphatase 1	5	5	-1.14442	-1.31613
SPARC	P09486	SPARC	14	14	3.34306	3.28976
GSTM1	P09488	Glutathione S-transferase Mu 1	6	2	0.0873713	0.632259
	P09493-5		21	3	1.91422	1.63753
CLTA	P09496-2	Clathrin light chain A	10	10	2.7953	2.70557
CLTB	P09497-2	Clathrin light chain B	6	6	1.62117	1.67972
ANXA4	P09525	Annexin A4	11	11	1.99131	2.18304
CNP	P09543-2	2,3-cyclic-nucleotide 3-phosphodiesterase	6	6	-0.0433746	-0.173371
DLD	P09622	Dihydrolipoyl dehydrogenase, mitochondrial	9	9	2.29951	2.08591
HNRNPA1	P09651-3	Heterogeneous nuclear ribonucleoprotein A1;Heterogeneous nuclear ribonucleoprotein A1, N-terminally processed;Heterogeneous nuclear ribonucleoprotein A1-like 2	16	15	2.48752	2.65849
SNRPA1	P09661	U2 small nuclear ribonucleoprotein A	6	6	0.635928	0.867629
COX6C	P09669	Cytochrome c oxidase subunit 6C	4	4	1.19639	1.23239
FGR	P09769	Tyrosine-protein kinase Fgr	2	2	-3.9006	-3.28428
PARP1	P09874	Poly [ADP-ribose] polymerase 1	23	23	2.45241	2.6615
ALOX5	P09917-3	Arachidonate 5-lipoxygenase	3	3	-1.46032	-1.96724
LTA4H	P09960	Leukotriene A-4 hydrolase	23	23	3.0807	3.34557
ALDOC	P09972	Fructose-bisphosphate aldolase C	12	8	2.03763	2.10093
C4A	P0C0L4-2	Complement C4-A;Complement C4 beta chain;Complement C4-A alpha chain;C4a anaphylatoxin;C4b-A;C4d-A;Complement C4 gamma chain;Complement C4-B;Complement C4 beta chain;Complement C4-B alpha chain;C4a anaphylatoxin;C4b-B;C4d-B;Complement C4 gamma chain	3	3	-3.32646	-3.52655
H2AFV	Q71UI9	Histone H2A.V;Histone H2A.Z	5	3	3.10971	3.55896
SLFN14	P0C7P3-2	Schlafen family member 14	4	4	-0.413045	-0.440393
SULT1A4	P0DMN0	Sulfotransferase 1A4;Sulfotransferase 1A3	11	4	2.40163	2.3962
HSPA1A	P0DMV8	Heat shock 70 kDa protein 1A;Heat shock 70 kDa protein 1B	33	17	4.59176	4.55797
U2AF1	P0DN76	Splicing factor U2AF 35 kDa subunit;Splicing factor U2AF 26 kDa subunit	2	2	-3.57161	-3.5148
IGLC6	P0DOY3	Ig lambda-6 chain C region	5	2	1.73784	1.22627
	P0DP25		9	7	4.00245	4.0174
SRGN	P10124	Serglycin	2	2	-1.47983	-1.59449
TROVE2	P10155-3	60 kDa SS-A/Ro ribonucleoprotein	9	9	0.323371	0.166913
GAA	P10253	Lysosomal alpha-glucosidase;76 kDa lysosomal alpha-glucosidase;70 kDa lysosomal alpha-glucosidase	2	2	-3.75715	-3.03749
RRAS	P10301	Ras-related protein R-Ras	3	3	-1.84519	-1.91339
HLA-C	P10321	HLA class I histocompatibility antigen, Cw-7 alpha chain	10	5	0.259715	-0.201237
HIST1H1E	P10412	Histone H1.4	11	2	-3.55883	-4.52723
DLAT	P10515	Dihydrolipoyllysine-residue acetyltransferase component of pyruvate dehydrogenase complex, mitochondrial	6	6	0.586195	0.736988
TXN	P10599	Thioredoxin	8	8	2.9154	2.73172
COX5B	P10606	Cytochrome c oxidase subunit 5B, mitochondrial	7	7	2.45713	2.46705
CTSA	P10619-2	Lysosomal protective protein;Lysosomal protective protein 32 kDa chain;Lysosomal protective protein 20 kDa chain	5	5	0.938743	0.678221
PRKAR1A	P10644	cAMP-dependent protein kinase type I-alpha regulatory subunit;cAMP-dependent protein kinase type I-alpha regulatory subunit, N-terminally processed	17	17	3.42255	3.43729
PF4V1	P10720	Platelet factor 4 variant;Platelet factor 4 variant(4-74);Platelet factor 4 variant(5-74);Platelet factor 4 variant(6-74)	6	3	1.74662	1.66084
ESD	P10768	S-formylglutathione hydrolase	9	9	1.96761	1.97175
HSPD1	P10809	60 kDa heat shock protein, mitochondrial	31	31	4.80537	4.85791
CLU	P10909-4	Clusterin;Clusterin beta chain;Clusterin alpha chain	13	13	3.0558	3.13334
HSPA5	P11021	78 kDa glucose-regulated protein	36	34	6.42004	6.31628
HSPA8	P11142	Heat shock cognate 71 kDa protein	35	23	6.20346	6.21611
SLC2A3	P11169	Solute carrier family 2, facilitated glucose transporter member 3;Solute carrier family 2, facilitated glucose transporter member 14	6	6	2.84533	2.66641
EPB41	P11171-4	Protein 4.1	7	7	0.212953	0.529222
UMPS	P11172	Uridine 5-monophosphate synthase;Orotate phosphoribosyltransferase;Orotidine 5-phosphate decarboxylase	4	4	-0.642934	-0.626147
PDHB	P11177	Pyruvate dehydrogenase E1 component subunit beta, mitochondrial	6	6	0.581029	0.569426
DBT	P11182	Lipoamide acyltransferase component of branched-chain alpha-keto acid dehydrogenase complex, mitochondrial	3	3	-1.99899	-2.23846
ITGAM	P11215	Integrin alpha-M	15	15	1.58104	1.6961
PYGB	P11216	Glycogen phosphorylase, brain form	33	24	3.57598	3.63366
RALA	P11233	Ras-related protein Ral-A	5	2	3.33844	2.94685
RALB	P11234	Ras-related protein Ral-B	6	3	1.38573	1.02131
SPTB	P11277-2	Spectrin beta chain, erythrocytic	42	38	2.91062	2.71048
LAMP1	P11279	Lysosome-associated membrane glycoprotein 1	5	5	1.6095	1.47372
ACADM	P11310	Medium-chain specific acyl-CoA dehydrogenase, mitochondrial	10	10	2.10289	2.02179
TOP1	P11387	DNA topoisomerase 1;DNA topoisomerase I, mitochondrial	2	2	-0.931489	-0.790329
G6PD	P11413	Glucose-6-phosphate 1-dehydrogenase	30	30	4.08082	4.05483
UBL4A	P11441	Ubiquitin-like protein 4A	2	2	-1.32319	-1.26058
MTHFD1	P11586	C-1-tetrahydrofolate synthase, cytoplasmic;Methylenetetrahydrofolate dehydrogenase;Methenyltetrahydrofolate cyclohydrolase;Formyltetrahydrofolate synthetase;C-1-tetrahydrofolate synthase, cytoplasmic, N-terminally processed	20	20	1.82559	1.77208
IGF2R	P11717	Cation-independent mannose-6-phosphate receptor	2	2	-3.1612	-3.53767
ADH5	P11766	Alcohol dehydrogenase class-3	13	13	2.67867	2.69125
PRPS2	P11908	Ribose-phosphate pyrophosphokinase 2	9	3	0.159882	-0.00540409
PABPC1	P11940-2	Polyadenylate-binding protein 1;Polyadenylate-binding protein 3	16	12	2.3171	2.35649
PCNA	P12004	Proliferating cell nuclear antigen	5	5	-0.824844	-0.374017
HARS	P12081-4	Histidine--tRNA ligase, cytoplasmic	15	15	2.02936	1.97523
SLC25A6	P12236	ADP/ATP translocase 3;ADP/ATP translocase 3, N-terminally processed;ADP/ATP translocase 1	15	6	4.12595	4.12779
F5	P12259	Coagulation factor V;Coagulation factor V heavy chain;Coagulation factor V light chain	44	36	3.49994	3.63193
IMPDH2	P12268	Inosine-5-monophosphate dehydrogenase 2	7	7	-0.651357	-0.585087
TPR	P12270	Nucleoprotein TPR	9	8	-1.5798	-1.3917
ANXA3	P12429	Annexin A3	11	11	0.696027	0.867227
GZMA	P12544-2	Granzyme A	6	6	0.0395428	-0.00711503
ACTN1	P12814	Alpha-actinin-1	67	44	7.94313	7.78347
SRC	P12931	Proto-oncogene tyrosine-protein kinase Src	21	15	3.9659	3.7901
PEPD	P12955	Xaa-Pro dipeptidase	8	8	-0.146939	-0.0496942
XRCC6	P12956	X-ray repair cross-complementing protein 6	27	27	3.65586	3.95912
XRCC5	P13010	X-ray repair cross-complementing protein 5	26	26	3.16355	3.48159
COX4I1	P13073	Cytochrome c oxidase subunit 4 isoform 1, mitochondrial	6	6	2.85546	2.92237
GP1BB	P13224	Platelet glycoprotein Ib beta chain	6	6	3.42304	3.22414
IFI30	P13284	Gamma-interferon-inducible lysosomal thiol reductase	2	2	-4.30874	-3.87099
LAMP2	P13473	Lysosome-associated membrane glycoprotein 2	2	2	-1.21196	-0.975346
RNH1	P13489	Ribonuclease inhibitor	22	22	3.30382	3.32122
CCL5	P13501	C-C motif chemokine 5;RANTES(3-68);RANTES(4-68)	5	5	1.99986	1.91841
ICAM2	P13598	Intercellular adhesion molecule 2	5	5	2.07418	2.00824
VCAN	P13611-4	Versican core protein	2	2	1.55916	1.32323
EEF2	P13639	Elongation factor 2	31	30	3.7816	4.01907
PDIA4	P13667	Protein disulfide-isomerase A4	24	24	3.43231	3.3781
TPT1	P13693	Translationally-controlled tumor protein	7	7	2.40572	2.34522
ALAD	P13716	Delta-aminolevulinic acid dehydratase	8	8	1.38534	1.36763
HLA-E	P13747	HLA class I histocompatibility antigen, alpha chain E	7	5	-1.14847	-0.9804
LCP1	P13796	Plastin-2	47	38	5.90162	6.17024
PLS3	P13797-3	Plastin-3	14	6	-0.214281	-0.492533
APEH	P13798	Acylamino-acid-releasing enzyme	10	10	0.918209	1.08898
ETFA	P13804	Electron transfer flavoprotein subunit alpha, mitochondrial	13	13	2.15344	2.09969
PRKAR2A	P13861-2	cAMP-dependent protein kinase type II-alpha regulatory subunit	15	12	1.39349	1.46649
MIF	P14174	Macrophage migration inhibitory factor	3	3	2.15955	2.04091
PRF1	P14222	Perforin-1	10	10	1.37007	1.58763
PRKCSH	P14314-2	Glucosidase 2 subunit beta	15	15	3.65594	3.54214
HCLS1	P14317	Hematopoietic lineage cell-specific protein	12	12	2.63819	2.95127
FDPS	P14324-2	Farnesyl pyrophosphate synthase	5	5	0.738552	0.604271
COX7A2	P14406	Cytochrome c oxidase subunit 7A2, mitochondrial	2	2	0.118559	0.0951891
NID1	P14543-2	Nidogen-1	25	24	2.56092	2.48596
AKR1A1	P14550	Alcohol dehydrogenase [NADP(+)]	11	11	0.903806	0.978992
NCF1	P14598	Neutrophil cytosol factor 1;Putative neutrophil cytosol factor 1C;Putative neutrophil cytosol factor 1B	6	6	0.0334842	0.188872
PKM	P14618	Pyruvate kinase PKM	41	5	6.61382	6.47719
HSP90B1	P14625	Endoplasmin	36	34	4.98848	4.95474
SNRPB	P14678-2	Small nuclear ribonucleoprotein-associated proteins B and B;Small nuclear ribonucleoprotein-associated protein N	3	3	-0.0205516	0.122275
IDE	P14735	Insulin-degrading enzyme	7	7	-0.286529	-0.284705
GP9	P14770	Platelet glycoprotein IX	6	6	2.6603	2.48506
COX6B1	P14854	Cytochrome c oxidase subunit 6B1	7	7	1.54549	1.49354
HNRNPL	P14866	Heterogeneous nuclear ribonucleoprotein L	11	11	2.29474	2.53873
DARS	P14868	Aspartate--tRNA ligase, cytoplasmic	17	17	2.5596	2.32303
UQCRB	P14927	Cytochrome b-c1 complex subunit 7	4	4	0.942602	1.22883
AKR1B1	P15121	Aldose reductase	9	9	1.66468	2.08567
ANPEP	P15144	Aminopeptidase N	2	2	-3.0355	-2.66452
RAC2	P15153	Ras-related C3 botulinum toxin substrate 2	9	4	1.96593	2.12449
GSPT1	P15170	Eukaryotic peptide chain release factor GTP-binding subunit ERF3A;Eukaryotic peptide chain release factor GTP-binding subunit ERF3B	14	14	1.85233	1.67753
ARSA	P15289	Arylsulfatase A;Arylsulfatase A component B;Arylsulfatase A component C;N-acetylgalactosamine-6-sulfatase	2	2	-3.87925	-3.26985
EZR	P15311	Ezrin	27	16	3.05391	3.33941
UCHL3	P15374	Ubiquitin carboxyl-terminal hydrolase isozyme L3	3	3	-1.55095	-1.58387
VAV1	P15498-2	Proto-oncogene vav	9	8	-0.482276	-0.450434
CD46	P15529-16	Membrane cofactor protein	2	2	-1.6769	-1.37235
GNS	P15586-2	N-acetylglucosamine-6-sulfatase	6	6	0.109514	0.199044
RPS2	P15880	40S ribosomal protein S2	7	7	1.96301	2.26693
COX7C	P15954	Cytochrome c oxidase subunit 7C, mitochondrial	2	2	0.723515	0.987953
CD44	P16070	CD44 antigen	4	4	-0.152925	0.101947
H2AFX	P16104	Histone H2AX	8	3	6.73119	7.33163
SELP	P16109	P-selectin	14	14	2.79689	2.67862
CBR1	P16152	Carbonyl reductase [NADPH] 1	11	11	0.927909	1.01322
ANK1	P16157-2	Ankyrin-1	6	6	-0.732418	-0.980466
ACADS	P16219	Short-chain specific acyl-CoA dehydrogenase, mitochondrial	3	3	-2.74104	-2.14862
GLB1	P16278	Beta-galactosidase	8	8	0.246136	0.432348
PECAM1	P16284-3	Platelet endothelial cell adhesion molecule	25	25	3.35868	3.11686
NCK1	P16333	Cytoplasmic protein NCK1	4	3	-1.59808	-2.13761
HIST1H1B	P16401	Histone H1.5	9	6	2.52406	2.04327
HIST1H1D	P16402	Histone H1.3	10	2	0.524119	-0.381824
HIST1H1C	P16403	Histone H1.2	12	3	5.20864	5.43714
ATP2A2	P16615	Sarcoplasmic/endoplasmic reticulum calcium ATPase 2	30	17	2.81441	2.63436
CD36	P16671	Platelet glycoprotein 4	11	11	3.67142	3.11489
PLCG2	P16885	1-phosphatidylinositol 4,5-bisphosphate phosphodiesterase gamma-2	13	13	1.396	1.19268
FAH	P16930	Fumarylacetoacetase	7	7	1.39928	1.3369
STMN1	P16949	Stathmin	8	8	2.1934	2.05288
HMGA1	P17096	High mobility group protein HMG-I/HMG-Y	3	3	-1.47066	-1.38621
GOT1	P17174	Aspartate aminotransferase, cytoplasmic	6	6	-0.441917	-0.346937
PRKCA	P17252	Protein kinase C alpha type	13	9	0.385694	0.501971
ITGA2	P17301	Integrin alpha-2	18	18	2.06642	2.11727
UBTF	P17480-2	Nucleolar transcription factor 1	7	7	0.424926	0.445511
PRKACA	P17612	cAMP-dependent protein kinase catalytic subunit alpha	11	2	-1.23801	-1.0951
CAPN2	P17655	Calpain-2 catalytic subunit	13	13	1.09242	1.13113
CTPS1	P17812	CTP synthase 1	7	7	0.0536959	-0.00212193
DDX5	P17844-2	Probable ATP-dependent RNA helicase DDX5	15	9	0.74472	0.749563
PFKL	P17858	ATP-dependent 6-phosphofructokinase, liver type	19	15	1.61439	1.62351
LGALS3	P17931	Galectin-3	3	3	0.0297761	-0.113406
PSMC3	P17980	26S protease regulatory subunit 6A	10	10	1.71425	1.81352
TCP1	P17987	T-complex protein 1 subunit alpha	24	24	3.21861	3.33291
PTPN1	P18031	Tyrosine-protein phosphatase non-receptor type 1	9	9	0.902167	0.87057
ALOX12	P18054	Arachidonate 12-lipoxygenase, 12S-type	27	27	2.71204	2.48154
RPL35A	P18077	60S ribosomal protein L35a	4	4	0.668578	1.13442
ITGB5	P18084	Integrin beta-5	4	4	-0.819532	-1.14543
ARF4	P18085	ADP-ribosylation factor 4	9	5	1.45262	1.27107
RPL7	P18124	60S ribosomal protein L7	10	10	1.76514	1.76748
VCL	P18206	Vinculin	91	91	8.09309	7.81256
PTPRA	P18433-6	Receptor-type tyrosine-protein phosphatase alpha	4	4	-1.41402	-1.14337
RPL17	P18621-3	60S ribosomal protein L17	6	6	1.18254	1.49591
PGAM1	P18669	Phosphoglycerate mutase 1	12	12	2.9844	3.05464
ATP5J	P18859	ATP synthase-coupling factor 6, mitochondrial	2	2	-4.19544	-3.23641
GNAZ	P19086	Guanine nucleotide-binding protein G(z) subunit alpha	7	7	-0.0799708	0.026607
NCL	P19338	Nucleolin	28	28	4.12098	4.57788
HK1	P19367-4	Hexokinase-1	42	41	4.31634	4.33697
CD53	P19397	Leukocyte surface antigen CD53	2	2	-0.0473266	0.161885
NDUFV2	P19404	NADH dehydrogenase [ubiquinone] flavoprotein 2, mitochondrial	5	5	-1.14853	-1.45318
TRIM21	P19474	E3 ubiquitin-protein ligase TRIM21	5	5	0.0862787	0.212632
EIF2AK2	P19525	Interferon-induced, double-stranded RNA-activated protein kinase	3	3	-1.78756	-1.83204
SRM	P19623	Spermidine synthase	4	4	-1.3134	-1.2523
SLC9A1	P19634	Sodium/hydrogen exchanger 1	4	4	-2.04948	-1.93192
CSNK2A2	P19784	Casein kinase II subunit alpha	3	3	-2.20455	-1.93777
NFKB1	P19838-2	Nuclear factor NF-kappa-B p105 subunit;Nuclear factor NF-kappa-B p50 subunit	6	6	-1.80569	-1.44645
NCF2	P19878-3	Neutrophil cytosol factor 2	8	8	-0.733981	-0.501621
TYMP	P19971	Thymidine phosphorylase	20	19	2.47007	2.23485
HLA-DPA1	P20036	HLA class II histocompatibility antigen, DP alpha 1 chain	2	2	-0.874946	-1.26689
EIF2S2	P20042	Eukaryotic translation initiation factor 2 subunit 2	5	5	-0.526319	-0.213804
ANXA7	P20073-2	Annexin A7	13	13	1.39233	1.39543
BTF3	P20290-2	Transcription factor BTF3	2	2	-3.31603	-3.85486
RAB4A	P20338	Ras-related protein Rab-4A	3	2	-2.1462	-1.94058
RAB5A	P20339-2	Ras-related protein Rab-5A	6	3	-3.32776	-4.25721
PVALB	P20472	Parvalbumin alpha	2	2	-3.83515	-3.23744
PSMB1	P20618	Proteasome subunit beta type-1	8	8	1.95078	2.09328
M6PR	P20645	Cation-dependent mannose-6-phosphate receptor	4	4	1.28828	1.06395
COX5A	P20674	Cytochrome c oxidase subunit 5A, mitochondrial	5	5	2.28067	2.18143
LMNB1	P20700	Lamin-B1	35	31	4.48256	4.59419
ITGAL	P20701-2	Integrin alpha-L	17	17	1.96883	2.03758
GZMH	P20718	Granzyme H	4	4	-0.146911	0.397174
CAST	P20810-5	Calpastatin	9	9	0.942469	1.01466
RASA1	P20936-2	Ras GTPase-activating protein 1	9	9	0.63601	0.520063
CDK11B	P21127-12	Cyclin-dependent kinase 11B;Cyclin-dependent kinase 11A	2	2	-1.56988	-2.39653
GSTM3	P21266	Glutathione S-transferase Mu 3	5	4	-1.5008	-0.935918
ATP6V1B2	P21281	V-type proton ATPase subunit B, brain isoform;V-type proton ATPase subunit B, kidney isoform	14	14	0.418389	0.636278
ATP6V1C1	P21283	V-type proton ATPase subunit C 1	8	7	0.308501	0.353052
CSRP1	P21291	Cysteine and glycine-rich protein 1	8	8	2.44171	2.29668
FLNA	P21333-2	Filamin-A	164	145	9.62908	9.50882
ACO1	P21399	Cytoplasmic aconitate hydratase	9	9	1.12248	0.896182
VDAC1	P21796	Voltage-dependent anion-selective channel protein 1	15	15	3.63275	3.59744
SDHB	P21912	Succinate dehydrogenase [ubiquinone] iron-sulfur subunit, mitochondrial	5	5	0.840757	0.893041
CD9	P21926	CD9 antigen	9	9	4.77514	4.5724
COMT	P21964-2	Catechol O-methyltransferase	8	8	-0.103459	-0.376832
OSBP	P22059	Oxysterol-binding protein 1	6	6	-0.909183	-1.03637
PCMT1	P22061	Protein-L-isoaspartate(D-aspartate) O-methyltransferase	9	9	2.49253	2.54619
FBL	P22087	rRNA 2-O-methyltransferase fibrillarin	7	6	2.20613	2.41041
GART	P22102	Trifunctional purine biosynthetic protein adenosine-3;Phosphoribosylamine--glycine ligase;Phosphoribosylformylglycinamidine cyclo-ligase;Phosphoribosylglycinamide formyltransferase	8	8	0.374183	0.710525
PAICS	P22234	Multifunctional protein ADE2;Phosphoribosylaminoimidazole-succinocarboxamide synthase;Phosphoribosylaminoimidazole carboxylase	14	14	1.16958	1.25172
SCP2	P22307-4	Non-specific lipid-transfer protein	6	6	2.23098	2.18157
UBA1	P22314-2	Ubiquitin-like modifier-activating enzyme 1	37	37	4.26801	4.40882
NME2	P22392-2	Nucleoside diphosphate kinase B	15	6	4.29288	4.23454
HNRNPA2B1	P22626	Heterogeneous nuclear ribonucleoproteins A2/B1	19	18	4.2514	4.46388
CBL	P22681	E3 ubiquitin-protein ligase CBL	4	4	-3.88482	-4.27195
PRKACB	P22694-4	cAMP-dependent protein kinase catalytic subunit beta	13	4	3.38013	3.31964
UQCRC2	P22695	Cytochrome b-c1 complex subunit 2, mitochondrial	13	13	1.85345	1.86219
CES1	P23141-3	Liver carboxylesterase 1	16	16	1.35623	1.14138
TCEA1	P23193	Transcription elongation factor A protein 1	4	4	-4.17575	-2.8368
PTGS1	P23219-4	Prostaglandin G/H synthase 1	14	14	2.36239	2.27116
ITGA6	P23229-4	Integrin alpha-6;Integrin alpha-6 heavy chain;Integrin alpha-6 light chain;Processed integrin alpha-6	36	36	3.87738	3.56967
SFPQ	P23246	Splicing factor, proline- and glutamine-rich	14	13	2.35773	2.59441
PPIB	P23284	Peptidyl-prolyl cis-trans isomerase B	13	13	4.2657	4.02537
ME2	P23368	NAD-dependent malic enzyme, mitochondrial	14	14	2.13828	2.20444
WARS	P23381	Tryptophan--tRNA ligase, cytoplasmic;T1-TrpRS;T2-TrpRS	13	13	1.81729	1.73795
RPS3	P23396	40S ribosomal protein S3	13	13	2.40728	2.63139
SP100	P23497	Nuclear autoantigen Sp-100	4	3	-2.15331	-1.51815
AHCY	P23526	Adenosylhomocysteinase	10	10	1.78423	1.88145
CFL1	P23528	Cofilin-1	19	18	6.88963	6.76541
EIF4B	P23588-2	Eukaryotic translation initiation factor 4B	6	6	-0.473592	-0.34524
DGKA	P23743	Diacylglycerol kinase alpha	6	6	-1.13004	-0.838462
CPT2	P23786	Carnitine O-palmitoyltransferase 2, mitochondrial	3	3	-1.46544	-1.31125
DTYMK	P23919	Thymidylate kinase	7	7	0.920775	1.04573
PRTN3	P24158	Myeloblastin	3	3	-0.202686	-0.402187
EEF1B2	P24534	Elongation factor 1-beta	7	6	2.00968	2.12702
ATP5F1	P24539	ATP synthase F(0) complex subunit B1, mitochondrial	9	9	1.76685	1.58262
TBXAS1	P24557	Thromboxane-A synthase	17	17	2.6915	2.47938
ACP1	P24666	Low molecular weight phosphotyrosine protein phosphatase	7	7	1.03843	0.988239
PRKCH	P24723-2	Protein kinase C eta type;Protein kinase C epsilon type	2	2	0.0609299	-0.0665242
ACAT1	P24752	Acetyl-CoA acetyltransferase, mitochondrial	10	10	0.909667	0.978653
MYL9	P24844	Myosin regulatory light polypeptide 9	9	4	2.03239	2.22902
POLR2A	P24928	DNA-directed RNA polymerase II subunit RPB1	3	3	-2.65435	-2.5273
ADRBK1	P25098	Beta-adrenergic receptor kinase 1	9	9	-0.191749	-0.0932083
MCM3	P25205	DNA replication licensing factor MCM3	3	3	-3.41488	-2.68327
MPST	P25325	3-mercaptopyruvate sulfurtransferase	8	8	0.646475	0.66248
RPS12	P25398	40S ribosomal protein S12	6	6	1.56946	1.59616
YY1	P25490	Transcriptional repressor protein YY1;Transcription factor YY2	2	2	-0.933584	-1.0931
DNAJB1	P25685-2	DnaJ homolog subfamily B member 1	4	4	-0.675423	-0.717078
DNAJB2	P25686-2	DnaJ homolog subfamily B member 2	3	3	-1.55487	-1.51158
ATP5A1	P25705	ATP synthase subunit alpha, mitochondrial	29	29	5.20686	5.22845
CTSS	P25774	Cathepsin S	5	5	0.613978	0.557985
PSMA1	P25786	Proteasome subunit alpha type-1	11	11	2.44088	2.32609
PSMA2	P25787	Proteasome subunit alpha type-2	8	8	1.37831	1.27907
PSMA3	P25788-2	Proteasome subunit alpha type-3	9	9	1.04166	0.955938
PSMA4	P25789	Proteasome subunit alpha type-4	12	12	1.78291	1.64502
MSN	P26038	Moesin	47	36	6.54773	6.63185
DDX6	P26196	Probable ATP-dependent RNA helicase DDX6	7	7	0.200755	0.540502
U2AF2	P26368-2	Splicing factor U2AF 65 kDa subunit	10	10	0.629516	0.762757
RPL13	P26373	60S ribosomal protein L13	7	7	2.20547	2.62388
IVD	P26440-2	Isovaleryl-CoA dehydrogenase, mitochondrial	8	8	0.685732	0.603108
S100A4	P26447	Protein S100-A4	5	5	5.33508	5.41335
HMGB2	P26583	High mobility group protein B2	7	6	2.55131	2.56495
PTBP1	P26599	Polypyrimidine tract-binding protein 1	12	9	2.36146	2.6155
TARS	P26639	Threonine--tRNA ligase, cytoplasmic	12	12	1.23098	1.10733
VARS	P26640	Valine--tRNA ligase	15	15	0.673708	0.805456
EEF1G	P26641	Elongation factor 1-gamma	23	23	3.6609	3.57302
FKBP2	P26885	Peptidyl-prolyl cis-trans isomerase FKBP2	7	7	1.39745	1.04274
STOM	P27105	Erythrocyte band 7 integral membrane protein	15	15	4.84328	4.70516
MAOB	P27338	Amine oxidase [flavin-containing] B	12	12	1.28682	1.00378
YWHAQ	P27348	14-3-3 protein theta	18	13	2.76581	2.86763
MAPK3	P27361-2	Mitogen-activated protein kinase 3	5	2	-2.64283	-2.14191
RPL10	P27635	60S ribosomal protein L10	4	4	0.210242	0.43935
RPA1	P27694	Replication protein A 70 kDa DNA-binding subunit;Replication protein A 70 kDa DNA-binding subunit, N-terminally processed	7	7	-0.932586	-0.585488
APEX1	P27695	DNA-(apurinic or apyrimidinic site) lyase;DNA-(apurinic or apyrimidinic site) lyase, mitochondrial	11	11	1.38056	1.6342
CAD	P27708	CAD protein;Glutamine-dependent carbamoyl-phosphate synthase;Aspartate carbamoyltransferase;Dihydroorotase	10	10	-0.68761	-0.219119
CALR	P27797	Calreticulin	18	18	5.1937	5.02987
MAP4	P27816-2	Microtubule-associated protein 4	4	4	-2.05242	-1.6543
CANX	P27824-2	Calnexin	20	20	4.49134	4.25664
PIK3R1	P27986	Phosphatidylinositol 3-kinase regulatory subunit alpha	7	7	-0.733937	-1.15645
PSMB8	P28062-2	Proteasome subunit beta type-8	6	6	1.2463	1.43819
PSMB9	P28065-2	Proteasome subunit beta type-9	6	6	0.935675	0.886919
PSMA5	P28066	Proteasome subunit alpha type-5	7	7	0.954117	0.860039
PSMB4	P28070	Proteasome subunit beta type-4	8	8	0.643526	0.512297
PSMB6	P28072	Proteasome subunit beta type-6	4	4	-0.988742	-0.835424
GSTM2	P28161-2	Glutathione S-transferase Mu 2	6	3	0.414117	0.523873
NDUFS1	P28331-4	NADH-ubiquinone oxidoreductase 75 kDa subunit, mitochondrial	12	12	0.993762	0.960335
MAPK1	P28482	Mitogen-activated protein kinase 1	15	12	2.12272	2.0427
GCA	P28676	Grancalcin	3	3	-0.0389796	-0.0304299
LAP3	P28838-2	Cytosol aminopeptidase	18	18	2.63201	2.6672
PCSK6	P29122-2	Proprotein convertase subtilisin/kexin type 6	7	7	-0.0355845	-0.253927
TPP2	P29144	Tripeptidyl-peptidase 2	23	23	2.48532	2.49695
IMPA1	P29218	Inositol monophosphatase 1	7	7	0.337904	1.25648
CTGF	P29279-2	Connective tissue growth factor	2	2	-1.54498	-1.67635
PTPN6	P29350	Tyrosine-protein phosphatase non-receptor type 6	34	34	3.96649	3.95479
TKT	P29401	Transketolase	28	28	5.08247	5.27731
CASP1	P29466-2	Caspase-1;Caspase-1 subunit p20;Caspase-1 subunit p10	5	5	-0.24933	0.023593
PML	P29590-4	Protein PML	3	3	-1.94194	-1.51396
EEF1D	P29692	Elongation factor 1-delta	11	10	2.67652	2.84845
OAS2	P29728	2-5-oligoadenylate synthase 2	4	4	-1.18476	-0.983955
ALDH4A1	P30038	Delta-1-pyrroline-5-carboxylate dehydrogenase, mitochondrial	6	5	-0.352882	-0.5301
ERP29	P30040	Endoplasmic reticulum resident protein 29	10	10	2.26115	2.39085
PRDX6	P30041	Peroxiredoxin-6	18	18	4.79569	4.72632
BLVRB	P30043	Flavin reductase (NADPH)	7	7	0.354543	0.560091
PRDX5	P30044-2	Peroxiredoxin-5, mitochondrial	11	11	3.0588	3.17333
DDT	P30046	D-dopachrome decarboxylase;D-dopachrome decarboxylase-like protein	7	7	1.06135	1.2348
PRDX3	P30048-2	Thioredoxin-dependent peroxide reductase, mitochondrial	8	8	1.9882	1.84992
ATP5D	P30049	ATP synthase subunit delta, mitochondrial	2	2	0.767177	0.712175
RPL12	P30050	60S ribosomal protein L12	5	5	1.76641	1.83577
ECHS1	P30084	Enoyl-CoA hydratase, mitochondrial	9	9	1.66044	1.75249
CMPK1	P30085	UMP-CMP kinase	8	8	1.37007	1.39784
PEBP1	P30086	Phosphatidylethanolamine-binding protein 1;Hippocampal cholinergic neurostimulating peptide	9	9	2.868	3.11188
PDIA3	P30101	Protein disulfide-isomerase A3	36	36	6.11199	6.01041
PPP2R1A	P30153	Serine/threonine-protein phosphatase 2A 65 kDa regulatory subunit A alpha isoform	16	16	2.47198	2.4554
FCER1G	P30273	High affinity immunoglobulin epsilon receptor subunit gamma	4	4	1.75482	1.16323
PPIF	P30405	Peptidyl-prolyl cis-trans isomerase F, mitochondrial	10	9	3.90328	3.70098
NMT1	P30419-2	Glycylpeptide N-tetradecanoyltransferase 1	3	3	-2.14701	-1.94877
HLA-F	P30511	HLA class I histocompatibility antigen, alpha chain F	4	3	-3.88424	-4.25866
HMOX2	P30519	Heme oxygenase 2	2	2	-1.40998	-1.20232
ADSS	P30520	Adenylosuccinate synthetase isozyme 2	10	10	0.284994	0.0965309
TSPO	P30536	Translocator protein	3	3	0.729997	0.454861
ADSL	P30566	Adenylosuccinate lyase	3	3	-0.796663	-0.940452
CLIP1	P30622-2	CAP-Gly domain-containing linker protein 1	11	9	1.00576	0.916335
SRI	P30626	Sorcin	6	6	1.31061	1.09835
SERPINB1	P30740	Leukocyte elastase inhibitor	22	21	4.70714	4.70477
SDHA	P31040	Succinate dehydrogenase [ubiquinone] flavoprotein subunit, mitochondrial	11	11	1.80147	1.84528
CORO1A	P31146	Coronin-1A	29	26	5.62788	5.84317
GDI1	P60028	Rab GDP dissociation inhibitor alpha	24	15	2.02559	1.97464
MAT2A	P31153	S-adenosylmethionine synthase isoform type-2	6	6	-0.355916	-0.321689
PRKAR2B	P31323	cAMP-dependent protein kinase type II-beta regulatory subunit	13	11	0.420041	0.282644
TIA1	P31483-3	Nucleolysin TIA-1 isoform p40	2	2	-2.59846	-2.51072
DNAJA1	P31689-2	DnaJ homolog subfamily A member 1	3	3	-0.851136	-0.803071
UQCRC1	P31930	Cytochrome b-c1 complex subunit 1, mitochondrial	13	12	1.64658	1.69373
HIBADH	P31937	3-hydroxyisobutyrate dehydrogenase, mitochondrial	4	4	-1.76387	-2.0742
ATIC	P31939	Bifunctional purine biosynthesis protein PURH;Phosphoribosylaminoimidazolecarboxamide formyltransferase;IMP cyclohydrolase	19	19	1.8278	1.93571
HNRNPH3	P31942-2	Heterogeneous nuclear ribonucleoprotein H3	5	4	0.0283856	0.189047
HNRNPH1	P31943	Heterogeneous nuclear ribonucleoprotein H;Heterogeneous nuclear ribonucleoprotein H, N-terminally processed	14	5	2.29526	2.18562
YWHAB	P31946-2	14-3-3 protein beta/alpha;14-3-3 protein beta/alpha, N-terminally processed	14	8	2.87077	2.77782
STIP1	P31948	Stress-induced-phosphoprotein 1	30	30	4.12566	4.12892
S100A11	P31949	Protein S100-A11;Protein S100-A11, N-terminally processed	6	6	3.00033	3.22828
INPP5B	P32019-3	Type II inositol 1,4,5-trisphosphate 5-phosphatase	4	4	-0.998214	-0.476382
PRDX2	P32119	Peroxiredoxin-2	11	10	3.99685	4.57661
GK	P32189-1	Glycerol kinase;Putative glycerol kinase 3	5	4	-2.13244	-1.75637
DCTD	P32321	Deoxycytidylate deaminase	2	2	-1.42143	-1.51729
GBP1	P32455	Interferon-induced guanylate-binding protein 1	8	5	0.329276	0.559978
ICAM3	P32942	Intercellular adhesion molecule 3	2	2	-1.11966	-0.992483
RPL9	Q5IFJ7	60S ribosomal protein L9	5	5	0.259114	0.42223
ACSL1	P33121-2	Long-chain-fatty-acid--CoA ligase 1	2	2	-1.7313	-2.408
KIF5B	P33176	Kinesin-1 heavy chain	20	20	1.68453	1.57536
LSP1	P33241-3	Lymphocyte-specific protein 1	12	12	2.7592	3.15125
DUT	P33316	Deoxyuridine 5-triphosphate nucleotidohydrolase, mitochondrial	2	2	-2.20891	-2.24495
MAN1A1	P33908	Mannosyl-oligosaccharide 1,2-alpha-mannosidase IA	2	2	-1.51233	-1.6967
SHMT2	P34897-3	Serine hydroxymethyltransferase, mitochondrial	11	11	0.674479	0.733099
EPHX2	P34913	Bifunctional epoxide hydrolase 2;Cytosolic epoxide hydrolase 2;Lipid-phosphate phosphatase	3	3	-1.8483	-1.9318
HSPA4	P34932	Heat shock 70 kDa protein 4	23	20	2.51195	2.49405
MPI	P34949	Mannose-6-phosphate isomerase	5	5	-0.0343304	-0.0651606
PHB	P35232	Prohibitin	15	15	2.8308	2.8115
SERPINB6	P35237	Serpin B6	14	14	2.55828	2.4768
RPA3	P35244	Replication protein A 14 kDa subunit	3	3	-1.41269	-0.974494
RPL22	P35268	60S ribosomal protein L22	4	4	-0.492775	-0.26183
AGL	P35573-2	Glycogen debranching enzyme;4-alpha-glucanotransferase;Amylo-alpha-1,6-glucosidase	2	2	-1.90257	-1.66555
MYH9	P35579	Myosin-9	165	146	9.21004	9.21295
COPB2	P35606-2	Coatomer subunit beta	17	17	1.99955	1.96012
ADD1	P35611-2	Alpha-adducin	11	11	0.0687669	0.492377
BSG	P35613-2	Basigin	5	5	0.320616	0.344305
TIMP3	P35625	Metalloproteinase inhibitor 3	3	3	-1.19311	-1.19399
FUS	P35637-2	RNA-binding protein FUS	4	2	0.966714	1.14154
DEK	P35659-2	Protein DEK	4	4	-0.444258	-0.163613
GLRX	P35754	Glutaredoxin-1	5	5	-0.423816	-0.104977
PPM1A	P35813-3	Protein phosphatase 1A	9	9	1.17748	0.970434
HMGCL	P35914	Hydroxymethylglutaryl-CoA lyase, mitochondrial	6	6	-0.515274	-0.318064
PSMC2	P35998	26S protease regulatory subunit 7	14	14	1.75542	1.84389
MAP2K2	P36507	Dual specificity mitogen-activated protein kinase kinase 2	9	5	0.699926	0.776573
ATP5C1	P36542	ATP synthase subunit gamma, mitochondrial	10	10	2.99077	2.96533
ATP6V1E1	P36543	V-type proton ATPase subunit E 1	3	3	-1.26128	-1.76211
CPOX	P36551	Oxygen-dependent coproporphyrinogen-III oxidase, mitochondrial	2	2	-1.7388	-1.95649
RPL4	P36578	60S ribosomal protein L4	12	12	1.93632	2.42579
LONP1	P36776-3	Lon protease homolog, mitochondrial	8	8	0.0269445	-0.289797
PGM1	P36871	Phosphoglucomutase-1	18	18	2.47767	2.54413
PPP1CC	P36873	Serine/threonine-protein phosphatase PP1-gamma catalytic subunit	13	2	-2.01481	-2.26198
GNL1	P36915	Guanine nucleotide-binding protein-like 1	2	2	-3.22838	-3.24274
DLST	P36957	Dihydrolipoyllysine-residue succinyltransferase component of 2-oxoglutarate dehydrogenase complex, mitochondrial	9	9	2.02198	2.04302
GMPR	P36959	GMP reductase 1	5	5	-0.543371	-0.686111
GPX4	P36969-2	Phospholipid hydroperoxide glutathione peroxidase, mitochondrial	4	4	-0.111093	0.145219
SRP14	P37108	Signal recognition particle 14 kDa protein	5	5	0.886633	1.34415
NUP62	P37198	Nuclear pore glycoprotein p62	2	2	-2.17508	-2.37911
HPCAL1	P37235	Hippocalcin-like protein 1;Neuron-specific calcium-binding protein hippocalcin	8	8	1.45067	1.63172
TAGLN2	P37802	Transgelin-2	17	16	6.02438	5.90993
TALDO1	P37837	Transaldolase	23	23	4.96626	5.09846
SNCA	P37840-2	Alpha-synuclein	11	11	4.21625	4.44408
ETFB	P38117	Electron transfer flavoprotein subunit beta	10	10	2.29063	2.46002
RBMX	P38159	RNA-binding motif protein, X chromosome;RNA-binding motif protein, X chromosome, N-terminally processed;RNA binding motif protein, X-linked-like-1	11	11	2.01644	2.36215
LIPA	P38571-2	Lysosomal acid lipase/cholesteryl ester hydrolase	2	2	-1.71503	-1.69035
ATP6V1A	P38606-2	V-type proton ATPase catalytic subunit A	22	22	2.22528	2.22909
HSPA9	P38646	Stress-70 protein, mitochondrial	25	24	3.04703	3.00856
EIF4A3	P38919	Eukaryotic initiation factor 4A-III;Eukaryotic initiation factor 4A-III, N-terminally processed	8	6	-1.26103	-1.36042
RPS19	P39019	40S ribosomal protein S19	11	11	2.02973	2.71934
RPL3	P39023	60S ribosomal protein L3	5	5	1.75722	2.02418
MPV17	P39210	Protein Mpv17	3	3	-1.81387	-1.91139
DDOST	P39656	Dolichyl-diphosphooligosaccharide--protein glycosyltransferase 48 kDa subunit	14	14	2.26895	2.20878
ANP32A	P39687	Acidic leucine-rich nuclear phosphoprotein 32 family member A	6	5	1.72655	2.01578
FEN1	P39748	Flap endonuclease 1	4	4	-2.66414	-2.263
CAPG	P40121	Macrophage-capping protein	10	10	2.1207	2.27012
GP5	P40197	Platelet glycoprotein V	18	18	3.87664	3.80531
CCT6A	P40227-2	T-complex protein 1 subunit zeta	19	19	3.4945	3.45017
PSMB10	P40306	Proteasome subunit beta type-10	4	4	0.722057	0.429206
RPL13A	P40429	60S ribosomal protein L13a	4	4	0.844691	1.243
ARL1	P40616-2	ADP-ribosylation factor-like protein 1	5	5	-0.694819	-0.750741
STAT3	P40763-3	Signal transducer and activator of transcription 3	18	18	1.9458	1.97931
MDH1	P40925-3	Malate dehydrogenase, cytoplasmic	17	17	3.39696	3.48766
MDH2	P40926	Malate dehydrogenase, mitochondrial	17	17	3.80978	3.83656
HADHA	P40939	Trifunctional enzyme subunit alpha, mitochondrial;Long-chain enoyl-CoA hydratase;Long chain 3-hydroxyacyl-CoA dehydrogenase	24	24	3.15578	3.16429
EIF2S3	P41091	Eukaryotic translation initiation factor 2 subunit 3;Putative eukaryotic translation initiation factor 2 subunit 3-like protein	11	11	1.29898	1.17742
MNDA	P41218	Myeloid cell nuclear differentiation antigen	13	13	3.30634	3.22739
UBA7	P41226	Ubiquitin-like modifier-activating enzyme 7	29	29	2.8455	2.90475
CSK	P41240	Tyrosine-protein kinase CSK	19	19	2.65597	2.63721
GARS	P41250	Glycine--tRNA ligase	12	12	1.8453	1.73955
IARS	P41252	Isoleucine--tRNA ligase, cytoplasmic	5	5	-0.71714	-1.3222
EIF1	P41567	Eukaryotic translation initiation factor 1;Eukaryotic translation initiation factor 1b	3	3	-1.94325	-2.14757
ACTR1B	P42025	Beta-centractin	10	3	-1.77181	-1.3823
ECI1	P42126	Enoyl-CoA delta isomerase 1, mitochondrial	3	3	-1.21888	-1.08601
TMPO	P42167	Lamina-associated polypeptide 2, isoforms beta/gamma;Thymopoietin;Thymopentin	19	7	1.8283	1.93841
STAT1	P42224	Signal transducer and activator of transcription 1-alpha/beta	14	14	1.31624	1.36374
STAT6	P42226	Signal transducer and activator of transcription 6	7	6	-0.694185	-0.675632
STAT5A	P42229	Signal transducer and activator of transcription 5A	17	3	-1.33093	-0.977313
ARHGAP25	P42331-3	Rho GTPase-activating protein 25	11	11	0.547701	0.606704
PIK3CB	P42338	Phosphatidylinositol 4,5-bisphosphate 3-kinase catalytic subunit beta isoform	3	2	-5.15501	-4.26044
MTOR	P42345	Serine/threonine-protein kinase mTOR	3	3	-1.8536	-2.26896
PI4KA	P42356	Phosphatidylinositol 4-kinase alpha	6	6	-1.45234	-1.51149
EPS15	P42566	Epidermal growth factor receptor substrate 15	17	17	1.59361	1.50547
CASP3	P42574	Caspase-3;Caspase-3 subunit p17;Caspase-3 subunit p12	7	7	0.288598	-0.105911
LRPPRC	P42704	Leucine-rich PPR motif-containing protein, mitochondrial	18	18	1.10646	1.26025
ACAA2	P42765	3-ketoacyl-CoA thiolase, mitochondrial	9	9	0.644132	0.791182
WAS	P42768	Wiskott-Aldrich syndrome protein	5	5	0.148868	0.129913
PRCP	P42785	Lysosomal Pro-X carboxypeptidase	2	2	-2.60997	-2.81758
HTT	P42858	Huntingtin	6	6	-2.69986	-2.89539
ECE1	P42892-3	Endothelin-converting enzyme 1	5	5	-0.480455	-0.847371
PAFAH1B1	P43034	Platelet-activating factor acetylhydrolase IB subunit alpha	7	7	0.66948	0.406867
MATR3	P43243	Matrin-3	15	15	0.597133	0.855012
GRK6	P43250-2	G protein-coupled receptor kinase 6	4	4	-3.17666	-3.88991
GPD2	P43304	Glycerol-3-phosphate dehydrogenase, mitochondrial	25	25	2.78905	2.68959
SSR1	P43307	Translocon-associated protein subunit alpha	3	3	-1.00644	-1.07516
ZAP70	P43403	Tyrosine-protein kinase ZAP-70	6	5	-0.0221377	0.316992
SYK	P43405	Tyrosine-protein kinase SYK	15	14	2.63766	2.50009
RANBP1	P43487-2	Ran-specific GTPase-activating protein	4	4	1.40169	1.34336
NAMPT	P43490	Nicotinamide phosphoribosyltransferase	4	4	-0.792449	-0.89369
PSMC4	P43686	26S protease regulatory subunit 6B	13	13	1.23348	1.15214
VDAC2	P45880-2	Voltage-dependent anion-selective channel protein 2	14	14	3.20842	3.19401
ACADSB	P45954-2	Short/branched chain specific acyl-CoA dehydrogenase, mitochondrial	3	3	-2.98186	-2.93833
CBX5	P45973	Chromobox protein homolog 5	2	2	-1.79746	-1.93981
USP5	P45974-2	Ubiquitin carboxyl-terminal hydrolase 5	18	18	1.48537	1.57614
MAP2K4	P45985	Dual specificity mitogen-activated protein kinase kinase 4	3	3	-2.57901	-2.76142
RANGAP1	P46060	Ran GTPase-activating protein 1	3	3	-1.54735	-1.75772
RECQL	P46063	ATP-dependent DNA helicase Q1	4	4	-2.82151	-2.82147
CRK	P46108	Adapter molecule crk	2	2	-2.71937	-2.66579
CRKL	P46109	Crk-like protein	14	14	2.03794	1.99858
BAG6	P46379-4	Large proline-rich protein BAG6	6	6	-0.768847	-1.03781
NSF	P46459	Vesicle-fusing ATPase	15	15	1.36376	1.51285
MAP2K3	P46734-2	Dual specificity mitogen-activated protein kinase kinase 3	5	4	0.447056	0.45807
RPL27A	P46776	60S ribosomal protein L27a	4	4	1.23931	1.47744
RPL5	P46777	60S ribosomal protein L5	10	10	2.13759	2.372
RPL21	P46778	60S ribosomal protein L21	4	4	0.155428	0.535678
RPL28	P46779-4	60S ribosomal protein L28	4	4	-0.119193	0.347532
RPS9	P46781	40S ribosomal protein S9	7	7	1.97842	2.15901
RPS5	P46782	40S ribosomal protein S5;40S ribosomal protein S5, N-terminally processed	7	7	0.611916	0.450426
RPS10	P46783	40S ribosomal protein S10;Putative 40S ribosomal protein S10-like	8	8	1.52746	1.89668
GNPDA1	P46926-2	Glucosamine-6-phosphate isomerase 1;Glucosamine-6-phosphate isomerase 2	3	3	-1.45708	-0.886277
UTRN	P46939	Utrophin	18	18	0.727479	0.410309
IQGAP1	P46940	Ras GTPase-activating-like protein IQGAP1	56	55	3.76789	4.03674
GYG1	P46976	Glycogenin-1	5	5	0.0102182	0.173048
STT3A	P46977	Dolichyl-diphosphooligosaccharide--protein glycosyltransferase subunit STT3A	8	7	-0.0454976	-0.45862
PLA2G4A	P47712	Cytosolic phospholipase A2;Phospholipase A2;Lysophospholipase	2	2	-1.16076	-1.53927
CAPZA2	P47755	F-actin-capping protein subunit alpha-2	13	10	2.08302	1.9584
CAPZB	P47756-2	F-actin-capping protein subunit beta	19	3	4.18782	4.22369
QARS	P47897-2	Glutamine--tRNA ligase	11	11	0.963576	0.819665
UQCRFS1	P47985	Cytochrome b-c1 complex subunit Rieske, mitochondrial;Cytochrome b-c1 complex subunit 11;Putative cytochrome b-c1 complex subunit Rieske-like protein 1	7	7	1.38883	1.30808
ATP5O	P48047	ATP synthase subunit O, mitochondrial	9	9	2.25065	2.27999
LIMS1	P48059	LIM and senescent cell antigen-like-containing domain protein 1	20	20	5.02337	5.0736
PREP	P48147	Prolyl endopeptidase	18	18	1.46555	1.39606
ME1	P48163-2	NADP-dependent malic enzyme	3	3	-2.63838	-2.37435
PIP4K2A	P48426	Phosphatidylinositol 5-phosphate 4-kinase type-2 alpha	11	7	2.68975	2.37844
ARCN1	P48444	Coatomer subunit delta	12	12	1.95234	2.01825
GCLM	P48507-2	Glutamate--cysteine ligase regulatory subunit	3	3	-1.04719	-1.76155
CD151	P48509	CD151 antigen	3	3	-0.256725	-0.716586
PSMD8	P48556	26S proteasome non-ATPase regulatory subunit 8	4	4	0.245768	0.890812
SERPINB10	P48595	Serpin B10	7	7	0.27142	0.0532308
GSS	P48637	Glutathione synthetase	16	16	1.7411	2.05826
CCT5	P48643	T-complex protein 1 subunit epsilon	22	22	2.84839	3.01825
NES	P48681	Nestin	2	2	-0.804215	-1.39327
IDH2	P48735	Isocitrate dehydrogenase [NADP], mitochondrial	26	25	4.92638	4.86195
PIK3CG	P48736	Phosphatidylinositol 4,5-bisphosphate 3-kinase catalytic subunit gamma isoform	6	6	-0.565833	-1.03003
PITPNB	P48739	Phosphatidylinositol transfer protein beta isoform	10	7	0.87901	0.825965
CD97	P48960-2	CD97 antigen;CD97 antigen subunit alpha;CD97 antigen subunit beta	3	3	-2.75761	-2.86164
MAPKAPK2	P49137-2	MAP kinase-activated protein kinase 2	6	3	0.946981	0.957863
ALDH9A1	P49189-3	4-trimethylaminobutyraldehyde dehydrogenase	11	11	1.55692	1.57256
RPL34	P49207	60S ribosomal protein L34	5	5	0.381795	0.920501
RPIA	P49247	Ribose-5-phosphate isomerase	3	3	-0.358255	-0.375099
LMAN1	P49257	Protein ERGIC-53	4	4	-1.30937	-0.882401
NASP	P49321-2	Nuclear autoantigenic sperm protein	4	4	-0.296165	-0.0249143
FASN	P49327	Fatty acid synthase;[Acyl-carrier-protein] S-acetyltransferase;[Acyl-carrier-protein] S-malonyltransferase;3-oxoacyl-[acyl-carrier-protein] synthase;3-oxoacyl-[acyl-carrier-protein] reductase;3-hydroxyacyl-[acyl-carrier-protein] dehydratase;Enoyl-[acyl-carrier-protein] reductase;Oleoyl-[acyl-carrier-protein] hydrolase	31	31	1.69709	1.62459
CCT3	P49368	T-complex protein 1 subunit gamma	21	21	3.13888	3.18231
ARRB1	P49407-2	Beta-arrestin-1	10	10	1.71356	1.32083
TUFM	P49411	Elongation factor Tu, mitochondrial	19	19	3.15797	3.28825
INPP1	P49441	Inositol polyphosphate 1-phosphatase	2	2	-4.67921	-4.24675
SRP9	P49458	Signal recognition particle 9 kDa protein	5	5	0.750938	0.678471
AARS	P49588	Alanine--tRNA ligase, cytoplasmic	21	21	2.19731	2.11488
CARS	P49589-2	Cysteine--tRNA ligase, cytoplasmic	5	5	-0.702192	-0.702842
SARS	P49591	Serine--tRNA ligase, cytoplasmic	16	16	2.01475	1.97107
PPM1F	P49593	Protein phosphatase 1F	7	7	0.703295	0.624685
CASP4	P49662	Caspase-4;Caspase-4 subunit 1;Caspase-4 subunit 2	4	4	-1.14888	-1.18449
CTCF	P49711-2	Transcriptional repressor CTCF	3	3	-0.857655	-0.477078
PSMB3	P49720	Proteasome subunit beta type-3	5	5	0.348843	0.276765
PSMB2	P49721	Proteasome subunit beta type-2	5	5	-0.371723	0.0213287
ACADVL	P49748-3	Very long-chain specific acyl-CoA dehydrogenase, mitochondrial	26	26	2.59402	2.78361
VPS41	P49754-2	Vacuolar protein sorting-associated protein 41 homolog	3	3	-0.979177	-1.32103
TMED10	P49755	Transmembrane emp24 domain-containing protein 10	6	6	2.10957	2.10335
RBM25	P49756	RNA-binding protein 25	3	3	-1.05841	-0.628826
NUMB	P49757-8	Protein numb homolog	2	2	-2.11915	-1.76833
RGS6	P49758-2	Regulator of G-protein signaling 6	5	5	-1.6785	-1.86862
VEGFC	P49767	Vascular endothelial growth factor C	2	2	-3.20129	-3.2891
HINT1	P49773	Histidine triad nucleotide-binding protein 1	3	3	1.37518	1.57458
RANBP2	P49792	E3 SUMO-protein ligase RanBP2	3	2	-4.24449	-3.0436
RGS19	P49795	Regulator of G-protein signaling 19	3	3	-2.58425	-3.86852
NDUFV1	P49821-2	NADH dehydrogenase [ubiquinone] flavoprotein 1, mitochondrial	6	6	-0.857797	-0.53628
NT5C2	P49902-2	Cytosolic purine 5-nucleotidase	4	4	-0.748518	-0.803711
SEPHS1	P49903-4	Selenide, water dikinase 1	2	2	-3.67537	-2.50794
GMPS	P49915	GMP synthase [glutamine-hydrolyzing]	2	2	-3.02093	-3.90124
MRE11A	P49959-3	Double-strand break repair protein MRE11A	2	2	-2.03006	-1.83762
GNAQ	P50148	Guanine nucleotide-binding protein G(q) subunit alpha	15	12	2.50852	2.27985
IDH3A	P50213	Isocitrate dehydrogenase [NAD] subunit alpha, mitochondrial	10	10	0.811011	0.886017
SULT1A1	P50225	Sulfotransferase 1A1;Sulfotransferase 1A2	9	2	-0.786309	-0.253369
CRIP1	P50238	Cysteine-rich protein 1	3	3	1.72648	2.38869
GDI2	P50395	Rab GDP dissociation inhibitor beta	29	20	4.05177	4.08825
EMD	P50402	Emerin	6	6	-0.295141	-0.313535
CPT1A	P50416	Carnitine O-palmitoyltransferase 1, liver isoform	16	16	1.62117	1.74444
GATM	P50440-3	Glycine amidinotransferase, mitochondrial	2	2	-2.73668	-2.51191
SERPINB8	P50452	Serpin B8	7	5	-0.711698	-0.484108
SERPINB9	P50453	Serpin B9	19	17	2.53689	2.74604
SERPINH1	P50454	Serpin H1	8	7	0.139055	-0.0323753
ST13	P50502	Hsc70-interacting protein;Putative protein FAM10A4;Putative protein FAM10A5	8	8	1.69153	2.01982
VASP	P50552	Vasodilator-stimulated phosphoprotein	20	20	3.78827	3.72051
METAP2	P50579-3	Methionine aminopeptidase 2	3	3	-2.53755	-2.53918
NUDT2	P50583	Bis(5-nucleosyl)-tetraphosphatase [asymmetrical]	3	3	-2.14574	-2.50989
RASSF2	P50749	Ras association domain-containing protein 2	2	2	-2.2741	-2.85991
LRBA	P50851-2	Lipopolysaccharide-responsive and beige-like anchor protein	27	27	3.2591	3.15531
PPT1	P50897	Palmitoyl-protein thioesterase 1	2	2	-1.80899	-1.93981
RPL14	P50914	60S ribosomal protein L14	5	5	0.744583	1.16715
CCT8	P50990	T-complex protein 1 subunit theta	31	31	3.91632	4.04318
CCT4	P50991	T-complex protein 1 subunit delta	29	29	3.49159	3.5889
ANXA11	P50995-2	Annexin A11	16	16	2.70829	2.69843
FXR1	P51114-2	Fragile X mental retardation syndrome-related protein 1	4	3	-2.03639	-2.39353
RAB5C	P51148	Ras-related protein Rab-5C	8	5	0.814869	0.93757
RAB7A	P51149	Ras-related protein Rab-7a	13	13	3.26639	3.16414
RAB27A	P51159	Ras-related protein Rab-27A	8	6	0.192377	0.350805
DAP	P51397	Death-associated protein 1	3	3	-0.416382	-0.654217
DUSP3	P51452	Dual specificity protein phosphatase 3	8	8	1.03121	1.10321
SMARCA2	P51531-2	Probable global transcription activator SNF2L2	3	2	-1.79874	-2.03839
GALK1	P51570	Galactokinase	4	4	-0.408017	-0.378045
SSR4	P51571	Translocon-associated protein subunit delta	4	4	0.440752	0.300137
BCAP31	P51572	B-cell receptor-associated protein 31	7	7	3.3839	3.37553
TPMT	P51580	Thiopurine S-methyltransferase	2	2	-2.11539	-1.58877
RENBP	P51606	N-acylglucosamine 2-epimerase	4	4	0.654553	0.695484
MECP2	P51608	Methyl-CpG-binding protein 2	7	7	-0.13765	0.527302
HCFC1	P51610	Host cell factor 1;HCF N-terminal chain 1;HCF N-terminal chain 2;HCF N-terminal chain 3;HCF N-terminal chain 4;HCF N-terminal chain 5;HCF N-terminal chain 6;HCF C-terminal chain 1;HCF C-terminal chain 2;HCF C-terminal chain 3;HCF C-terminal chain 4;HCF C-terminal chain 5;HCF C-terminal chain 6	10	10	-0.0421945	-0.139211
HSD17B4	P51659	Peroxisomal multifunctional enzyme type 2;(3R)-hydroxyacyl-CoA dehydrogenase;Enoyl-CoA hydratase 2	25	25	2.56995	2.44868
PSMD7	P51665	26S proteasome non-ATPase regulatory subunit 7	8	8	1.4662	1.40907
SGSH	P51688	N-sulphoglucosamine sulphohydrolase	2	2	-4.16884	-6.68978
STAT5B	P51692	Signal transducer and activator of transcription 5B	18	4	2.39948	2.49494
CLCN7	P51798-2	H(+)/Cl(-) exchange transporter 7	2	2	-3.87045	-4.28537
VAMP7	P51809-3	Vesicle-associated membrane protein 7	3	3	-0.961662	-1.39415
RPS6KA3	P51812	Ribosomal protein S6 kinase alpha-3;Ribosomal protein S6 kinase alpha-2	12	8	1.06013	1.25997
HDGF	P51858	Hepatoma-derived growth factor	10	9	1.34687	1.58374
NDUFA8	P51970	NADH dehydrogenase [ubiquinone] 1 alpha subcomplex subunit 8	4	4	-0.457058	-0.473599
HNRNPA3	P51991-2	Heterogeneous nuclear ribonucleoprotein A3	12	12	1.84051	1.96808
PGD	P52209-2	6-phosphogluconate dehydrogenase, decarboxylating	20	20	4.10922	4.12346
HNRNPM	P52272-2	Heterogeneous nuclear ribonucleoprotein M	18	18	3.29069	3.40633
KPNA1	P52294	Importin subunit alpha-5;Importin subunit alpha-5, N-terminally processed	4	3	-3.21495	-3.06035
RAP1GDS1	P52306-4	Rap1 GTPase-GDP dissociation stimulator 1	13	13	1.4169	1.35568
JAK3	P52333	Tyrosine-protein kinase JAK3	4	4	-1.82702	-1.83512
ARHGDIA	P52565	Rho GDP-dissociation inhibitor 1	9	9	3.30092	3.30276
ARHGDIB	P52566	Rho GDP-dissociation inhibitor 2	12	11	5.30928	5.32632
AGFG1	P52594-2	Arf-GAP domain and FG repeat-containing protein 1	5	4	0.34308	0.10997
HNRNPF	P52597	Heterogeneous nuclear ribonucleoprotein F;Heterogeneous nuclear ribonucleoprotein F, N-terminally processed	11	9	1.20261	1.31265
STAT2	P52630-4	Signal transducer and activator of transcription 2	2	2	-3.33022	-3.24855
SMS	P52788-2	Spermine synthase	4	4	-0.458635	-0.480705
HK3	P52790	Hexokinase-3	9	8	0.442756	0.305165
MRPL12	P52815	39S ribosomal protein L12, mitochondrial	4	4	1.08089	0.802628
CAPZA1	P52907	F-actin-capping protein subunit alpha-1	14	11	3.80445	3.75415
NUP98	P52948-6	Nuclear pore complex protein Nup98-Nup96;Nuclear pore complex protein Nup98;Nuclear pore complex protein Nup96	3	3	-4.1603	-4.23107
BLVRA	P53004	Biliverdin reductase A	8	8	1.17568	1.16522
SLC25A1	P53007	Tricarboxylate transport protein, mitochondrial	6	6	-0.0826165	0.0781727
PPP5C	P53041	Serine/threonine-protein phosphatase 5;Protein PPP5D1	2	2	-1.93891	-1.67264
ARFIP1	P53367-3	Arfaptin-1	2	2	-1.69029	-2.04112
ACLY	P53396	ATP-citrate synthase	33	33	3.07523	2.93352
METAP1	P53582	Methionine aminopeptidase 1	3	3	-0.408259	-0.411744
SUCLG1	P53597	Succinyl-CoA ligase [ADP/GDP-forming] subunit alpha, mitochondrial	6	6	1.31777	1.42917
COPB1	P53618	Coatomer subunit beta	21	21	1.88358	1.89165
COPA	P53621	Coatomer subunit alpha;Xenin;Proxenin	30	30	2.93277	2.99441
CTSC	P53634	Dipeptidyl peptidase 1;Dipeptidyl peptidase 1 exclusion domain chain;Dipeptidyl peptidase 1 heavy chain;Dipeptidyl peptidase 1 light chain	5	5	0.496961	0.840627
AP2S1	P53680	AP-2 complex subunit sigma	2	2	-1.29222	-1.52522
PTTG1IP	P53801	Pituitary tumor-transforming gene 1 protein-interacting protein	4	4	0.853349	0.444776
IST1	P53990-2	IST1 homolog	7	7	1.20338	1.18944
SEC24C	P53992	Protein transport protein Sec24C	6	6	-0.232296	-0.00845852
SUB1	P53999	Activated RNA polymerase II transcriptional coactivator p15	5	5	1.35673	1.53238
RARS	P54136-2	Arginine--tRNA ligase, cytoplasmic	13	13	0.894352	0.967775
YARS	P54577	Tyrosine--tRNA ligase, cytoplasmic;Tyrosine--tRNA ligase, cytoplasmic, N-terminally processed	21	21	3.00892	3.09918
USP14	P54578-2	Ubiquitin carboxyl-terminal hydrolase 14	12	12	1.90041	2.03147
PRKAG1	P54619-2	5-AMP-activated protein kinase subunit gamma-1	5	5	-0.340578	-0.170023
ATP1B3	P54709	Sodium/potassium-transporting ATPase subunit beta-3	3	3	-0.360797	-0.458024
RAD23A	P54725-2	UV excision repair protein RAD23 homolog A	4	2	-3.26139	-2.65852
RAD23B	P54727	UV excision repair protein RAD23 homolog B	13	11	2.50378	2.57457
AK2	P54819-2	Adenylate kinase 2, mitochondrial;Adenylate kinase 2, mitochondrial, N-terminally processed	9	9	2.05602	2.06905
NAPA	P54920	Alpha-soluble NSF attachment protein	15	15	2.30736	2.18238
ADPRH	P54922	[Protein ADP-ribosylarginine] hydrolase	4	4	-1.57089	-1.75581
AIF1	P55008	Allograft inflammatory factor 1	6	6	1.88686	1.77949
EIF5	P55010	Eukaryotic translation initiation factor 5	7	7	-0.511289	-0.297325
PSMD4	P55036-2	26S proteasome non-ATPase regulatory subunit 4;Putative PIP5K1A and PSMD4-like protein	2	2	-0.404145	0.135964
CSE1L	P55060-3	Exportin-2	15	14	0.369955	0.412816
VCP	P55072	Transitional endoplasmic reticulum ATPase	36	36	4.731	4.72277
HADHB	P55084-2	Trifunctional enzyme subunit beta, mitochondrial;3-ketoacyl-CoA thiolase	16	16	2.46393	2.62046
MANF	P55145	Mesencephalic astrocyte-derived neurotrophic factor	8	8	2.31143	2.06793
NCKAP1L	P55160	Nck-associated protein 1-like	15	15	0.706986	0.77236
CASP6	P55212	Caspase-6;Caspase-6 subunit p18;Caspase-6 subunit p11	4	4	-1.56337	-1.8369
ADK	P55263-2	Adenosine kinase	5	5	-1.23032	-0.888744
ADAR	P55265-5	Double-stranded RNA-specific adenosine deaminase	5	5	-0.754895	-0.436097
TPD52	P55327-2	Tumor protein D52	3	3	-1.08563	-0.88751
SEC13	P55735	Protein SEC13 homolog	4	3	-0.339225	-0.548035
NHP2L1	P55769	NHP2-like protein 1;NHP2-like protein 1, N-terminally processed	3	3	-0.605792	-0.405453
NPEPPS	P55786	Puromycin-sensitive aminopeptidase	29	29	2.98642	2.87735
HNRNPH2	P55795	Heterogeneous nuclear ribonucleoprotein H2	10	2	-1.66447	-1.75828
OXCT1	P55809	Succinyl-CoA:3-ketoacid coenzyme A transferase 1, mitochondrial	9	9	1.33895	1.17112
SUMO3	P55854	Small ubiquitin-related modifier 3	3	2	-0.0712406	-0.107349
EIF3B	P55884	Eukaryotic translation initiation factor 3 subunit B	11	11	0.24644	0.355999
BID	P55957	BH3-interacting domain death agonist;BH3-interacting domain death agonist p15;BH3-interacting domain death agonist p13;BH3-interacting domain death agonist p11	5	5	-0.534348	-0.492486
ATP5J2	P56134-4	ATP synthase subunit f, mitochondrial	3	2	-1.27698	-1.58577
	P56181-2		2	2	-1.61604	-1.75311
MARS	P56192	Methionine--tRNA ligase, cytoplasmic	6	6	0.0537955	-0.117095
CTSW	P56202	Cathepsin W	6	6	-0.289043	-0.450571
AP1S2	P56377	AP-1 complex subunit sigma-2	4	4	-1.36195	-1.07882
MP68	P56378	6.8 kDa mitochondrial proteolipid	2	2	-0.925619	-1.01197
ATP5I	P56385	ATP synthase subunit e, mitochondrial	5	5	1.24834	1.22041
EIF6	P56537-2	Eukaryotic translation initiation factor 6	3	3	-2.30739	-2.80693
CORO7	P57737-2	Coronin-7	10	10	-0.172911	-0.110843
GSDMD	P57764	Gasdermin-D	3	3	-3.35959	-3.7905
MTPN	P58546	Myotrophin	8	8	3.10005	3.018
GNG2	P59768	Guanine nucleotide-binding protein G(I)/G(S)/G(O) subunit gamma-2	2	2	1.33613	1.36063
ARPC4	P59998	Actin-related protein 2/3 complex subunit 4	8	8	3.45161	3.55799
TPI1	P60174	Triosephosphate isomerase	18	18	5.77615	5.81075
EIF3E	P60228	Eukaryotic translation initiation factor 3 subunit E	7	7	0.899841	1.04396
MYL6	P60660-2	Myosin light polypeptide 6	10	8	6.22523	6.07082
EIF4A1	P60842	Eukaryotic initiation factor 4A-I	18	10	3.23008	3.20388
RPS20	P60866	40S ribosomal protein S20	4	4	0.323536	1.03903
PRPS1	P60891	Ribose-phosphate pyrophosphokinase 1	10	4	2.1026	1.99866
PSMA6	P60900	Proteasome subunit alpha type-6	9	9	1.7411	1.75753
S100A10	P60903	Protein S100-A10	2	2	0.73066	0.678242
CDC42	P60953	Cell division control protein 42 homolog	9	8	3.00276	3.14658
DSTN	P60981	Destrin	11	10	2.10653	1.93684
RAB8A	P61006	Ras-related protein Rab-8A	13	8	4.07099	3.94643
SPCS3	P61009	Signal peptidase complex subunit 3	3	3	-0.82147	-1.16128
SRP54	P61011-2	Signal recognition particle 54 kDa protein	3	3	-1.92739	-1.67253
RAB4B	P61018	Ras-related protein Rab-4B	4	3	-1.05521	-0.710297
RAB2A	P61019	Ras-related protein Rab-2A	8	2	1.57866	1.39149
RAB5B	P61020	Ras-related protein Rab-5B	7	4	-1.06825	-0.982177
RAB10	P61026	Ras-related protein Rab-10	9	7	3.15048	3.03756
UBE2D3	P61077	Ubiquitin-conjugating enzyme E2 D3;Ubiquitin-conjugating enzyme E2 D2	3	3	1.47582	1.31909
UBE2M	P61081	NEDD8-conjugating enzyme Ubc12	2	2	-0.240556	-0.676645
UBE2K	P61086	Ubiquitin-conjugating enzyme E2 K	5	5	-0.382087	0.0157333
UBE2N	P61088	Ubiquitin-conjugating enzyme E2 N	9	9	2.55465	2.70398
RAB14	P61106	Ras-related protein Rab-14	13	13	2.69874	2.63161
ACTR3	P61158	Actin-related protein 3	22	22	4.80097	4.79367
ACTR2	P61160	Actin-related protein 2	13	13	3.23533	3.20181
ACTR1A	P61163	Alpha-centractin	12	5	1.79244	1.74743
COPS2	P61201	COP9 signalosome complex subunit 2	4	4	-0.5398	-0.169985
ABCE1	P61221	ATP-binding cassette sub-family E member 1	6	6	0.094485	-0.0834096
RAP1B	P61224	Ras-related protein Rap-1b;Ras-related protein Rap-1b-like protein;Ras-related protein Rap-1A	17	16	5.69135	5.49409
RAP2B	P61225	Ras-related protein Rap-2b	10	10	1.70837	1.69197
RPS3A	P61247	40S ribosomal protein S3a	13	13	2.65047	2.86501
RPL15	P61313	60S ribosomal protein L15	5	5	0.544838	0.228686
RPL27	P61353	60S ribosomal protein L27	3	3	-0.225087	0.60302
ATP6V0D1	P61421	V-type proton ATPase subunit d 1	5	5	-0.535898	-0.521262
RHOA	P61586	Transforming protein RhoA	11	3	3.08208	3.14117
HSPE1	P61604	10 kDa heat shock protein, mitochondrial	10	10	3.46821	3.52324
LYZ	P61626	Lysozyme C	9	9	4.0831	4.27822
VBP1	P61758-2	Prefoldin subunit 3	6	6	0.417543	0.234819
STXBP1	P61764	Syntaxin-binding protein 1	3	2	-3.35937	-3.03703
B2M	P61769	Beta-2-microglobulin;Beta-2-microglobulin form pI 5.3	5	5	2.59535	2.56297
DAD1	P61803	Dolichyl-diphosphooligosaccharide--protein glycosyltransferase subunit DAD1	2	2	-2.85187	-2.51959
NPC2	P61916-2	Epididymal secretory protein E1	3	3	0.151537	-0.00138607
COPZ1	P61923-5	Coatomer subunit zeta-1	4	4	-1.83926	-2.03525
RPL37	P61927	60S ribosomal protein L37	2	2	-1.74749	-1.19132
GNG11	P61952	Guanine nucleotide-binding protein G(I)/G(S)/G(O) subunit gamma-11;Guanine nucleotide-binding protein G(T) subunit gamma-T1	3	3	1.93089	1.6897
SUMO2	P61956-2	Small ubiquitin-related modifier 2	3	2	1.48546	1.53687
UFM1	P61960	Ubiquitin-fold modifier 1	2	2	-0.818656	-1.45245
AP1S1	P61966	AP-1 complex subunit sigma-1A	2	2	-2.70318	-2.66007
NUTF2	P61970	Nuclear transport factor 2	2	2	-0.0367333	0.238244
HNRNPK	P61978-2	Heterogeneous nuclear ribonucleoprotein K	22	22	4.17612	4.30545
YWHAG	P61981	14-3-3 protein gamma;14-3-3 protein gamma, N-terminally processed	18	13	3.63399	3.49735
TIMM10	P62072	Mitochondrial import inner membrane translocase subunit Tim10	2	2	-1.72063	-1.31854
RPS7	P62081	40S ribosomal protein S7	9	9	1.69074	2.00283
PPP1CA	P62136	Serine/threonine-protein phosphatase PP1-alpha catalytic subunit	14	3	2.29063	2.39085
PPP1CB	P62140	Serine/threonine-protein phosphatase PP1-beta catalytic subunit	10	2	-0.64718	-0.633787
PSMC1	P62191	26S protease regulatory subunit 4	9	9	0.451025	0.318998
PSMC5	P62195-2	26S protease regulatory subunit 8	8	8	0.300047	0.493799
RPS8	P62241	40S ribosomal protein S8	6	6	1.53895	1.84109
RPS15A	P62244	40S ribosomal protein S15a	4	4	0.636934	0.63441
RPS16	P62249	40S ribosomal protein S16	7	7	1.10859	1.57682
YWHAE	P62258	14-3-3 protein epsilon	19	15	3.75546	3.69226
RPS14	P62263	40S ribosomal protein S14	5	5	-0.418437	1.11395
RPS23	P62266	40S ribosomal protein S23	3	3	1.28735	1.12788
RPS18	P62269	40S ribosomal protein S18	6	6	1.38319	1.85113
RPS13	P62277	40S ribosomal protein S13	12	12	2.22356	2.51776
RPS11	P62280	40S ribosomal protein S11	6	6	1.77146	2.34529
LSM3	P62310	U6 snRNA-associated Sm-like protein LSm3	2	2	-1.15242	-1.24684
LSM6	P62312	U6 snRNA-associated Sm-like protein LSm6	2	2	-1.39785	-1.02983
SNRPD2	P62316-2	Small nuclear ribonucleoprotein Sm D2	2	2	-3.90317	-2.83661
SNRPD3	P62318-2	Small nuclear ribonucleoprotein Sm D3	3	3	0.204625	0.122887
TMSB4X	P62328	Thymosin beta-4;Hematopoietic system regulatory peptide	4	3	3.20185	1.81229
ARF6	P62330	ADP-ribosylation factor 6	4	4	-0.563787	-0.718999
PSMC6	P62333	26S protease regulatory subunit 10B	12	12	1.56097	1.44483
RPL7A	P62424	60S ribosomal protein L7a	8	8	0.48155	1.20665
ETF1	P62495-2	Eukaryotic peptide chain release factor subunit 1	12	12	1.31553	1.33558
RPS4X	P62701	40S ribosomal protein S4, X isoform;40S ribosomal protein S4, Y isoform 1;40S ribosomal protein S4, Y isoform 2	10	10	2.49636	2.88647
RPL23A	P62750	60S ribosomal protein L23a	6	6	0.506023	0.951372
RPS6	P62753	40S ribosomal protein S6	5	5	1.63577	1.53928
HIST1H4A	P62805	Histone H4	12	12	7.59114	8.21376
RAB1A	P62820	Ras-related protein Rab-1A	12	5	1.25284	1.2089
RAN	P62826	GTP-binding nuclear protein Ran	11	11	2.94575	2.99222
RPL23	P62829	60S ribosomal protein L23	4	4	0.656456	1.25158
RPS24	P62847-2	40S ribosomal protein S24	3	3	-0.149943	-0.184673
RPS25	P62851	40S ribosomal protein S25	4	4	0.917262	1.37138
RPS26	P62854	40S ribosomal protein S26;Putative 40S ribosomal protein S26-like 1	3	3	0.232689	0.448691
RPS28	P62857	40S ribosomal protein S28	2	2	0.337537	0.431929
GNB1	P62873	Guanine nucleotide-binding protein G(I)/G(S)/G(T) subunit beta-1	13	7	1.76812	1.51578
GNB2	P62879	Guanine nucleotide-binding protein G(I)/G(S)/G(T) subunit beta-2	14	4	2.43098	2.42585
RPL30	P62888	60S ribosomal protein L30	3	3	-1.28653	-1.08601
RPL31	P62899	60S ribosomal protein L31	5	5	0.974533	1.74504
RPL10A	P62906	60S ribosomal protein L10a	7	7	1.8303	2.03106
RPL32	P62910	60S ribosomal protein L32	2	2	-1.28665	-0.640582
RPL11	P62913-2	60S ribosomal protein L11	4	4	1.48192	1.4436
RPL8	P62917	60S ribosomal protein L8	4	4	0.00780841	0.411262
PPIA	P62937	Peptidyl-prolyl cis-trans isomerase A;Peptidyl-prolyl cis-trans isomerase A, N-terminally processed	13	13	6.34741	6.33692
FKBP1A	P62942	Peptidyl-prolyl cis-trans isomerase FKBP1A	2	2	1.12587	1.37254
RPS27A	P62979	Ubiquitin-40S ribosomal protein S27a;Ubiquitin;40S ribosomal protein S27a;Ubiquitin-60S ribosomal protein L40;Ubiquitin;60S ribosomal protein L40;Polyubiquitin-B;Ubiquitin;Polyubiquitin-C;Ubiquitin	7	7	3.68844	3.67025
GRB2	P62993	Growth factor receptor-bound protein 2	13	13	3.34725	3.31279
TRA2B	P62995	Transformer-2 protein homolog beta	9	7	0.897099	1.00729
RAC1	P63000	Ras-related C3 botulinum toxin substrate 1;Ras-related C3 botulinum toxin substrate 3	11	6	4.00447	3.95278
AP2B1	P63010-2	AP-2 complex subunit beta	23	10	2.99378	2.9043
GNAS	P63092-3	Guanine nucleotide-binding protein G(s) subunit alpha isoforms short;Guanine nucleotide-binding protein G(s) subunit alpha isoforms XLas	5	4	-1.59301	-1.349
PPP3R1	P63098	Calcineurin subunit B type 1	5	5	0.496415	0.227376
YWHAZ	P63104	14-3-3 protein zeta/delta	23	17	7.1093	7.03702
PPP2R2A	P63151	Serine/threonine-protein phosphatase 2A 55 kDa regulatory subunit B alpha isoform	7	7	0.0476476	0.161916
DYNLL1	P63167	Dynein light chain 1, cytoplasmic	4	3	2.21348	2.01437
SKP1	P63208	S-phase kinase-associated protein 1	6	6	-0.00659059	0.261018
RPS21	P63220	40S ribosomal protein S21	2	2	-0.793444	-0.671006
EIF5A	P63241	Eukaryotic translation initiation factor 5A-1;Eukaryotic translation initiation factor 5A-1-like	8	7	2.63617	2.72653
GNB2L1	P63244	Guanine nucleotide-binding protein subunit beta-2-like 1;Guanine nucleotide-binding protein subunit beta-2-like 1, N-terminally processed	14	14	2.44458	2.63903
UBE2I	P63279	SUMO-conjugating enzyme UBC9	3	3	0.226962	0.309666
PPP2CA	P67775	Serine/threonine-protein phosphatase 2A catalytic subunit alpha isoform;Serine/threonine-protein phosphatase 2A catalytic subunit beta isoform	8	8	0.45455	0.598973
YBX1	P67809	Nuclease-sensitive element-binding protein 1;Y-box-binding protein 3;Y-box-binding protein 2	2	2	-1.33258	-1.45363
SEC11A	P67812-2	Signal peptidase complex catalytic subunit SEC11A	3	3	-1.16433	-1.37097
CSNK2B	P67870	Casein kinase II subunit beta	3	3	-0.664581	-0.705177
TPM4	P67936	Tropomyosin alpha-4 chain	32	9	7.88897	7.70648
TPM4	P67936-2	Tropomyosin alpha-4 chain	27	3	1.0471	0.985242
UBE2L3	P68036-3	Ubiquitin-conjugating enzyme E2 L3	9	4	3.15116	2.99121
EEF1A1P5	Q5VTE0	Putative elongation factor 1-alpha-like 3;Elongation factor 1-alpha 1;Elongation factor 1-alpha 2	20	20	5.34777	5.55901
TUBA4A	P68366-2	Tubulin alpha-4A chain	27	8	6.78033	6.68668
TUBB4B	P68371	Tubulin beta-4B chain;Tubulin beta-4A chain	23	3	5.25638	5.16674
CSNK2A1	P68400	Casein kinase II subunit alpha;Casein kinase II subunit alpha 3	2	2	-3.19295	-3.24173
PAFAH1B2	P68402	Platelet-activating factor acetylhydrolase IB subunit beta	3	3	0.558903	0.177389
HBB	P68871	Hemoglobin subunit beta;LVV-hemorphin-7;Spinorphin	14	7	6.54683	7.92823
NOMO2	Q5JPE7-2	Nodal modulator 2;Nodal modulator 1;Nodal modulator 3	8	8	-0.222834	-0.225858
HBG2	P69892	Hemoglobin subunit gamma-2;Hemoglobin subunit gamma-1	3	2	-3.5757	-3.53041
HBA1	P69905	Hemoglobin subunit alpha	10	10	5.83745	7.29192
SIRPB1	Q5TFQ8	Signal-regulatory protein beta-1 isoform 3;Tyrosine-protein phosphatase non-receptor type substrate 1	3	3	-1.34909	-1.38499
EIF4G2	P78344-2	Eukaryotic translation initiation factor 4 gamma 2	10	10	1.02005	1.13349
GTF2I	P78347-2	General transcription factor II-I	2	2	-3.03356	-3.0542
CCT2	P78371	T-complex protein 1 subunit beta	32	32	3.87201	3.90758
RAE1	P78406	mRNA export factor	2	2	-0.91046	-0.584087
GSTO1	P78417	Glutathione S-transferase omega-1	16	16	4.30927	3.79194
PRKDC	P78527	DNA-dependent protein kinase catalytic subunit	45	45	2.42237	2.55435
IFI35	P80217	Interferon-induced 35 kDa protein	4	4	-0.620927	-0.749844
NUCB2	P80303-2	Nucleobindin-2;Nesfatin-1	8	8	0.76958	0.589893
S100A12	P80511	Protein S100-A12;Calcitermin	4	4	1.65747	1.48211
BASP1	P80723	Brain acid soluble protein 1	3	3	0.0608312	-0.174048
MRPS36	P82909	28S ribosomal protein S36, mitochondrial	2	2	-2.84267	-2.19487
SARNP	P82979	SAP domain-containing ribonucleoprotein	5	5	0.221873	0.359851
LACTB	P83111	Serine beta-lactamase-like protein LACTB, mitochondrial	2	2	-1.44192	-1.3077
RPL24	P83731	60S ribosomal protein L24	2	2	-0.880275	-0.662006
ARF5	P84085	ADP-ribosylation factor 5	11	6	0.768049	0.843251
ERH	P84090	Enhancer of rudimentary homolog	4	4	1.35534	1.34494
RHOG	P84095	Rho-related GTP-binding protein RhoG	8	7	0.837384	0.870753
RPL19	P84098	60S ribosomal protein L19	2	2	-0.0461693	-0.628157
SRSF3	P84103	Serine/arginine-rich splicing factor 3	5	4	1.27509	1.3746
H3F3A	P84243	Histone H3.3	8	3	7.69842	7.89107
CCZ1	P86791	Vacuolar fusion protein CCZ1 homolog;Vacuolar fusion protein CCZ1 homolog B	3	3	-2.01768	-1.59107
DAB2	P98082-2	Disabled homolog 2	6	6	0.0567229	0.0646565
ARHGAP4	P98171	Rho GTPase-activating protein 4	8	8	-1.14159	-0.94937
ATP2C1	P98194-2	Calcium-transporting ATPase type 2C member 1	4	4	-0.879602	-0.698343
CYCS	P99999	Cytochrome c	7	7	2.45084	2.65095
MPP1	Q00013-2	55 kDa erythrocyte membrane protein	12	12	1.64755	1.44016
TFAM	Q00059	Transcription factor A, mitochondrial	4	4	-1.36161	-0.664753
PITPNA	Q00169	Phosphatidylinositol transfer protein alpha isoform	5	2	-1.33839	-1.3197
SLC25A3	Q00325-2	Phosphate carrier protein, mitochondrial	9	9	2.62913	2.65912
HDLBP	Q00341-2	Vigilin	3	3	-3.59703	-3.04875
PURA	Q00577	Transcriptional activator protein Pur-alpha	4	4	-0.0913059	0.236235
CLTC	Q00610-2	Clathrin heavy chain 1	75	56	5.13358	5.18131
FKBP3	Q00688	Peptidyl-prolyl cis-trans isomerase FKBP3	5	5	1.27035	1.4237
PLCB2	Q00722-3	1-phosphatidylinositol 4,5-bisphosphate phosphodiesterase beta-2	10	9	-0.0948633	-0.20212
REEP5	Q00765	Receptor expression-enhancing protein 5	3	3	1.26252	1.24835
HNRNPU	Q00839-2	Heterogeneous nuclear ribonucleoprotein U	23	23	3.87898	4.28758
SPTBN1	Q01082	Spectrin beta chain, non-erythrocytic 1	61	4	3.73861	3.85152
TIAL1	Q01085	Nucleolysin TIAR	2	2	-2.38857	-1.8356
SET	Q01105-3	Protein SET;Protein SETSIP	7	7	1.79806	1.81552
SRSF2	Q01130-2	Serine/arginine-rich splicing factor 2	4	4	0.0430752	0.212316
GALK2	Q01415	N-acetylgalactosamine kinase	3	3	-3.35864	-3.25518
AMPD2	Q01433-2	AMP deaminase 2	13	13	1.1503	1.25144
FABP5	Q01469	Fatty acid-binding protein, epidermal	6	6	0.935943	0.883415
PFKP	Q01813	ATP-dependent 6-phosphofructokinase, platelet type	28	25	3.08273	3.3365
EWSR1	Q01844-2	RNA-binding protein EWS	2	2	-1.43957	-1.59439
PLCB3	Q01970-2	1-phosphatidylinositol 4,5-bisphosphate phosphodiesterase beta-3	4	4	-2.36388	-2.4543
NAAA	Q02083	N-acylethanolamine-hydrolyzing acid amidase;N-acylethanolamine-hydrolyzing acid amidase subunit alpha;N-acylethanolamine-hydrolyzing acid amidase subunit beta	4	4	-0.843803	-0.631821
GUCY1A3	Q02108-2	Guanylate cyclase soluble subunit alpha-3	6	6	-0.289968	-0.522796
GUCY1B3	Q02153-2	Guanylate cyclase soluble subunit beta-1	8	8	0.147264	0.0293536
OGDH	Q02218	2-oxoglutarate dehydrogenase, mitochondrial	14	14	1.1172	1.18087
ALDH6A1	Q02252-2	Methylmalonate-semialdehyde dehydrogenase [acylating], mitochondrial	2	2	-1.28448	-1.52954
RPL18A	Q02543	60S ribosomal protein L18a	3	3	-2.19009	-1.9203
MAP2K1	Q02750	Dual specificity mitogen-activated protein kinase kinase 1	8	4	0.325403	0.728254
FKBP4	Q02790	Peptidyl-prolyl cis-trans isomerase FKBP4;Peptidyl-prolyl cis-trans isomerase FKBP4, N-terminally processed	2	2	-2.24045	-2.8656
NUCB1	Q02818	Nucleobindin-1	5	5	-1.06201	-0.745812
RPL6	Q02878	60S ribosomal protein L6	8	8	1.22228	1.43004
TOP2B	Q02880-2	DNA topoisomerase 2-beta	17	14	-0.148614	0.21476
SLC25A11	Q02978	Mitochondrial 2-oxoglutarate/malate carrier protein	9	9	0.851933	0.810182
LMNB2	Q03252	Lamin-B2	26	22	2.46726	2.86547
TAP1	Q03518	Antigen peptide transporter 1	3	3	-2.16562	-2.8498
TAP2	Q03519	Antigen peptide transporter 2	3	3	0.31271	0.0485646
GBE1	Q04446	1,4-alpha-glucan-branching enzyme	5	5	-0.889928	-0.926004
EIF4G1	Q04637-5	Eukaryotic translation initiation factor 4 gamma 1	15	14	1.4085	1.28703
PRKCQ	Q04759	Protein kinase C theta type	5	4	-0.602459	-0.626199
GLO1	Q04760-2	Lactoylglutathione lyase	6	6	1.26337	1.31641
SSBP1	Q04837	Single-stranded DNA-binding protein, mitochondrial	5	5	1.21374	1.0927
YWHAH	Q04917	14-3-3 protein eta	21	17	3.09228	3.01234
DNM1	Q05193-5	Dynamin-1	15	8	-2.18161	-2.51846
PTPN12	Q05209	Tyrosine-protein phosphatase non-receptor type 12	11	11	1.09791	0.782675
CLC	Q05315	Galectin-10	2	2	-0.999573	0.41219
PTK2	Q05397-7	Focal adhesion kinase 1	3	3	-1.56817	-1.78005
PRKCD	Q05655	Protein kinase C delta type;Protein kinase C delta type regulatory subunit;Protein kinase C delta type catalytic subunit	20	19	1.91127	1.74613
CALD1	Q05682-5	Caldesmon	26	26	4.41781	4.27446
RNASEL	Q05823	2-5A-dependent ribonuclease	2	2	-2.01938	-2.85993
PTPN11	Q06124	Tyrosine-protein phosphatase non-receptor type 11	8	8	0.0984617	0.297344
BTK	Q06187	Tyrosine-protein kinase BTK	20	20	2.3463	2.20546
GFPT1	Q06210-2	Glutamine--fructose-6-phosphate aminotransferase [isomerizing] 1	4	4	-3.19382	-2.84086
PSME1	Q06323	Proteasome activator complex subunit 1	15	15	3.29458	3.42719
FMR1	Q06787-8	Fragile X mental retardation protein 1	3	2	-1.86645	-1.73894
PRDX1	Q06830	Peroxiredoxin-1	12	9	4.19282	4.33149
RPL18	Q07020-2	60S ribosomal protein L18	3	3	-0.637725	-0.1329
C1QBP	Q07021	Complement component 1 Q subcomponent-binding protein, mitochondrial	6	6	0.823305	1.01443
CKAP4	Q07065	Cytoskeleton-associated protein 4	9	9	0.330094	0.172782
CD69	Q07108	Early activation antigen CD69	2	2	-2.3678	-2.50637
KHDRBS1	Q07666-2	KH domain-containing, RNA-binding, signal transduction-associated protein 1	3	3	0.392559	0.622023
BAX	Q07812-5	Apoptosis regulator BAX	2	2	-1.40193	-1.19597
BCL2L1	Q07817-2	Bcl-2-like protein 1	2	2	-1.01666	-1.38256
KLC1	Q07866-7	Kinesin light chain 1	11	11	0.117562	-0.0477259
SRSF1	Q07955	Serine/arginine-rich splicing factor 1	11	10	2.08605	2.35021
ARHGAP1	Q07960	Rho GTPase-activating protein 1	20	20	2.73922	2.67318
PPP3CA	Q08209-3	Serine/threonine-protein phosphatase 2B catalytic subunit alpha isoform	6	2	0.678005	0.752833
DHX9	Q08211	ATP-dependent RNA helicase A	24	24	1.98705	2.26491
CRYZ	Q08257	Quinone oxidoreductase	8	8	0.533276	0.741244
GOLGA2	Q08379	Golgin subfamily A member 2	2	2	-3.37056	-3.87002
DMTN	Q08495	Dematin	14	14	1.1606	1.16735
HDHD1	Q08623	Pseudouridine-5-phosphatase	3	3	-3.40178	-3.46208
CD47	Q08722-2	Leukocyte surface antigen CD47	3	3	2.42865	2.42193
PPID	Q08752	Peptidyl-prolyl cis-trans isomerase D	5	4	-0.113967	-0.194688
SSRP1	Q08945	FACT complex subunit SSRP1	7	7	-0.021318	-0.00983645
SLFN5	Q08AF3	Schlafen family member 5	7	7	-0.0787594	0.357223
NSUN2	Q08J23-3	tRNA (cytosine(34)-C(5))-methyltransferase	2	2	-2.34373	-2.25923
RBBP4	Q09028-3	Histone-binding protein RBBP4;Histone-binding protein RBBP7	6	6	0.469941	0.576513
NCBP1	Q09161	Nuclear cap-binding protein subunit 1	2	2	-5.36462	-4.2325
AHNAK	Q09666	Neuroblast differentiation-associated protein AHNAK	157	157	5.64751	5.9025
APOBR	Q0VD83	Apolipoprotein B receptor	8	8	-1.02361	-1.42967
NEXN	Q0ZGT2-4	Nexilin	19	19	3.49225	3.28651
AP1B1	Q10567-4	AP-1 complex subunit beta-1	22	9	0.500266	0.427348
BST1	Q10588	ADP-ribosyl cyclase/cyclic ADP-ribose hydrolase 2	3	3	-2.507	-2.52764
PMPCA	Q10713	Mitochondrial-processing peptidase subunit alpha	3	3	-2.51805	-1.92711
SCRN1	Q12765-3	Secernin-1	4	4	-3.36428	-3.53805
NUP160	Q12769	Nuclear pore complex protein Nup160	2	2	-4.23559	-3.84004
ASPH	Q12797-10	Aspartyl/asparaginyl beta-hydroxylase	3	3	-2.08322	-2.51768
FSTL1	Q12841-2	Follistatin-related protein 1	2	2	-2.05645	-1.51805
STX4	Q12846	Syntaxin-4	3	3	-1.52246	-1.45172
CHD4	Q14839	Chromodomain-helicase-DNA-binding protein 4;Chromodomain-helicase-DNA-binding protein 3;Chromodomain-helicase-DNA-binding protein 5	4	4	-4.37953	-3.70489
SF3A3	Q12874	Splicing factor 3A subunit 3	5	5	-0.820869	-0.486257
DPYD	Q12882	Dihydropyrimidine dehydrogenase [NADP(+)]	7	7	-1.41891	-1.37606
AIMP1	Q12904	Aminoacyl tRNA synthase complex-interacting multifunctional protein 1;Endothelial monocyte-activating polypeptide 2	2	2	-2.49074	-2.69077
ILF2	Q12905	Interleukin enhancer-binding factor 2	8	8	1.46334	1.49259
ILF3	Q12906-5	Interleukin enhancer-binding factor 3	18	18	2.36669	2.53366
LMAN2	Q12907	Vesicular integral-membrane protein VIP36	6	6	0.316142	0.13857
PTPRJ	Q12913	Receptor-type tyrosine-protein phosphatase eta	19	19	2.37729	2.39334
DLG1	Q12959-8	Disks large homolog 1;Disks large homolog 4	2	2	-1.88968	-1.2613
PTP4A2	Q12974-4	Protein tyrosine phosphatase type IVA 2	4	4	0.845489	0.478177
ABR	Q12979-4	Active breakpoint cluster region-related protein	2	2	-2.45177	-2.37563
BNIP2	Q12982	BCL2/adenovirus E1B 19 kDa protein-interacting protein 2	4	4	-1.22578	-1.26042
CSTF3	Q12996	Cleavage stimulation factor subunit 3	3	3	-2.72249	-3.84898
ECH1	Q13011	Delta(3,5)-Delta(2,4)-dienoyl-CoA isomerase, mitochondrial	9	9	1.3741	1.51204
CDC16	Q13042-4	Cell division cycle protein 16 homolog	2	2	-3.01158	-3.55466
STK4	Q13043	Serine/threonine-protein kinase 4;Serine/threonine-protein kinase 4 37kDa subunit;Serine/threonine-protein kinase 4 18kDa subunit	13	10	1.91818	1.87445
FLII	Q13045-2	Protein flightless-1 homolog	27	27	2.21663	2.25249
LCP2	Q13094	Lymphocyte cytosolic protein 2	17	17	2.52685	2.58736
GPS1	Q13098-5	COP9 signalosome complex subunit 1	4	4	-0.831105	-0.979085
USP4	Q13107-2	Ubiquitin carboxyl-terminal hydrolase 4	4	3	-1.94749	-1.6565
MTAP	Q13126-4	S-methyl-5-thioadenosine phosphorylase	6	6	0.532124	0.663554
TARDBP	Q13148	TAR DNA-binding protein 43	4	4	-0.291945	-0.0964541
HNRNPA0	Q13151	Heterogeneous nuclear ribonucleoprotein A0	11	11	2.96423	3.30676
AIMP2	Q13155-2	Aminoacyl tRNA synthase complex-interacting multifunctional protein 2	3	3	-0.616397	-0.588143
FADD	Q13158	FAS-associated death domain protein	2	2	-2.72831	-3.02948
PRDX4	Q13162	Peroxiredoxin-4	8	6	1.1794	1.15607
PAK2	Q13177	Serine/threonine-protein kinase PAK 2;PAK-2p27;PAK-2p34	14	14	1.69787	1.771
CBX3	Q13185	Chromobox protein homolog 3	8	7	1.55321	1.95065
PSMD2	Q13200	26S proteasome non-ATPase regulatory subunit 2	23	23	2.1548	2.12579
MMRN1	Q13201	Multimerin-1;Platelet glycoprotein Ia*;155 kDa platelet multimerin	49	49	5.53675	5.31526
DNAJC3	Q13217	DnaJ homolog subfamily C member 3	3	3	-0.809791	-0.845273
SRSF9	Q13242	Serine/arginine-rich splicing factor 9	5	4	-1.33238	-1.95262
SRSF6	Q13247	Serine/arginine-rich splicing factor 6	6	3	0.739379	0.984584
TRIM28	Q13263-2	Transcription intermediary factor 1-beta	14	13	1.3789	1.44887
G3BP1	Q13283	Ras GTPase-activating protein-binding protein 1	4	4	-2.72763	-2.68225
KCNAB2	Q13303-4	Voltage-gated potassium channel subunit beta-2	4	4	0.277671	0.818398
ATM	Q13315	Serine-protein kinase ATM	2	2	-4.59247	-4.25987
IFIT5	Q13325-2	Interferon-induced protein with tetratricopeptide repeats 5	2	2	-1.72565	-2.16291
EIF3I	Q13347	Eukaryotic translation initiation factor 3 subunit I	6	6	0.37836	0.537449
CTBP1	Q13363-2	C-terminal-binding protein 1	3	3	-2.0963	-2.38637
UBE2V1	Q13404-8	Ubiquitin-conjugating enzyme E2 variant 1;Ubiquitin-conjugating enzyme E2 variant 2	7	7	1.99334	2.14163
DYNC1I2	Q13409-6	Cytoplasmic dynein 1 intermediate chain 2	2	2	-1.06119	-1.38264
ILK	Q13418	Integrin-linked protein kinase	24	24	5.1983	5.08174
IKZF1	Q13422-4	DNA-binding protein Ikaros	3	3	-3.85596	-3.54693
NNT	Q13423	NAD(P) transhydrogenase, mitochondrial	32	32	3.5177	3.46911
PPIG	Q13427	Peptidyl-prolyl cis-trans isomerase G	2	2	-3.88065	-4.25866
SF3B2	Q13435	Splicing factor 3B subunit 2	6	6	0.445813	0.701711
PDAP1	Q13442	28 kDa heat- and acid-stable phosphoprotein	6	6	-2.36158	-2.25213
FKBP5	Q13451	Peptidyl-prolyl cis-trans isomerase FKBP5;Peptidyl-prolyl cis-trans isomerase FKBP5, N-terminally processed	8	8	-0.154345	-0.00198796
MYO9B	Q13459-2	Unconventional myosin-IXb	6	6	-1.07617	-1.13969
ROCK1	Q13464	Rho-associated protein kinase 1	15	13	1.10017	1.30132
PICALM	Q13492-3	Phosphatidylinositol-binding clathrin assembly protein	4	4	-1.21998	-1.25548
MTM1	Q13496-2	Myotubularin	2	2	-2.47623	-3.05916
SQSTM1	Q13501-2	Sequestosome-1	2	2	-2.45986	-3.2542
ASAH1	Q13510-2	Acid ceramidase;Acid ceramidase subunit alpha;Acid ceramidase subunit beta	10	10	1.30753	1.30592
PIN1	Q13526	Peptidyl-prolyl cis-trans isomerase NIMA-interacting 1	2	2	-2.75103	-2.37967
RIPK1	Q13546	Receptor-interacting serine/threonine-protein kinase 1	3	3	-1.9692	-2.05653
HDAC1	Q13547	Histone deacetylase 1	5	4	-0.0797507	-0.27413
CAMK2G	Q13555-10	Calcium/calmodulin-dependent protein kinase type II subunit gamma	6	3	0.412168	0.566794
CAMK2D	Q13557-8	Calcium/calmodulin-dependent protein kinase type II subunit delta	5	2	-1.23345	-1.39642
DCTN2	Q13561	Dynactin subunit 2	12	12	2.12336	2.02171
NAE1	Q13564-3	NEDD8-activating enzyme E1 regulatory subunit	5	5	-0.0889761	-0.168746
IQGAP2	Q13576	Ras GTPase-activating-like protein IQGAP2	55	54	4.12255	4.10079
STIM1	Q13586	Stromal interaction molecule 1	12	12	1.2078	1.1163
SNX1	Q13596-2	Sorting nexin-1	4	2	-2.75129	-2.68227
CUL1	Q13616	Cullin-1	3	3	-2.07701	-2.37856
CUL2	Q13617	Cullin-2	6	6	-0.100803	-0.351444
CUL3	Q13618	Cullin-3	5	5	-0.259031	-0.628776
CUL4B	Q13620-3	Cullin-4B;Cullin-4A	2	2	-3.05755	-2.51207
TSTA3	Q13630	GDP-L-fucose synthase	4	4	-1.44184	-1.25739
RAB31	Q13636	Ras-related protein Rab-31;Ras-related protein Rab-22A	2	2	-2.02076	-2.6897
RAB32	Q13637	Ras-related protein Rab-32	7	5	1.42355	1.24737
FHL1	Q13642-1	Four and a half LIM domains protein 1	14	14	3.40879	3.359
MOGS	Q13724	Mannosyl-oligosaccharide glucosidase	8	8	-0.0454436	0.0371723
SPTAN1	Q13813-3	Spectrin alpha chain, non-erythrocytic 1	52	52	3.45534	3.62205
DDX39B	Q13838	Spliceosome RNA helicase DDX39B	11	4	2.40063	2.64064
BLMH	Q13867	Bleomycin hydrolase	9	9	1.2694	1.09357
SNTB1	Q13884	Beta-1-syntrophin	8	7	0.429948	0.51897
PRKG1	Q13976-2	cGMP-dependent protein kinase 1	11	11	1.17658	0.797953
IL16	Q14005-3	Pro-interleukin-16;Interleukin-16	11	11	1.05547	1.31399
CKAP5	Q14008-2	Cytoskeleton-associated protein 5	34	34	2.21625	2.19111
CIRBP	Q14011	Cold-inducible RNA-binding protein	4	4	-1.40602	-1.07671
CAMK1	Q14012	Calcium/calmodulin-dependent protein kinase type 1	10	10	1.46785	1.15288
COTL1	Q14019	Coactosin-like protein	15	15	4.94773	4.88696
HNRNPD	Q14103-3	Heterogeneous nuclear ribonucleoprotein D0	13	12	3.53924	3.77878
NID2	Q14112-2	Nidogen-2	5	4	-1.87143	-2.13778
DAG1	Q14118	Dystroglycan;Alpha-dystroglycan;Beta-dystroglycan	2	2	-1.43411	-1.45382
2006-09-01	Q14141-2	Septin-6	13	9	2.21701	2.38005
EIF3A	Q14152-2	Eukaryotic translation initiation factor 3 subunit A	21	21	1.67654	1.87427
ARHGEF7	Q14155-1	Rho guanine nucleotide exchange factor 7	5	2	-1.88086	-1.84238
GIT2	Q14161-7	ARF GTPase-activating protein GIT2	3	3	-2.38953	-1.75424
MLEC	Q14165	Malectin	8	8	1.67726	1.73815
DCTN1	Q14203-3	Dynactin subunit 1	21	21	2.31168	2.16424
DYNC1H1	Q14204	Cytoplasmic dynein 1 heavy chain 1	51	51	2.62949	2.46348
EIF2B1	Q14232	Translation initiation factor eIF-2B subunit alpha	3	3	-1.40741	-1.3869
EIF4A2	Q14240	Eukaryotic initiation factor 4A-II;Eukaryotic initiation factor 4A-II, N-terminally processed	12	4	0.189129	0.296991
FLOT2	Q14254	Flotillin-2	12	12	1.24469	1.09356
RCN2	Q14257	Reticulocalbin-2	2	2	-3.83836	-3.8398
TRIM25	Q14258	E3 ubiquitin/ISG15 ligase TRIM25	8	8	0.455749	0.112131
PTK2B	Q14289-2	Protein-tyrosine kinase 2-beta	7	7	0.29687	0.395046
FKBP8	Q14318-2	Peptidyl-prolyl cis-trans isomerase FKBP8	3	3	-3.9297	-2.98849
GNA13	Q14344	Guanine nucleotide-binding protein subunit alpha-13	11	11	1.74503	1.84686
PDE3A	Q14432	cGMP-inhibited 3,5-cyclic phosphodiesterase A	4	4	-1.90571	-1.45637
CAPRIN1	Q14444-2	Caprin-1	2	2	-2.59241	-2.12932
RBM39	Q14498	RNA-binding protein 39	7	7	-0.260717	-0.161632
PDIA5	Q14554	Protein disulfide-isomerase A5	15	15	2.3406	2.21369
PRPSAP1	Q14558	Phosphoribosyl pyrophosphate synthase-associated protein 1	6	5	-0.52997	-0.597753
ITPR2	Q14571	Inositol 1,4,5-trisphosphate receptor type 2	5	4	-1.3712	-1.38534
ITIH4	Q14624-4	Inter-alpha-trypsin inhibitor heavy chain H4;70 kDa inter-alpha-trypsin inhibitor heavy chain H4;35 kDa inter-alpha-trypsin inhibitor heavy chain H4	2	2	-2.59873	-2.83585
ITPR1	Q14643-4	Inositol 1,4,5-trisphosphate receptor type 1	13	11	0.366591	0.371007
RASA3	Q14644	Ras GTPase-activating protein 3	25	25	2.53758	2.59739
MDC1	Q14676-4	Mediator of DNA damage checkpoint protein 1	3	3	-5.34107	-4.83406
CLINT1	Q14677-3	Clathrin interactor 1	9	9	1.29939	1.1549
SMC1A	Q14683	Structural maintenance of chromosomes protein 1A	6	6	0.350658	0.136176
MESDC2	Q14696	LDLR chaperone MESD	4	4	0.918209	1.09376
GANAB	Q14697	Neutral alpha-glucosidase AB	40	40	4.37072	4.3341
LBR	Q14739	Lamin-B receptor	6	6	0.58358	0.860481
MVP	Q14764	Major vault protein	25	25	2.36947	2.51338
LTBP1	Q14766	Latent-transforming growth factor beta-binding protein 1	36	36	4.42414	4.26214
LASP1	Q14847	LIM and SH3 domain protein 1	15	15	3.43834	3.49971
KPNB1	Q14974	Importin subunit beta-1	26	26	2.64277	2.74718
NOLC1	Q14978	Nucleolar and coiled-body phosphoprotein 1	3	3	-2.41761	-1.75435
NUMA1	Q14980-2	Nuclear mitotic apparatus protein 1	26	26	1.85429	1.76532
SLMAP	Q14BN4	Sarcolemmal membrane-associated protein	8	8	0.753369	0.585565
SPCS2	Q15005	Signal peptidase complex subunit 2	7	7	1.1289	1.0135
EMC2	Q15006	ER membrane protein complex subunit 2	2	2	-3.22606	-3.5316
PSMD6	Q15008	26S proteasome non-ATPase regulatory subunit 6	12	12	1.59084	1.65809
2002-09-01	Q15019	Septin-2	15	14	2.18827	2.1936
SART3	Q15020	Squamous cell carcinoma antigen recognized by T-cells 3	3	3	-1.55611	-1.77015
ACAP1	Q15027	Arf-GAP with coiled-coil, ANK repeat and PH domain-containing protein 1	4	4	-1.64042	-0.743913
EFTUD2	Q15029	116 kDa U5 small nuclear ribonucleoprotein component	16	16	0.580035	0.661594
SNX17	Q15036-2	Sorting nexin-17	3	2	-2.40796	-1.84596
RAB3GAP1	Q15042-3	Rab3 GTPase-activating protein catalytic subunit	3	3	-2.02119	-2.0388
KARS	Q15046	Lysine--tRNA ligase	12	12	0.695237	0.922897
ARHGEF6	Q15052	Rho guanine nucleotide exchange factor 6	7	4	-0.665823	-0.836079
EIF4H	Q15056-2	Eukaryotic translation initiation factor 4H	5	5	-0.398221	-0.948019
ACAP2	Q15057	Arf-GAP with coiled-coil, ANK repeat and PH domain-containing protein 2	4	4	-1.21153	-1.3287
ACOX1	Q15067	Peroxisomal acyl-coenzyme A oxidase 1	6	6	-1.20031	-0.981057
EEA1	Q15075	Early endosome antigen 1	6	6	-0.667107	-0.404658
NCF4	Q15080	Neutrophil cytosol factor 4	2	2	-3.18552	-3.0482
PDIA6	Q15084-3	Protein disulfide-isomerase A6	17	17	3.22574	3.09719
PAFAH1B3	Q15102	Platelet-activating factor acetylhydrolase IB subunit gamma	4	4	-1.36748	-0.529762
PDK1	Q15118	[Pyruvate dehydrogenase (acetyl-transferring)] kinase isozyme 1, mitochondrial	4	4	-1.44455	-1.12719
PDK3	Q15120	[Pyruvate dehydrogenase (acetyl-transferring)] kinase isozyme 3, mitochondrial	3	3	-0.579147	-0.934515
PEA15	Q15121	Astrocytic phosphoprotein PEA-15	5	5	-0.812129	-1.09902
PMVK	Q15126	Phosphomevalonate kinase	3	3	-0.624585	-0.890782
PPA1	Q15181	Inorganic pyrophosphatase	5	5	1.03893	1.14222
PTGES3	Q15185-4	Prostaglandin E synthase 3	7	7	1.72103	1.60255
STK38	Q15208	Serine/threonine-protein kinase 38	5	5	-0.820777	-0.847911
NONO	Q15233	Non-POU domain-containing octamer-binding protein	11	10	1.54853	1.52102
PPP2R4	Q15257-2	Serine/threonine-protein phosphatase 2A activator	7	7	1.28181	1.23834
RAB35	Q15286	Ras-related protein Rab-35	3	3	-2.81533	-1.59198
TMED2	Q15363	Transmembrane emp24 domain-containing protein 2	3	3	-0.03345	-0.109005
PCBP1	Q15365	Poly(rC)-binding protein 1	14	9	3.39722	3.52335
PCBP2	Q15366-7	Poly(rC)-binding protein 2;Poly(rC)-binding protein 3	10	5	1.3868	1.29017
TCEB2	Q15370	Transcription elongation factor B polypeptide 2	5	5	1.32723	1.31238
RHEB	Q15382	GTP-binding protein Rheb	3	3	-0.106205	0.0928149
UBE3C	Q15386	Ubiquitin-protein ligase E3C	2	2	-2.85178	-2.84036
ANGPT1	Q15389-2	Angiopoietin-1	3	3	-1.55303	-1.66692
SF3B3	Q15393	Splicing factor 3B subunit 3	12	12	0.296262	0.7205
RSU1	Q15404	Ras suppressor protein 1	17	17	4.5888	4.72061
RPS6KA1	Q15418-3	Ribosomal protein S6 kinase alpha-1	6	2	-2.62404	-2.02791
SAFB	Q15424-2	Scaffold attachment factor B1	8	4	-0.699391	-0.280077
SF3B4	Q15427	Splicing factor 3B subunit 4	2	2	-1.22462	-1.18912
SF3A2	Q15428	Splicing factor 3A subunit 2	2	2	-2.03726	-1.68639
PPP1R7	Q15435-3	Protein phosphatase 1 regulatory subunit 7	7	7	-1.06633	-1.20362
SEC23A	Q15436	Protein transport protein Sec23A	9	7	0.369757	0.290762
SEC23B	Q15437	Protein transport protein Sec23B	5	3	-1.95296	-2.3427
SF3A1	Q15459	Splicing factor 3A subunit 1	3	3	-1.88367	-2.26232
MAPRE2	Q15555-5	Microtubule-associated protein RP/EB family member 2	14	13	3.29582	3.32386
TRADD	Q15628	Tumor necrosis factor receptor type 1-associated DEATH domain protein	4	4	-1.23394	-1.25024
TSN	Q15631	Translin	7	7	1.09958	1.13008
SF1	Q15637-4	Splicing factor 1	7	7	0.0237005	-0.169272
TRIP10	Q15642-4	Cdc42-interacting protein 4	5	5	-1.27236	-1.24384
MAPRE1	Q15691	Microtubule-associated protein RP/EB family member 1	15	14	3.144	3.18962
ELAVL1	Q15717	ELAV-like protein 1	8	8	-0.540521	-0.183079
MYLK	Q15746-9	Myosin light chain kinase, smooth muscle;Myosin light chain kinase, smooth muscle, deglutamylated form	20	20	3.21601	3.22778
CD226	Q15762	CD226 antigen	4	4	-1.39868	-1.51719
TOMM34	Q15785	Mitochondrial import receptor subunit TOM34	2	2	-4.74969	-4.26006
SMAD2	Q15796-2	Mothers against decapentaplegic homolog 2;Mothers against decapentaplegic homolog 3;Mothers against decapentaplegic homolog 9	3	3	-1.92421	-1.77083
TBCE	Q15813	Tubulin-specific chaperone E	2	2	-3.56217	-3.24981
STXBP2	Q15833	Syntaxin-binding protein 2	32	31	4.2423	4.17027
NEDD8	Q15843	NEDD8	2	2	-0.0137774	0.0734598
ATP6AP1	Q15904	V-type proton ATPase subunit S1	2	2	-1.4339	-1.66671
RAB11B	Q15907-2	Ras-related protein Rab-11B;Ras-related protein Rab-11A	13	12	3.71825	3.59725
ZYX	Q15942	Zyxin	22	22	4.39224	4.30834
ETFDH	Q16134-3	Electron transfer flavoprotein-ubiquinone oxidoreductase, mitochondrial	2	2	-0.851561	-0.920189
2007-09-01	Q16181	Septin-7	22	20	3.58257	3.66765
ADRM1	Q16186	Proteasomal ubiquitin receptor ADRM1	2	2	-2.58125	-2.52319
CCDC6	Q16204	Coiled-coil domain-containing protein 6	2	2	-2.26183	-2.37532
PSMD5	Q5IFJ8	26S proteasome non-ATPase regulatory subunit 5	11	11	0.968934	0.960266
PKN1	Q16512-2	Serine/threonine-protein kinase N1	8	8	-0.704148	-0.885353
DDB1	Q16531	DNA damage-binding protein 1	16	16	2.05237	2.1104
MAPK14	Q16539	Mitogen-activated protein kinase 14	16	16	1.44704	1.58251
CDC37	Q16543	Hsp90 co-chaperone Cdc37;Hsp90 co-chaperone Cdc37, N-terminally processed	10	9	1.62067	1.48915
DPYSL2	Q16555	Dihydropyrimidinase-related protein 2	13	13	2.44273	2.22474
SRSF7	Q16629-3	Serine/arginine-rich splicing factor 7	5	4	0.569327	0.86217
CPSF6	Q16630-3	Cleavage and polyadenylation specificity factor subunit 6	3	3	-0.681566	-1.06362
DBN1	Q16643	Drebrin	15	15	2.35852	2.34962
MAPKAPK3	Q16644	MAP kinase-activated protein kinase 3	5	2	-0.358255	-0.205157
IFI16	Q16666-3	Gamma-interferon-inducible protein 16	9	9	0.733787	0.763425
DECR1	Q16698-2	2,4-dienoyl-CoA reductase, mitochondrial	11	11	1.34886	1.43856
MAN2A1	Q16706	Alpha-mannosidase 2	3	3	-2.50944	-2.68632
NDUFA5	Q16718	NADH dehydrogenase [ubiquinone] 1 alpha subcomplex subunit 5	4	4	-1.24581	-1.07474
CLPP	Q16740	ATP-dependent Clp protease proteolytic subunit, mitochondrial	2	2	-2.76625	-2.38693
TST	Q16762	Thiosulfate sulfurtransferase	6	6	0.785907	0.906703
HAGH	Q16775	Hydroxyacylglutathione hydrolase, mitochondrial	4	4	0.319607	0.470832
NDUFA9	Q16795	NADH dehydrogenase [ubiquinone] 1 alpha subcomplex subunit 9, mitochondrial	7	7	-0.914936	-1.14256
RTN1	Q16799	Reticulon-1	4	4	-0.0024356	-0.139947
PCK2	Q16822-3	Phosphoenolpyruvate carboxykinase [GTP], mitochondrial	7	7	-0.621931	-0.55346
HADH	Q16836	Hydroxyacyl-coenzyme A dehydrogenase, mitochondrial	8	8	1.054	1.17015
UGP2	Q16851-2	UTP--glucose-1-phosphate uridylyltransferase	18	18	3.0783	2.97093
ATP6V1F	Q16864	V-type proton ATPase subunit F	3	3	-2.75518	-3.51325
TXNRD1	Q16881-5	Thioredoxin reductase 1, cytoplasmic	7	7	0.170744	-0.0880171
IMMT	Q16891-2	MICOS complex subunit MIC60	26	26	2.54375	2.73272
EXOC3L4	Q17RC7	Exocyst complex component 3-like protein 4	2	2	-2.344	-3.55263
HNRNPUL2	Q1KMD3	Heterogeneous nuclear ribonucleoprotein U-like protein 2	17	17	1.37958	1.46238
INF2	Q27J81	Inverted formin-2	30	30	2.33417	2.34338
CLEC16A	Q2KHT3-2	Protein CLEC16A	2	2	-0.881334	-1.051
KIAA1033	Q2M389-2	WASH complex subunit 7	3	3	-3.10236	-2.68788
IAH1	Q2TAA2	Isoamyl acetate-hydrolyzing esterase 1 homolog	6	6	0.0363533	-0.109725
	Q306W8		2	2	-0.106233	-0.0117885
LRRFIP1	Q32MZ4-3	Leucine-rich repeat flightless-interacting protein 1	11	10	0.852216	0.670844
LEPRE1	Q32P28-4	Prolyl 3-hydroxylase 1	2	2	-2.18269	-2.86039
EML3	Q32P44-2	Echinoderm microtubule-associated protein-like 3	4	4	-1.01006	-0.875229
DAK	Q3LXA3	Bifunctional ATP-dependent dihydroxyacetone kinase/FAD-AMP lyase (cyclizing);ATP-dependent dihydroxyacetone kinase;FAD-AMP lyase (cyclizing)	14	14	0.686926	0.6543
HSDL1	Q3SXM5-2	Inactive hydroxysteroid dehydrogenase-like protein 1	3	3	-0.684543	-0.484062
RABL6	Q3YEC7-2	Rab-like protein 6	2	2	-3.16708	-3.51405
TUBB8	Q3ZCM7	Tubulin beta-8 chain;Tubulin beta-8 chain-like protein LOC260334	13	4	-0.675382	-0.793619
TIMM50	Q3ZCQ8-2	Mitochondrial import inner membrane translocase subunit TIM50	2	2	-3.00311	-2.37635
LGALSL	Q3ZCW2	Galectin-related protein	10	10	3.00123	2.91259
PARP14	Q460N5-4	Poly [ADP-ribose] polymerase 14	2	2	-3.67237	-3.24997
GLYR1	Q49A26-5	Putative oxidoreductase GLYR1	2	2	-4.19825	-3.37658
VPS26B	Q4G0F5	Vacuolar protein sorting-associated protein 26B	4	4	-0.811578	-0.989503
ANO6	Q4KMQ2-3	Anoctamin-6	8	8	1.42809	1.41784
GRIPAP1	Q4V328	GRIP1-associated protein 1	9	8	0.207346	-0.223478
FAM98B	Q52LJ0-1	Protein FAM98B	2	2	-3.34848	-3.26153
PDCD4	Q53EL6-2	Programmed cell death protein 4	7	7	-0.972289	-0.836793
HSD17B12	Q53GQ0	Very-long-chain 3-oxoacyl-CoA reductase	4	4	-0.92304	-0.702027
USP39	Q53GS9	U4/U6.U5 tri-snRNP-associated protein 2	3	3	-4.64971	-3.55703
AGK	Q53H12	Acylglycerol kinase, mitochondrial	2	2	-1.92241	-2.01805
LACTB2	Q53H82	Beta-lactamase-like protein 2	2	2	-1.73889	-1.83465
ARHGAP15	Q53QZ3	Rho GTPase-activating protein 15	3	2	-3.27001	-3.06069
HS1BP3	Q53T59	HCLS1-binding protein 3	2	2	-3.1465	-4.81246
ACTBL2	Q562R1	Beta-actin-like protein 2	13	2	1.51872	1.45546
CCDC93	Q567U6	Coiled-coil domain-containing protein 93	2	2	-3.39286	-3.2695
HERC4	Q5GLZ8-6	Probable E3 ubiquitin-protein ligase HERC4	2	2	-2.60843	-3.0537
PPP6R3	Q5H9R7-3	Serine/threonine-protein phosphatase 6 regulatory subunit 3	4	4	-1.28947	-1.24874
WDR44	Q5JSH3-2	WD repeat-containing protein 44	25	25	1.82602	1.79805
DOCK11	Q5JSL3	Dedicator of cytokinesis protein 11	8	8	-0.31126	-0.344138
FGD3	Q5JSP0	FYVE, RhoGEF and PH domain-containing protein 3	7	7	-2.28712	-2.52715
TOR1AIP1	Q5JTV8	Torsin-1A-interacting protein 1	8	8	0.335319	0.445339
SPECC1	Q5M775	Cytospin-B	5	5	-0.438979	-0.555272
LY6G6F	Q5SQ64	Lymphocyte antigen 6 complex locus protein G6f	6	6	1.33814	1.13547
HP1BP3	Q5SSJ5	Heterochromatin protein 1-binding protein 3	11	11	2.20586	2.62707
CEP170	Q5SW79-2	Centrosomal protein of 170 kDa	2	2	-3.57862	-4.27125
LDLRAP1	Q5SW96	Low density lipoprotein receptor adapter protein 1	2	2	-2.00025	-2.38616
FKBP15	Q5T1M5	FK506-binding protein 15	9	9	-0.685886	-0.843179
HECTD3	Q5T447	E3 ubiquitin-protein ligase HECTD3	4	4	-1.49201	-1.31704
UBR4	Q5T4S7-3	E3 ubiquitin-protein ligase UBR4	17	17	1.20636	1.26539
STXBP5	Q5T5C0-3	Syntaxin-binding protein 5	6	6	-1.55165	-1.38013
C9orf64	Q5T6V5	UPF0553 protein C9orf64	2	2	-2.02727	-1.94019
DDI2	Q5TDH0-2	Protein DDI1 homolog 2	2	2	-1.5716	-1.44609
THEMIS2	Q5TEJ8	Protein THEMIS2	5	5	-1.9483	-2.04153
OBSCN	Q5VST9-3	Obscurin	2	2	-4.49746	-5.20288
BROX	Q5VW32-2	BRO1 domain-containing protein BROX	5	5	-0.757675	-1.18419
LYPLAL1	Q5VWZ2-2	Lysophospholipase-like protein 1	3	3	-1.08818	-1.25683
ECM29	Q5VYK3	Proteasome-associated protein ECM29 homolog	6	6	-1.08352	-0.972531
FAM160B1	Q5W0V3-2	Protein FAM160B1	3	3	-1.402	-1.44391
RNF213	Q63HN8	E3 ubiquitin-protein ligase RNF213	21	21	0.992864	1.08043
FAM21C	Q9Y4E1-5	WASH complex subunit FAM21C;WASH complex subunit FAM21A	4	4	-3.87964	-3.8812
TBC1D9B	Q66K14-2	TBC1 domain family member 9B	7	7	-1.6713	-1.84274
MAP1S	Q66K74-2	Microtubule-associated protein 1S;MAP1S heavy chain;MAP1S light chain	4	4	-2.76164	-2.67784
RAP1GAP2	Q684P5-2	Rap1 GTPase-activating protein 2	10	10	0.195887	0.206953
ARHGAP17	Q68EM7-2	Rho GTPase-activating protein 17	6	6	-0.674256	-1.14381
ATL3	Q6DD88	Atlastin-3	9	9	1.54157	1.50347
PTRHD1	Q6GMV3	Putative peptidyl-tRNA hydrolase PTRHD1	3	3	-1.62716	-1.13698
LAMTOR1	Q6IAA8	Ragulator complex protein LAMTOR1	2	2	-1.79601	-1.94249
TWF2	Q6IBS0	Twinfilin-2	16	15	2.92093	2.91165
RCSD1	Q6JBY9	CapZ-interacting protein	5	5	-2.34107	-2.68598
PDE12	Q6L8Q7-2	2,5-phosphodiesterase 12	2	2	-2.29419	-2.865
SLC25A24	Q6NUK1	Calcium-binding mitochondrial carrier protein SCaMC-1	10	10	0.988367	1.18106
HIBCH	Q6NVY1	3-hydroxyisobutyryl-CoA hydrolase, mitochondrial	4	4	-1.57004	-1.85472
ARMC6	Q6NXE6-2	Armadillo repeat-containing protein 6	4	4	-1.98262	-1.84549
PPP1R18	Q6NYC8	Phostensin	3	3	-1.14523	-0.581389
LPCAT3	Q6P1A2	Lysophospholipid acyltransferase 5	3	3	-1.52856	-1.82531
PRPF8	Q6P2Q9	Pre-mRNA-processing-splicing factor 8	14	14	1.0833	0.959219
SCYL2	Q6P3W7	SCY1-like protein 2	5	5	-1.2173	-1.44554
PLBD1	Q6P4A8	Phospholipase B-like 1;Phospholipase B-like 1 chain A;Phospholipase B-like 1 chain B;Phospholipase B-like 1 chain C	2	2	-2.63909	-2.26965
FAHD1	Q6P587	Acylpyruvase FAHD1, mitochondrial	2	2	-2.47429	-2.50777
TNFAIP8L2	Q6P589	Tumor necrosis factor alpha-induced protein 8-like protein 2	3	3	-1.1565	-0.689926
PGM2L1	Q6PCE3	Glucose 1,6-bisphosphate synthase	3	3	-2.19093	-1.67944
CNST	Q6PJW8	Consortin	6	6	0.584162	0.50077
LARP1	Q6PKG0-3	La-related protein 1	4	4	-3.55303	-3.36264
AGTRAP	Q6RW13	Type-1 angiotensin II receptor-associated protein	2	2	-2.59357	-3.04711
TMEM205	Q6UW68	Transmembrane protein 205	3	3	-0.374392	-0.449022
SUSD1	Q6UWL2-3	Sushi domain-containing protein 1	2	2	-1.63911	-1.51529
PLXDC2	Q6UX71	Plexin domain-containing protein 2	4	4	-1.69004	-1.86825
WDR82	Q6UXN9	WD repeat-containing protein 82	3	3	-0.263406	0.0666315
APOOL	Q6UXV4	MICOS complex subunit MIC27	2	2	-1.8287	-2.02954
PACS1	Q6VY07	Phosphofurin acidic cluster sorting protein 1	7	7	-0.244505	0.293541
MPRIP	Q6WCQ1-3	Myosin phosphatase Rho-interacting protein	2	2	-0.530195	-0.951818
NAPRT	Q6XQN6	Nicotinate phosphoribosyltransferase	11	11	0.894628	0.923512
CD109	Q6YHK3-3	CD109 antigen	5	5	-1.24879	-1.31978
HSDL2	Q6YN16-2	Hydroxysteroid dehydrogenase-like protein 2	4	4	-1.98948	-1.83631
CCBL2	Q6YP21	Kynurenine--oxoglutarate transaminase 3	3	3	-1.23665	-1.138
PPP1R21	Q6ZMI0	Protein phosphatase 1 regulatory subunit 21	2	2	-4.20653	-3.54732
NBEAL2	Q6ZNJ1-2	Neurobeachin-like protein 2	32	32	1.93189	1.96766
TOM1L2	Q6ZVM7-5	TOM1-like protein 2	9	9	0.507414	0.299541
VPS13C	Q709C8-3	Vacuolar protein sorting-associated protein 13C	18	18	0.567027	0.753743
UNC13D	Q70J99	Protein unc-13 homolog D	38	38	3.32483	3.22524
RPS27L	Q71UM5	40S ribosomal protein S27-like;40S ribosomal protein S27	2	2	-0.654805	-0.37108
SND1	Q7KZF4	Staphylococcal nuclease domain-containing protein 1	28	28	2.92785	2.90974
BZW1	Q7L1Q6	Basic leucine zipper and W2 domain-containing protein 1	7	6	0.431891	0.452328
ASRGL1	Q7L266	Isoaspartyl peptidase/L-asparaginase;Isoaspartyl peptidase/L-asparaginase alpha chain;Isoaspartyl peptidase/L-asparaginase beta chain	2	2	-1.35812	-1.14462
EIF3M	Q7L2H7	Eukaryotic translation initiation factor 3 subunit M	5	5	-0.918192	-1.26337
CYFIP1	Q7L576	Cytoplasmic FMR1-interacting protein 1	27	13	2.21479	2.17604
DOK3	Q7L591	Docking protein 3	6	6	0.303405	0.16724
COPS6	Q7L5N1	COP9 signalosome complex subunit 6	3	3	-0.74567	-0.590452
TAOK1	Q7L7X3	Serine/threonine-protein kinase TAO1	9	7	-0.930891	-0.553606
CHMP1B	Q7LBR1	Charged multivesicular body protein 1b	2	2	-2.00963	-2.26591
RASGRP2	Q7LDG7	RAS guanyl-releasing protein 2	28	28	2.7935	2.75136
ZC3HAV1	Q7Z2W4	Zinc finger CCCH-type antiviral protein 1	7	7	-0.695496	-1.26978
MYH14	Q7Z406	Myosin-14	12	2	3.60741	3.54527
MAVS	Q7Z434	Mitochondrial antiviral-signaling protein	6	6	-1.94052	-1.14749
CLASP1	Q7Z460-2	CLIP-associating protein 1	4	3	-1.88009	-1.67444
DHX29	Q7Z478	ATP-dependent RNA helicase DHX29	2	2	-2.87756	-2.6599
COMMD6	Q7Z4G1	COMM domain-containing protein 6	2	2	-2.13763	-2.13251
DCXR	Q7Z4W1	L-xylulose reductase	9	9	0.805256	0.704498
APBB1IP	Q7Z5R6	Amyloid beta A4 precursor protein-binding family B member 1-interacting protein	8	8	-0.157888	-0.31254
ARHGAP30	Q7Z6I6	Rho GTPase-activating protein 30	2	2	-3.01349	-2.67821
HUWE1	Q7Z6Z7-2	E3 ubiquitin-protein ligase HUWE1	15	15	-0.657685	-0.565356
GLRX5	Q86SX6	Glutaredoxin-related protein 5, mitochondrial	2	2	-0.716711	-0.534539
PRUNE	Q86TP1	Protein prune homolog	11	11	1.28849	1.33981
SETD3	Q86TU7	Histone-lysine N-methyltransferase setd3	2	2	-3.86922	-3.85946
ACOT1	Q86TX2	Acyl-coenzyme A thioesterase 1;Acyl-coenzyme A thioesterase 2, mitochondrial	5	5	-0.412593	-0.318148
PBRM1	Q86U86-8	Protein polybromo-1	2	2	-6.10415	-6.14014
MTDH	Q86UE4	Protein LYRIC	4	4	-1.7293	-2.16292
KTN1	Q86UP2-2	Kinectin	6	6	-0.192762	-0.163202
NLRX1	Q86UT6	NLR family member X1	4	4	-1.53926	-1.66724
FERMT3	Q86UX7-2	Fermitin family homolog 3	46	46	7.00555	6.96379
ALYREF	Q86V81	THO complex subunit 4	3	3	0.203262	0.233572
MDP1	Q86V88	Magnesium-dependent phosphatase 1	3	3	-2.21097	-2.53488
VPS36	Q86VN1-2	Vacuolar protein-sorting-associated protein 36	3	3	-3.02275	-2.69674
CAND1	Q86VP6	Cullin-associated NEDD8-dissociated protein 1	30	30	2.6447	2.80763
FAM134C	Q86VR2	Protein FAM134C	3	3	-3.22801	-3.26255
HOOK3	Q86VS8	Protein Hook homolog 3	3	3	-2.58935	-2.50675
PKHD1L1	Q86WI1	Fibrocystin-L	10	10	-0.811899	-0.629962
PROSER2	Q86WR7	Proline and serine-rich protein 2	2	2	-4.58896	-4.24668
SKAP1	Q86WV1-2	Src kinase-associated phosphoprotein 1	2	2	-2.01121	-1.57999
TMEM173	Q86WV6	Stimulator of interferon genes protein	2	2	0.168386	0.323696
NDUFA11	Q86Y39	NADH dehydrogenase [ubiquinone] 1 alpha subcomplex subunit 11	2	2	-1.55973	-1.37987
STX12	Q86Y82	Syntaxin-12	2	2	-2.01704	-2.02101
DOLPP1	Q86YN1	Dolichyldiphosphatase 1	2	2	-2.99931	-3.84755
C2CD5	Q86YS7	C2 domain-containing protein 5	4	4	-4.62133	-3.85041
RASAL3	Q86YV0-2	RAS protein activator like-3	6	6	-1.33826	-1.19918
TREML1	Q86YW5-2	Trem-like transcript 1 protein	5	5	2.04229	1.94554
TBC1D10C	Q8IV04	Carabin	3	2	-2.7243	-2.54392
SLC9A9	Q8IVB4	Sodium/hydrogen exchanger 9	2	2	-1.63114	-1.7629
WDFY1	Q8IWB7	WD repeat and FYVE domain-containing protein 1	5	5	-0.645505	-1.1135
CCAR1	Q8IX12-2	Cell division cycle and apoptosis regulator protein 1	2	2	-3.40848	-3.54623
DNAJC10	Q8IXB1	DnaJ homolog subfamily C member 10	3	3	-0.667397	-0.650652
NELFCD	Q8IXH7	Negative elongation factor C/D	2	2	-2.80011	-2.50215
RHOT2	Q8IXI1	Mitochondrial Rho GTPase 2	3	3	-1.5629	-1.27252
PNPLA6	Q8IY17-5	Neuropathy target esterase	2	2	-2.32321	-2.53879
CMIP	Q8IY22-3	C-Maf-inducing protein	6	6	0.547613	0.355634
SRRM1	Q8IYB3	Serine/arginine repetitive matrix protein 1	24	24	-1.39558	-1.45939
SMAP1	Q8IYB5-3	Stromal membrane-associated protein 1	3	2	-0.91341	-1.03644
EXOC8	Q8IYI6	Exocyst complex component 8	2	2	-1.69063	-1.67667
ANKRD13A	Q8IZ07	Ankyrin repeat domain-containing protein 13A	3	3	-3.40524	-3.02575
ALDH16A1	Q8IZ83	Aldehyde dehydrogenase family 16 member A1	12	12	0.958854	1.02902
ABI1	Q8IZP0-2	Abl interactor 1	11	9	1.2351	1.13891
SELH	Q8IZQ5	Selenoprotein H	2	2	-1.14604	-0.972531
FAM177A1	Q8N128	Protein FAM177A1	2	2	-1.83038	-1.84262
CCAR2	Q8N163-2	Cell cycle and apoptosis regulator protein 2	10	10	0.910075	0.892125
VPS52	Q8N1B4-2	Vacuolar protein sorting-associated protein 52 homolog	2	2	0.891187	0.857574
NUP93	Q8N1F7-2	Nuclear pore complex protein Nup93	2	2	-2.00867	-1.24763
LRRC47	Q8N1G4	Leucine-rich repeat-containing protein 47	12	12	1.12025	1.06155
CA13	Q8N1Q1	Carbonic anhydrase 13	2	2	-1.43206	-1.93599
ARMC10	Q8N2F6-6	Armadillo repeat-containing protein 10	2	2	-4.2056	-3.52324
GPD1L	Q8N335	Glycerol-3-phosphate dehydrogenase 1-like protein	2	2	-5.45661	-4.26069
ARHGAP18	Q8N392-2	Rho GTPase-activating protein 18	24	24	2.50081	2.23981
EHBP1L1	Q8N3D4	EH domain-binding protein 1-like protein 1	5	5	-1.51742	-2.03566
MTURN	Q8N3F0-2	Maturin	2	2	-0.579771	-0.887818
STAG2	Q8N3U4	Cohesin subunit SA-2;Cohesin subunit SA-1	2	2	-2.41607	-2.28377
PNKD	Q8N490-4	Probable hydrolase PNKD	4	4	-0.333331	-0.252892
TMEM55A	Q8N4L2	Type 2 phosphatidylinositol 4,5-bisphosphate 4-phosphatase	2	2	-2.99738	-3.23485
CISD2	Q8N5K1	CDGSH iron-sulfur domain-containing protein 2	3	3	-2.42268	-2.24575
FAM101B	Q8N5W9	Filamin-interacting protein FAM101B	3	3	-1.93159	-1.83714
CPSF7	Q8N684-2	Cleavage and polyadenylation specificity factor subunit 7	4	4	-1.88434	-2.53436
ANKRD44	Q8N8A2	Serine/threonine-protein phosphatase 6 regulatory ankyrin repeat subunit B	5	5	-1.27116	-1.44464
TC2N	Q8N9U0-2	Tandem C2 domains nuclear protein	7	7	-0.357386	-0.169873
NHLRC2	Q8NBF2	NHL repeat-containing protein 2	6	6	-0.28567	-0.570351
SUMF2	Q8NBJ7	Sulfatase-modifying factor 2	3	3	-2.06532	-1.60184
PCYOX1L	Q8NBM8	Prenylcysteine oxidase-like	8	8	0.756069	0.761085
RDH13	Q8NBN7	Retinol dehydrogenase 13	3	3	-1.78603	-1.6566
HSD17B11	Q8NBQ5	Estradiol 17-beta-dehydrogenase 11	7	7	-0.23745	-0.0660696
TXNDC5	Q8NBS9-2	Thioredoxin domain-containing protein 5	9	9	1.83831	1.86228
SCCPDH	Q8NBX0	Saccharopine dehydrogenase-like oxidoreductase	6	6	0.563196	0.453035
SERBP1	Q8NC51-4	Plasminogen activator inhibitor 1 RNA-binding protein	8	8	1.37263	1.66158
DAGLB	Q8NCG7-2	Sn1-specific diacylglycerol lipase beta	2	2	-2.17911	-2.88067
PDPR	Q8NCN5	Pyruvate dehydrogenase phosphatase regulatory subunit, mitochondrial	2	2	-3.58257	-3.2489
APOA1BP	Q8NCW5-2	NAD(P)H-hydrate epimerase	3	3	-1.67322	-1.66988
CCNY	Q8ND76-3	Cyclin-Y	2	2	-4.61482	-3.87196
ABCF1	Q8NE71	ATP-binding cassette sub-family F member 1	9	9	-0.811166	-0.747826
MCU	Q8NE86-3	Calcium uniporter protein, mitochondrial	5	5	0.649467	0.576333
APPL2	Q8NEU8-3	DCC-interacting protein 13-beta	8	8	-0.949698	-0.975149
LPCAT1	Q8NF37	Lysophosphatidylcholine acyltransferase 1	2	2	-2.2684	-2.12944
DOCK8	Q8NF50-4	Dedicator of cytokinesis protein 8	16	16	0.753536	0.890289
ABHD11	Q8NFV4-6	Alpha/beta hydrolase domain-containing protein 11	2	2	-1.78548	-1.48069
CMAS	Q8NFW8	N-acylneuraminate cytidylyltransferase	2	2	-1.85635	-1.84764
TRIM58	Q8NG06	E3 ubiquitin-protein ligase TRIM58	5	5	-0.11146	0.174526
TSPAN14	Q8NG11	Tetraspanin-14	3	3	-1.29382	-1.38699
MOSPD2	Q8NHP6	Motile sperm domain-containing protein 2	2	2	-4.57564	-4.79137
GIMAP7	Q8NHV1	GTPase IMAP family member 7	5	5	-0.658798	-0.521502
SMARCC2	Q8TAQ2-2	SWI/SNF complex subunit SMARCC2	6	5	-1.31548	-1.17898
NPLOC4	Q8TAT6	Nuclear protein localization protein 4 homolog	5	5	-1.27552	-1.22417
UBA3	Q8TBC4-2	NEDD8-activating enzyme E1 catalytic subunit	7	7	-0.593647	-0.333753
FAM213B	Q8TBF2	Prostamide/prostaglandin F synthase	4	4	-0.929148	-0.75164
TBC1D15	Q8TC07-2	TBC1 domain family member 15	5	5	-0.974393	-1.31414
RDH11	Q8TC12	Retinol dehydrogenase 11	12	12	2.85321	2.96863
NT5C	Q8TCD5	5(3)-deoxyribonucleotidase, cytosolic type	3	3	-2.48188	-2.46305
STT3B	Q8TCJ2	Dolichyl-diphosphooligosaccharide--protein glycosyltransferase subunit STT3B	8	7	0.0465747	0.063923
BICD2	Q8TD16	Protein bicaudal D homolog 2	6	6	-0.725147	-1.14705
NEK9	Q8TD19	Serine/threonine-protein kinase Nek9	9	9	0.878316	0.827996
PLEKHO2	Q8TD55	Pleckstrin homology domain-containing family O member 2	6	6	-0.610886	-0.47397
NEK7	Q8TDX7	Serine/threonine-protein kinase Nek7;Serine/threonine-protein kinase Nek6	2	2	-1.79637	-1.84465
MICAL1	Q8TDZ2	Protein-methionine sulfoxide oxidase MICAL1	9	9	-0.104018	0.136085
DTD1	Q8TEA8	D-tyrosyl-tRNA(Tyr) deacylase 1	2	2	-2.59185	-3.26121
DENND1A	Q8TEH3	DENN domain-containing protein 1A	2	2	-1.21184	-0.478937
NUP210	Q8TEM1	Nuclear pore membrane glycoprotein 210	7	7	0.191543	0.265241
UBASH3B	Q8TF42	Ubiquitin-associated and SH3 domain-containing protein B	20	20	2.38886	2.25941
GIPC3	Q8TF64	PDZ domain-containing protein GIPC3	2	2	-2.32071	-2.15438
SMAP2	Q8WU79	Stromal membrane-associated protein 2	3	2	-4.62538	-4.25987
PDCD6IP	Q8WUM4	Programmed cell death 6-interacting protein	32	32	3.27407	3.25658
BRK1	Q8WUW1	Protein BRICK1	4	4	0.21814	0.0959378
CHMP7	Q8WUX9	Charged multivesicular body protein 7	2	2	-3.57221	-3.53041
NUDCD2	Q8WVJ2	NudC domain-containing protein 2	2	2	-2.51723	-2.53569
SCFD1	Q8WVM8	Sec1 family domain-containing protein 1	10	10	-0.476093	-0.721306
UBLCP1	Q8WVY7	Ubiquitin-like domain-containing CTD phosphatase 1	4	3	-1.56012	-1.20117
TMEM40	Q8WWA1	Transmembrane protein 40	4	4	-0.902964	-1.75626
GIMAP1	Q8WWP7	GTPase IMAP family member 1	7	7	0.294356	0.519249
STON2	Q8WXE9	Stonin-2	4	4	-1.29434	-1.24708
PSPC1	Q8WXF1-2	Paraspeckle component 1	2	2	-2.1096	-1.9351
ATL1	Q8WXF7-2	Atlastin-1	8	8	0.038112	-0.0874841
MADD	Q8WXG6-8	MAP kinase-activating death domain protein	2	2	-4.24424	-4.83218
SYNE2	Q8WXH0	Nesprin-2	2	2	-4.17863	-3.03784
DNAJC9	Q8WXX5	DnaJ homolog subfamily C member 9	4	4	-1.10856	-0.79079
CTNNBL1	Q8WYA6	Beta-catenin-like protein 1	2	2	-1.53462	-2.40392
2001-09-01	Q8WYJ6	Septin-1	9	8	0.575912	0.932998
LZIC	Q8WZA0	Protein LZIC	5	5	0.586109	0.392559
DDX1	Q92499	ATP-dependent RNA helicase DDX1	9	9	0.0951604	0.527927
H1FX	Q92522	Histone H1x	6	6	0.327945	0.82993
PSMF1	Q92530	Proteasome inhibitor PI31 subunit	2	2	-1.93239	-1.57572
GBF1	Q92538-3	Golgi-specific brefeldin A-resistance guanine nucleotide exchange factor 1	3	3	-4.66113	-4.27374
NCSTN	Q92542-2	Nicastrin	2	2	-0.482678	-0.824579
TM9SF4	Q92544	Transmembrane 9 superfamily member 4	2	2	-3.04388	-2.37279
ELMO1	Q92556	Engulfment and cell motility protein 1	8	5	0.494522	0.683943
AP3S1	Q92572	AP-3 complex subunit sigma-1	2	2	-1.1494	-1.19551
NDRG1	Q92597-3	Protein NDRG1	2	2	-2.8232	-4.90888
HSPH1	Q92598-2	Heat shock protein 105 kDa	11	8	-0.40087	-0.321772
LPGAT1	Q92604	Acyl-CoA:lysophosphatidylglycerol acyltransferase 1	2	2	-2.93787	-3.41297
DOCK2	Q92608	Dedicator of cytokinesis protein 2	19	19	0.993505	1.18341
MYO18A	Q92614-2	Unconventional myosin-XVIIIa	14	14	0.488646	0.300813
GCN1L1	Q92616	Translational activator GCN1	11	11	-1.36559	-0.968678
HMHA1	Q92619	Minor histocompatibility protein HA-1;Minor histocompatibility antigen HA-1	21	21	3.01088	3.0354
NUP205	Q92621	Nuclear pore complex protein Nup205	2	2	-3.80689	-4.8133
NRGN	Q92686	Neurogranin;NEUG(55-78)	2	2	-0.525906	-0.369871
ANP32B	Q92688	Acidic leucine-rich nuclear phosphoprotein 32 family member B	7	6	2.2802	2.42778
TFG	Q92734-4	Protein TFG	2	2	-1.40331	-0.976919
ARPC1A	Q92747	Actin-related protein 2/3 complex subunit 1A	3	2	-1.44021	-1.37969
STAM	Q92783-2	Signal transducing adapter molecule 1	3	2	-2.21975	-2.39807
DPF2	Q92785	Zinc finger protein ubi-d4	3	3	-2.97841	-3.52988
TAF15	Q92804-2	TATA-binding protein-associated factor 2N	4	2	-1.20247	-1.31406
GGH	Q92820	Gamma-glutamyl hydrolase	5	5	-0.187053	-0.326997
INPP5D	Q92835	Phosphatidylinositol 3,4,5-trisphosphate 5-phosphatase 1	9	7	0.174331	0.33405
DDX17	Q92841-1	Probable ATP-dependent RNA helicase DDX17	20	14	2.27157	2.56382
CASP10	Q92851-6	Caspase-10;Caspase-10 subunit p23/17;Caspase-10 subunit p12	2	2	-4.87392	-4.55035
SEMA4D	Q92854	Semaphorin-4D	3	3	-1.38569	-1.5964
RAD50	Q92878-3	DNA repair protein RAD50	2	2	-5.13268	-4.79219
OSTF1	Q92882	Osteoclast-stimulating factor 1	7	7	1.73083	1.69816
ARHGEF1	Q92888	Rho guanine nucleotide exchange factor 1	16	16	1.59101	1.69094
GLG1	Q92896	Golgi apparatus protein 1	5	5	-1.54132	-1.58837
UPF1	Q92900-2	Regulator of nonsense transcripts 1	12	12	0.86336	0.860646
COPS5	Q92905	COP9 signalosome complex subunit 5	3	3	-0.72437	-0.838939
SMARCD2	Q92925-3	SWI/SNF-related matrix-associated actin-dependent regulator of chromatin subfamily D member 2;SWI/SNF-related matrix-associated actin-dependent regulator of chromatin subfamily D member 3;SWI/SNF-related matrix-associated actin-dependent regulator of chromatin subfamily D member 1	2	2	-2.87606	-3.58844
RAB8B	Q92930	Ras-related protein Rab-8B	8	3	0.176154	0.175028
KHSRP	Q92945	Far upstream element-binding protein 2	8	5	-0.00217473	0.014678
GCDH	Q92947	Glutaryl-CoA dehydrogenase, mitochondrial	4	4	-1.46003	-1.45564
RIT1	Q92963-2	GTP-binding protein Rit1	2	2	-2.75511	-1.75693
TNPO1	Q92973-2	Transportin-1	9	9	0.627693	0.434276
ARHGEF2	Q92974-3	Rho guanine nucleotide exchange factor 2	4	4	-1.3266	-1.13837
USP9X	Q93008-1	Probable ubiquitin carboxyl-terminal hydrolase FAF-X;Probable ubiquitin carboxyl-terminal hydrolase FAF-Y	9	9	-0.539838	-0.446882
USP7	Q93009-3	Ubiquitin carboxyl-terminal hydrolase 7	6	6	-0.194341	-0.278618
ATP6V0A1	Q93050-1	V-type proton ATPase 116 kDa subunit a isoform 1	5	5	-1.12319	-1.20216
LPP	Q93052	Lipoma-preferred partner	2	2	-1.04147	-1.08863
ATP2A3	Q93084-3	Sarcoplasmic/endoplasmic reticulum calcium ATPase 3	34	26	4.29715	4.13455
PHKB	Q93100-4	Phosphorylase b kinase regulatory subunit beta	2	2	-3.1838	-3.24906
MYDGF	Q969H8	Myeloid-derived growth factor	3	3	-0.639433	-0.641675
UBE2F	Q969M7-3	NEDD8-conjugating enzyme UBE2F	4	4	-3.01963	-2.83091
WBP2	Q969T9-2	WW domain-binding protein 2	4	4	-0.295941	-0.250349
NCLN	Q969V3-2	Nicalin	2	2	-2.67561	-2.26636
ERGIC1	Q969X5	Endoplasmic reticulum-Golgi intermediate compartment protein 1	4	4	-0.624062	-0.806332
PPP1R14A	Q96A00	Protein phosphatase 1 regulatory subunit 14A	5	5	0.852642	0.963178
FAM162A	Q96A26	Protein FAM162A	2	2	-0.108731	-0.058224
CCDC47	Q96A33-2	Coiled-coil domain-containing protein 47	2	2	-2.72974	-2.66408
EXOC4	Q96A65	Exocyst complex component 4	3	3	-1.97518	-1.85039
FUBP1	Q96AE4-2	Far upstream element-binding protein 1	9	5	1.66172	2.0277
LRRC59	Q96AG4	Leucine-rich repeat-containing protein 59	11	11	2.12075	1.85445
ESAM	Q96AP7	Endothelial cell-selective adhesion molecule	4	4	0.457882	0.328643
VPS33A	Q96AX1	Vacuolar protein sorting-associated protein 33A	4	4	-1.9607	-1.89831
RAB37	Q96AX2	Ras-related protein Rab-37	9	9	0.429967	0.491974
SH3KBP1	Q96B97	SH3 domain-containing kinase-binding protein 1	11	11	1.08005	1.5259
OTULIN	Q96BN8	Ubiquitin thioesterase otulin	2	2	-2.29406	-2.26581
DOCK10	Q96BY6	Dedicator of cytokinesis protein 10	11	11	-0.169887	-0.163801
EFHD2	Q96C19	EF-hand domain-containing protein D2	10	10	2.84194	3.12148
GALM	Q96C23	Aldose 1-epimerase	4	4	-0.617999	-0.715271
SYTL4	Q96C24	Synaptotagmin-like protein 4	20	20	2.40405	2.50398
DCPS	Q96C86	m7GpppX diphosphatase	4	4	-0.460105	-0.424766
ISOC1	Q96CN7	Isochorismatase domain-containing protein 1	6	6	0.743269	0.482313
OPTN	Q96CV9	Optineurin	5	5	0.392853	0.373301
AP2M1	Q96CW1-2	AP-2 complex subunit mu	8	8	0.960561	0.6522
KCTD12	Q96CX2	BTB/POZ domain-containing protein KCTD12	6	6	0.0812694	-0.0377138
RMDN1	Q96DB5	Regulator of microtubule dynamics protein 1	2	2	-3.36059	-2.66471
NUDT16	Q96DE0	U8 snoRNA-decapping enzyme	2	2	-1.8746	-1.58407
CMTM5	Q96DZ9-4	CKLF-like MARVEL transmembrane domain-containing protein 5	3	3	1.66228	1.14797
ELP4	Q96EB1	Elongator complex protein 4	2	2	-4.12333	-3.8399
DAZAP1	Q96EP5-2	DAZ-associated protein 1	5	5	0.222536	0.264741
CYFIP2	Q96F07-2	Cytoplasmic FMR1-interacting protein 2	17	3	-1.4298	-1.86268
OTUB1	Q96FW1	Ubiquitin thioesterase OTUB1	5	5	0.844265	0.804826
CHMP6	Q96FZ7	Charged multivesicular body protein 6	3	3	-1.03256	-1.60924
PGM2	Q96G03	Phosphoglucomutase-2	17	17	2.52205	2.55935
DCUN1D1	Q96GG9	DCN1-like protein 1	4	4	-0.195893	-0.230981
PDLIM5	Q96HC4	PDZ and LIM domain protein 5	11	11	1.61049	1.56918
ERO1L	Q96HE7	ERO1-like protein alpha	5	5	-0.256102	-0.424899
LUC7L2	Q96HJ9-2	Putative RNA-binding protein Luc7-like 2	7	7	0.925222	1.14907
AHCYL2	Q96HN2-2	Putative adenosylhomocysteinase 3	8	2	-2.3674	-2.86012
PGAM5	Q96HS1-2	Serine/threonine-protein phosphatase PGAM5, mitochondrial	2	2	-0.886203	-1.09005
DDRGK1	Q96HY6	DDRGK domain-containing protein 1	2	2	-2.85827	-3.27065
SUCLG2	Q96I99	Succinyl-CoA ligase [GDP-forming] subunit beta, mitochondrial	9	9	0.260747	0.612934
GMPPA	Q96IJ6	Mannose-1-phosphate guanyltransferase alpha	2	2	-3.20941	-2.67844
ABHD14B	Q96IU4	Alpha/beta hydrolase domain-containing protein 14B	6	6	1.12107	1.10097
NGLY1	Q96IV0-3	Peptide-N(4)-(N-acetyl-beta-glucosaminyl)asparagine amidase	2	2	-3.15246	-2.80674
ITCH	Q96J02-2	E3 ubiquitin-protein ligase Itchy homolog;NEDD4-like E3 ubiquitin-protein ligase WWP1	2	2	-3.91245	-4.81172
CDK5RAP3	Q96JB5	CDK5 regulatory subunit-associated protein 3	5	5	0.0194071	0.0395102
VPS39	Q96JC1-2	Vam6/Vps39-like protein	2	2	-2.73903	-3.04741
RADIL	Q96JH8-1	Ras-associating and dilute domain-containing protein	2	2	-0.460787	-0.585638
ELMO2	Q96JJ3	Engulfment and cell motility protein 2	7	4	-2.89814	-2.67886
TMX3	Q96JJ7	Protein disulfide-isomerase TMX3	3	3	-1.51069	-1.3816
ZFYVE19	Q96K21-4	Abscission/NoCut checkpoint regulator	3	3	-2.86764	-3.56246
USP47	Q96K76-2	Ubiquitin carboxyl-terminal hydrolase 47	10	10	0.178385	0.271111
EXOC2	Q96KP1	Exocyst complex component 2	2	2	-2.00678	-2.02101
CNDP2	Q96KP4	Cytosolic non-specific dipeptidase	19	19	2.42402	2.32476
C9orf89	Q96LW7-2	Bcl10-interacting CARD protein	2	2	-4.23983	-4.25936
PRRC1	Q96M27	Protein PRRC1	5	5	-0.331625	-0.22617
ARAP1	Q96P48-3	Arf-GAP with Rho-GAP domain, ANK repeat and PH domain-containing protein 1	11	11	0.797036	0.78407
IPO9	Q96P70	Importin-9	4	4	-2.74146	-2.7524
RBM14	Q96PK6	RNA-binding protein 14	2	2	-1.48958	-1.03726
TRNT1	Q96Q11-2	CCA tRNA nucleotidyltransferase 1, mitochondrial	2	2	-2.02364	-1.93752
PRAM1	Q96QH2	PML-RARA-regulated adapter molecule 1	3	3	-3.86394	-3.85946
VPS35	Q96QK1	Vacuolar protein sorting-associated protein 35	22	22	2.06184	1.86449
PURB	Q96QR8	Transcriptional activator protein Pur-beta	3	3	-2.4647	-2.38289
VPS13A	Q96RL7-4	Vacuolar protein sorting-associated protein 13A	6	6	-0.705553	-0.674195
GFM1	Q96RP9	Elongation factor G, mitochondrial	2	2	-2.35956	-3.2672
ERBB2IP	Q96RT1-7	Protein LAP2	10	9	0.349509	0.250825
FNBP1	Q96RU3-4	Formin-binding protein 1	6	6	-2.71894	-2.3874
IFT140	Q96RY7-2	Intraflagellar transport protein 140 homolog	2	2	-2.30778	-2.12245
PPP1R9B	Q96SB3	Neurabin-2	7	7	0.00215374	-0.475732
OSBPL9	Q96SU4-7	Oxysterol-binding protein-related protein 9	2	2	-3.80427	-4.2453
RUFY1	Q96T51	RUN and FYVE domain-containing protein 1	13	13	1.57117	1.30915
MMS19	Q96T76-7	MMS19 nucleotide excision repair protein homolog	2	2	-3.16444	-3.02539
MYCBP	Q99417	C-Myc-binding protein	5	5	0.389582	0.22521
TBCB	Q99426	Tubulin-folding cofactor B	8	8	1.26909	1.31413
PSMB7	Q99436	Proteasome subunit beta type-7	4	4	-0.370273	-0.453447
CNN2	Q99439	Calponin-2	13	13	3.86628	3.88723
CDC5L	Q99459	Cell division cycle 5-like protein	4	4	-1.26668	-1.75009
PSMD1	Q99460-2	26S proteasome non-ATPase regulatory subunit 1	12	12	1.40294	1.55516
PFDN5	Q99471	Prefoldin subunit 5	4	4	-0.744488	-0.829666
AGAP2	Q99490-2	Arf-GAP with GTPase, ANK repeat and PH domain-containing protein 2	2	2	-3.2106	-3.03681
PARK7	Q99497	Protein deglycase DJ-1	15	15	4.68802	4.54569
GAS2L1	Q99501	GAS2-like protein 1	4	4	-1.97208	-1.94019
SORT1	Q99523-2	Sortilin	3	3	-2.60299	-2.86642
VAT1	Q99536	Synaptic vesicle membrane protein VAT-1 homolog	5	5	-1.93861	-1.73939
PIK3R4	Q99570	Phosphoinositide 3-kinase regulatory subunit 4	2	2	-2.46519	-2.02155
TSC22D3	Q99576-3	TSC22 domain family protein 3	4	3	-2.73209	-2.25264
TSNAX	Q99598	Translin-associated protein X	2	2	-4.64998	-6.39582
EIF3C	Q99613-2	Eukaryotic translation initiation factor 3 subunit C;Eukaryotic translation initiation factor 3 subunit C-like protein	10	10	0.413769	0.470062
TTC1	Q99614	Tetratricopeptide repeat protein 1	3	3	-0.664208	-0.789925
DNAJC7	Q99615-2	DnaJ homolog subfamily C member 7	4	4	-2.38898	-2.12603
PHB2	Q99623	Prohibitin-2	16	16	2.2789	2.32089
COPS8	Q99627-2	COP9 signalosome complex subunit 8	5	5	-1.13882	-1.25064
CHP1	Q99653	Calcineurin B homologous protein 1	2	2	-1.35303	-1.53136
MAP3K5	Q99683	Mitogen-activated protein kinase kinase kinase 5	5	5	-2.58674	-2.7766
MGLL	Q99685	Monoglyceride lipase	11	11	2.09577	1.83932
LYST	Q99698	Lysosomal-trafficking regulator	2	2	-4.31157	-4.30171
DOK1	Q99704	Docking protein 1	4	4	-3.16919	-3.24921
HSD17B10	Q99714	3-hydroxyacyl-CoA dehydrogenase type-2	10	10	1.22108	1.11284
2005-09-01	Q99719	Septin-5	12	11	1.27225	1.25522
HNRNPAB	Q99729-3	Heterogeneous nuclear ribonucleoprotein A/B	7	7	0.69778	0.921453
NAP1L4	Q99733	Nucleosome assembly protein 1-like 4	12	10	2.3403	2.26977
NAPG	Q99747	Gamma-soluble NSF attachment protein	6	6	0.408535	0.372837
ACO2	Q99798	Aconitate hydratase, mitochondrial	28	28	3.15006	3.06686
TM9SF2	Q99805	Transmembrane 9 superfamily member 2	5	5	0.14759	-0.00842407
TSG101	Q99816	Tumor susceptibility gene 101 protein	5	5	-0.278157	-0.389148
CPNE1	Q99829	Copine-1	6	6	0.575861	-0.0320002
CCT7	Q99832	T-complex protein 1 subunit eta	23	23	3.08099	3.10245
PRMT1	Q99873-2	Protein arginine N-methyltransferase 1	6	6	-0.885914	-0.51448
PTPN18	Q99952-2	Tyrosine-protein phosphatase non-receptor type 18	2	2	-4.12665	-4.1797
SH3GL1	Q99961	Endophilin-A2;Endophilin-A1	8	8	0.601312	0.54087
RARRES2	Q99969	Retinoic acid receptor responder protein 2	2	2	-1.30542	-1.33617
VRK1	Q99986	Serine/threonine-protein kinase VRK1	2	2	-1.12947	-0.97528
NIPSNAP1	Q9BPW8	Protein NipSnap homolog 1	4	2	-1.86167	-1.66999
ARPC5L	Q9BPX5	Actin-related protein 2/3 complex subunit 5-like protein	3	3	-0.22396	-0.26155
MICU1	Q9BPX6-2	Calcium uptake protein 1, mitochondrial	2	2	-2.2602	-2.23953
C7orf25	Q9BPX7	UPF0415 protein C7orf25	2	2	-5.2956	-4.81441
TUBA1C	Q9BQE3	Tubulin alpha-1C chain	25	2	-0.778043	-0.589448
CORO1B	Q9BR76	Coronin-1B	9	9	1.85645	1.70432
TXNDC17	Q9BRA2	Thioredoxin domain-containing protein 17	4	4	0.0293214	0.0140506
CPPED1	Q9BRF8	Serine/threonine-protein phosphatase CPPED1	8	8	0.117657	0.200177
VPS25	Q9BRG1	Vacuolar protein-sorting-associated protein 25	4	4	-0.860689	-0.712481
ADPGK	Q9BRR6-2	ADP-dependent glucokinase	3	3	-2.88846	-3.32572
ARHGAP9	Q9BRR9-4	Rho GTPase-activating protein 9	3	2	-2.71196	-2.68669
TRIM56	Q9BRZ2	E3 ubiquitin-protein ligase TRIM56	3	3	-3.61277	-3.50586
ERP44	Q9BS26	Endoplasmic reticulum resident protein 44	13	13	2.40087	2.23023
C2orf88	Q9BSF0	Small membrane A-kinase anchor protein	3	3	-0.510026	-0.59005
ESYT1	Q9BSJ8	Extended synaptotagmin-1	28	28	2.68282	2.77265
UBAC1	Q9BSL1	Ubiquitin-associated domain-containing protein 1	2	2	-4.63029	-3.86042
CNPY3	Q9BT09	Protein canopy homolog 3	7	7	1.13414	1.06542
ALG1	Q9BT22-2	Chitobiosyldiphosphodolichol beta-mannosyltransferase	2	2	-2.99792	-3.53728
INPP5K	Q9BT40-2	Inositol polyphosphate 5-phosphatase K	3	3	-1.79473	-1.65388
COPS4	Q9BT78	COP9 signalosome complex subunit 4	8	8	0.416639	0.597871
DCTN5	Q9BTE1	Dynactin subunit 5	3	3	-1.62959	-1.67657
ANP32E	Q9BTT0	Acidic leucine-rich nuclear phosphoprotein 32 family member E	5	5	1.2133	1.33571
TMEM43	Q9BTV4	Transmembrane protein 43	9	9	0.619693	0.776007
TBCD	Q9BTW9-5	Tubulin-specific chaperone D	3	3	-4.71621	-3.51605
DHRS4	Q9BTZ2-8	Dehydrogenase/reductase SDR family member 4;Dehydrogenase/reductase SDR family member 4-like 2;Putative dehydrogenase/reductase SDR family member 4-like 1	2	2	-1.46096	-1.31273
C9orf142	Q9BUH6	Protein PAXX	7	7	0.155149	0.382693
HNRNPUL1	Q9BUJ2-4	Heterogeneous nuclear ribonucleoprotein U-like protein 1	4	4	-0.487937	-0.24888
PDCD10	Q9BUL8	Programmed cell death protein 10	3	3	-0.382699	-0.520975
DDX23	Q9BUQ8	Probable ATP-dependent RNA helicase DDX23	5	5	-1.48605	-1.74328
MRI1	Q9BV20-2	Methylthioribose-1-phosphate isomerase	2	2	-3.01997	-3.03002
VAMP8	Q9BV40	Vesicle-associated membrane protein 8	3	3	-0.26303	-0.377654
TMEM109	Q9BVC6	Transmembrane protein 109	2	2	0.20933	0.217831
PBDC1	Q9BVG4	Protein PBDC1	2	2	-3.02567	-2.85131
DUSP23	Q9BVJ7	Dual specificity protein phosphatase 23	2	2	-3.481	-3.26296
TMED9	Q9BVK6	Transmembrane emp24 domain-containing protein 9	5	4	1.1412	1.21395
GGACT	Q9BVM4	Gamma-glutamylaminecyclotransferase	2	2	-2.28481	-2.03063
IFT27	Q9BW83-2	Intraflagellar transport protein 27 homolog	2	2	-3.58621	-2.66492
ACAT2	Q9BWD1	Acetyl-CoA acetyltransferase, cytosolic	6	6	0.810428	0.686474
SFXN3	Q9BWM7	Sideroflexin-3	6	6	-0.288916	-0.258192
CHID1	Q9BWS9-3	Chitinase domain-containing protein 1	4	4	-1.36202	-1.13529
GTPBP2	Q9BX10	GTP-binding protein 2	7	7	0.788945	0.689828
JAM3	Q9BX67	Junctional adhesion molecule C	6	6	0.139734	-0.0759975
HINT2	Q9BX68	Histidine triad nucleotide-binding protein 2, mitochondrial	3	3	-0.4364	-0.158648
NAA15	Q9BXJ9	N-alpha-acetyltransferase 15, NatA auxiliary subunit	4	4	-2.12326	-1.84083
SRRT	Q9BXP5-4	Serrate RNA effector molecule homolog	9	9	0.297811	0.509161
AP1M1	Q9BXS5	AP-1 complex subunit mu-1	6	6	0.106621	0.137086
TEX15	Q9BXT5	Testis-expressed sequence 15 protein	2	2	-0.518523	-0.636117
[truncated: 378 more rows]

## Sheet: B
SUPPL. TABLE 1B: Proteins differentially expressed (DEPs) between L2NMC R1441G and L2PD R1441G. Quantitative measures expressed as Log2 except fold change that is expressed at linear scale.
Gene names	Uniprot	Protein names	Peptides	Unique peptides	L2PD R1441G	L2NMC R1441G	Fold Change	p-value
SGSH	P51688	N-sulphoglucosamine sulphohydrolase	2	2	-4.16884	-6.68978	-5.73956	0.00304112
NDRG1	Q92597-3	Protein NDRG1	2	2	-2.8232	-4.90888	-4.24474	0.000424687
MYOF	Q9NZM1-8	Myoferlin	2	2	-4.22304	-6.04843	-3.54403	0.00221775
GPSM3	Q9Y4H4	G-protein-signaling modulator 3	3	3	-2.46305	-4.27234	-3.5047	0.000173645
TSNAX	Q99598	Translin-associated protein X	2	2	-4.64998	-6.39582	-3.35389	0.00149198
HS1BP3	Q53T59	HCLS1-binding protein 3	2	2	-3.1465	-4.81246	-3.17326	0.00128005
VPS16	Q9H269-2	Vacuolar protein sorting-associated protein 16 homolog	2	2	-3.0264	-4.31199	-2.43782	0.00214959
RGS19	P49795	Regulator of G-protein signaling 19	3	3	-2.58425	-3.86852	-2.4356	0.00112007
ITGAV	P06756-3	Integrin alpha-V	2	2	-2.5979	-3.83663	-2.3599	0.000833516
EXOC3L4	Q17RC7	Exocyst complex component 3-like protein 4	2	2	-2.344	-3.55263	-2.31119	0.00282117
DDX58	O95786-2	Probable ATP-dependent RNA helicase DDX58	3	3	-2.6959	-3.87818	-2.26935	0.00183001
CSTF3	Q12996	Cleavage stimulation factor subunit 3	3	3	-2.72249	-3.84898	-2.18326	0.00380759
ERLIN1	O75477	Erlin-1	5	2	-3.14881	-4.25664	-2.15521	0.000926332
NUP205	Q92621	Nuclear pore complex protein Nup205	2	2	-3.80689	-4.8133	-2.00891	0.00561216
HIST1H1E	P10412	Histone H1.4	11	2	-3.55883	-4.52723	-1.95666	0.00484917
SLC25A15	Q9Y619	Mitochondrial ornithine transporter 1	2	2	-3.38454	-4.34105	-1.9406	0.00388318
RAB5A	P20339-2	Ras-related protein Rab-5A	6	3	-3.32776	-4.25721	-1.90455	0.00213852
GFM1	Q96RP9	Elongation factor G, mitochondrial	2	2	-2.35956	-3.2672	-1.87598	0.000690002
HIST1H1D	P16402	Histone H1.3	10	2	0.524119	-0.381824	-1.87377	0.00281366
ITCH	Q96J02-2	E3 ubiquitin-protein ligase Itchy homolog	2	2	-3.91245	-4.81172	-1.86513	0.0156397
GMPS	P49915	GMP synthase [glutamine-hydrolyzing]	2	2	-3.02093	-3.90124	-1.84076	0.00330086
MSRA	Q9UJ68-4	Mitochondrial peptide methionine sulfoxide reductase	3	3	-2.38211	-3.25398	-1.83003	0.00149558
CTNNBL1	Q8WYA6	Beta-catenin-like protein 1	2	2	-1.53462	-2.40392	-1.82677	0.000235071
TMEM40	Q8WWA1	Transmembrane protein 40	4	4	-0.902964	-1.75626	-1.80662	0.00126863
DOLPP1	Q86YN1	Dolichyldiphosphatase 1	2	2	-2.99931	-3.84755	-1.8003	0.00355518
RNASEL	Q05823	2-5A-dependent ribonuclease	2	2	-2.01938	-2.85993	-1.79073	0.00100569
CDK11B	P21127-12	Cyclin-dependent kinase 11B	2	2	-1.56988	-2.39653	-1.77356	0.00233954
IGLL5	P0DOX8	Immunoglobulin lambda-like polypeptide 5	5	2	0.548981	-0.267526	-1.76114	0.00344049
CCS	O14618	Copper chaperone for superoxide dismutase	3	3	0.0735507	-0.732011	-1.74783	0.00536608
LIMA1	Q9UHB6-3	LIM domain and actin-binding protein 1	2	2	-2.46612	-3.26752	-1.74279	0.00287653
SQSTM1	Q13501-2	Sequestosome-1	2	2	-2.45986	-3.2542	-1.73429	0.00180175
ATP6V1F	Q16864	V-type proton ATPase subunit F	3	3	-2.75518	-3.51325	-1.69123	0.00321471
ACSS2	Q9NR19	Acetyl-coenzyme A synthetase, cytoplasmic	3	3	-1.93349	-2.67693	-1.67416	0.000514235
CHORDC1	Q9UHD1	Cysteine and histidine-rich domain-containing protein 1	2	2	-1.53023	-2.26084	-1.65934	0.00299506
GCLM	P48507-2	Glutamate--cysteine ligase regulatory subunit	3	3	-1.04719	-1.76155	-1.64076	0.00111389
GRK6	P43250-2	G protein-coupled receptor kinase 6	4	4	-3.17666	-3.88991	-1.6395	0.00502813
GID8	Q9NWU2	Glucose-induced degradation protein 8 homolog	3	3	-1.44948	-2.16223	-1.63892	0.000349669
AP2A2	O94973-2	AP-2 complex subunit alpha-2	9	3	-1.23124	-1.9439	-1.63882	6.9951e-05
SMARCD2	Q92925-3	SWI/SNF-related matrix-associated actin-dependent regulator of chromatin subfamily D member 2	2	2	-2.87606	-3.58844	-1.63852	0.00140009
OBSCN	Q5VST9-3	Obscurin	2	2	-4.49746	-5.20288	-1.63061	0.0205621
PPP6R1	Q9UPN7	Serine/threonine-protein phosphatase 6 regulatory subunit 1	2	2	-4.55756	-5.26129	-1.6287	0.0286957
DAGLB	Q8NCG7-2	Sn1-specific diacylglycerol lipase beta	2	2	-2.17911	-2.88067	-1.62626	0.00144365
PRAF2	O60831	PRA1 family protein 2	2	2	-2.15529	-2.85136	-1.62008	0.00263978
ZFYVE19	Q96K21-4	Abscission/NoCut checkpoint regulator	3	3	-2.86764	-3.56246	-1.61869	0.00529835
CEP170	Q5SW79-2	Centrosomal protein of 170 kDa	2	2	-3.57862	-4.27125	-1.61622	0.0133302
SLC25A13	Q9UJS0	Calcium-binding mitochondrial carrier protein Aralar2	2	2	-4.15959	-4.85179	-1.61574	0.00949106
MFF	Q9GZY8-4	Mitochondrial fission factor	3	3	-0.643628	-1.32921	-1.60835	0.00340139
DENND4B	O75064	DENN domain-containing protein 4B	2	2	-3.57334	-4.2579	-1.60722	0.00151622
PRMT5	O14744-4	Protein arginine N-methyltransferase 5	2	2	-2.16539	-2.84958	-1.60681	0.000303569
TAP1	Q03518	Antigen peptide transporter 1	3	3	-2.16562	-2.8498	-1.60679	0.000607173
LEPRE1	Q32P28-4	Prolyl 3-hydroxylase 1	2	2	-2.18269	-2.86039	-1.59959	0.00247533
ACSL1	P33121-2	Long-chain-fatty-acid--CoA ligase 1	2	2	-1.7313	-2.408	-1.59848	0.00310332
GNB5	O14775-3	Guanine nucleotide-binding protein subunit beta-5	2	2	-2.02098	-2.69483	-1.59533	0.000625919
PRKD2	Q9BZL6-3	Serine/threonine-protein kinase D2	2	2	-3.18105	-2.37652	1.74657	0.00219555
GLYR1	Q49A26-5	Putative oxidoreductase GLYR1	2	2	-4.19825	-3.37658	1.76746	0.00947182
RPL27	P61353	60S ribosomal protein L27	3	3	-0.225087	0.60302	1.77535	0.00333588
TRMT112	Q9UI30	Multifunctional methyltransferase subunit TRM112-like protein	3	3	-3.21561	-2.38069	1.78377	0.00203856
PAFAH1B3	Q15102	Platelet-activating factor acetylhydrolase IB subunit gamma	4	4	-1.36748	-0.529762	1.78722	0.00253126
DKC1	O60832	H/ACA ribonucleoprotein complex subunit 4	3	3	-3.38064	-2.51563	1.82135	0.00379851
RPRD1B	Q9NQG5	Regulation of nuclear pre-mRNA domain-containing protein 1B	4	4	-1.90188	-1.01871	1.84442	0.000592128
PIK3CB	P42338	Phosphatidylinositol 4,5-bisphosphate 3-kinase catalytic subunit beta isoform	3	2	-5.15501	-4.26044	1.85906	0.0142061
SAP18	O00422	Histone deacetylase complex subunit SAP18	3	3	-5.14192	-4.24725	1.85919	0.00923189
ACAP1	Q15027	Arf-GAP with coiled-coil, ANK repeat and PH domain-containing protein 1	4	4	-1.64042	-0.743913	1.86155	0.000221017
IMPA1	P29218	Inositol monophosphatase 1	7	7	0.337904	1.25648	1.89025	0.00538943
IFT27	Q9BW83-2	Intraflagellar transport protein 27 homolog	2	2	-3.58621	-2.66492	1.89381	0.00334856
FKBP8	Q14318-2	Peptidyl-prolyl cis-trans isomerase FKBP8	3	3	-3.9297	-2.98849	1.92014	0.00272708
ECHDC1	Q9NTX5-3	Ethylmalonyl-CoA decarboxylase	4	4	-2.13797	-1.18707	1.93309	0.000196452
ATP5J	P18859	ATP synthase-coupling factor 6, mitochondrial	2	2	-4.19544	-3.23641	1.944	0.0030902
RIT1	Q92963-2	GTP-binding protein Rit1	2	2	-2.75511	-1.75693	1.99747	0.00131931
UTP6	Q9NYH9	U3 small nucleolar RNA-associated protein 6 homolog	2	2	-3.36934	-2.36899	2.00048	0.00241416
HIF1AN	Q9NWT6	Hypoxia-inducible factor 1-alpha inhibitor	2	2	-4.58833	-3.52358	2.0918	0.00764639
SNRPD2	P62316-2	Small nuclear ribonucleoprotein Sm D2	2	2	-3.90317	-2.83661	2.09443	0.0009994
USP39	Q53GS9	U4/U6.U5 tri-snRNP-associated protein 2	3	3	-4.64971	-3.55703	2.1327	0.00297559
NCBP1	Q09161	Nuclear cap-binding protein subunit 1	2	2	-5.36462	-4.2325	2.19181	0.00886995
SYNE2	Q8WXH0	Nesprin-2	2	2	-4.17863	-3.03784	2.20501	0.00436792
LSM2	Q9Y333	U6 snRNA-associated Sm-like protein LSm2	2	2	-2.316	-1.17408	2.20674	0.000136227
SEPHS1	P49903-4	Selenide, water dikinase 1	2	2	-3.67537	-2.50794	2.2461	0.00260677
SDR39U1	Q9NRG7	Epimerase family protein SDR39U1	3	3	-3.41888	-2.23976	2.26439	0.00102212
EIF3G	O75821	Eukaryotic translation initiation factor 3 subunit G	2	2	-4.21314	-3.02008	2.28637	0.0051916
GPD1L	Q8N335	Glycerol-3-phosphate dehydrogenase 1-like protein	2	2	-5.45661	-4.26069	2.29091	0.00794889
TBCD	Q9BTW9-5	Tubulin-specific chaperone D	3	3	-4.71621	-3.51605	2.29764	0.00443975
RANBP2	P49792	E3 SUMO-protein ligase RanBP2	3	2	-4.24449	-3.0436	2.29881	0.00197081
RAB35	Q15286	Ras-related protein Rab-35	3	3	-2.81533	-1.59198	2.33488	0.000474777
TCEA1	P23193	Transcription elongation factor A protein 1	4	4	-4.17575	-2.8368	2.52968	0.00317064
SEC24A	O95486	Protein transport protein Sec24A	2	2	-4.17384	-2.8166	2.56196	0.00154288
HBB	P68871	Hemoglobin subunit beta	14	7	6.54683	7.92823	2.60521	0.00238303
CLC	Q05315	Galectin-10	2	2	-0.999573	0.41219	2.66062	0.00135918
HBA1	P69905	Hemoglobin subunit alpha	10	10	5.83745	7.29192	2.74055	0.00107481
RPS14	P62263	40S ribosomal protein S14	5	5	-0.418437	1.11395	2.89264	3.40414e-05

## Sheet: C
SUPPL. TABLE 1C: Phosphoproteins differentially expressed (DEPPs) between L2NMC R1441G and L2PD R1441G. Quantitative measures expressed as Log2 except fold change that is expressed at linear scale.
Gene names	Uniprot	Protein names	Amino acid	Localization prob	Score	Sequence window	Position	L2PD R1441G-1	NMC R1441G-1	Fold Change	p-value
ADD1	P35611-2	Alpha-adducin	S	1	77.506	ELEEYRREVERKQKGSEENLDEAREQKEKSP	586	7.06393	4.26649	-7.01982	0.00215329
MDC1	Q14676-4	Mediator of DNA damage checkpoint protein 1	S	0.999948	59.345	VQGETQPQRLLLAEDSEEEVDFLSERRMVKK	168	4.9855	2.30118	-6.48787	0.00103555
TMPO	P42167	Lamina-associated polypeptide 2, isoform alpha	S	0.88016	52.926	PLPAGTNSKGPPDFSSDEEREPTPVLGSGAA	67	5.7174	3.29913	-5.3903	0.00184372
TMPO	P42167	Lamina-associated polypeptide 2, isoform alpha	T	0.955261	52.926	SKGPPDFSSDEEREPTPVLGSGAAAAGRSRA	74	5.7174	3.29913	-5.3903	0.00184372
PRKAR2B	P31323	cAMP-dependent protein kinase type II-beta regulatory subunit	S	1	70.073	GTPSKGVNFAEEPMQSDSEDGEEEEAAPADA	83	5.20348	3.33628	-3.6719	0.00271142
PRKAR2B	P31323	cAMP-dependent protein kinase type II-beta regulatory subunit	S	1	70.073	PSKGVNFAEEPMQSDSEDGEEEEAAPADAGA	85	5.20348	3.33628	-3.6719	0.00271142
HMGA1	P17096	High mobility group protein HMG-I/HMG-Y	S	0.999787	89.982	KKLEKEEEEGISQESSEEEQ___________	103	5.98762	4.34894	-3.13153	0.00504421
NBAS	A2RRP1-2	Neuroblastoma-amplified sequence	S	0.844061	79.347	ETRAGEEDEGEEDSDSDYEISAKARYFGYIK	475	5.53717	3.92315	-3.07821	0.00437267
ADSL	P30566	Adenylosuccinate lyase	S	0.975342	73.386	_______MAAGGDHGSPDSYRSPLASRYASP	9	3.93791	2.33817	-3.04774	0.00202797
LAT	O43561	Linker for activation of T-cells family member 1	Y	0.869918	61.033	PGIRDSAFSMESIDDYVNVPESGESAEASLD	200	4.94162	3.35938	-3.01081	0.00352826
PRKCQ	Q04759	Protein kinase C theta type	T	0.786611	102.21	FGMCKENMLGDAKTNTFCGTPDYIAPEILLG	538	5.89339	4.36961	-2.89066	0.00573291
FBXL20	Q96IG2-2	F-box/LRR-repeat protein 20	T	0.957529	50.029	THLPNIKVHAYFAPVTPPPSVGGSRQRFCRC	385	5.8745	4.3799	-2.8325	0.00594411
CENPA	P49450-2	Histone H3-like centromeric protein A	S	0.99541	54.292	GPRRRSRKPEAPRRRSPSPTPTPGPSRRGPS	17	5.3483	3.90814	-2.72709	0.00523225
CENPA	P49450-2	Histone H3-like centromeric protein A	S	0.959953	54.292	RRRSRKPEAPRRRSPSPTPTPGPSRRGPSLG	19	5.3483	3.90814	-2.72709	0.00523225
CLASP2	O75122-3	CLIP-associating protein 2	S	1	61.423	VNAAAGAKAHHAAGQSVRSGRLGAGALNAGS	623	2.34273	0.92729	-2.68052	0.000784203
BSN	Q9UPA5	Protein bassoon	S	1	47.96	SVQTDDEDGESRYLLSRRRRARRSADCSVQT	2599	6.34202	4.96444	-2.61075	0.00844987
BSN	Q9UPA5	Protein bassoon	Y	1	47.96	ADSSVQTDDEDGESRYLLSRRRRARRSADCS	2596	6.34202	4.96444	-2.61075	0.00844987
EIF3C	Q99613-2	Eukaryotic translation initiation factor 3 subunit C	T	0.793921	74.415	EGYMRRGGYRQQQSQTAY_____________	901	6.33006	4.96444	-2.58908	0.00857831
RAP1GAP2	Q684P5-2	Rap1 GTPase-activating protein 2	S	1	78.69	_______MFGRKRSVSFGGFGWIDKTMLASL	9	5.75189	4.38977	-2.58279	0.00697711
WAC	Q9BTA9-5	WW domain-containing adapter protein with coiled-coil	S	1	46.768	QQPVTADKQQGHEPVSPRSLQRSSSQRSPSP	408	4.71359	3.35854	-2.5701	0.0045125
F5	P12259	Coagulation factor V	S	0.951791	88.595	DGTDYIEIIPKEEVQSSEDDYAEIDYVPYDD	1533	4.74093	3.39999	-2.54496	0.00468195
F5	P12259	Coagulation factor V	Y	0.99854	117.03	KEEVQSSEDDYAEIDYVPYDDPYKTDVRTNI	1543	4.74093	3.39999	-2.54496	0.00468195
RRP12	Q5JTH9-2	RRP12-like protein	S	0.999997	109.22	PAQGKGDSIEEILADSEDEEDNEEEERSRGK	980	4.67305	3.33714	-2.53606	0.00457013
ATP8A1	Q9Y2Q0-3	Phospholipid-transporting ATPase IA	S	0.984684	85.945	EIRSRAEGYEKTDDVSEKTSLADQEEVRTIF	25	6.48486	5.18067	-2.48065	0.0100101
ATP8A1	Q9Y2Q0-3	Phospholipid-transporting ATPase IA	T	0.999944	85.945	SRAEGYEKTDDVSEKTSLADQEEVRTIFINQ	28	6.48486	5.18067	-2.48065	0.0100101
DMTN	Q08495	Dematin	S	0.99262	51.445	YKKPPIYKQRESVGGSPQTKHLIEDLIIESS	156	5.10798	5.73118	1.54362	0.0373514
RCSD1	Q6JBY9	CapZ-interacting protein	S	0.997916	95.227	EEVDGQHPAQEEVPESPQTSGPEAENRCGSP	284	3.33256	3.96079	1.54903	0.0167618
HSP90AA1	P07900	Heat shock protein HSP 90-alpha	S	0.999999	105.16	EEKESEDKPEIEDVGSDEEEEKKDGDKKKKK	263	6.01986	6.64962	1.55069	0.0498386
LASP1	Q14847	LIM and SH3 domain protein 1	S	0.978795	86.838	GGEGMEPERRDSQDGSSYRRPLEQQQPHHIP	150	5.7684	6.4019	1.55474	0.0454864
SRRM2	Q9UQ35	Serine/arginine repetitive matrix protein 2	S	0.871526	55.097	RSDTSSPEVRQSHSESPSLQSKSQTSPKGGR	1083	4.92557	5.56407	1.56016	0.0333585
CFL1	P23528	Cofilin-1	S	0.999763	68.657	_____________MASGVAVSDGVIKVFNDM	3	9.08297	9.72947	1.56887	0.103296
CALCOCO1	Q9P1Z2-2	Calcium-binding and coiled-coil domain-containing protein 1	S	0.825093	73.951	RLPPYGLCERGDPGSSPAGPREASPLVVISQ	563	4.32041	4.96768	1.56971	0.0255101
SRRM2	Q9UQ35	Serine/arginine repetitive matrix protein 2	S	0.851172	93.772	ELKSRTPSRHSCSGSSPPRVKSSTPPRQSPS	895	4.31629	4.96768	1.57423	0.0251687
VAMP4	O75379	Vesicle-associated membrane protein 4	S	1	118.54	TGSVKSERRNLLEDDSDEEEDFFLRGPSGPR	30	3.31407	3.97453	1.5842	0.0151614
HSPB1	P04792	Heat shock protein beta-1	S	0.996627	62.398	PAYSRALSRQLSSGVSEIRHTADRWRVSLDV	86	5.90752	6.57075	1.58727	0.0436443
FYN	P06241-2	Tyrosine-protein kinase Fyn	S	0.962135	69.215	CKDKEATKLTEERDGSLNQSSGYRYGTDPTP	21	6.05669	6.72233	1.58993	0.0454262
SRSF1	Q07955	Serine/arginine-rich splicing factor 1	S	0.999961	42.336	SPRRSRGSPRYSPRHSRSRSRT_________	242	4.8538	5.52616	1.5974	0.0294882
RPLP0	P05388	60S acidic ribosomal protein P0	S	1	78.098	AAAPAKVEAKEESEESDEDMGFGLFD_____	307	0.966283	1.63882	1.59759	0.00198012
VIM	P08670	Vimentin	S	0.922588	51.798	PSSSRSYVTTSTRTYSLGSALRPSTSRSLYA	39	5.17975	5.88399	1.63326	0.0305285
HNRNPA0	Q13151	Heterogeneous nuclear ribonucleoprotein A0	S	1	74.853	DGNTVELKRAVSREDSARPGAHAKVKKLFVG	88	7.03562	7.75642	1.65222	0.0518382
BIN2	Q9UBW5	Bridging integrator 2	S	0.863086	74.733	SPRPSSGNIPSSPTASGGGSPTSPRASLGTG	440	4.22589	4.94678	1.65232	0.0201
PHF21B	Q96EK2-4	PHD finger protein 21B	T	0.991323	44.135	GRDRPPKQPPTFQKATVVSVKNPSPALPTAN	90	5.67418	6.40642	1.66544	0.0336391
N4BP1	O75113	NEDD4-binding protein 1	S	0.934196	89.266	EEALSNERICQKRRFSDSEERHTKKQFSLEN	288	4.63151	5.38605	1.69151	0.021866
TMBIM1	Q969X1	Protein lifeguard 3	S	1	118.55	NYGPGHGYDGEERAVSDSFGPGEWDDRKVRH	81	3.94823	4.72236	1.71475	0.0156127
TMBIM1	Q969X1	Protein lifeguard 3	S	1	87.388	GPGHGYDGEERAVSDSFGPGEWDDRKVRHTF	83	3.94823	4.72236	1.71475	0.0156127
MAPK14	Q16539	Mitogen-activated protein kinase 14	Y	0.999996	124.43	LDFGLARHTDDEMTGYVATRWYRAPEIMLNW	182	4.61117	5.38605	1.71565	0.0206596
SMARCC1	Q92922	SWI/SNF complex subunit SMARCC1	S	0.999323	47.618	RRDRKASANARKRKHSPSPPPPTPTESRKKS	328	4.94879	5.74319	1.73914	0.0224665
SMARCC1	Q92922	SWI/SNF complex subunit SMARCC1	S	0.998362	47.618	DRKASANARKRKHSPSPPPPTPTESRKKSGK	330	4.94879	5.74319	1.73914	0.0224665
DKC1	O60832	H/ACA ribonucleoprotein complex subunit 4	S	0.811656	69.285	AKAGLESGAEPGDGDSDTTKKKKKKKKAKEV	494	5.69591	6.50206	1.75343	0.0283378
NBEAL2	Q6ZNJ1-2	Neurobeachin-like protein 2	S	0.997189	64.862	SSQFARKLWRSSRRISQVSSGETEYNPTEAR	2555	4.91423	5.75117	1.79145	0.0201603
NBEAL2	Q6ZNJ1-2	Neurobeachin-like protein 2	S	0.886279	57.147	FARKLWRSSRRISQVSSGETEYNPTEAR___	2558	4.91423	5.75117	1.79145	0.0201603
SYTL4	Q96C24	Synaptotagmin-like protein 4	S	0.953508	86.527	PKLKSGKSALEAESESLDSFTADSDSTSRRD	201	3.8487	4.72225	1.83772	0.0120162
DKC1	O60832	H/ACA ribonucleoprotein complex subunit 4	S	1	126.28	KKKKKKKKAKEVELVSE______________	513	5.50595	6.41187	1.87962	0.0214734
SLC9A1	P19634	Sodium/hydrogen exchanger 1	S	1	108.17	AHKLDSPTMSRARIGSDPLAYEPKEDLPVIT	703	4.28355	5.20649	1.90204	0.0131826
MYL12A	P19105	Myosin regulatory light chain 12A	S	0.997475	161.53	KRTKTKTKKRPQRATSNVFAMFDQSQIQEFK;RAKAKTTKKRPQRATSNVFAMFDQSQIQEFK	19	1.45828	2.3921	1.91652	0.00222707
MYL12A	P19105	Myosin regulatory light chain 12A	T	0.99908	68.552	KRAKAKTTKKRPQRATSNVFAMFDQSQIQEF;SKRTKTKTKKRPQRATSNVFAMFDQSQIQEF	18	1.45828	2.3921	1.91652	0.00222707
KALRN	O60229-6	Kalirin	S	0.999712	54.004	NQVLETQRDFLNALQSPIEYQRKERSTAVMR	508	3.3584	4.40633	2.07509	0.00691108
PTPRA	P18433-6	Receptor-type tyrosine-protein phosphatase alpha	Y	0.842007	83.418	FCYKVVQEYIDAFSDYANFK___________	789	3.91695	4.96735	2.07866	0.00896523
ARHGAP9	Q9BRR9-4	Rho GTPase-activating protein 9	S	0.854833	54.368	ELVSKPLLRLSSRRSSIRGPEGTEQNRVRNK	297	4.33814	5.40633	2.10458	0.0104064
LEO1	Q8WVC0-2	RNA polymerase-associated protein LEO1	S	0.972449	85.672	EEEQDHKSESARGSDSEDEVLRMKRKNAIAS	279	4.61683	5.73487	2.17895	0.0107157
PDIA6	Q15084-3	Protein disulfide-isomerase A6	S	1	41.423	DGRDGELPVEDDIDLSDVELDDLGKDEL___	425	3.18672	4.38578	2.30545	0.00505595
